# Supplementary material for: Deep Sequencing Transcriptome Analysis of Murine Wound Healing: Effects of a Multicomponent, Multitarget Natural Product Therapy-Tr14
Source: Front Mol Biosci. 2017 Aug 17;4:57. doi: 10.3389/fmolb.2017.00057 (PMC5572416; doi:10.3389/fmolb.2017.00057)
Supplement: Supplementary Table 2 — The top 100 differentially expressed in control wounds compared to the unwounded, 0 h time point. RNA-seq data was analyzed to identify transcripts affected by abrasive wounding of the mouse skin at the specified time points. Differentially expressed transcripts were identified by statistical comparison using Welch's test (P-value). The fold change of the difference between expression levels is reported as a log2 value (Log2Fold). The absolute level of expression for each UCSC ID transcript is described for each time point in RPKM. The top 100 transcripts elevated (0 < 12 h) or decreased (0 > 12 h) is listed for each tested time point. [file Table2.XLSX]

## Sheet: Table2(Untreated vs Unwounded)
Supplementary Table 2. Top 100 genes induced and inhibited at each wound healing time point.
Description:
0U	-	Unwounded
12-192HU	-	12-192 Hours after wounding untreated
All expression values are RPKM
0U < 12U									0U > 12U									0U < 24U									0U > 24U									0U < 36U									0U > 36U
UCSC ID	0HU	12HU	Log2 Fold Change	P-Value	Name	Description			UCSC ID	0HU	12HU	Log2 Fold Change	P-Value	Name	Description			UCSC ID	0HU	24HU	Log2 Fold Change	P-Value	Name	Description			UCSC ID	0HU	24HU	Log2 Fold Change	P-Value	Name	Description			UCSC ID	0HU	36HU	Log2 Fold Change	P-Value	Name	Description			UCSC ID	0HU	36HU	Log2 Fold Change	P-Value
uc007gbb.1	1.87359	3.19986	0.772202	7.61656e-08	Abca7	Mus musculus ATP-binding cassette protein (Abca7) mRNA, partial cds.			uc008cfb.2	0.801104	0.284536	-1.49338	7.5418e-06	Ng23	protein G7d			uc007aia.2	2.58542	6.97001	1.43076	2.31279e-10	Sulf1	extracellular sulfatase Sulf-1 precursor			uc007lkk.2	193.171	65.7853	-1.55404	8.04515e-09	Krt15	keratin, type I cytoskeletal 15			uc009nma.1	93.2223	229.641	1.30063	8.85e-15	Glg1	Golgi apparatus protein 1 precursor			uc012cti.1	49272.9	1731.17	-4.83098	1.68e-14
uc008gov.1	1.04287	3.48999	1.74266	1.53025e-07	Rab3il1	guanine nucleotide exchange factor for Rab-3A			uc012aqu.1	0.797699	0.283327	-1.49338	7.5418e-06	Ng23	RecName: Full=Protein G7d;			uc007aib.2	2.61717	7.05202	1.43003	2.32357e-10	Sulf1	extracellular sulfatase Sulf-1 precursor			uc012dvj.1	12.2667	7.9655	-0.622914	3.68913e-08	D5Ertd579e	hypothetical protein LOC320661			uc008qae.2	3.69987	30.5452	3.0454	1.01e-14	She	SH2 domain-containing adapter protein E			uc009ihf.1	136.335	16.0207	-3.08914	2.51e-14
uc008mgp.2	0.632733	2.21799	1.80958	4.51302e-07	Gm14005	Mus musculus mammary gland RCB-0526 Jyg-MC(A) cDNA, RIKEN full-length enriched library, clone:G830006F16 product:unclassifiable, full insert sequence.			uc007ppg.2	5.39511	2.52482	-1.09547	1.24594e-05	Sfrp4	secreted frizzled-related sequence protein 4			uc007aid.1	2.59133	6.90124	1.41316	2.61203e-10	Sulf1	extracellular sulfatase Sulf-1 precursor			uc008zez.1	52.9275	32.3996	-0.708043	4.95371e-08	Hspb8	heat shock protein beta-8			uc007yjo.2	22.2708	94.6918	2.08809	2.63e-13	Ppm1f	protein phosphatase 1F			uc007uah.2	343.761	55.0246	-2.64326	6.32e-14
uc008gox.1	1.51632	4.83841	1.67396	4.84795e-07	Rab3il1	SubName: Full=Putative uncharacterized protein Rab3il1;			uc009fkq.2	21.6313	14.4163	-0.585426	1.57554e-05	Dmpk	myotonin-protein kinase isoform 3			uc009sty.1	5.33691	48.7048	3.18999	1.60398e-08	Timp1	metalloproteinase inhibitor 1			uc007kdz.1	2.73005	0.822363	-1.73108	1.00956e-07	Rilp	rab-interacting lysosomal protein			uc007twc.2	135.984	638.821	2.23198	2.74e-13	Mmp14	matrix metalloproteinase-14			uc011zln.1	334.252	53.5882	-2.64095	1.3e-13
uc008gow.1	1.4826	4.77075	1.68608	4.92497e-07	Rab3il1	guanine nucleotide exchange factor for Rab-3A			uc007ijk.1	27.2556	9.48793	-1.52239	1.75341e-05	Hba-a2	hemoglobin alpha, adult chain 2			uc009stz.1	5.35496	48.8696	3.18999	1.60398e-08	Timp1	metalloproteinase inhibitor 1			uc009fln.2	8.30372	5.83787	-0.508317	1.17251e-07	Cd3eap	DNA-directed RNA polymerase I subunit RPA34			uc008otl.1	17.8889	93.789	2.39036	3e-13	Nceh1	neutral cholesterol ester hydrolase 1			uc012fgy.1	366.333	73.679	-2.31383	1.44e-13
uc009fzx.2	0.222543	0.745435	1.744	5.9846e-07	Rinl	ras and Rab interactor-like protein			uc007pph.2	2.56208	1.23912	-1.048	1.82064e-05	Sfrp4	secreted frizzled-related sequence protein 4			uc007aic.1	1.61975	4.41805	1.44764	3.96619e-08	Sulf1	extracellular sulfatase Sulf-1 precursor			uc007ume.1	19.4199	12.6744	-0.615618	2.38405e-07	Slc25a37	mitoferrin-1			uc009cxw.1	95.8781	892.454	3.21851	3.26e-13	Fbln2	fibulin-2 isoform a			uc008vck.1	151.151	31.4189	-2.26628	1.91e-13
uc009fzw.2	0.225332	0.754776	1.744	5.9846e-07	Rinl	ras and Rab interactor-like protein			uc007boo.2	19.6486	13.5597	-0.535106	2.09468e-05	Dnajb2	dnaJ homolog subfamily B member 2 isoform 2			uc008far.2	1.00692	2.31209	1.19925	4.83808e-08	Synpo	synaptopodin isoform B			uc009ifw.2	7.53422	5.28219	-0.512322	2.8969e-07	Tmem135	transmembrane protein 135			uc009cxx.1	97.6732	915.009	3.22775	5.49e-13	Fbln2	fibulin-2 isoform b			uc008gdu.1	355.53	30.6901	-3.53413	2.3e-13
uc008mgo.2	0.418072	1.67833	2.0052	1.07877e-06	Gm14005	Mus musculus mammary gland RCB-0526 Jyg-MC(A) cDNA, RIKEN full-length enriched library, clone:G830006F16 product:unclassifiable, full insert sequence.			uc009fko.2	23.3407	16.0709	-0.538398	2.1776e-05	Dmpk	myotonin-protein kinase isoform 2			uc007hwo.1	34.2676	62.4062	0.864844	7.30845e-08	Xbp1	Mus musculus X box binding protein-1 (Xbp1) mRNA, complete cds.			uc007dkp.2	6.10223	3.62567	-0.751092	2.94694e-07	Pogk	pogo transposable element with KRAB domain			uc012dqz.1	56.4479	331.494	2.55399	6.1e-13	Mxra8	matrix-remodeling-associated protein 8			uc008vcl.1	191.592	33.9913	-2.4948	2.83e-13
uc008goy.1	1.42987	4.16264	1.54161	1.13822e-06	Rab3il1	guanine nucleotide exchange factor for Rab-3A			uc009fkn.2	23.0977	15.8437	-0.543838	2.27219e-05	Dmpk	myotonin-protein kinase isoform 1			uc008nxs.1	0.247359	0.868251	1.81151	9.36694e-08	Slc13a3	solute carrier family 13 member 3			uc007ckn.1	6.28373	2.64592	-1.24785	3.35563e-07	Nckap5	Nck-associated protein 5 isoform 3			uc012dqy.1	56.2234	330.176	2.55399	6.1e-13	Mxra8	matrix-remodeling-associated protein 8			uc007fzq.1	208.056	9.06734	-4.52015	3.03e-13
uc008ers.1	0.470276	1.00433	1.09466	1.15993e-06	Arap3	arf-GAP with Rho-GAP domain, ANK repeat and PH			uc007bom.2	20.152	13.8984	-0.536006	2.28111e-05	Dnajb2	dnaJ homolog subfamily B member 2 isoform 2			uc012crk.1	0.698075	1.63593	1.22865	1.22266e-07	Pear1	RecName: Full=Platelet endothelial aggregation receptor 1; Short=mPEAR1; AltName: Full=Jagged and Delta protein; Short=Protein Jedi; AltName: Full=Multiple epidermal growth factor-like domains protein 12; Short=Multiple EGF-like domains protein 12; Flags: Precursor;			uc011wvk.1	6.07269	3.6566	-0.731833	3.88583e-07	Pogk	pogo transposable element with KRAB domain			uc007vrh.1	106.43	353.73	1.73275	6.62e-13	Ext1	exostosin-1			uc012cdz.1	263.655	14.8151	-4.15351	3.19e-13
uc007kkq.1	1.62381	5.58004	1.7809	1.20417e-06	Evi2a	protein EVI2A precursor			uc009fkp.2	23.6337	16.1339	-0.550752	2.32271e-05	Dmpk	myotonin-protein kinase isoform 3			uc008pst.1	0.693526	1.62527	1.22865	1.22266e-07	Pear1	platelet endothelial aggregation receptor 1			uc009ulo.2	3.00678	1.26919	-1.24431	4.48897e-07	Col4a5	collagen, type IV, alpha 5			uc008wfa.2	58.7283	319.531	2.44383	7.57e-13	asp3	Mus musculus asp3 mRNA for adipocyte-specific protein 3, complete cds.			uc009ihb.1	160.052	21.3439	-2.90665	4.19e-13
uc008dxl.2	2.14498	5.33608	1.31482	1.23764e-06	Crem	cAMP-responsive element modulator isoform 11			uc007bop.2	19.7842	13.5951	-0.541262	2.65858e-05	Dnajb2	dnaJ homolog subfamily B member 2 isoform 1			uc008psq.1	0.673601	1.63126	1.27602	1.39781e-07	Pear1	platelet endothelial aggregation receptor 1			uc007fgr.1	14.9752	7.90206	-0.922274	4.58534e-07	Ass1	argininosuccinate synthase			uc007vdj.1	7.40307	87.1236	3.55687	8.12e-13	Fyb	FYN-binding protein			uc009ihe.1	137.13	16.2021	-3.08129	5.15e-13
uc008dxk.2	2.11929	5.24141	1.30637	1.30781e-06	Crem	cAMP-responsive element modulator isoform 10			uc009qtl.1	3.79917	2.3512	-0.692284	3.57681e-05	Klhl31	kelch-like protein 31			uc008psr.1	0.67888	1.64404	1.27602	1.39781e-07	Pear1	platelet endothelial aggregation receptor 1			uc008ibx.1	80.7557	56.6296	-0.512007	5.20992e-07	Eif3a	eukaryotic translation initiation factor 3			uc007lap.1	8.37291	35.8512	2.09822	9.18e-13	Zfp652	zinc finger protein 652			uc008mii.1	267.015	15.3804	-4.11776	5.22e-13
uc008dxt.2	1.8452	4.13399	1.16376	1.3447e-06	Crem	cAMP-responsive element modulator isoform 4			uc007cyj.1	3.89286	1.99476	-0.964618	4.92082e-05	Hmcn1	hemicentin 1			uc007ztw.1	4.26572	11.6046	1.44383	1.51197e-07	Adamts5	A disintegrin and metalloproteinase with			uc008qlv.2	31.1902	18.5239	-0.751701	7.28686e-07	Anp32e	acidic leucine-rich nuclear phosphoprotein 32			uc007vdk.1	7.35875	86.4315	3.55402	9.43e-13	Fyb	FYN-binding protein			uc007zje.2	91.1271	10.0184	-3.18523	5.56e-13
uc008dxn.2	1.8295	4.07747	1.15622	1.46948e-06	Crem	cAMP-responsive element modulator isoform 3			uc007bon.2	14.3815	10.4723	-0.457631	5.56984e-05	Dnajb2	dnaJ homolog subfamily B member 2 isoform 3			uc008fas.2	0.995243	2.322	1.22225	1.64628e-07	Synpo	synaptopodin isoform B			uc012bav.1	11.3707	5.47568	-1.05422	7.36445e-07	D0H4S114	neuronal protein 3.1			uc007uoc.2	106.399	458.967	2.10891	1.23e-12	Bmp1	bone morphogenetic protein 1 precursor			uc007lip.1	18325.9	904.59	-4.34048	5.83e-13
uc007zbv.1	1.10434	2.7893	1.33673	1.61143e-06	Dtx3l	E3 ubiquitin-protein ligase DTX3L			uc009iup.1	58.4114	19.5599	-1.57835	5.6588e-05	Hbb-b1	hemoglobin subunit beta-1			uc007src.1	35.3519	68.456	0.953389	1.77197e-07	Rps24	40S ribosomal protein S24 isoform 3			uc008qlu.2	31.082	18.4231	-0.754567	7.50181e-07	Anp32e	acidic leucine-rich nuclear phosphoprotein 32			uc007uod.2	93.5521	401.545	2.10172	1.42e-12	mKIAA4159	Mus musculus adult male liver cDNA, RIKEN full-length enriched library, clone:1300013K14 product:bone morphogenetic protein 1, full insert sequence.			uc012cdy.1	259.687	14.9473	-4.11882	5.86e-13
uc007xjl.1	7.25818	11.8252	0.704187	1.65727e-06	Twf1	twinfilin-1			uc011wnm.1	18.7145	13.1834	-0.50543	5.8128e-05	Dnajb2	dnaJ homolog subfamily B member 2 isoform 2			uc007srd.1	35.3734	69.4462	0.973232	1.78266e-07	Rps24	40S ribosomal protein S24 isoform 1			uc009ltf.2	9.67854	6.53612	-0.566354	7.94764e-07	Mfap3l	microfibrillar-associated protein 3-like			uc007mjw.1	26.2322	111.671	2.08984	2.25e-12	Trim47	tripartite motif-containing protein 47			uc007nbc.2	300.038	40.6477	-2.8839	7.4e-13
uc008dxu.2	1.66169	4.01004	1.27097	1.88977e-06	Crem	cAMP-responsive element modulator isoform 4			uc009iuq.2	270.367	104.351	-1.37348	6.01619e-05	Beta-s	hemoglobin subunit beta-1-like			uc007sre.1	35.9354	70.7433	0.977189	1.86713e-07	Rps24	40S ribosomal protein S24 isoform 2			uc008eju.2	10.7791	5.25424	-1.03668	8.5324e-07	D0H4S114	neuronal protein 3.1			uc009tug.1	136.631	639.252	2.2261	2.47e-12	Msn	moesin			uc009mjd.1	171.506	69.9522	-1.29381	7.41e-13
uc007kkr.1	1.38679	4.00688	1.53074	2.00179e-06	Evi2a	protein EVI2A precursor			uc007ksd.2	1.03224	0.305445	-1.7568	7.24682e-05	Tbx4	T-box transcription factor TBX4 isoform b			uc012cji.1	0.239827	0.844885	1.81676	2.04075e-07	Slc13a3	solute carrier family 13 member 3			uc008ejt.2	11.0442	5.34322	-1.04751	9.5304e-07	D0H4S114	neuronal protein 3.1			uc008eak.2	44.1315	214.555	2.28146	3.17e-12	Colec12	collectin-12			uc007nbd.2	301.822	41.0056	-2.87981	7.59e-13
uc009mky.2	2.66229	4.58139	0.783116	2.03468e-06	Pkn1	Mus musculus 2 days neonate thymus thymic cells cDNA, RIKEN full-length enriched library, clone:C920027J16 product:protein kinase N1, full insert sequence.			uc008uoo.2	9.53129	6.58873	-0.532671	7.28341e-05	Mfsd2a	major facilitator superfamily domain-containing			uc008pss.1	0.687819	1.64177	1.25515	2.20569e-07	Pear1	platelet endothelial aggregation receptor 1			uc007cyj.1	3.89286	1.23571	-1.65549	9.85958e-07	Hmcn1	hemicentin 1			uc007chy.1	40.6091	122.382	1.59152	4.01e-12	Dsel	dermatan-sulfate epimerase-like protein			uc008vct.2	827.943	50.766	-4.0276	8.8e-13
uc008dxo.2	1.82543	3.90789	1.09815	2.04566e-06	Crem	cAMP-responsive element modulator isoform 2			uc011wph.1	2.61701	0.651095	-2.00698	8.43243e-05	Per2	Mus musculus PERIOD 2 (Per2) mRNA, complete cds.			uc012crj.1	0.50834	1.53001	1.58968	2.44627e-07	Megf12	Mus musculus MEGF12 (Megf12) mRNA, complete cds.			uc007umf.1	19.489	12.6895	-0.619028	9.88836e-07	Slc25a37	Mus musculus mitochondrial solute carrier-like protein mRNA, complete cds.			uc009pxf.1	90.0082	196.171	1.12398	4.15e-12	Nptn	neuroplastin precursor			uc009ihc.1	160.582	21.4589	-2.90366	9.31e-13
uc008qul.2	12.8775	21.9649	0.770356	2.09026e-06	Rhoc	rho-related GTP-binding protein RhoC precursor			uc007cav.1	2.61118	0.649645	-2.00698	8.43243e-05	Per2	period circadian protein homolog 2			uc007jvf.1	0.806534	1.74486	1.1133	3.22494e-07	Pld2	phospholipase D2			uc009uln.2	2.76287	1.21685	-1.18302	1.12117e-06	Col4a5	collagen, type IV, alpha 5			uc012hgn.1	11.2751	31.2149	1.46909	4.25e-12	Gria3	glutamate receptor 3 precursor			uc007awv.1	138.845	15.9349	-3.12321	1.01e-12
uc008gev.2	4.59553	8.42438	0.87434	2.20489e-06	Ehbp1l1	EH domain-binding protein 1-like protein 1			uc007wxk.2	5.51172	2.99168	-0.881547	8.47723e-05	Tef	thyrotroph embryonic factor isoform 1			uc007dpk.2	7.18038	10.2326	0.511043	3.49075e-07	Ncstn	nicastrin precursor			uc009ame.1	24.9174	17.4984	-0.509935	1.13415e-06	Pdap1	28 kDa heat- and acid-stable phosphoprotein			uc008vxi.1	27.9207	209.372	2.90666	4.37e-12	H6pd	GDH/6PGL endoplasmic bifunctional protein			uc007hdk.2	576.206	48.9609	-3.55688	1.14e-12
uc012flh.1	0.106622	0.538644	2.33683	2.71614e-06	Siglech	SubName: Full=Siglech protein;			uc008qfg.2	0.798234	0.329974	-1.27446	8.49056e-05	Hrnr	hornerin			uc008xud.1	4.04259	16.3471	2.01568	3.60549e-07	Pdgfra	alpha-type platelet-derived growth factor			uc009lth.2	9.49538	6.42657	-0.563178	1.37713e-06	Mfap3l	microfibrillar-associated protein 3-like			uc007nfg.1	7.73319	32.3445	2.06438	5.05e-12	Rnf144a	probable E3 ubiquitin-protein ligase RNF144A			uc007xtp.1	1609.22	294.078	-2.45209	1.14e-12
uc009hdc.2	0.106444	0.537745	2.33683	2.71614e-06	Siglech	sialic acid binding Ig-like lectin H			uc007wxj.2	5.52081	2.9415	-0.90833	9.41964e-05	Tef	thyrotroph embryonic factor isoform 2			uc008faq.2	1.43253	3.51258	1.29397	3.6209e-07	Synpo	synaptopodin isoform B			uc012dnu.1	8.1453	4.21207	-0.951436	1.46781e-06	Aldh4a1	delta-1-pyrroline-5-carboxylate dehydrogenase,			uc007nff.1	7.62233	32.0422	2.07167	5.09e-12	Rnf144a	probable E3 ubiquitin-protein ligase RNF144A			uc007uag.2	318.56	51.9314	-2.61688	1.29e-12
uc009hdb.2	0.108619	0.548734	2.33683	2.71614e-06	Siglech	sialic acid binding Ig-like lectin H			uc009gao.1	5.04362	3.40333	-0.567511	0.000102241	Ryr1	ryanodine receptor 1, skeletal muscle			uc009tnz.1	50.9166	102.285	1.00639	3.64528e-07	Flna	SubName: Full=Filamin, alpha;			uc007gcg.2	2.18699	1.29558	-0.755344	1.56177e-06	Efna2	ephrin-A2 precursor			uc008vxh.1	28.6739	217.093	2.9205	5.22e-12	H6pd	GDH/6PGL endoplasmic bifunctional protein			uc011wiq.1	231.61	43.1581	-2.42399	1.32e-12
uc009qbp.1	13.5092	19.3468	0.518157	2.73337e-06	Map2k1	dual specificity mitogen-activated protein			uc012dvj.1	12.2667	9.25954	-0.405739	0.000103175	D5Ertd579e	hypothetical protein LOC320661			uc009tny.1	51.0437	102.503	1.00586	3.67834e-07	Flna	filamin-A			uc012dmc.1	23.1596	14.6083	-0.66482	1.58089e-06	Epb4.1	protein 4.1 isoform 2			uc009bay.1	41.3073	142.265	1.78411	6.55e-12	Fam3c	D6Wsu176e protein precursor			uc007amk.2	232.005	43.1412	-2.42702	1.62e-12
uc007ynu.2	4.70789	7.51276	0.674263	2.82087e-06	Comt	catechol O-methyltransferase			uc007ksc.2	1.02344	0.311363	-1.71675	0.000106356	Tbx4	T-box transcription factor TBX4 isoform a			uc008xuf.1	5.46962	20.8189	1.92838	4.56864e-07	Pdgfra	alpha-type platelet-derived growth factor			uc007bwo.1	8.27456	3.67066	-1.17264	1.58637e-06	Efhd1	EF-hand domain-containing protein D1			uc012gzs.1	24.7475	109.477	2.14528	6.64e-12	Ppm1m	protein phosphatase 1M isoform 1			uc009iha.1	161.164	21.5818	-2.90065	1.92e-12
uc009jhw.2	6.39124	10.4619	0.710974	2.83057e-06	Rras2	ras-related protein R-Ras2 precursor			uc008wzk.1	3.7551	1.35729	-1.46812	0.000110467	Plb1	phospholipase B1, membrane-associated isoform 2			uc009coy.2	1.41974	9.04449	2.67142	4.67716e-07	Cyp26b1	cytochrome P450, family 26, subfamily b,			uc007bop.2	19.7842	13.0082	-0.604926	1.69493e-06	Dnajb2	dnaJ homolog subfamily B member 2 isoform 1			uc009baz.1	40.7955	142.423	1.8037	6.71e-12	Fam3c	D6Wsu176e protein precursor			uc009cgu.2	271.67	121.603	-1.15968	1.96e-12
uc009mkx.2	2.76652	4.71291	0.768547	2.9743e-06	Pkn1	serine/threonine-protein kinase N1 isoform 2			uc008utd.1	1.45103	0.557266	-1.38063	0.000114641	Col8a2	collagen alpha-2(VIII) chain precursor			uc008xua.1	7.21457	26.7166	1.88875	4.79423e-07	Pdgfra	alpha-type platelet-derived growth factor			uc007boo.2	19.6486	12.9798	-0.598158	1.69829e-06	Dnajb2	dnaJ homolog subfamily B member 2 isoform 2			uc007iaq.1	2.37737	40.3241	4.0842	7.15e-12	Ikzf1	DNA-binding protein Ikaros isoform b			uc008vnf.1	952.346	89.7711	-3.40716	2e-12
uc007brf.1	0.43483	0.967396	1.15365	2.98291e-06	Dock10	dedicator of cytokinesis protein 10			uc008sfm.1	1.81403	1.07939	-0.748992	0.000115534	Rragd	ras-related GTP-binding protein D			uc009gln.2	0.783692	1.74177	1.1522	4.92784e-07	AI987944	hypothetical protein LOC233168 isoform 2			uc008ucv.1	0.270617	0.076479	-1.82312	1.74741e-06	Dmrta2	doublesex- and mab-3-related transcription			uc008zwi.1	15.945	65.6209	2.04105	7.48e-12	Clip2	CAP-Gly domain-containing linker protein 2			uc012fow.1	160.811	21.6965	-2.88983	2.09e-12
uc008dxs.2	1.747	4.04415	1.21096	3.13486e-06	Crem	cAMP-responsive element modulator isoform 3			uc007cmh.2	18.9428	14.1405	-0.421814	0.000120861	Yod1	ubiquitin thioesterase OTU1			uc009sxj.1	8.28579	22.1974	1.42168	4.97796e-07	Il13ra1	interleukin-13 receptor subunit alpha-1			uc008ihr.1	4.22923	2.69505	-0.650087	1.81379e-06	Itih5	inter-alpha-trypsin inhibitor heavy chain H5			uc009uie.2	64.4707	154.595	1.26178	8.29e-12	Tceal8	transcription elongation factor A protein-like			uc007yuz.2	838.478	91.5315	-3.19543	2.23e-12
uc009sok.2	3.48752	10.882	1.64167	3.1435e-06	Porcn	probable protein-cysteine N-palmitoyltransferase			uc007eom.1	4.10695	2.78481	-0.560486	0.000127764	Hbs1l	RecName: Full=HBS1-like protein;			uc009pbx.2	10.4494	20.8229	0.994747	5.38344e-07	Mcam	RecName: Full=Cell surface glycoprotein MUC18; AltName: Full=Gicerin; AltName: Full=Melanoma cell adhesion molecule; AltName: Full=Melanoma-associated antigen MUC18; AltName: CD_antigen=CD146; Flags: Precursor;			uc007bom.2	20.152	13.2335	-0.606725	1.81809e-06	Dnajb2	dnaJ homolog subfamily B member 2 isoform 2			uc008zwj.1	16.2298	66.909	2.04356	8.35e-12	Clip2	CAP-Gly domain-containing linker protein 2			uc009gqj.1	270.067	39.7872	-2.76294	2.25e-12
uc009som.2	3.5061	10.9245	1.63963	3.2008e-06	Porcn	probable protein-cysteine N-palmitoyltransferase			uc007zjc.1	7.15136	6.0664	-0.237376	0.00014433	Phldb2	pleckstrin homology-like domain family B member			uc008xub.1	5.08829	20.4482	2.00672	5.75113e-07	Pdgfra	alpha-type platelet-derived growth factor			uc008vwh.1	8.14069	1.83328	-2.15072	1.84041e-06	Rbp7	retinoid-binding protein 7			uc012eil.1	38.303	131.751	1.78228	8.9e-12	Fam3c	D6Wsu176e protein precursor			uc009gqi.1	272.759	40.0764	-2.7668	2.28e-12
uc008dxp.2	1.8263	4.19338	1.19919	3.24004e-06	Crem	cAMP-responsive element modulator isoform 7			uc007pax.2	1.87275	0.697142	-1.42564	0.000146001	6430411K18Rik	Mus musculus adult male olfactory brain cDNA, RIKEN full-length enriched library, clone:6430411K18 product:unclassifiable, full insert sequence.			uc009pbw.2	10.3679	20.6072	0.991035	5.75442e-07	Mcam	cell surface glycoprotein MUC18 precursor			uc012dnf.1	60.1728	31.3491	-0.940689	1.96896e-06	Id3	DNA-binding protein inhibitor ID-3			uc007ekr.2	8.21309	25.2857	1.62233	9.6e-12	Phactr2	phosphatase and actin regulator 2 isoform C			uc012fjt.1	267.766	39.3403	-2.76689	2.42e-12
uc009soj.2	3.45993	10.8087	1.64338	3.24607e-06	Porcn	probable protein-cysteine N-palmitoyltransferase			uc009rfp.1	0.948511	0.195304	-2.27994	0.000151424	Ky	kyphoscoliosis peptidase			uc008qop.1	0.262623	0.934793	1.83165	6.2915e-07	Gja5	gap junction alpha-5 protein			uc009cgt.1	31.301	21.9477	-0.512138	1.98278e-06	Rmnd5a	protein RMD5 homolog A			uc007ekq.2	8.22498	25.3223	1.62233	9.6e-12	Phactr2	phosphatase and actin regulator 2 isoform D			uc008hnn.2	144.284	11.2826	-3.67673	2.81e-12
uc008cip.1	9.26569	18.251	0.978004	3.25121e-06	Flot1	flotillin-1			uc012dnf.1	60.1728	42.862	-0.489412	0.000161092	Id3	DNA-binding protein inhibitor ID-3			uc008thg.2	28.7345	130.22	2.1801	6.31159e-07	Tnc	tenascin			uc012dma.1	14.1192	9.4132	-0.584903	2.06011e-06	Epb4.1	protein 4.1 isoform 1			uc012hou.1	61.913	148.916	1.26618	9.74e-12	Tceal8	transcription elongation factor A protein-like			uc007dof.2	354.4	41.6068	-3.09049	2.84e-12
uc009sol.2	3.47809	10.8501	1.64134	3.30143e-06	Porcn	probable protein-cysteine N-palmitoyltransferase			uc011yya.1	0.282801	0.106274	-1.41199	0.000168939	Mylk4	myosin light chain kinase family member 4			uc009coz.2	1.49053	9.22858	2.63028	6.33706e-07	Cyp26b1	cytochrome P450, family 26, subfamily b,			uc009pwj.2	12.0856	3.17788	-1.92716	2.09091e-06	Stra6	stimulated by retinoic acid gene 6 protein			uc007ekt.2	7.93047	24.7141	1.63985	9.91e-12	Phactr2	phosphatase and actin regulator 2 isoform B			uc008vng.1	1147.72	108.068	-3.40875	2.94e-12
uc008gey.2	4.89165	8.92563	0.867632	3.30475e-06	Ehbp1l1	EH domain-binding protein 1-like protein 1			uc007zjb.2	6.44981	5.6257	-0.197224	0.000195157	Phldb2	pleckstrin homology-like domain family B member			uc012eoc.1	1.50543	9.32079	2.63028	6.33706e-07	Cyp26b1	cytochrome P450, family 26, subfamily b,			uc009pwi.2	13.2649	3.48797	-1.92716	2.09091e-06	Stra6	stimulated by retinoic acid gene 6 protein			uc007uob.2	69.9992	297.32	2.08661	1.04e-11	mKIAA4159	Mus musculus adult male liver cDNA, RIKEN full-length enriched library, clone:1300013K14 product:bone morphogenetic protein 1, full insert sequence.			uc011wwc.1	356.723	41.6277	-3.09919	3.04e-12
uc008gex.2	4.85728	8.83573	0.863199	3.53876e-06	Ehbp1l1	EH domain-binding protein 1-like protein 1			uc008xlb.2	7.39203	4.17194	-0.825253	0.000202306	Slc34a2	sodium-dependent phosphate transport protein 2B			uc008thf.1	33.4836	144.952	2.11405	6.83232e-07	Tnc	tenascin			uc008vam.2	13.9643	9.3091	-0.585027	2.11112e-06	Epb4.1	protein 4.1 isoform 1			uc009uwg.2	26.3706	106.526	2.01421	1.07e-11	Gpm6b	neuronal membrane glycoprotein M6-b isoform 4			uc008oil.1	190.754	81.9236	-1.21936	3.15e-12
uc008oot.1	12.808	20.1188	0.651494	3.58464e-06	Tpd52	tumor protein D52 isoform 3			uc009ulo.2	3.00678	1.80848	-0.733438	0.000207363	Col4a5	collagen, type IV, alpha 5			uc008ffn.2	8.70366	13.1715	0.597726	6.94025e-07	Lman1	protein ERGIC-53 precursor			uc012gec.1	9.18473	6.24957	-0.555481	2.13624e-06	Mfap3l	microfibrillar-associated protein 3-like			uc009abk.2	59.3815	292.07	2.29823	1.23e-11	Plod3	procollagen-lysine,2-oxoglutarate 5-dioxygenase			uc008xlz.2	139.762	25.3873	-2.4608	3.8e-12
uc008oov.1	13.0227	20.3369	0.643068	3.64848e-06	Tpd52	tumor protein D52 isoform 5			uc008wzm.1	4.5953	1.78458	-1.36458	0.000210426	Plb1	phospholipase B1, membrane-associated isoform 2			uc009dfs.2	15.1658	24.5522	0.695031	7.06696e-07	Arpc4	actin-related protein 2/3 complex subunit 4			uc012gud.1	12.7799	3.37709	-1.92003	2.13652e-06	Stra6	stimulated by retinoic acid gene 6 protein			uc009gkj.1	4.61092	19.8574	2.10655	1.27e-11	Tshz3	teashirt homolog 3			uc007ciy.2	42.6203	6.71983	-2.66504	3.9e-12
uc008oos.1	11.9234	18.4569	0.630369	3.70476e-06	Tpd52	tumor protein D52 isoform 2			uc007pbb.2	4.20492	1.88258	-1.15937	0.000216698	Rian	Mus musculus strain Swiss Webster imprinted Irm mRNA, complete sequence.			uc007gaz.1	12.2451	23.3414	0.930688	7.78938e-07	Cnn2	calponin-2			uc008nnh.1	7.89354	4.59059	-0.781992	2.14215e-06	Epb4.1l1	band 4.1-like protein 1 isoform a			uc012dwc.1	26.3107	109.198	2.05323	1.37e-11	Slit2	slit homolog 2 protein precursor			uc012elo.1	300.696	47.7627	-2.65435	3.96e-12
uc012fsk.1	4.36615	6.92357	0.665156	3.77801e-06	Rras2	Mus musculus 18-day embryo whole body cDNA, RIKEN full-length enriched library, clone:1110015O22 product:related RAS viral (r-ras) oncogene homolog 2, full insert sequence.			uc009uln.2	2.76287	1.7129	-0.689726	0.00021884	Col4a5	collagen, type IV, alpha 5			uc009dft.2	14.2085	22.8266	0.683967	8.0393e-07	Arpc4	actin-related protein 2/3 complex subunit 4			uc008val.2	16.3034	10.6753	-0.610891	2.19795e-06	Epb4.1	protein 4.1 isoform 2			uc008xjo.2	26.2674	109.344	2.05753	1.5e-11	Slit2	slit homolog 2 protein precursor			uc008jtr.1	128.195	79.6257	-0.68703	4.2e-12
uc008dxr.2	1.76117	3.92628	1.15663	4.01853e-06	Crem	cAMP-responsive element modulator isoform 2			uc008ryw.2	11.9868	9.74227	-0.299121	0.000222814	Plekhf2	pleckstrin homology domain-containing family F			uc008kbf.1	7.20839	13.1945	0.872187	8.77422e-07	Itga6	integrin alpha-6			uc007ike.1	40.2249	24.9018	-0.691838	2.38007e-06	Npm1	nucleophosmin			uc012dwb.1	26.1768	108.507	2.05142	1.5e-11	Slit2	slit homolog 2 protein precursor			uc007ybu.1	493.854	29.6875	-4.05616	4.22e-12
uc007ynv.2	4.65119	7.41682	0.6732	4.10107e-06	Comt	catechol O-methyltransferase			uc007shp.2	2.23384	1.51288	-0.562229	0.000249643	Nr1d2	nuclear receptor subfamily 1 group D member 2			uc012gbr.1	1.49406	5.0755	1.76431	8.83949e-07	Tem5	Mus musculus tumor endothelial marker 5 precursor (Tem5) mRNA, complete cds.			uc007dko.2	6.9074	3.99185	-0.791086	2.39269e-06	Pogk	RecName: Full=Pogo transposable element with KRAB domain;			uc009nme.1	14.2137	79.3825	2.48154	1.61e-11	Mlkl	mixed lineage kinase domain-like protein			uc008pvn.1	411.444	47.445	-3.11637	4.32e-12
uc009iop.2	1.09944	2.68916	1.29039	4.25745e-06	Pde2a	cGMP-dependent 3',5'-cyclic phosphodiesterase			uc012ejc.1	3.06116	2.23489	-0.453872	0.000256477	Ccdc136	coiled-coil domain-containing protein 136			uc007gxj.2	1.87077	3.09996	0.728617	9.18354e-07	Galnt4	polypeptide N-acetylgalactosaminyltransferase 4			uc007eym.1	17.7671	11.3287	-0.649222	2.45008e-06	Foxo3	forkhead box protein O3			uc008hei.1	61.3713	164.88	1.42578	1.64e-11	Uhrf2	E3 ubiquitin-protein ligase UHRF2			uc007hdj.2	612.037	53.9506	-3.50391	4.78e-12
uc012fqk.1	1.0963	2.6815	1.29039	4.25745e-06	Pde2a	cGMP-dependent 3',5'-cyclic phosphodiesterase			uc008vao.1	7.51663	5.38692	-0.480626	0.000262798	Epb4.1	protein 4.1 isoform 3			uc011yyv.1	2.66314	4.93304	0.88935	9.30601e-07	Atxn1	ataxin-1			uc011wnm.1	18.7145	12.1896	-0.618498	2.5497e-06	Dnajb2	dnaJ homolog subfamily B member 2 isoform 2			uc008igr.2	18.1752	57.6837	1.66619	1.67e-11	Celf2	CUGBP Elav-like family member 2 isoform 1			uc007hdi.2	612.227	53.9681	-3.50389	4.91e-12
uc009ioq.2	1.08344	2.65003	1.29039	4.25745e-06	Pde2a	RecName: Full=cGMP-dependent 3',5'-cyclic phosphodiesterase; EC=3.1.4.17; AltName: Full=Cyclic GMP-stimulated phosphodiesterase; Short=CGS-PDE; Short=cGSPDE;			uc007eym.1	17.7671	13.8721	-0.357023	0.000282878	Foxo3	forkhead box protein O3			uc011yyw.1	2.65602	4.91134	0.886849	9.59542e-07	Atxn1	ataxin-1			uc009nzn.1	10.4883	5.54497	-0.919525	2.55094e-06	Pard3	partitioning defective 3 homolog isoform 1			uc007vdc.1	53.5146	704.795	3.7192	1.72e-11	Dab2	disabled homolog 2 isoform b			uc009kji.2	827.76	119.663	-2.79024	4.97e-12
uc007yen.2	16.4699	28.1836	0.77503	4.43778e-06	Litaf	lipopolysaccharide-induced tumor necrosis			uc008bxx.1	1.62808	1.01582	-0.680522	0.000294469	C920016K16Rik	SubName: Full=Novel protein (C920016K16Rik);			uc008fap.2	1.49204	3.51871	1.23776	9.92154e-07	Synpo	synaptopodin isoform A			uc008van.2	16.9061	11.1373	-0.602143	2.68457e-06	Epb4.1	protein 4.1 isoform 3			uc009uwh.2	27.3351	107.706	1.97827	1.72e-11	Gpm6b	neuronal membrane glycoprotein M6-b isoform 6			uc009ihh.1	141.041	22.6911	-2.63592	5.66e-12
uc009ctz.1	1.48727	3.93004	1.40187	4.49227e-06	Rab41	Mus musculus Rab41 mRNA for Rab41, complete cds.			uc008ezs.1	0.516802	0.162942	-1.66525	0.000294617	Adamts19	A disintegrin and metalloproteinase with			uc007zpx.1	7.86087	15.8106	1.00813	9.93274e-07	Pros1	vitamin K-dependent protein S precursor			uc007eyl.1	17.7835	11.3444	-0.648559	2.73665e-06	Foxo3	forkhead box protein O3			uc009nmd.1	14.4141	80.4172	2.48002	1.8e-11	Mlkl	mixed lineage kinase domain-like protein			uc008ltl.1	440.141	39.9999	-3.4599	5.8e-12
uc009ior.2	1.12324	2.75235	1.293	4.65157e-06	Pde2a	cGMP-dependent 3',5'-cyclic phosphodiesterase			uc011xnl.1	11.4204	7.73059	-0.562969	0.000298978	Rab3ip	Mus musculus adult male corpora quadrigemina cDNA, RIKEN full-length enriched library, clone:B230311A06 product:gene trap PAT 12, full insert sequence.			uc008kbc.1	14.3596	26.7065	0.895176	9.95557e-07	Itga6	integrin alpha-6			uc012cny.1	50.389	23.6112	-1.09364	2.74478e-06	Rprl2	Mus musculus ribonuclease P RNA-like 2 (Rprl2), RNase P RNA.			uc008xjp.2	26.4096	109.672	2.05406	1.81e-11	Slit2	Mus musculus neurogenic extracellular slit protein (Slit2) mRNA, partial cds.			uc008ltk.1	445.499	39.9053	-3.48077	5.97e-12
uc008jkh.1	7.73517	23.0204	1.57341	4.8492e-06	Stom	erythrocyte band 7 integral membrane protein			uc007eyl.1	17.7835	13.8913	-0.35636	0.000301908	Foxo3	forkhead box protein O3			uc012hqe.1	0.28363	3.22306	3.50635	9.96788e-07	Il13ra2	RecName: Full=Interleukin-13 receptor subunit alpha-2; Short=IL-13 receptor subunit alpha-2; Short=IL-13R subunit alpha-2; Short=IL-13R-alpha-2; Short=IL-13RA2; AltName: CD_antigen=CD213a2; Flags: Precursor;			uc012guc.1	13.7127	3.62146	-1.92087	3.04491e-06	Stra6	stimulated by retinoic acid gene 6 protein			uc007ukd.1	59.776	190.715	1.67378	1.81e-11	Trim35	tripartite motif-containing protein 35			uc008eel.2	462.932	40.4001	-3.51837	6.01e-12
uc009knd.2	5.04715	11.4442	1.18108	4.99235e-06	Lsp1	lymphocyte-specific protein 1 isoform 1			uc008bxw.1	1.67589	1.03029	-0.70187	0.000317438	Zfp952	hypothetical protein LOC240067			uc007wod.1	32.7515	63.6185	0.957885	1.04032e-06	Myh9	SubName: Full=Putative uncharacterized protein;			uc009nsc.2	8.9009	6.01416	-0.565588	3.24989e-06	Slc7a5	large neutral amino acids transporter small			uc012hgo.1	11.4104	32.2564	1.49923	1.82e-11	Gria3	SubName: Full=Glutamate receptor, ionotropic, AMPA3 (Alpha 3); SubName: Full=Gria3 protein;			uc007doe.2	363.751	43.3883	-3.06758	6.13e-12
uc008oou.1	12.883	20.255	0.652811	5.03116e-06	Tpd52	tumor protein D52 isoform 4			uc009nvs.1	1.68744	0.570399	-1.56479	0.000324561	Mc1r	melanocyte-stimulating hormone receptor			uc008kbd.1	14.4809	26.8107	0.888657	1.04396e-06	Itga6	integrin alpha-6			uc007ikf.1	46.2082	27.7761	-0.734307	3.8011e-06	Npm1	nucleophosmin			uc009jgu.1	61.1451	165.273	1.43454	1.83e-11	Parva	alpha-parvin			uc008een.1	619.919	24.7789	-4.6449	6.29e-12
uc007quw.1	2.55231	4.20646	0.720806	5.33823e-06	Golm1	Golgi membrane protein 1			uc008ucv.1	0.270617	0.111134	-1.28395	0.000331965	Dmrta2	doublesex- and mab-3-related transcription			uc008xow.2	2.85882	4.20779	0.557643	1.05444e-06	Apbb2	amyloid beta A4 precursor protein-binding family			uc009qok.1	20.6782	14.1718	-0.545083	3.91001e-06	Sltm	SAFB-like transcription modulator isoform b			uc008igo.1	15.5076	49.4681	1.67352	1.89e-11	Celf2	CUGBP Elav-like family member 2 isoform 6			uc008xma.2	151.49	30.4123	-2.3165	6.36e-12
uc007qux.1	2.64284	4.3605	0.722407	5.54303e-06	Golm1	Golgi membrane protein 1			uc007aif.1	8.35567	5.55703	-0.588442	0.000334792	Slco5a1	solute carrier organic anion transporter family,			uc011yyx.1	2.68505	4.98016	0.891244	1.20501e-06	Atxn1	ataxin-1			uc008utd.1	1.45103	0.30102	-2.26915	4.03408e-06	Col8a2	collagen alpha-2(VIII) chain precursor			uc008mqj.1	260.27	637.313	1.29199	2.03e-11	Rrbp1	ribosome-binding protein 1 isoform a			uc008hnm.2	142.092	11.1276	-3.6746	6.5e-12
uc009mkw.2	2.84037	4.79136	0.754357	5.77386e-06	Pkn1	serine/threonine-protein kinase N1 isoform 1			uc007hzf.1	0.833364	0.32492	-1.35886	0.000337338	Adcy1	adenylate cyclase type 1			uc008xoz.2	2.98827	4.34274	0.539293	1.21198e-06	Apbb2	amyloid beta A4 precursor protein-binding family			uc007psa.1	13.8373	5.17204	-1.41976	4.07688e-06	Hist1h2ah	histone H2A type 1-H			uc008lvd.1	198.919	389.855	0.970755	2.05e-11	Ehd4	EH domain-containing protein 4			uc008qjh.1	226.223	29.3461	-2.9465	6.74e-12
uc007ckf.1	15.3463	22.6687	0.562815	5.80005e-06	Actr3	actin-related protein 3			uc008sfl.1	1.74394	1.11494	-0.645386	0.000342106	Rragd	ras-related GTP-binding protein D			uc008dri.2	0.0479158	0.467049	3.285	1.21628e-06	Cdkl4	cyclin-dependent kinase-like 4			uc009qol.1	20.4847	14.0343	-0.545583	4.17431e-06	Sltm	SAFB-like transcription modulator isoform a			uc012bpa.1	16.124	51.3128	1.67011	2.1e-11	Celf2	CUGBP Elav-like family member 2 isoform 1			uc008wkt.1	273.784	84.3451	-1.69866	7.3e-12
uc009knb.2	5.00029	11.2974	1.17591	5.81248e-06	Lsp1	lymphocyte-specific protein 1 isoform 1			uc009bdk.2	3.2124	2.36	-0.444868	0.000348166	Ccdc136	coiled-coil domain-containing protein 136			uc007woc.1	79.4053	141.448	0.832969	1.23711e-06	Myh9	myosin-9 isoform 1			uc007ymp.2	15.7277	10.9152	-0.526971	4.27812e-06	Slc25a1	solute carrier family 25, member 1			uc007jnu.1	2.79001	27.7012	3.31161	2.1e-11	Pik3r6	Mus musculus 16 days neonate cerebellum cDNA, RIKEN full-length enriched library, clone:9630032N03 product:unclassifiable, full insert sequence.			uc009kjh.2	782.793	112.999	-2.79233	9.19e-12
uc009knc.2	5.01817	11.3378	1.17591	5.81248e-06	Lsp1	lymphocyte-specific protein 1 isoform 1			uc012aic.1	610.318	391.951	-0.638888	0.000351003	Krtap11-1	keratin associated protein 11-1			uc008xpa.2	3.00672	4.37942	0.542548	1.25036e-06	Apbb2	amyloid beta A4 precursor protein-binding family			uc007bon.2	14.3815	9.80744	-0.552263	4.42989e-06	Dnajb2	dnaJ homolog subfamily B member 2 isoform 3			uc009uwo.2	25.796	103.067	1.99837	2.21e-11	Gpm6b	neuronal membrane glycoprotein M6-b isoform 3			uc007xhs.2	156.445	36.472	-2.10079	9.23e-12
uc008bth.1	7.5488	11.2723	0.578463	5.95753e-06	Ftsjd2	cap-specific mRNA			uc011wih.1	5.95619	4.8067	-0.309345	0.000356426	Cspp1	centrosome and spindle pole associated protein			uc008xpb.2	3.00536	4.37743	0.542548	1.25036e-06	Apbb2	amyloid beta A4 precursor protein-binding family			uc007ckl.1	4.27087	1.81679	-1.23314	4.66989e-06	Nckap5	Nck-associated protein 5 isoform 3			uc008euf.1	55.0316	180.567	1.7142	2.42e-11	BC134356	Mus musculus 2 days neonate sympathetic ganglion cDNA, RIKEN full-length enriched library, clone:7120467G07 product:unclassifiable, full insert sequence.			uc008xxt.1	77.7178	2.66225	-4.86753	9.41e-12
uc009son.2	3.06073	9.243	1.59448	6.03605e-06	Mporc-b	Mus musculus Mporc-b mRNA for porcupine-B, complete cds.			uc011xjv.1	9.70998	0.894874	-3.43971	0.000362343	AB336562	AB336562			uc012cby.1	2.42925	7.28635	1.58469	1.26413e-06	Pla2g4e	cytosolic phospholipase A2 epsilon			uc009ltg.2	8.99656	6.14877	-0.549075	4.77274e-06	Mfap3l	microfibrillar-associated protein 3-like			uc009qqe.1	489.486	768.659	0.651075	2.52e-11	Nedd4	E3 ubiquitin-protein ligase NEDD4			uc008qiy.2	274.23	27.8795	-3.29811	1.05e-11
uc009nme.1	1.42137	3.83196	1.4308	6.13621e-06	Mlkl	mixed lineage kinase domain-like protein			uc009pwk.2	2.96183	1.56923	-0.916427	0.000369778	Islr	immunoglobulin superfamily containing			uc008lvf.1	2.48948	7.46165	1.58365	1.36188e-06	Pla2g4e	cytosolic phospholipase A2 epsilon			uc009btd.1	10.2994	6.08351	-0.759582	4.86428e-06	Ezh2	histone-lysine N-methyltransferase EZH2 isoform			uc009pxd.1	227.042	524.553	1.20813	2.53e-11	Nptn	neuroplastin precursor			uc008uoo.2	95.3129	12.117	-2.97564	1.13e-11
uc009nmd.1	1.44141	3.88599	1.4308	6.13621e-06	Mlkl	mixed lineage kinase domain-like protein			uc007liy.1	31.9429	20.4583	-0.642808	0.00037041	Krt40	keratin, type I cytoskeletal 40			uc012cbz.1	2.48725	7.45499	1.58365	1.36188e-06	Pla2g4e	Mus musculus Pla2g4e mRNA for cytosolic phospholipase A2 epsilon, complete cds.			uc007dkn.2	5.17263	2.76353	-0.904383	5.0491e-06	Pogk	pogo transposable element with KRAB domain			uc012gkv.1	68.707	175.865	1.35594	2.66e-11	Glg1	Golgi apparatus protein 1 precursor			uc009kjj.2	785.264	111.195	-2.82008	1.15e-11
uc008twk.2	3.15781	7.4647	1.24116	6.18496e-06	Pde4b	phosphodiesterase 4B isoform 2			uc007qdp.1	2.3319	1.40013	-0.73595	0.000383304	Bmp6	bone morphogenetic protein 6 precursor			uc008gdl.2	4.47097	12.2297	1.45173	1.4748e-06	Efemp2	EGF-containing fibulin-like extracellular matrix			uc007eyo.1	17.2711	11.0882	-0.639336	5.17538e-06	Foxo3	forkhead box protein O3			uc007jnt.1	2.6075	26.4391	3.34194	2.77e-11	Pik3r6	Mus musculus 16 days neonate cerebellum cDNA, RIKEN full-length enriched library, clone:9630032N03 product:unclassifiable, full insert sequence.			uc007xhv.2	161.416	37.8093	-2.09397	1.2e-11
uc007cke.1	15.8325	23.6054	0.576229	6.21625e-06	Actr3	actin-related protein 3			uc012fjs.1	25.5324	20.1703	-0.340094	0.000395428	Myh14	myosin-14			uc008lve.1	2.54717	7.5364	1.56498	1.48161e-06	Pla2g4e	SubName: Full=Phospholipase A2 group IVE;			uc009nzi.2	10.1079	6.3242	-0.676528	5.35848e-06	Pard3	partitioning defective 3 homolog isoform 3			uc009jgs.1	61.1615	166.126	1.44159	2.84e-11	Parva	alpha-parvin			uc007xhu.2	158.626	36.9201	-2.10315	1.2e-11
uc009flf.2	8.5462	14.6757	0.780071	6.80056e-06	Vasp	vasodilator-stimulated phosphoprotein			uc011ysk.1	1.03672	0.441793	-1.23058	0.000398701	Rtl1	retrotransposon-like protein 1			uc008kbe.1	11.384	20.3953	0.841231	1.49685e-06	Itga6	integrin alpha-6			uc009nzo.2	10.1008	6.32943	-0.674326	5.46674e-06	Pard3	partitioning defective 3 homolog isoform 4			uc009jgt.1	58.8388	160.047	1.44366	2.84e-11	Parva	alpha-parvin			uc008bvy.1	111.115	11.3937	-3.28575	1.31e-11
uc009fle.2	8.53481	14.6561	0.780071	6.80056e-06	Vasp	vasodilator-stimulated phosphoprotein			uc011yeo.1	33.6805	21.4694	-0.649632	0.000400988	Krt40	keratin, type I cytoskeletal 40			uc008thk.2	28.6535	123.918	2.1126	1.53616e-06	Tnc	tenascin			uc012gnf.1	10.2115	6.40248	-0.673485	5.4925e-06	Pard3	partitioning defective 3 homolog isoform 4			uc008igv.2	17.6651	56.7067	1.68262	2.86e-11	Celf2	CUGBP Elav-like family member 2 isoform 5			uc008brt.1	68.3452	3.92237	-4.12304	1.44e-11
uc007wpp.1	0.451642	2.21831	2.29621	7.06296e-06	Rac2	ras-related C3 botulinum toxin substrate 2			uc007kpf.1	18.5079	14.6437	-0.337865	0.000405224	Taf15	TATA-binding protein-associated factor 2N			uc009glm.2	0.806228	1.71549	1.08936	1.67248e-06	AI987944	hypothetical protein LOC233168 isoform 1			uc009nzj.2	10.1027	6.32504	-0.675592	5.52369e-06	Pard3	partitioning defective 3 homolog isoform 3			uc008igu.2	17.788	57.5867	1.69483	2.87e-11	Celf2	CUGBP Elav-like family member 2 isoform 7			uc007liw.1	773.136	45.019	-4.10212	1.46e-11
uc008oor.1	11.619	18.226	0.649507	7.50282e-06	Tpd52	tumor protein D52 isoform 1			uc007rlf.1	31.8966	24.3494	-0.389514	0.000414383	Jmy	junction-mediating and -regulatory protein			uc008gja.1	3.73934	7.99953	1.09713	1.67311e-06	Rps6ka4	ribosomal protein S6 kinase alpha-4			uc008vzf.2	7.39049	5.22409	-0.50049	5.55086e-06	Nol9	polynucleotide 5'-hydroxyl-kinase NOL9 isoform			uc008igt.2	17.9564	58.0823	1.6936	2.95e-11	Celf2	CUGBP Elav-like family member 2 isoform 2			uc008qjg.1	237.898	29.9707	-2.98872	1.52e-11
uc009fnk.2	1.76669	4.41506	1.32138	7.66872e-06	Bcl3	B-cell lymphoma 3 protein homolog			uc012hch.1	10.3573	7.62209	-0.442387	0.000418083	Plcd1	Mus musculus phospholipase C delta-1 mRNA, complete cds.			uc012bgy.1	3.93276	10.7293	1.44795	1.69572e-06	Efemp2	EGF-containing fibulin-like extracellular matrix			uc008cvb.1	2.48788	0.594431	-2.06534	5.58919e-06	Guca1b	guanylyl cyclase-activating protein 2			uc009pxe.1	228.247	527.254	1.2079	2.97e-11	Nptn	neuroplastin precursor			uc007xht.2	160.861	37.6319	-2.09579	1.54e-11
uc012fba.1	8.62357	14.7733	0.776634	7.71092e-06	Vasp	vasodilator-stimulated phosphoprotein			uc007zry.1	7.43486	5.51971	-0.429714	0.000418234	Nrip1	nuclear receptor-interacting protein 1			uc008xoy.2	2.99977	4.35797	0.538803	1.71413e-06	Apbb2	amyloid beta A4 precursor protein-binding family			uc007pbb.2	4.20492	1.44197	-1.54404	6.0128e-06	Rian	Mus musculus strain Swiss Webster imprinted Irm mRNA, complete sequence.			uc007bzl.2	233.002	1016.68	2.12545	3e-11	Col6a3	SubName: Full=Collagen alpha3(VI); Flags: Precursor; Fragment;			uc007nuy.1	131.352	43.1962	-1.60446	1.55e-11
uc009rrr.1	2.89564	6.69199	1.20855	7.76473e-06	Trex1	three prime repair exonuclease 1			uc009cdo.1	2.65986	1.15661	-1.20145	0.000423264	Snca	alpha-synuclein			uc009nwz.1	13.1895	19.5877	0.570563	1.73275e-06	Galnt2	polypeptide N-acetylgalactosaminyltransferase 2			uc012gue.1	3.12747	1.07091	-1.54615	6.02922e-06	Islr	immunoglobulin superfamily containing			uc007iap.1	2.45177	41.598	4.08462	3.01e-11	Ikzf1	DNA-binding protein Ikaros isoform a			uc008wrf.1	140.596	15.2524	-3.20444	1.59e-11
uc012bhc.1	5.37019	9.32969	0.796856	7.78161e-06	Ehbp1l1	EH domain-binding protein 1-like protein 1			uc009saf.1	10.497	7.76317	-0.435262	0.000470884	Plcd1	1-phosphatidylinositol-4,5-bisphosphate			uc012cdr.1	2.02182	6.6513	1.71798	1.78611e-06	Gm14005	Mus musculus mammary gland RCB-0526 Jyg-MC(A) cDNA, RIKEN full-length enriched library, clone:G830006F16 product:unclassifiable, full insert sequence.			uc009nzh.2	14.1539	8.62162	-0.715174	6.10538e-06	Pard3	partitioning defective 3 homolog isoform 2			uc008igs.2	17.9843	58.1308	1.69257	3.05e-11	Celf2	CUGBP Elav-like family member 2 isoform 3			uc008opu.1	138.907	16.1005	-3.10895	1.6e-11
uc007zbw.1	0.920786	2.47409	1.42596	8.29581e-06	Dtx3l	E3 ubiquitin-protein ligase DTX3L			uc008mgd.2	2.30594	1.74717	-0.400334	0.000475058	Bub1	mitotic checkpoint serine/threonine-protein			uc008xox.2	3.00084	4.36103	0.539304	1.82868e-06	Apbb2	amyloid beta A4 precursor protein-binding family			uc007znw.1	1.36082	0.364264	-1.90141	6.14086e-06	St3gal6	Mus musculus ubiquitous alpha-2,3-sialyltransferase VI mRNA, complete cds.			uc007eks.2	7.9031	24.7591	1.64747	3.14e-11	Phactr2	phosphatase and actin regulator 2 isoform A			uc007xtc.1	233.282	32.5494	-2.84137	1.62e-11
uc007gth.1	2.01341	3.39149	0.752276	8.48226e-06	Apaf1	apoptotic protease-activating factor 1			uc008ucr.1	10.2723	6.8768	-0.578946	0.000475114	Cdkn2c	cyclin-dependent kinase 4 inhibitor C			uc007zim.1	4.90945	10.3201	1.07182	1.87176e-06	Cd200	OX-2 membrane glycoprotein precursor			uc009cgu.2	27.167	19.121	-0.506699	6.48286e-06	Rmnd5a	protein RMD5 homolog A			uc008mqm.1	210.385	526.678	1.32389	3.29e-11	Rrbp1	RecName: Full=Ribosome-binding protein 1; AltName: Full=Ribosome receptor protein; Short=RRp; Short=mRRp;			uc008nrh.2	215.24	35.2224	-2.61139	1.64e-11
uc011wua.1	3.12853	5.69213	0.863484	8.50568e-06	Lap1B	Mus musculus Lap1B mRNA for lamina-associated polypeptide 1B, complete cds.			uc008wsu.1	8.46609	7.32326	-0.20921	0.000475876	Mll3	histone-lysine N-methyltransferase MLL3			uc009kvc.2	18.4142	31.3849	0.769251	1.9205e-06	Col4a2	collagen alpha-2(IV) chain preproprotein			uc009hfz.1	12.093	1.92852	-2.6486	6.54704e-06	AK216459	Mus musculus cDNA, clone:Y0G0133K21, strand:unspecified.			uc009psz.2	27.2994	70.4695	1.36813	3.3e-11	C230081A13Rik	tyrosine-protein kinase SgK269			uc008nrj.2	220.603	35.3118	-2.64323	1.66e-11
uc009knh.1	4.14748	8.43353	1.0239	8.68092e-06	Lsp1	Mus musculus adult male spleen cDNA, RIKEN full-length enriched library, clone:0910001J21 product:LYMPHOCYTE-SPECIFIC PROTEINS LSP1 AND S37 (PP52 PROTEIN) (52 KDA PHOSPHOPROTEIN) (LYMPHOCYTE-SPECIFIC ANTIGEN WP34) (S37 PROTEIN) homolog [Mus musculus], full insert sequence.			uc009upc.1	1.684	1.13702	-0.566625	0.000480315	Fam120c	constitutive coactivator of PPAR-gamma-like			uc012dyi.1	6.5751	31.8358	2.27556	1.95027e-06	Epgn	SubName: Full=Epithelial mitogen;			uc008nnm.1	7.88698	4.8514	-0.701071	6.71541e-06	Epb4.1l1	band 4.1-like protein 1 isoform b			uc008mbn.1	10.9201	32.5268	1.57465	3.31e-11	Sema6d	semaphorin-6D isoform 2			uc007ydj.1	655.085	125.063	-2.38902	1.7e-11
uc007uar.2	0.93918	5.70882	2.60372	8.90309e-06	Ltb4r1	leukotriene B4 receptor 1			uc012gue.1	3.12747	1.67189	-0.903512	0.000480509	Islr	immunoglobulin superfamily containing			uc008ybq.1	6.72715	32.5608	2.27507	2.04038e-06	Epgn	epigen precursor			uc008nnn.1	7.89099	4.85387	-0.701071	6.71541e-06	Epb4.1l1	band 4.1-like protein 1 isoform b			uc009uwn.2	25.064	99.6781	1.99166	3.31e-11	Gpm6b	neuronal membrane glycoprotein M6-b isoform 1			uc009jxd.1	217.461	28.761	-2.91857	1.72e-11
uc008cww.2	0.161871	1.95491	3.59418	8.93381e-06	A530064D06Rik	triggering receptor expressed in myeloid cells 4			uc009dmm.1	27.6157	21.6987	-0.347876	0.000499717	Erc1	ELKS/Rab6-interacting/CAST family member 1			uc008xue.1	6.26827	26.2324	2.06521	2.10715e-06	Pdgfra	alpha-type platelet-derived growth factor			uc009pwk.2	2.96183	0.982459	-1.59202	6.88376e-06	Islr	immunoglobulin superfamily containing			uc009mkv.2	16.4463	72.0576	2.13139	3.34e-11	Pkn1	Mus musculus adult male medulla oblongata cDNA, RIKEN full-length enriched library, clone:6330544D07 product:Protein kinase C-like 1 (EC 2.7.1.-) (Protein-kinase C-related kinase 1) (Protein kinase C-like PKN) (Serine-threonine protein kinase N) (Fragment), full insert sequence.			uc007nux.1	133.273	43.695	-1.60885	1.86e-11
uc008yyr.2	0.94357	4.61223	2.28926	8.93778e-06	Selplg	P-selectin glycoprotein ligand 1			uc009lwa.2	5.68121	4.51703	-0.330825	0.000500145	Psd3	PH and SEC7 domain-containing protein 3 isoform			uc012dxr.1	61.1591	105.318	0.784115	2.11578e-06	Igfbp7	insulin-like growth factor-binding protein 7			uc007uus.1	4.71558	2.39237	-0.978993	7.29627e-06	Dach1	dachshund homolog 1 isoform 2			uc008igp.1	15.2871	49.3382	1.69039	3.39e-11	Celf2	CUGBP Elav-like family member 2 isoform 4			uc009fpj.1	330.591	18.0064	-4.19847	1.89e-11
uc012hbi.1	1.57234	2.90862	0.88742	9.07382e-06	Ptpn23	tyrosine-protein phosphatase non-receptor type			uc007paw.1	1.05255	0.458827	-1.19787	0.000500446	Rtl1	retrotransposon-like protein 1			uc008xwf.2	66.0715	113.692	0.783034	2.18011e-06	Igfbp7	insulin-like growth factor-binding protein 7			uc008qzx.1	26.2943	18.1327	-0.536151	7.53978e-06	Prpf38b	pre-mRNA-splicing factor 38B			uc008igq.2	17.8647	57.5158	1.68685	3.4e-11	Celf2	CUGBP Elav-like family member 2 isoform 7			uc008nri.2	219.382	35.1319	-2.64259	2.06e-11
uc007gtg.1	2.00404	3.36925	0.749518	9.0771e-06	Apaf1	apoptotic protease-activating factor 1			uc007kwo.1	10	6.53678	-0.613355	0.000502469	Mmd	monocyte to macrophage differentiation protein			uc012eqd.1	12.8925	20.7586	0.687178	2.19672e-06	Arpc4	actin-related protein 2/3 complex subunit 4			uc009ofj.2	54.5819	27.4935	-0.989333	7.87138e-06	Hephl1	hephaestin-like protein 1			uc009mcz.2	9.12926	41.5385	2.18588	3.43e-11	Ushbp1	Usher syndrome type-1C protein-binding protein			uc008qdm.1	14748	862.049	-4.0966	2.08e-11
uc007gti.1	2.02367	3.40503	0.750697	9.08282e-06	Apaf1	apoptotic protease-activating factor 1			uc007ijs.2	0.660866	0.279998	-1.23894	0.000511264	Efcab9	EF-hand calcium-binding domain-containing			uc008unf.2	0.804012	1.42943	0.83015	2.24737e-06	Scmh1	polycomb protein SCMH1 isoform 1			uc008ojn.2	1.81576	0.884859	-1.03706	8.20118e-06	Tcfl5	transcription factor-like 5 protein			uc009ryv.2	33.9728	87.9753	1.37272	3.61e-11	Rbms3	RNA-binding motif, single-stranded-interacting			uc008ttc.1	176.275	23.3825	-2.91432	2.09e-11
uc007mqo.1	3.66742	11.7331	1.67775	9.19484e-06	Rnf213	SubName: Full=Putative uncharacterized protein; Flags: Fragment;			uc007kwp.1	9.61147	6.51627	-0.560711	0.000524908	Mmd	monocyte to macrophage differentiation protein			uc008xuc.1	6.4698	26.885	2.05501	2.25543e-06	Pdgfra	alpha-type platelet-derived growth factor			uc008ojo.2	1.81823	0.886062	-1.03706	8.20118e-06	Tcfl5	transcription factor-like 5 protein			uc009ldx.2	95.0635	271.992	1.5166	3.64e-11	Plat	tissue-type plasminogen activator preproprotein			uc012bvt.1	128.227	80.0776	-0.679226	2.18e-11
uc007vrk.1	1.4262	4.60022	1.68952	9.21068e-06	Tnfrsf11b	tumor necrosis factor receptor superfamily			uc008mge.2	2.30435	1.75152	-0.395749	0.000526654	Bub1	mitotic checkpoint serine/threonine-protein			uc008dnn.2	1.7489	5.73525	1.71341	2.30228e-06	Ehd3	EH domain-containing protein 3			uc007uur.1	4.6125	2.35159	-0.97191	8.37833e-06	Dach1	dachshund homolog 1 isoform 1			uc008mbm.1	9.57392	30.219	1.65828	3.68e-11	Sema6d	semaphorin-6D isoform 2			uc007pzp.1	124.902	14.215	-3.13531	2.24e-11
uc008vde.1	3.13011	4.74489	0.600161	9.3312e-06	Zdhhc18	palmitoyltransferase ZDHHC18			uc009fzg.1	2.49507	1.45517	-0.777896	0.000537336	Nccrp1	non-specific cytotoxic cell receptor protein 1			uc007zql.2	2.22029	3.88229	0.806159	2.32991e-06	Vgll3	transcription cofactor vestigial-like protein 3			uc008hhs.1	12.7475	5.30332	-1.26525	8.63203e-06	Ppp1r3c	protein phosphatase 1 regulatory subunit 3C			uc009rjd.1	24.3166	106.188	2.12661	3.68e-11	Ppm1m	protein phosphatase 1M isoform 2			uc007nva.1	129.925	41.585	-1.64354	2.26e-11
uc007vze.2	3.99443	6.25637	0.647337	1.00124e-05	Fam49b	hypothetical protein LOC223601			uc008cpr.2	3.13214	2.14719	-0.544695	0.000542964	Enpp5	ectonucleotide pyrophosphatase/phosphodiesterase			uc007twc.2	13.5984	31.2257	1.1993	2.37316e-06	Mmp14	matrix metalloproteinase-14			uc007uut.1	3.00095	1.36171	-1.14	8.65668e-06	Dach1	dachshund homolog 1 isoform 2			uc009raa.1	2.63935	29.4333	3.47919	3.76e-11	Adamts7	A disintegrin and metalloproteinase with			uc008oim.1	194.164	82.1804	-1.24041	2.39e-11
uc009pyi.1	56.1208	98.1263	0.806104	1.01387e-05	Pkm2	pyruvate kinase isozymes M1/M2			uc007tjw.1	3.46732	2.59446	-0.418382	0.000554539	AK049416	Mus musculus 7 days embryo whole body cDNA, RIKEN full-length enriched library, clone:C430005L07 product:hypothetical protein, full insert sequence.			uc008vgd.1	23.8233	38.3694	0.68758	2.45474e-06	Clic4	chloride intracellular channel protein 4			uc008nnk.1	7.51882	4.62474	-0.701133	8.81894e-06	Epb4.1l1	band 4.1-like protein 1 isoform a			uc008qxn.1	30.2501	145.508	2.26608	3.87e-11	Csf1	macrophage colony-stimulating factor 1 isoform 1			uc012fun.1	225.448	29.9836	-2.91055	2.47e-11
uc008vwr.1	0.363945	1.90198	2.38571	1.02536e-05	Pik3cd	phosphatidylinositol-4,5-bisphosphate 3-kinase			uc007axd.1	52.2934	36.5536	-0.516616	0.000555563	Slc39a10	zinc transporter ZIP10 precursor			uc007srb.1	15.4576	24.7677	0.680146	2.46898e-06	Rps24	40S ribosomal protein S24 isoform 1			uc008wxa.2	0.730276	0.295147	-1.30701	8.86427e-06	Slc30a3	zinc transporter 3			uc008zfh.2	13.6476	48.2088	1.82065	3.89e-11	Taok3	serine/threonine-protein kinase TAO3			uc007nuz.1	133.7	43.8223	-1.60926	2.49e-11
uc008cbv.2	2.1822	4.05012	0.892181	1.04218e-05	Tap1	SubName: Full=Antigen processing transporter TAP1; SubName: Full=Putative uncharacterized protein; SubName: Full=TAP1-b; SubName: Full=Transporter 1, ATP-binding cassette, sub-family B (MDR/TAP), isoform CRA_b;			uc012atw.1	3.08904	2.07108	-0.576775	0.000558942	Enpp5	SubName: Full=MKIAA4152 protein; Flags: Fragment;			uc007aie.1	3.11062	8.2497	1.40714	2.48421e-06	Sulf1	Mus musculus 14, 17 days embryo head cDNA, RIKEN full-length enriched library, clone:3230401B12 product:SULFATASE FP homolog [Rattus norvegicus], full insert sequence.			uc007kpf.1	18.5079	12.964	-0.513636	8.882e-06	Taf15	TATA-binding protein-associated factor 2N			uc012gfr.1	9.26501	41.7437	2.17169	3.96e-11	Ushbp1	Mus musculus 12 days embryo embryonic body between diaphragm region and neck cDNA, RIKEN full-length enriched library, clone:9430064H24 product:inferred: AIEBP {Homo sapiens}, full insert sequence.			uc007cmg.2	90.4304	33.5251	-1.43157	2.6e-11
uc007lml.2	1.329	2.9986	1.17394	1.07308e-05	Stat5a	signal transducer and activator of transcription			uc008cpt.2	3.09392	2.07435	-0.576775	0.000558942	Enpp5	ectonucleotide pyrophosphatase/phosphodiesterase			uc009rku.1	14.5907	23.055	0.660027	2.65267e-06	Manf	mesencephalic astrocyte-derived neurotrophic			uc008sfa.1	10.9989	7.66736	-0.520551	8.90359e-06	Mdn1	midasin			uc008ake.2	119.678	253.659	1.08373	3.97e-11	Qk	protein quaking isoform 2			uc007nen.2	473.512	49.2514	-3.26517	2.85e-11
uc008vww.2	0.362387	1.91646	2.40284	1.07522e-05	Pik3cd	phosphatidylinositol-4,5-bisphosphate 3-kinase			uc009nzn.1	10.4883	7.84833	-0.418318	0.000563118	Pard3	partitioning defective 3 homolog isoform 1			uc007uns.1	10.5692	24.6512	1.2218	2.6844e-06	Slc39a14	zinc transporter ZIP14 isoform a			uc008nnj.1	7.56156	4.65334	-0.700418	8.98449e-06	Epb4.1l1	band 4.1-like protein 1 isoform b			uc007jnr.1	2.83224	27.901	3.3003	4.07e-11	Pik3r6	phosphoinositide 3-kinase regulatory subunit 6			uc008bvz.1	107.823	11.1358	-3.27539	2.88e-11
uc007iny.1	1.38806	2.75882	0.990981	1.10834e-05	Adam19	disintegrin and metalloproteinase			uc009cok.2	5.20632	4.41116	-0.239105	0.000569444	Paip2b	polyadenylate-binding protein-interacting			uc007unu.1	10.6828	25.1194	1.23351	2.71592e-06	Slc39a14	zinc transporter ZIP14 isoform a			uc008nnl.1	7.55796	4.65112	-0.700418	8.98449e-06	Epb4.1l1	band 4.1-like protein 1 isoform b			uc007jns.1	2.84278	28.0048	3.3003	4.07e-11	Pik3r6	phosphoinositide 3-kinase regulatory subunit 6			uc007xtb.1	678.195	100.469	-2.75495	3.22e-11
uc007vzg.2	3.85288	6.20994	0.688643	1.11144e-05	Fam49b	hypothetical protein LOC223601			uc009tdn.2	7.21272	3.9677	-0.86224	0.000575204	6720401G13Rik	Mus musculus adult male thymus cDNA, RIKEN full-length enriched library, clone:5830467J12 product:unclassifiable, full insert sequence.			uc007crg.2	2.64682	39.6045	3.90333	2.73273e-06	Chi3l1	chitinase-3-like protein 1			uc009nzl.2	12.3266	7.64218	-0.689722	9.4474e-06	Pard3	partitioning defective 3 homolog isoform 1			uc009cxy.1	70.8972	773.986	3.44851	4.52e-11	Fbln2	Mus musculus 2 days neonate thymus thymic cells cDNA, RIKEN full-length enriched library, clone:E430001A04 product:fibulin 2, full insert sequence.			uc007aml.2	232.26	43.1497	-2.42832	3.42e-11
uc007inz.1	1.38981	2.75451	0.986903	1.11219e-05	Adam19	SubName: Full=Putative uncharacterized protein;			uc007mpt.1	5.0129	3.79597	-0.401176	0.000575658	Cbx2	chromobox protein homolog 2			uc007woe.1	25.2882	45.5153	0.847889	2.81189e-06	Myh9	SubName: Full=Myh9 protein;			uc008nni.1	7.5604	4.65672	-0.699149	9.46023e-06	Epb4.1l1	band 4.1-like protein 1 isoform a			uc012ajv.1	102.64	215.133	1.06764	4.55e-11	Qk	protein quaking isoform 3			uc007jog.1	194.981	10.105	-4.27019	3.5e-11
uc012dpt.1	0.363948	1.92048	2.39966	1.13081e-05	Pik3cd	phosphatidylinositol-4,5-bisphosphate 3-kinase			uc011ycv.1	0.590795	0.281815	-1.06791	0.000577454	Cacna1g	calcium channel, voltage-dependent, T type,			uc007sra.1	11.0329	17.4185	0.658809	2.98012e-06	Rps24	40S ribosomal protein S24 isoform 3			uc009hyc.1	21.4904	14.6244	-0.555316	9.68366e-06	Abhd2	abhydrolase domain-containing protein 2			uc012grc.1	40.8217	207.57	2.34619	4.62e-11	Vwa5a	von Willebrand factor A domain-containing			uc009jow.2	221.997	72.5861	-1.61278	3.74e-11
uc007koa.2	5.91074	10.7826	0.8673	1.15265e-05	Slfn5	schlafen family member 5			uc007kyr.2	0.59232	0.282543	-1.06791	0.000577454	Cacna1g	calcium channel, voltage-dependent, T type,			uc007ken.1	10.5449	17.9824	0.770045	3.04062e-06	Myo1c	myosin-Ic isoform b			uc008roc.1	0.109871	0.0145865	-2.91311	9.77626e-06	Unc5c	Mus musculus 13 days embryo male testis cDNA, RIKEN full-length enriched library, clone:6030473H24 product:unc5 homolog (C. elegans) 3, full insert sequence.			uc008qxm.1	30.6503	152.946	2.31905	4.68e-11	Csf1	macrophage colony-stimulating factor 1 isoform 1			uc009qvg.2	147.311	31.3404	-2.23277	4.03e-11
uc007lmm.1	1.35892	3.08983	1.18506	1.15739e-05	Stat5a	signal transducer and activator of transcription			uc007wab.2	0.200281	0.051363	-1.96323	0.000585075	Kcnq3	potassium voltage-gated channel subfamily KQT			uc007oap.2	22.3487	48.9485	1.13107	3.15135e-06	Actn1	alpha-actinin-1			uc012dut.1	15.303	6.83322	-1.16318	9.78029e-06	Fgfr3	fibroblast growth factor receptor 3 isoform 3			uc008hgc.1	12.492	76.2653	2.61002	4.83e-11	Stambpl1	AMSH-like protease			uc007pja.2	1072.38	70.5779	-3.92546	4.13e-11
[truncated: 62 more columns]
