# Supplementary material for: Deep Sequencing Transcriptome Analysis of Murine Wound Healing: Effects of a Multicomponent, Multitarget Natural Product Therapy-Tr14
Source: Front Mol Biosci. 2017 Aug 17;4:57. doi: 10.3389/fmolb.2017.00057 (PMC5572416; doi:10.3389/fmolb.2017.00057)
Supplement: Supplementary Table 3 — Differentially expressed transcripts in Tr14-treated wounds compared to control. RNA-seq data was analyzed to identify transcripts modulated by Tr14 during wound repair. The transcripts with the p < 0.0005 and a fold-change > 1.41 are shown for each of the time points from 12 to 192 h. For each time point, the RPKM values are shown for each sample and each UCSC ID. The log2 fold change and P-value by EdgeR are also shown for each transcript. [file Table3.XLSX]

## Sheet: 12H
DOWN		FDR=0.159
				raw											norm (RPKM)											edgeR
Genes	Name	Description	Length	12HS2	12HS3	12HS4	12HS5	12HS6	12HG1	12HG2	12HG3	12HG4	12HG5	12HG6	12HS2	12HS3	12HS4	12HS5	12HS6	12HG1	12HG2	12HG3	12HG4	12HG5	12HG6	logFC	logCPM	LR	PValue
uc007xuc.1	Krt1	keratin, type II cytoskeletal 1	2447	45	19	86	16	8	6	7	4	3	2	4	22.495	8.83366	30.5557	5.85756	3.93401	1.99246	2.58739	1.59549	1.39449	0.690079	1.47563	-3.10701	0.993747	31.8935	1.6286e-08		0.0353142
uc009nvu.1	Gm3168	SubName: Full=Gag protein;	8277	3	11026	67	11	3	15	2	4	7	6	5	0.443359	1515.53	7.03769	1.19056	0.436142	1.47262	0.218552	0.471688	0.961954	0.612042	0.545317	-8.70898	6.84714	29.5474	5.45658e-08
uc009nvv.1	ENSMUSG00000073777	SubName: Full=Envelope polyprotein;	2977	1	3844	22	5	1	2	0	3	2	1	2	0.410893	1469.01	6.42498	1.5046	0.404204	0.545912	0	0.983581	0.764153	0.283612	0.606462	-9.02471	5.32796	29.5111	5.55986e-08
uc009nvw.1	AK193394	Mus musculus cDNA, clone:Y1G0108E08, strand:unspecified.	247	0	467	4	0	0	0	0	0	0	0	0	0	2151	14.0796	0	0	0	0	0	0	0	0	-9.78427	2.31137	25.1256	5.37164e-07
uc008qdh.1	9130204L05Rik	S100 calcium-binding protein, ventral prostate	491	2	3	24	1	1	1	0	0	0	0	0	4.9826	6.95121	42.497	1.82452	2.45074	1.65497	0	0	0	0	0	-4.47077	-1.08388	17.4047	3.0208e-05
uc009col.1	AK186650	Mus musculus cDNA, clone:Y0G0111O09, strand:minus, reference:ENSEMBL:Mouse-Transcript-ENST:ENSMUST00000070413, based on BLAT search.	376	2	2	2	2	2	0	0	0	0	0	0	6.50654	6.0515	4.62456	4.76511	6.40061	0	0	0	0	0	0	-4.18475	-1.81209	17.1413	3.46998e-05
uc009dit.2	Pparg	peroxisome proliferator-activated receptor gamma	1769	66	102	93	145	49	38	42	55	17	64	39	45.6377	65.5984	45.7071	73.4296	33.3309	17.4553	21.4743	30.3461	10.9308	30.546	19.9016	-1.27178	2.70682	16.8753	3.99174e-05
uc007wav.1	Elm1	Mus musculus mRNA for ELM1, complete cds.	4830	71	42	89	87	49	45	38	38	27	33	33	17.9812	9.89289	16.0203	16.1363	12.2075	7.57071	7.11598	7.67899	6.35837	5.76859	6.16764	-1.09108	2.36171	16.1543	5.83844e-05
uc009dis.2	Pparg	peroxisome proliferator-activated receptor gamma	1857	64	97	90	146	50	38	43	60	18	61	41	42.1576	59.4266	42.1365	70.4323	32.3994	16.6281	20.9438	31.536	11.0253	27.7345	19.9308	-1.20785	2.70203	15.4253	8.58325e-05
uc007wau.1	Wisp1	WNT1-inducible-signaling pathway protein 1	5022	72	42	90	88	49	45	40	41	27	33	33	17.5373	9.51466	15.581	15.6977	11.7408	7.28127	7.20413	7.96847	6.11528	5.54804	5.93184	-1.06934	2.38136	15.2883	9.22871e-05
uc009but.1	Rarres2	retinoic acid receptor responder protein 2	708	139	170	362	288	153	98	81	152	68	186	119	240.154	273.172	444.533	364.41	260.038	112.477	103.478	209.545	109.246	221.811	151.728	-1.06447	4.02014	15.2685	9.32568e-05
uc009lao.1	Defb3	beta-defensin 3 precursor	322	6	24	2	0	0	0	0	0	0	1	0	22.7931	84.7962	5.40011	0	0	0	0	0	0	2.62209	0	-4.75725	-0.988107	14.6752	0.000127715
uc008zib.2	Oas1e	2'-5' oligoadenylate synthetase 1E	1715	1	2	4	0	3	0	0	0	0	0	0	0.713253	1.32674	2.0278	0	2.10492	0	0	0	0	0	0	-4.19168	-1.81306	14.5818	0.000134201
uc009ije.1	Thrsp	thyroid hormone-inducible hepatic protein	1038	33	127	137	92	39	36	34	25	14	59	52	38.8888	139.196	114.75	79.4002	45.2112	28.1823	29.6265	23.5077	15.3412	47.9907	45.2229	-1.3934	2.5667	14.3533	0.000151518
uc008qff.1	Flg	SubName: Full=Filaggrin; Flags: Fragment;	1076	17	10	39	3	5	9	1	0	3	2	2	19.3261	10.5733	31.5123	2.4977	5.59161	6.79675	0.840593	0	3.17131	1.56935	1.67791	-2.50082	0.00649907	13.6342	0.000222104
uc012dfm.1	Mup17	major urinary protein 17	886	4	16	23	17	6	5	1	2	0	9	5	5.52248	20.545	22.5695	17.1888	8.14886	4.58572	1.02086	2.20325	0	8.57653	5.09435	-1.97803	-0.0488205	12.6464	0.00037628
uc008piz.1	Aadac	arylacetamide deacetylase	1294	48	31	34	16	6	14	2	15	0	9	2	45.3748	27.2551	22.844	11.0769	5.57951	8.79154	1.39796	11.3142	0	5.87234	1.39524	-2.1858	0.86552	12.6414	0.000377307
uc007lir.1	Krt10	keratin, type I cytoskeletal 10	2093	52	66	115	23	20	46	14	26	10	18	16	30.3908	35.8753	47.7702	9.84441	11.4985	17.8591	6.05002	12.1247	5.43451	7.26116	6.90086	-1.53519	1.93323	12.5641	0.000393232
uc008zic.2	Oas1e	2'-5' oligoadenylate synthetase 1E	1363	1	2	2	0	3	0	0	0	0	0	0	0.897453	1.66938	1.27574	0	2.64853	0	0	0	0	0	0	-3.90327	-1.90344	12.5171	0.00040325
uc009gej.1	Nfkbid	NF-kappa-B inhibitor delta	2010	129	169	212	331	164	79	195	53	74	141	112	78.5057	95.6558	91.6997	147.524	98.1809	31.9376	87.7479	25.7364	41.876	59.2278	50.3007	-1.04768	3.90302	12.3499	0.000441005
uc009uyh.1	Fxy	Mus musculus ring finger protein (Fxy) mRNA, complete cds.	289	33	13	23	18	28	11	10	5	15	11	5	139.677	51.176	69.1924	55.7963	116.584	30.929	31.2968	16.8865	59.0368	32.1364	15.618	-1.47261	0.836019	12.1825	0.000482406
uc009gei.1	Nfkbid	NF-kappa-B inhibitor delta	2014	129	169	200	332	163	76	195	55	70	139	113	78.3498	95.4659	86.3374	147.676	97.3884	30.6638	87.5736	26.6545	39.5337	58.2717	50.649	-1.04648	3.88839	12.1462	0.00049187
UP
				raw											norm (RPKM)											edgeR
Genes	Name	Description	Length	12HS2	12HS3	12HS4	12HS5	12HS6	12HG1	12HG2	12HG3	12HG4	12HG5	12HG6	12HS2	12HS3	12HS4	12HS5	12HS6	12HG1	12HG2	12HG3	12HG4	12HG5	12HG6	logFC	logCPM	LR	PValue
uc008czy.1	Slc5a7	high affinity choline transporter 1	5180	0	0	0	0	0	4	4	8	3	8	2	0	0	0	0	0	0.627482	0.698439	1.5074	0.65875	1.30396	0.34854	5.2322	-1.16665	25.145	5.3176e-07
uc008czw.1	Slc5a7	high affinity choline transporter 1	4088	0	0	0	0	0	4	3	8	3	8	2	0	0	0	0	0	0.795098	0.663756	1.91006	0.834718	1.65227	0.441643	5.1832	-1.19468	24.0052	9.60776e-07
uc007ljm.2	Krtap4-8	keratin associated protein 4 family member	630	0	0	0	0	0	169	8	0	2	1	3	0	0	0	0	0	217.98	11.4854	0	3.61093	1.34018	4.29866	7.70078	0.709417	22.4466	2.16073e-06
uc007ljn.2	Krtap4-9	keratin associated protein 4 family member	1058	2	0	1	3	1	848	32	5	10	6	2	2.31234	0	0.821755	2.54019	1.13735	651.301	27.3566	4.61267	10.7509	4.78816	1.70646	6.30186	2.82912	22.168	2.49808e-06
uc007xtz.1	Krt72-ps	keratin, type II cytoskeletal 72	1563	11	6	6	4	1	10219	167	10	13	10	6	8.60878	4.3673	3.33749	2.29262	0.769875	5312.77	96.6397	6.24466	9.46049	5.40186	3.46533	7.84437	6.28191	22.0168	2.70268e-06
uc007ljz.1	Krtap17-1	keratin-associated protein 17-1	761	4	3	3	2	1	1840	37	4	10	7	7	6.42959	4.48495	3.4274	2.35438	1.58123	1964.74	43.9759	5.1303	14.9467	7.76633	8.30358	6.48931	3.86665	21.9765	2.76003e-06
uc011yev.1	Gm11567	hypothetical protein LOC670533	1043	7	2	3	2	1	1618	63	7	18	6	5	8.20959	2.18156	2.50072	1.71782	1.15371	1260.57	54.6329	6.5506	19.6299	4.85702	4.32751	6.11991	3.72955	21.6291	3.30791e-06
uc007lkd.1	Krt31	keratin, type I cuticular Ha1	1581	2	3	3	2	1	2068	51	5	10	2	2	1.54741	2.15879	1.64975	1.13326	0.76111	1062.89	29.1767	3.08678	7.19445	1.06807	1.14196	6.91422	4.0264	21.445	3.64121e-06
uc012aic.1	Krtap11-1	keratin associated protein 11-1	1008	6	1	5	1	1	4508	96	6	17	2	2	7.28112	1.12865	4.31259	0.888731	1.19376	3634.08	86.1408	5.80976	19.1831	1.67522	1.79111	7.66935	5.12135	21.367	3.79247e-06
uc007liq.2	Krt28	keratin, type I cytoskeletal 28	1489	2	1	0	3	2	3938	55	2	9	3	1	1.64302	0.764058	0	1.80492	1.61627	2149.08	33.4092	1.311	6.87507	1.7011	0.606258	8.20673	4.911	21.3347	3.85696e-06
uc007zvo.1	Krtap6-1	keratin associated protein 6-1	594	5	1	3	3	0	3628	97	1	17	3	2	10.2965	1.91529	4.391	4.52445	0	4963.09	147.701	1.64317	32.5531	4.2642	3.03946	7.6005	4.82049	20.2606	6.75782e-06
uc007lip.1	Krt27	keratin, type I cytoskeletal 27	1539	25	9	9	8	10	18547	297	25	26	8	4	19.8705	6.65311	5.08431	4.65674	7.81881	9792.79	174.548	15.8551	19.216	4.38888	2.34625	7.5545	7.13933	20.187	7.02276e-06
uc008qdm.1	Prr9	proline-rich protein 9	1183	24	16	14	5	10	15380	367	16	43	12	5	24.8161	15.3871	10.289	3.78631	10.1717	10564.4	280.595	13.2009	41.3441	8.56444	3.81538	7.13205	6.88714	20.0319	7.61601e-06
uc007lio.2	Krt26	keratin, type I cytoskeletal 26	2600	10	5	1	1	3	8954	148	3	12	2	4	4.70473	2.18785	0.334391	0.344554	1.38844	2798.43	51.4857	1.1262	5.24973	0.64947	1.3888	8.03134	6.08951	19.9971	7.75607e-06
uc007zvg.1	Krtap15	keratin-associated protein 15-1	836	37	18	23	15	8	14384	398	16	74	13	21	54.1381	24.4955	23.9194	16.0737	11.515	13981.2	430.601	18.6802	100.683	13.1292	22.6759	6.5369	6.80761	19.9309	8.02937e-06
uc009pvz.1	AK137397	Mus musculus 7 days neonate cerebellum cDNA, RIKEN full-length enriched library, clone:A730034A17 product:weakly similar to ARL-6 INTERACTING PROTEIN-1 (AIP-1) [Homo sapiens], full insert sequence.	2169	0	0	0	0	0	126	3	1	2	1	0	0	0	0	0	0	47.2044	1.25101	0.449995	1.04882	0.389263	0	7.24276	0.323346	19.5581	9.75854e-06
uc007eup.1	Fam26d	hypothetical protein LOC270711	3714	6	3	2	0	1	3576	77	6	6	2	2	1.97614	0.918968	0.468184	0	0.323994	782.397	18.752	1.5768	1.83755	0.454664	0.486116	7.46514	4.78876	19.533	9.88768e-06
uc012ahz.1	Krtap16-8	keratin-associated protein 16-8	611	11	5	10	4	2	5704	131	5	17	3	5	22.0221	9.31	14.2294	5.86475	3.93884	7585.94	193.923	7.98723	31.6473	4.14556	7.38722	6.85743	5.46358	19.4492	1.03314e-05
uc007ljb.1	Krtap3-1	keratin-associated protein 3-1	604	8	4	7	4	2	1565	68	9	23	2	10	16.2017	7.53432	10.076	5.93272	3.98449	2105.47	101.829	14.5436	43.3132	2.79573	14.9457	5.41427	3.70955	19.4278	1.04474e-05
uc007xua.1	Krt73	keratin, type II cytoskeletal 73	2154	11	7	4	5	4	7822	138	7	14	2	2	6.24676	3.6972	1.61452	2.07948	2.23457	2950.82	57.9471	3.1719	7.39285	0.783948	0.838178	7.28968	5.90183	19.348	1.08931e-05
uc012aib.1	Krtap7-1	keratin-associated protein 7-1	621	47	20	24	15	11	18086	451	23	77	12	15	92.5793	36.6403	33.6007	21.6387	21.3148	23665.9	656.875	36.1496	141.035	16.3152	21.8048	6.62959	7.12941	19.2973	1.11862e-05
uc007lin.1	Krt25	keratin, type I cytoskeletal 25	1651	25	19	11	12	9	25554	471	16	39	2	4	18.5225	13.0926	5.7926	6.51126	6.55956	12577.2	258.031	9.4589	26.8687	1.02279	2.18708	7.72318	7.6023	19.0248	1.29033e-05
uc008vng.1	Padi3	protein-arginine deiminase type-3	3068	6	2	4	8	4	2567	65	6	8	3	5	2.39223	0.741644	1.13353	2.33596	1.56886	679.895	19.1627	1.90881	2.96595	0.825598	1.47118	6.13695	4.33928	18.867	1.40158e-05
uc007lji.1	Krtap4-2	keratin associated protein 4-2	971	1	1	5	2	0	712	32	2	11	5	1	1.25976	1.17166	4.47692	1.84519	0	595.843	29.8077	2.01038	12.8855	4.34764	0.929679	5.80686	2.60366	18.8267	1.43149e-05
uc011yeu.1	Gm11559	novel member of the keratin associated protein 9	1096	5	2	3	4	5	1749	55	5	15	2	3	5.58042	2.07606	2.37979	3.26949	5.48957	1296.73	45.389	4.45274	15.5672	1.54071	2.47094	5.88769	3.8187	18.7658	1.47793e-05
uc008qfd.1	Crnn	cornulin	1628	8	7	6	5	4	6348	126	5	12	2	1	6.01095	4.89175	3.20424	2.75136	2.95655	3168.5	70.0026	2.99767	8.38409	1.03724	0.554495	7.07195	5.60696	18.7405	1.49771e-05
uc012cti.1	Tchh	trichohyalin	5823	465	282	231	200	128	323206	5519	370	747	140	106	97.6818	55.0964	34.49	30.7691	26.451	45102.8	857.258	62.0187	145.916	20.2994	16.4328	7.2986	11.264	18.6032	1.60949e-05
uc007xth.2	Krt81	keratin, type II cuticular Hb1	1857	16	6	7	6	6	4783	103	12	25	7	2	10.5394	3.67587	3.27729	2.89448	3.88793	2092.95	50.1676	6.30721	15.3129	3.18265	0.972233	6.20437	5.22279	18.4929	1.70537e-05
uc012ahx.1	Krtap22-2	keratin associated protein 22-2	380	17	9	3	5	1	7482	171	4	27	3	4	54.7234	26.9451	6.86382	11.7874	3.16662	15999.5	407.015	10.2741	80.8183	6.66562	9.5023	7.03965	5.85117	18.4709	1.72521e-05
uc008qcy.1	S100a3	protein S100-A3	712	15	15	13	8	12	5448	114	13	26	10	10	25.7703	23.968	15.8742	10.0656	20.2806	6217.68	144.818	17.821	41.5358	11.8583	12.6786	5.79714	5.415	18.3981	1.79235e-05
uc012ahw.1	Krtap16-10	keratin associated protein 16-10	570	13	4	5	6	3	5067	108	3	17	2	4	27.8982	7.98373	7.62647	9.42991	6.33324	7223.5	171.375	5.13705	33.9237	2.9625	6.33486	6.68898	5.29268	18.3455	1.84251e-05
uc008vnf.1	Padi3	protein-arginine deiminase type-3	3310	7	2	2	9	4	2449	60	6	9	3	5	2.58689	0.687421	0.525328	2.43582	1.45416	601.218	16.3954	1.76926	3.09274	0.765237	1.36362	6.05043	4.27369	18.342	1.84591e-05
uc007zvr.2	Krtap8-1	keratin-associated protein 8-1	579	55	21	20	21	18	18442	545	16	88	7	20	116.196	41.2631	30.0317	32.4917	37.4087	25882.2	851.366	26.9717	172.875	10.2076	31.182	6.4443	7.16653	18.2936	1.89347e-05
uc007ljj.1	Krtap4-7	keratin associated protein 4-7	978	5	6	5	3	1	942	45	4	10	4	12	6.25373	6.97964	4.44487	2.74798	1.23038	782.678	41.6171	3.99198	11.6303	3.45322	11.0763	5.0039	3.01633	18.2804	1.90656e-05
uc007liz.1	Krtap3-3	keratin-associated protein 3-2	732	11	2	2	0	3	2451	66	5	23	5	4	18.3819	3.10842	2.37546	0	4.93162	2720.84	81.5513	6.66694	35.7393	5.76716	4.93289	6.34835	4.28597	18.2378	1.94971e-05
uc007ljl.1	Krtap4-6	keratin associated protein 4-6	918	5	2	1	1	2	722	28	4	8	2	5	6.66247	2.47861	0.947078	0.975862	2.6216	639.096	27.5876	4.2529	9.91235	1.83946	4.91677	5.35149	2.6208	18.1863	2.00314e-05
uc007ljv.2	Krtap9-1	keratin associated protein 9-1	612	0	1	1	0	0	247	9	1	3	1	1	0	1.85896	1.42062	0	0	327.957	13.3012	1.59484	5.5757	1.37959	1.47503	6.081	1.17044	17.8814	2.35103e-05
uc009pwj.2	Stra6	stimulated by retinoic acid gene 6 protein	3037	1	1	0	2	3	113	16	6	3	9	7	0.402775	0.374607	0	0.589951	1.18865	30.2347	4.76511	1.9283	1.12358	2.50208	2.08068	3.74417	0.582329	17.691	2.59853e-05
uc012gud.1	Stra6	stimulated by retinoic acid gene 6 protein	2872	1	1	0	2	3	113	16	6	3	9	7	0.425915	0.396129	0	0.623845	1.25694	31.9717	5.03888	2.03908	1.18814	2.64582	2.20022	3.74417	0.582329	17.6903	2.59943e-05
uc009pwi.2	Stra6	stimulated by retinoic acid gene 6 protein	2767	1	1	0	2	3	113	16	6	3	9	7	0.442078	0.411161	0	0.647518	1.30464	33.1849	5.23009	2.11646	1.23322	2.74622	2.28371	3.74417	0.582329	17.6896	2.60046e-05
uc007lkc.1	Krt34	keratin, type I cuticular Ha4	1605	15	7	10	4	1	4079	101	13	32	2	3	11.432	4.96185	5.41693	2.23263	0.749729	2065.14	56.9173	7.90562	22.678	1.0521	1.68732	6.16067	5.00576	17.679	2.61491e-05
uc007xtx.1	Krt71	keratin, type II cytoskeletal 71	2174	96	35	25	21	21	46921	754	30	85	10	11	54.0156	18.3159	9.9979	8.65348	11.6236	17538	313.697	13.4688	44.4722	3.88368	4.56757	7.18242	8.47767	17.6096	2.71219e-05
uc007zvf.1	Krtap14	keratin-associated protein 14	855	14	4	7	8	3	3618	113	5	32	1	5	20.0295	5.32249	7.11804	8.38214	4.22216	3438.54	119.539	5.70784	42.5709	0.987499	5.27905	6.04248	4.84531	17.5371	2.81756e-05
uc008cfn.1	Ly6g6d	lymphocyte antigen 6 complex locus protein G6d	605	3	1	1	0	1	966	23	0	4	3	2	6.0656	1.88047	1.43705	0	1.98895	1297.46	34.3851	0	7.52028	4.18667	2.98419	6.53911	2.95907	17.2467	3.28271e-05
uc012cdy.1	Tgm6	protein-glutamine gamma-glutamyltransferase 6	3454	0	2	0	2	0	1090	17	1	5	0	2	0	0.658762	0	0.518727	0	256.434	4.45169	0.282583	1.64656	0	0.522709	7.32982	3.1071	17.2284	3.31453e-05
uc008mii.1	Tgm6	protein-glutamine gamma-glutamyltransferase 6	3310	0	2	0	2	0	1079	17	1	5	0	2	0	0.687421	0	0.541294	0	264.89	4.64536	0.294876	1.71819	0	0.545449	7.31558	3.0934	17.2172	3.33404e-05
uc009elg.1	Gprc5d	G-protein coupled receptor family C group 5	1385	14	6	3	8	9	3033	76	6	16	9	5	12.3648	4.92859	1.88321	5.17453	7.81937	1779.48	49.632	4.22833	13.1401	5.4865	3.25891	5.57438	4.58973	17.1738	3.41106e-05
uc007ljf.1	Krtap9-3	keratin-associated protein 9-3	759	13	9	6	5	1	4062	102	5	13	3	3	20.9512	13.4903	6.87286	5.90146	1.58539	4348.8	121.55	6.42978	19.4819	3.3372	3.56806	6.24625	4.98766	17.1401	3.4722e-05
uc007ljc.2	Krtap1-5	keratin associated protein 1-5	1040	33	9	8	13	5	6440	157	13	32	5	8	38.814	9.84532	6.68782	11.198	5.78517	5031.81	136.541	12.2005	34.9982	4.05919	6.94399	5.90417	5.65585	17.0582	3.62509e-05
uc007dqs.2	Vsig8	V-set and immunoglobulin domain-containing	1801	7	4	3	6	7	1368	28	4	15	6	8	4.75436	2.52678	1.44822	2.98448	4.67696	617.225	14.0618	2.16777	9.47342	2.81281	4.00985	5.02588	3.48714	17.0515	3.63794e-05
uc007lja.1	Krtap3-2	keratin-associated protein 3-2	1031	6	3	4	2	0	1106	45	3	19	2	2	7.11869	3.31042	3.3731	1.73781	0	871.702	39.4777	2.84008	20.9616	1.63785	1.75115	5.60709	3.20864	17.0315	3.67647e-05
uc009elf.1	Gprc5d	G-protein coupled receptor family C group 5	1317	14	6	3	8	9	3031	75	6	16	9	4	13.0032	5.18306	1.98045	5.44171	8.22311	1870.13	51.5079	4.44665	13.8186	5.76978	2.74174	5.57239	4.58786	16.9812	3.77513e-05
uc007xti.1	Krt86	keratin, type II cuticular Hb6	1960	27	15	18	12	8	5608	112	14	35	7	12	16.8506	8.70675	7.98444	5.48474	4.91149	2325	51.6845	6.97171	20.3115	3.0154	5.52685	5.50789	5.46229	16.9623	3.81288e-05
uc011yer.1	Gm11563	keratin associated protein 4-like	1018	10	2	4	3	2	1103	42	4	27	3	3	12.016	2.23513	3.41618	2.64	2.36408	880.439	37.3164	3.83513	30.1679	2.48815	2.66027	5.11155	3.22746	16.9356	3.86705e-05
uc012cdz.1	Tgm6	SubName: Full=Tgm6 protein;	2948	0	2	0	2	0	960	15	1	5	0	2	0	0.771833	0	0.607762	0	264.615	4.60216	0.331086	1.92918	0	0.612428	7.14856	2.93315	16.9264	3.8857e-05
uc007lju.1	Krtap4-16	keratin-associated protein 4-3	951	6	7	4	4	6	1257	54	4	22	7	2	7.71753	8.3741	3.65685	3.768	7.59189	1074.05	51.3584	4.10532	26.3131	6.2147	1.89846	4.94289	3.41073	16.8792	3.9836e-05
uc007zvm.1	AY026312	keratin-associated protein 16-10-like	461	19	5	7	3	5	4865	121	4	17	1	7	50.4151	12.3393	13.2016	5.82977	13.0511	8575.38	237.401	8.46889	41.9447	1.83148	13.7072	6.27247	5.24514	16.808	4.13595e-05
uc007zvq.1	Krtap6-2	keratin-associated protein 6-2	789	10	3	5	1	1	2400	45	4	7	2	2	15.5035	4.32579	5.50961	1.13541	1.52511	2471.76	51.5862	4.94824	10.0914	2.14021	2.28826	6.21285	4.2293	16.6567	4.47929e-05
uc007ljh.1	Krtap4-1	keratin associated protein 4-1	1011	7	2	9	4	2	1137	49	5	15	2	4	8.46944	2.25061	7.73962	3.54438	2.38044	913.862	43.8372	4.8271	16.876	1.67025	3.57159	5.03683	3.25975	16.5676	4.69459e-05
uc007dqt.2	Vsig8	V-set and immunoglobulin domain-containing	1520	7	4	3	4	7	1155	22	4	13	5	8	5.63329	2.9939	1.71595	2.35748	5.54158	617.461	13.0911	2.56853	9.72812	2.77734	4.75115	4.87428	3.25449	16.434	5.03738e-05
uc007ljo.2	Gm11596	keratin associated protein 4 family member	618	1	0	0	0	0	163	5	1	0	3	1	1.97933	0	0	0	0	214.324	7.31779	1.57935	0	4.0986	1.46071	6.11838	0.645164	16.3428	5.28555e-05
uc012ahr.1	Krtap24-1	keratin associated protein 24-1	1571	2	0	1	0	1	801	21	1	2	0	1	1.55726	0	0.553416	0	0.765955	414.312	12.0904	0.621286	1.44805	0	0.574614	6.81275	2.69473	16.2597	5.52264e-05
uc012guc.1	Stra6	stimulated by retinoic acid gene 6 protein	3078	2	3	0	4	3	146	17	6	8	9	9	0.79482	1.10885	0	1.16419	1.17282	38.5439	4.99549	1.90261	2.95631	2.46875	2.63953	3.36235	0.90116	16.25	5.55082e-05
uc007ywn.2	Lrrc15	leucine-rich repeat-containing protein 15	5308	78	92	60	75	20	6414	312	272	62	149	45	17.9751	19.7187	9.82762	12.6579	4.53397	981.905	53.1645	50.0156	13.2859	23.7005	7.65304	3.8608	5.85651	16.2451	5.56533e-05
uc009jmk.1	Crym	mu-crystallin homolog	1256	9	7	12	10	12	2950	60	11	10	4	7	8.76517	6.34058	8.30653	7.13249	11.4966	1908.55	43.2076	8.54812	9.05607	2.68889	5.03107	5.27775	4.54661	16.149	5.85487e-05
uc007lka.2	Krt33a	keratin, type I cuticular Ha3-I	1679	23	6	8	5	3	5322	105	10	22	1	2	16.7566	4.06557	4.14255	2.66778	2.15006	2575.7	56.5636	5.81322	14.9039	0.502866	1.0753	6.20253	5.36781	16.099	6.01164e-05
uc008vxn.1	Car6	carbonic anhydrase 6 precursor	1369	2	4	2	3	0	649	15	3	4	3	2	1.78704	3.32413	1.27015	1.96313	0	385.223	9.91028	2.13888	3.32342	1.85021	1.3188	5.25983	2.44057	16.027	6.24443e-05
uc007qgh.2	Rnf182	E3 ubiquitin-protein ligase RNF182	3456	1	0	0	0	0	69	2	2	4	1	2	0.353943	0	0	0	0	16.2236	0.523425	0.564838	1.31648	0.244303	0.522406	5.06802	-0.223073	16.0243	6.25334e-05
uc008qfi.1	Tchhl1	trichohyalin-like protein 1	2066	15	4	6	5	0	6949	131	3	18	3	0	8.88114	2.20268	2.52493	2.16806	0	2733.15	57.3507	1.41729	9.90995	1.22601	0	7.18746	5.73512	15.8787	6.75338e-05
uc007lje.1	Krtap1-3	keratin-associated protein 1-1	877	9	1	2	3	0	1986	59	1	19	1	1	12.5531	1.29724	1.98271	3.06445	0	1840.14	60.8486	1.11293	24.6424	0.962727	1.02933	6.37043	3.9856	15.8412	6.88867e-05
uc008pha.2	Tm4sf4	transmembrane 4 L6 family member 4	1398	0	1	0	0	0	83	3	1	4	1	1	0	0.813792	0	0	0	48.2439	1.94094	0.698169	3.25448	0.603942	0.645721	5.28569	-0.0637714	15.7875	7.08686e-05
uc008vxm.1	Car6	carbonic anhydrase 6 precursor	1459	2	5	2	3	1	623	15	3	4	3	2	1.6768	3.89884	1.1918	1.84203	0.824753	346.98	9.29895	2.00694	3.11842	1.73608	1.23745	4.95296	2.39397	15.5948	7.84706e-05
uc007ucw.1	Gja3	gap junction alpha-3 protein	1411	0	0	0	0	0	85	0	1	1	0	1	0	0	0	0	0	48.9512	0	0.691736	0.806125	0	0.639772	6.65019	-0.148722	15.4659	8.40071e-05
uc007zvb.1	Krtap13-1	keratin-associated protein 13-1	750	2	4	1	0	1	1681	41	0	9	0	1	3.26194	6.06764	1.15922	0	1.60442	1821.28	49.4448	0	13.6493	0	1.20362	6.94958	3.72821	15.4582	8.43483e-05
uc011yep.1	Gm11938	Krtap2-4-like	663	4	3	4	1	0	663	17	2	9	2	2	7.37996	5.14788	5.24535	1.35119	0	812.59	23.1917	2.94431	15.4404	2.54694	2.72313	5.16633	2.48367	15.3456	8.95291e-05
uc009jml.1	Crym	Mus musculus mu-crystallin (Crym) mRNA, complete cds.	2558	10	5	7	5	4	1752	41	3	6	2	7	4.78197	2.22377	2.37917	1.75106	1.88165	556.551	14.4971	1.14469	2.66796	0.660134	2.4703	5.18851	3.81306	15.2336	9.5e-05
uc012fkm.1	Hsd17b14	dehydrogenase/reductase (SDR family) member 10	1365	0	0	0	0	0	41	2	0	2	0	3	0	0	0	0	0	24.4075	1.32524	0	1.66658	0	1.984	5.82193	-0.759468	15.1986	9.67741e-05
uc007lkf.2	Krt32	keratin, type I cuticular Ha2	1673	3	0	1	1	2	608	15	5	0	3	1	2.19348	0	0.519676	0.53547	1.43851	295.311	8.10949	2.91704	0	1.51401	0.539581	5.69849	2.33949	15.1687	9.83221e-05
uc012ahy.1	Gm10229	keratin associated protein 6-1-like	570	14	5	6	6	3	4298	114	0	18	1	2	30.0442	9.97966	9.15176	9.42991	6.33324	6127.21	180.896	0	35.9192	1.48125	3.16743	6.32906	5.06838	15.0695	0.000103626
uc007cdk.2	2310007B03Rik	hypothetical protein LOC71874	2293	0	3	1	0	0	867	18	3	3	0	0	0	1.48846	0.379161	0	0	307.246	7.10013	1.27698	1.48815	0	0	6.96342	2.79833	14.987	0.000108255
uc007cdj.2	2310007B03Rik	hypothetical protein LOC71874	2302	0	3	1	0	0	866	18	3	3	0	0	0	1.48264	0.377679	0	0	305.692	7.07238	1.27199	1.48233	0	0	6.96181	2.7968	14.9846	0.000108392
uc007liw.1	Krt23	keratin, type I cytoskeletal 23	1539	9	13	6	4	2	890	19	3	60	8	8	7.15338	9.61005	3.38954	2.32837	1.56376	469.919	11.1664	1.90261	44.3447	4.38888	4.69249	4.20134	3.02275	14.8579	0.000115923
uc007xtj.2	5430421N21Rik	type II hair keratin	1757	21	13	26	37	19	4777	94	19	30	10	10	14.6203	8.41768	12.8656	18.8652	13.0125	2209.3	48.3898	10.5548	19.4213	4.80542	5.13784	4.81252	5.25163	14.842	0.000116901
uc011yex.1	Krt35	keratin, type I cuticular Ha5	1722	3	0	3	1	0	2488	37	0	9	0	0	2.13106	0	1.51466	0.520233	0	1174.06	19.4342	0	5.94482	0	0	7.78657	4.26008	14.8405	0.000116998
uc008vnh.1	Padi1	protein-arginine deiminase type-1	3756	5	3	2	2	3	1214	20	0	5	3	2	1.62837	0.908692	0.462948	0.477019	0.961114	262.642	4.81618	0	1.51417	0.67437	0.480681	5.62731	3.27571	14.8385	0.000117117
uc007lkb.2	Krt33b	keratin, type I cuticular Ha3-II	1581	10	3	3	8	1	2558	50	2	14	0	2	7.73706	2.15879	1.64975	4.53304	0.76111	1314.74	28.6046	1.23471	10.0722	0	1.14196	6.03906	4.32516	14.8234	0.000118062
uc008een.1	Dsg4	desmoglein-4 precursor	3478	17	17	15	13	4	1593	47	44	9	37	4	5.97898	5.56084	3.74964	3.34846	1.38392	372.184	12.2227	12.3478	2.94335	8.98204	1.0382	4.08177	3.79608	14.8057	0.000119176
uc008chz.2	Psors1c2	psoriasis susceptibility 1 candidate gene 2	843	4	10	1	2	2	1144	34	4	10	1	2	5.80417	13.4956	1.03134	2.12536	2.85484	1102.73	36.4795	4.63127	13.4928	1.00156	2.14168	5.22937	3.23159	14.7755	0.000121098
uc011xhn.1	Gm3285	hypothetical protein LOC100041351	664	1	0	0	0	0	174	10	1	1	0	0	1.84221	0	0	0	0	212.938	13.6217	1.46994	1.71302	0	0	6.22082	0.736529	14.7314	0.000123964
uc007qxg.1	Fbp1	fructose-1,6-bisphosphatase 1	1433	3	5	4	8	5	452	16	6	11	10	6	2.56084	3.96958	2.42684	5.00121	4.19859	256.309	10.0988	4.0867	8.73124	5.89192	3.7797	3.69969	2.09879	14.5916	0.000133506
uc012fgr.1	Rps16	40S ribosomal protein S16	615	139	154	241	179	145	838	375	406	176	485	286	276.47	284.883	340.698	260.741	283.708	1107.24	551.511	644.345	325.512	665.839	419.801	1.09763	4.86205	14.5203	0.000138661
uc007zie.2	Cd200r3	cell surface glycoprotein CD200 receptor 3	1279	0	0	0	0	0	1	2	3	1	4	3	0	0	0	0	0	0.635332	1.41435	2.28938	0.889321	2.64054	2.1174	4.22068	-1.66292	14.5156	0.000139004
uc011yeq.1	Gm11562	keratin associated protein 2-4-like	830	4	6	3	0	2	696	32	1	13	3	2	5.89508	8.22421	3.14247	0	2.89955	681.401	34.8715	1.17595	17.8154	3.05173	2.17522	4.90249	2.59331	14.4827	0.000141453
uc007xte.2	Krt83	keratin, type II cuticular Hb3	1826	6	4	4	3	4	2097	51	0	13	3	0	4.01937	2.49218	1.90453	1.47181	2.63596	933.188	25.262	0	8.09789	1.38715	0	5.97832	4.05224	14.4806	0.000141607
uc011yes.1	Gm11595	keratin associated protein 4-like	1200	7	1	1	0	1	545	24	2	13	1	2	7.1355	0.948068	0.724514	0	1.00276	369.051	18.0896	1.62673	12.3223	0.703593	1.50453	5.06528	2.26199	14.4237	0.000145956
uc007rts.1	Rnf180	E3 ubiquitin-protein ligase RNF180	2788	8	9	8	15	5	146	35	12	24	23	25	3.50998	3.67257	2.49474	4.81981	2.15802	42.5531	11.3546	4.20103	9.79147	6.96527	8.09468	2.04028	1.46592	14.2933	0.00015642
uc007rtr.1	Rnf180	E3 ubiquitin-protein ligase RNF180	2791	8	9	8	15	5	146	35	12	24	23	25	3.50621	3.66863	2.49206	4.81463	2.15571	42.5074	11.3424	4.19652	9.78094	6.95778	8.08597	2.04028	1.46592	14.2933	0.000156422
uc007wfz.2	D730001G18Rik	Mus musculus 10 days lactation, adult female mammary gland cDNA, RIKEN full-length enriched library, clone:D730001G18 product:unclassifiable, full insert sequence.	1594	5	4	4	1	0	1074	19	3	5	5	0	3.83698	2.85491	2.18172	0.562008	0	547.504	10.7811	1.83696	3.56789	2.6484	0	5.59545	3.11295	14.2784	0.000157665
uc009gvz.1	Hsd17b14	dehydrogenase/reductase (SDR family) member 10	1318	0	0	0	0	0	31	2	0	2	0	3	0	0	0	0	0	19.1125	1.3725	0	1.72601	0	2.05475	5.50426	-0.969413	14.2766	0.000157815
uc007ucv.1	Gja3	gap junction alpha-3 protein	1468	0	0	0	0	0	89	0	1	0	0	1	0	0	0	0	0	49.2646	0	0.664877	0	0	0.614931	6.69073	-0.114527	14.2403	0.000160889
uc011zud.1	D730001G18Rik	Mus musculus 10 days lactation, adult female mammary gland cDNA, RIKEN full-length enriched library, clone:D730001G18 product:unclassifiable, full insert sequence.	1495	5	4	4	1	0	1069	18	3	5	5	0	4.09107	3.04396	2.3262	0.599225	0	581.042	10.89	1.95861	3.80415	2.82378	0	5.58749	3.1054	14.2317	0.000161623
uc007ikm.1	Gabrp	gamma-aminobutyric acid receptor subunit pi	3280	1	0	1	0	1	461	16	0	3	0	0	0.372936	0	0.265066	0	0.366864	114.208	4.41209	0	1.04034	0	0	6.41799	1.96065	14.0234	0.000180554
uc007rtt.1	Rnf180	E3 ubiquitin-protein ligase RNF180	3785	4	10	8	15	4	136	34	12	17	23	24	1.29271	3.00576	1.83761	3.55023	1.27167	29.1974	8.12477	3.09445	5.10872	5.13056	5.72397	2.07762	1.35547	13.86	0.000196947
uc009uvi.1	Ace2	angiotensin-converting enzyme 2 precursor	1672	0	1	2	0	0	277	5	1	1	0	1	0	0.680432	1.03997	0	0	134.622	2.70478	0.583756	0.680288	0	0.539903	5.76	1.27738	13.7753	0.000206024
uc009fpw.1	2310033E01Rik	hypothetical protein LOC641361 precursor	730	5	4	1	5	3	778	20	7	1	3	1	8.37828	6.23387	1.19098	6.1359	4.94513	866.02	24.7802	9.35929	1.55814	3.46977	1.2366	4.77976	2.69933	13.5465	0.000232722
uc008xxs.1	Tmprss11f	transmembrane protease serine 11F	4277	4	4	6	1	1	739	15	4	3	4	0	1.14401	1.064	1.21966	0.209456	0.281345	140.403	3.17212	0.912827	0.797832	0.78963	0	4.90965	2.61671	13.2488	0.000272762
uc007ldh.2	Sp6	transcription factor Sp6	3375	8	6	5	5	4	577	11	7	6	9	6	2.89951	2.02255	1.28803	1.32717	1.42615	138.923	2.94793	2.02438	2.02212	2.2515	1.60483	3.78152	2.36745	13.1719	0.000284183
uc008nlm.2	Fam83c	family with sequence similarity 83, member C	2337	4	5	2	5	1	281	7	7	6	5	7	2.09367	2.43406	0.744046	1.91665	0.514897	97.7055	2.70918	2.92353	2.92026	1.8064	2.70391	3.54706	1.48011	13.1397	0.000289109
uc007fwc.1	Krtap12-1	keratin-associated protein 12-1	671	2	0	0	0	0	286	6	1	2	0	0	3.64599	0	0	0	0	346.35	8.08773	1.45461	3.39029	0	0	6.12803	1.31968	13.0993	0.000295402
uc007zva.1	Krtap26-1	keratin-associated protein 26-1	973	5	0	1	0	0	1088	29	0	6	0	1	6.28586	0	0.893543	0	0	908.631	26.9577	0	7.01403	0	0.927768	6.68815	3.12406	13.0937	0.000296292
uc007ljd.1	Krtap1-4	keratin-associated protein 1-5	1129	17	1	0	0	0	1955	56	3	20	3	4	18.4189	1.00769	0	0	0	1407.1	44.8634	2.59355	20.1496	2.24352	3.19829	5.9703	3.9729	12.9777	0.000315217
uc007zvl.1	Krtap8-2	keratin-associated protein 8-2	482	13	4	10	10	4	1664	43	4	6	2	2	32.9916	9.44134	18.0377	18.5859	9.98601	2805.29	80.69	8.09992	14.159	3.50337	3.74572	4.75157	3.75229	12.9261	0.000324024
uc007pko.1	Idi2	isopentenyl-diphosphate delta isomerase 2	2243	2	1	4	3	0	188	6	1	3	4	10	1.09071	0.507214	1.55045	1.19818	0	68.1083	2.41947	0.435149	1.52132	1.50568	4.0246	3.79673	0.961417	12.8372	0.000339788
uc007ask.1	Lyg2	lysozyme g-like protein 2 precursor	2564	11	1	4	2	4	1505	38	1	7	2	0	5.24786	0.443714	1.35635	0.698784	1.87725	476.969	13.4049	0.380671	3.10534	0.658589	0	5.39655	3.59234	12.8327	0.000340609
uc007qnw.1	Msx2	homeobox protein MSX-2	2162	10	2	3	5	2	441	20	8	4	6	4	5.65786	1.05243	1.20641	2.07179	1.11315	165.75	8.36705	3.61162	2.10443	2.34314	1.67015	3.76618	2.0411	12.8216	0.000342646
uc007ldi.2	Sp6	transcription factor Sp6	3619	8	8	5	5	4	586	11	7	6	9	7	2.70401	2.51491	1.20118	1.23769	1.33	131.577	2.74917	1.88789	1.88578	2.0997	1.74607	3.70218	2.39378	12.7784	0.000350646
uc007mhb.1	Otop2	otopetrin-2	2335	1	1	0	0	1	173	4	2	1	1	0	0.523867	0.48723	0	0	0.515338	60.2047	1.54943	0.836009	0.487127	0.36159	0	4.96828	0.718459	12.7574	0.000354612
uc007rvu.1	Actbl2	beta-actin-like protein 2	2737	1	0	2	1	2	339	10	0	4	0	1	0.446923	0	0.635307	0.327308	0.879295	100.646	3.30463	0	1.66232	0	0.32982	5.14293	1.57444	12.6804	0.000369512
uc007fwd.2	Krtap10-4	keratin associated protein 10-4	902	3	1	0	1	1	261	7	1	2	1	1	4.06839	1.26129	0	0.993172	1.33405	235.129	7.01923	1.08208	2.52204	0.936044	1.0008	4.67997	1.24541	12.6771	0.000370166
uc007ldj.1	AM295304	Mus musculus adult male testis cDNA, RIKEN full-length enriched library, clone:4931406A09 product:trans-acting transcription factor 6, full insert sequence.	5442	8	7	8	6	4	589	12	7	6	9	8	1.7982	1.46339	1.27808	0.987697	0.884465	87.9484	1.99444	1.25547	1.25407	1.39633	1.32704	3.61008	2.41028	12.5973	0.000386295
uc007zvj.1	Krtap16-5	keratin-associated protein 16-5	526	18	7	10	7	8	3702	90	2	8	1	0	41.8595	15.1403	16.5288	11.9218	18.3014	5719.03	154.759	3.71118	17.2995	1.60515	0	5.55303	4.85844	12.5728	0.000391409
uc007lix.1	Krt39	keratin, type I cytoskeletal 39	1449	3	1	0	1	1	532	20	0	5	0	0	2.53256	0.78515	0	0.618248	0.830445	298.342	12.4842	0	3.92492	0	0	5.6959	2.17122	12.4045	0.000428306
uc007mhd.1	Otop2	otopetrin-2	2220	1	1	0	0	1	149	4	2	1	1	0	0.551004	0.512469	0	0	0.542034	54.5387	1.62969	0.879315	0.512361	0.38032	0	4.76778	0.549127	12.2864	0.000456266
uc008eeo.1	Dsg4	desmoglein-4 precursor	1139	5	6	6	4	1	483	11	12	2	8	1	5.36975	5.99306	4.5799	3.14606	1.05647	344.584	8.73508	10.2831	1.99726	5.93019	0.792553	3.91153	2.12202	12.2568	0.000463559
uc007liv.1	Krt23	keratin, type I cytoskeletal 23	1106	6	11	4	3	1	538	10	1	36	4	6	6.63596	11.3151	3.14437	2.42995	1.08799	395.274	8.17792	0.882496	37.0234	3.05357	4.89721	3.90623	2.33448	12.2439	0.000466783
uc009uvf.2	Ace2	angiotensin-converting enzyme 2 precursor	3566	5	6	6	1	0	826	12	2	2	1	5	1.71513	1.91422	1.46284	0.251217	0	188.222	3.04367	0.547415	0.637937	0.236767	1.26573	4.87854	2.75796	12.2206	0.000472639
uc007xtm.2	Krt84	keratin, type II cuticular Hb4	2570	4	2	3	1	0	510	8	3	0	1	2	1.90386	0.885355	1.01488	0.348576	0	161.253	2.8155	1.13935	0	0.328526	0.702504	4.99091	2.09652	12.215	0.000474064
uc007xtf.2	Krt83	keratin, type II cuticular Hb3	1042	6	5	3	3	5	883	21	4	4	2	0	7.04354	5.45913	2.50312	2.5792	5.77406	688.596	18.2284	3.74679	4.36638	1.62056	0	4.65201	2.87007	12.2025	0.000477252
uc007ald.1	Paqr8	membrane progestin receptor beta	4420	20	16	23	23	34	1204	49	43	25	23	35	5.53497	4.11831	4.52412	4.66162	9.25627	221.348	10.027	9.49541	6.4335	4.39348	7.14822	2.93747	3.56266	12.1966	0.000478778
uc008eus.1	Spink12	serine protease inhibitor Kazal-type 12	891	1	0	0	1	1	227	4	1	0	0	1	1.37287	0	0	1.00543	1.35052	207.023	4.06051	1.09544	0	0	1.01315	5.37091	1.02409	12.1806	0.0004829
uc007zzb.1	Kcne1	potassium voltage-gated channel subfamily E	3155	1	0	1	0	0	57	5	1	1	1	2	0.387711	0	0.275568	0	0	14.6807	1.4334	0.309363	0.36052	0.267611	0.572246	4.13694	-0.397644	12.1778	0.000483606
uc012aht.1	Krtap27-1	keratin associated protein 27-1	609	1	0	0	0	0	143	4	0	1	0	0	2.00859	0	0	0	0	190.805	5.94074	0	1.86772	0	0	5.88354	0.457439	12.16	0.000488252

## Sheet: 24H
DOWN		FDR=0.557
				raw											norm (RPKM)											edgeR
Genes	Name	Description	Length	24HS1	24HS2	24HS3	24HS4	24HS5	24HG1	24HG2	24HG3	24HG4	24HG5	24HG6	24HS1	24HS2	24HS3	24HS4	24HS5	24HG1	24HG2	24HG3	24HG4	24HG5	24HG6	logFC	logCPM	LR	PValue
uc008oka.1	Slc17a9	solute carrier family 17 member 9	2197	11	8	9	10	9	0	2	0	1	3	1	3.99636	2.78162	4.32908	3.99513	3.1097	0	0.844323	0	0.440617	1.46505	1.00768	-2.49661	-0.596657	27.7744	1.36316e-07
uc012cme.1	Slc17a9	SubName: Full=Putative uncharacterized protein; SubName: Full=cDNA sequence BC019537, isoform CRA_a;	1561	10	5	5	8	7	1	2	0	1	1	1	5.11328	2.44684	3.38493	4.49829	3.40409	0.656331	1.18833	0	0.620138	0.687319	1.41824	-2.27924	-0.864889	18.8496	1.41437e-05
uc008chp.1	H2-Q6	histocompatibility 2, Q region locus 6	1002	196	73	62	73	66	16	58	33	41	30	8	156.132	55.6536	65.3893	63.9464	50.0014	16.3598	53.687	35.7482	39.6102	32.1229	17.6756	-1.2377	2.50668	14.9641	0.000109579
uc009puy.1	Rpp25	ribonuclease P protein subunit p25	1346	2	2	3	1	3	0	0	0	0	0	0	1.18601	1.13507	2.35537	0.652102	1.69193	0	0	0	0	0	0	-4.02089	-1.78877	14.1492	0.000168867
uc008chq.1	H2-Q6	histocompatibility 2, Q region locus 6	895	186	69	58	67	61	15	56	29	41	28	7	165.879	58.8931	68.4838	65.7071	51.7384	17.171	58.0328	35.1709	44.3458	33.5657	17.3152	-1.23067	2.42137	13.9575	0.00018699
uc012exa.1	Sbk2	serine/threonine-protein kinase SBK2	1139	33	41	43	23	65	8	12	18	16	11	14	23.1256	27.4978	39.8958	17.7241	43.3207	7.19602	9.77161	17.1537	13.5984	10.3617	27.2117	-1.16855	1.40963	13.7622	0.000207468
uc012biw.1	Ms4a4c	SubName: Full=MS4A9;	1514	1229	298	306	509	266	314	265	92	112	91	52	647.93	150.359	213.589	295.089	133.371	212.486	162.341	65.9584	71.6116	64.4877	76.0378	-1.40065	4.86888	13.7225	0.000211904
uc008ccl.1	Btnl2	butyrophilin-like protein 2	2563	52	36	29	15	51	12	8	19	13	11	8	16.1941	10.7298	11.9573	5.13693	15.1052	4.79688	2.89501	8.04661	4.91005	4.60474	6.91024	-1.1741	1.24604	13.6105	0.000224927
uc008gsc.2	Ms4a4c	membrane-spanning 4-domains, subfamily A, member	1723	1528	363	397	704	328	378	375	149	178	131	61	707.848	160.938	243.494	358.631	144.509	224.767	201.862	93.8661	100.006	81.5732	78.3784	-1.30885	5.2458	12.9325	0.000322932
uc007gjf.1	BC064812	Mus musculus adult male testis cDNA, RIKEN full-length enriched library, clone:1700123A16 product:similar to ZINC FINGER PROTEIN (FRAGMENT) [Homo sapiens], full insert sequence.	2379	2	2	2	3	1	0	0	0	0	0	0	0.671024	0.642205	0.88842	1.10685	0.319089	0	0	0	0	0	0	-3.89229	-1.83213	12.8648	0.000334827
uc008zzv.1	Rasa4	RecName: Full=Ras GTPase-activating protein 4; AltName: Full=Calcium-promoted Ras inactivator; AltName: Full=Ras p21 protein activator 4; AltName: Full=RasGAP-activating-like protein 2;	3137	238	113	109	165	151	94	99	68	65	68	34	60.557	27.5171	36.7193	46.1668	36.54	30.7001	29.2705	23.5289	20.0581	23.2571	23.9948	-0.719637	3.39149	12.8573	0.000336165
uc007fgo.1	Col13a1	SubName: Full=Putative uncharacterized protein Col13a1;	2708	33	40	37	35	35	20	20	19	16	8	6	9.72674	11.2837	14.439	11.3444	9.81128	7.56672	6.84999	7.61575	5.71956	3.16959	4.90517	-0.885337	1.33359	12.7503	0.000355958
uc007fgn.1	Col13a1	collagen alpha-1(XIII) chain	2900	34	41	38	35	36	21	21	19	16	8	6	9.358	10.8	13.8474	10.5933	9.42347	7.41903	6.7163	7.11154	5.34088	2.95974	4.58042	-0.886448	1.36218	12.7465	0.000356671
uc011xem.1	Slc29a3	SubName: Full=Putative uncharacterized protein Slc29a3;	5077	357	242	171	241	260	136	200	127	145	111	48	56.1259	36.4122	35.5936	41.6649	38.8752	27.4447	36.5369	27.1522	27.6473	23.4573	20.9308	-0.607028	4.12704	12.2415	0.000467374
uc008pis.2	P2ry12	P2Y purinoceptor 12	2338	179	165	95	86	186	52	97	68	70	42	43	61.1098	53.911	42.94	32.286	60.3913	22.7869	38.4801	31.5698	28.9831	19.2737	40.717	-0.744502	3.23851	12.1613	0.000487905
UP
				raw											norm (RPKM)											edgeR
Genes	Name	Description	Length	24HS1	24HS2	24HS3	24HS4	24HS5	24HG1	24HG2	24HG3	24HG4	24HG5	24HG6	24HS1	24HS2	24HS3	24HS4	24HS5	24HG1	24HG2	24HG3	24HG4	24HG5	24HG6	logFC	logCPM	LR	PValue
uc009nvu.1	Gm3168	SubName: Full=Gag protein;	8277	1	2	2	4	3	6	4103	36	45	6	3	0.0964338	0.184585	0.255352	0.424178	0.275141	0.742685	459.767	4.72104	5.26297	0.777749	0.802417	8.23693	5.17129	28.8128	7.97227e-08
uc009nvv.1	ENSMUSG00000073777	SubName: Full=Envelope polyprotein;	2977	1	0	1	2	2	4	1561	12	20	1	1	0.268116	0	0.35498	0.589674	0.509985	1.3766	486.332	4.37533	6.50343	0.360398	0.743658	7.76551	3.80236	23.9139	1.00743e-06
uc012cpa.1	EG381438	Mus musculus adult male spinal cord cDNA, RIKEN full-length enriched library, clone:A330001L23 product:hypothetical protein, full insert sequence.	1104	7	6	4	7	4	14	18	13	13	38	6	5.06094	4.15165	3.8289	5.56531	2.75041	12.9923	15.1221	12.7815	11.399	36.9297	12.0319	1.97257	0.457504	23.3271	1.36664e-06
uc012coz.1	EG381438	Mus musculus adult male spinal cord cDNA, RIKEN full-length enriched library, clone:A330001L23 product:hypothetical protein, full insert sequence.	1321	7	6	4	7	4	14	18	13	13	38	6	4.22958	3.46966	3.19993	4.6511	2.2986	10.858	12.638	10.6819	9.52646	30.8633	10.0554	1.97257	0.457504	23.3255	1.36772e-06
uc008paz.1	Gm5148	hypothetical protein LOC381438	1215	7	6	4	7	4	14	18	13	13	38	6	4.59858	3.77236	3.4791	5.05688	2.49914	11.8053	13.7406	11.6138	10.3576	33.5559	10.9327	1.97257	0.457504	23.3246	1.36838e-06
uc007kpr.1	Expi	extracellular peptidase inhibitor precursor	544	17	35	26	22	36	49	61	57	45	66	12	24.9432	49.1482	50.5076	35.4964	50.2354	92.2833	104.002	113.732	80.0765	130.169	48.8353	1.19883	2.01032	23.1621	1.48901e-06
uc009nvw.1	AK193394	Mus musculus cDNA, clone:Y1G0108E08, strand:unspecified.	247	0	0	0	0	0	0	188	2	5	0	0	0	0	0	0	0	0	705.943	8.78903	19.5959	0	0	7.97666	0.928148	20.6983	5.37626e-06
uc009khl.1	5830411N06Rik	scavenger receptor protein family member isoform	2897	2	6	5	1	1	11	28	10	8	4	9	0.551041	1.58213	1.82391	0.302979	0.262034	3.89019	8.96434	3.74679	2.67321	1.4814	6.87774	2.31123	-0.0504195	18.4983	1.70054e-05
uc009slo.1	Cacna1f	voltage-dependent L-type calcium channel subunit	2576	0	0	0	0	0	3	2	1	4	1	1	0	0	0	0	0	1.19317	0.7201	0.421369	1.50316	0.4165	0.859421	4.27651	-1.73243	17.8489	2.39155e-05
uc012fwj.1	5830411N06Rik	scavenger receptor protein family member isoform	3080	2	8	7	3	2	11	30	14	10	6	10	0.5183	1.98416	2.40176	0.854931	0.49293	3.65905	9.03398	4.93384	3.14297	2.09008	7.18788	1.98453	0.176966	17.6316	2.68093e-05
uc009slp.1	Cacna1f	voltage-dependent L-type calcium channel subunit	6075	0	1	1	6	4	33	14	9	13	3	2	0	0.125745	0.173955	0.866893	0.499827	5.56537	2.13742	1.60807	2.07152	0.52983	0.728846	2.62602	-0.050086	17.0421	3.65592e-05
uc012fwi.1	5830411N06Rik	scavenger receptor protein family member isoform	3428	2	8	8	3	2	11	31	14	10	6	10	0.465684	1.78274	2.46622	0.768141	0.44289	3.28759	8.38744	4.43297	2.82391	1.8779	6.45819	1.93174	0.20014	16.1331	5.90442e-05
uc008lia.1	Slc1a2	excitatory amino acid transporter 2 isoform 3	2127	12	18	18	37	19	32	55	33	38	63	11	4.50315	6.46462	8.94309	15.2685	6.78098	15.4138	23.983	16.8405	17.2945	31.7786	11.4492	1.23962	1.69177	15.8156	6.98239e-05
uc012heh.1	Cacna1f	Mus musculus L-type dihydropyridine-sensitive calcium channel alpha-1f subunit (Cacna1f) mRNA, complete cds.	6047	0	1	1	6	4	33	14	9	13	2	2	0	0.126328	0.17476	0.870908	0.502142	5.59114	2.14732	1.61551	2.08111	0.354855	0.73222	2.60386	-0.0640076	15.6536	7.60673e-05
uc009slq.1	Cacna1f	SubName: Full=Calcium channel voltage-dependent alpha 1F subunit; SubName: Full=L-type dihydropyridine-sensitive calcium channel alpha-1f subunit;	6665	0	1	2	7	4	35	15	10	13	3	2	0	0.114614	0.317112	0.921847	0.455582	5.38015	2.08737	1.62858	1.88814	0.482928	0.664327	2.47448	0.0290506	15.4053	8.67452e-05
uc008ehy.1	Syt4	synaptotagmin-4	3901	2	1	2	1	1	9	4	3	9	2	7	0.409219	0.195822	0.541797	0.225001	0.194594	2.3637	0.951027	0.834744	2.23336	0.550067	3.97259	2.35793	-0.820468	15.1462	9.94972e-05
uc008tav.2	Mup10	major urinary protein 10	629	10	13	13	9	6	8	29	20	30	17	11	12.6897	15.7881	21.8411	12.5589	7.24114	13.0306	42.7618	34.5134	46.1702	28.9974	38.7163	1.28713	0.762868	13.8231	0.000200854
uc008idi.1	C130026I21Rik	SP140 nuclear body protein family member isoform	1236	1	0	2	3	6	0	28	9	9	17	4	0.645779	0	1.70999	2.13041	3.68501	0	21.0111	7.90373	7.0488	14.7568	7.16462	2.51005	-0.146333	13.5045	0.000237991
uc008idh.1	C130026I21Rik	SP140 nuclear body protein family member isoform	1570	1	0	2	3	6	0	28	9	9	17	4	0.508397	0	1.34621	1.67719	2.90107	0	16.5412	6.2223	5.54925	11.6174	5.64043	2.51005	-0.146333	13.5038	0.000238078
uc012hrq.1	Fxy	Mus musculus ring finger protein (Fxy) mRNA, complete cds.	768	27	11	18	21	18	31	17	56	66	49	7	28.0611	10.9413	24.7682	24.0004	17.7917	41.3549	20.5304	79.1471	83.1905	68.4536	20.1785	1.326	1.63001	13.0202	0.000308153
uc008tan.2	Mup10	major urinary protein 10	882	10	18	17	9	8	10	38	26	30	22	10	9.04969	15.5899	20.3687	8.95642	6.88538	11.616	39.9598	31.9973	32.9264	26.7618	25.1006	1.23003	0.986639	13.0086	0.00031007
uc008tau.2	Mup10	major urinary protein 10	749	10	18	17	9	8	10	38	26	30	22	10	10.6566	18.3582	23.9856	10.5468	8.10801	13.6787	47.0555	37.679	38.7731	31.5139	29.5577	1.23003	0.986639	13.0078	0.000310194
uc012dff.1	Mup10	major urinary protein 10	882	10	18	17	9	8	10	38	26	30	22	10	9.04969	15.5899	20.3687	8.95642	6.88538	11.616	39.9598	31.9973	32.9264	26.7618	25.1006	1.23003	0.986639	13.0065	0.000310412
uc007hts.2	4921536K21Rik	hypothetical protein LOC67430	2618	3	3	2	0	1	7	4	5	5	6	2	0.914648	0.875366	0.807315	0	0.289959	2.73939	1.4171	2.07304	1.84881	2.45891	1.69127	1.7545	-0.907179	12.8146	0.000343928
uc009ulp.1	Irs4	insulin receptor substrate 4	6248	0	0	0	0	2	6	2	2	3	2	1	0	0	0	0	0.242994	0.983867	0.296891	0.347454	0.464806	0.34344	0.354332	2.75981	-1.49756	12.5349	0.000399416
uc007mmc.1	BC018473	Mus musculus hitchhiker-1 mRNA, complete sequence.	3359	0	0	1	2	1	1	200	1	1	0	0	0	0	0.31461	0.522614	0.225994	0.305011	55.2241	0.323145	0.288192	0	0	5.27446	1.00386	12.3707	0.000436124
uc007mmb.1	BC018473	Mus musculus hitchhiker-1 mRNA, complete sequence.	3263	0	0	1	2	1	1	198	1	1	0	0	0	0	0.323866	0.537989	0.232643	0.313985	56.2804	0.332653	0.29667	0	0	5.26037	0.99131	12.3423	0.000442798
uc012app.1	H2-K2	Mus musculus histocompatibility 2, K region locus 2 (H2-K2), non-coding RNA.	1324	59	36	42	52	46	62	153	72	77	30	39	35.5686	20.7708	33.5231	34.4728	26.374	47.9766	107.18	59.0272	56.2981	24.3105	65.2121	0.99525	2.64541	12.3284	0.000446112
uc009plx.2	AI593442	hypothetical protein LOC330941 isoform 2	5617	0	0	0	0	1	0	4	2	2	4	1	0	0	0	0	0.135146	0	0.660487	0.386486	0.344681	0.764041	0.394137	3.13281	-1.65015	12.2874	0.000456034

## Sheet: 36H
DOWN		FDR=0.238
				raw												norm (RPKM)												edgeR
Genes	Name	Description	Length	36HS1	36HS2	36HS3	36HS4	36HS5	36HS6	36HG1	36HG2	36HG3	36HG4	36HG5	36HG6	36HS1	36HS2	36HS3	36HS4	36HS5	36HS6	36HG1	36HG2	36HG3	36HG4	36HG5	36HG6	logFC	logCPM	LR	PValue
uc009ddd.1	Lrrn1	leucine-rich repeat neuronal protein 1	3679	12	93	23	44	7	169	24	11	12	26	10	21	7.72663	45.2668	10.7531	16.1328	21.3798	47.6411	12.3169	4.30512	3.9434	7.77733	3.06551	7.48969	-1.96879	2.57373	20.8251	5.03179e-06
uc009odo.1	Pgr	progesterone receptor	6889	2	18	1	8	9	189	8	2	2	1	2	3	0.687721	4.67889	0.249679	1.56647	14.6799	28.4531	2.19257	0.418019	0.350989	0.159746	0.327421	0.571399	-3.64305	1.65479	18.5578	1.64826e-05
uc007ijk.1	Hba-a2	hemoglobin alpha, adult chain 2	566	56	170	56	71	8	57	30	14	34	64	19	39	234.374	537.847	170.18	169.212	158.822	104.444	100.075	35.6151	72.6242	124.437	37.859	90.4113	-1.58953	3.13171	18.0266	2.17836e-05
uc009iup.1	Hbb-b1	hemoglobin subunit beta-1	630	30	116	55	21	2	38	15	6	18	29	2	15	112.803	329.719	150.162	44.9642	35.6719	62.5558	44.9542	13.713	34.5423	50.6576	3.58032	31.241	-2.07851	2.33743	16.7579	4.24658e-05
uc007vsl.2	Has2	hyaluronan synthase 2	4244	95	103	155	242	16	274	88	107	123	146	113	121	53.0258	43.4599	62.8194	76.918	42.3624	66.9576	39.1496	36.302	35.0388	37.8586	30.0286	37.4097	-0.718833	4.33631	15.6922	7.45315e-05
uc007wcg.2	Slc45a4	solute carrier family 45 member 4 isoform 1	4247	82	117	99	136	22	268	81	93	111	94	108	100	45.7373	49.3321	40.095	43.1961	58.2072	65.4451	36.01	31.53	31.598	24.3575	28.6797	30.8953	-0.713112	4.10198	15.5237	8.1479e-05
uc008hgs.1	2010002M12Rik	hypothetical protein LOC112419	3365	34	30	24	12	1	33	5	7	14	17	17	13	23.935	15.9648	12.2677	4.81043	3.33927	10.1708	2.80546	2.99527	5.02993	5.5597	5.69766	5.06912	-1.41013	1.59185	15.2505	9.41515e-05
uc007vma.1	Osr2	protein odd-skipped-related 2	1710	1	4	4	5	2	6	2	0	1	0	2	1	1.3853	4.18881	4.02348	3.94423	13.1423	3.63898	2.20828	0	0.707006	0	1.31907	0.767323	-2.17886	-0.594404	15.2023	9.65839e-05
uc012fkv.1	Myod1	myoblast determination protein 1	1854	3	12	15	11	1	26	4	8	6	4	4	5	3.8331	11.5904	13.9161	8.00334	6.06075	14.5441	4.07352	6.21302	3.91256	2.37431	2.43323	3.53863	-1.49325	0.630275	15.1016	0.000101874
uc007wch.2	Slc45a4	solute carrier family 45 member 4 isoform 1	4642	84	119	100	141	22	274	83	96	116	96	112	101	42.866	45.9059	37.0538	40.9734	53.2542	61.2167	33.7593	29.7775	30.2115	22.759	27.2111	28.549	-0.700885	4.13474	15.0342	0.000105582
uc008pty.1	Iqgap3	IQ motif containing GTPase activating protein 3	5676	22	24	21	43	4	32	19	14	16	17	20	9	9.18161	7.57173	6.36377	10.2191	7.9187	5.84699	6.3202	3.55147	3.40798	3.29605	3.97393	2.08053	-1.07083	1.78621	14.8159	0.000118529
uc009odn.1	Pgr	progesterone receptor	4483	1	12	1	1	3	103	4	0	3	1	1	1	0.528409	4.79335	0.38368	0.300898	7.5195	23.8283	1.68466	0	0.809043	0.245481	0.251573	0.292689	-3.49133	0.865598	14.7262	0.000124309
uc007wcf.2	Slc45a4	solute carrier family 45 member 4 isoform 2	3720	61	91	79	114	18	204	65	74	88	72	88	79	38.8442	43.8051	36.5276	41.3381	54.3708	56.8737	32.9906	28.6425	28.5995	21.2999	26.6792	27.865	-0.696386	3.76382	14.7101	0.000125375
uc007mhg.1	C630004H02Rik	hypothetical protein LOC217310	3237	5	16	14	15	0	22	7	3	7	5	7	9	3.65903	8.85123	7.43914	6.25082	0	7.04863	4.08296	1.33445	2.61441	1.69986	2.43887	3.64816	-1.31331	0.758622	14.4967	0.000140408
uc007mhh.1	C630004H02Rik	hypothetical protein LOC217310	3234	5	16	14	15	0	22	7	3	7	5	7	9	3.66243	8.85944	7.44604	6.25661	0	7.05517	4.08675	1.33568	2.61684	1.70144	2.44113	3.65155	-1.31328	0.758622	14.4916	0.000140784
uc009aua.1	Brca2	breast cancer type 2 susceptibility protein	10727	39	80	47	95	9	109	41	45	49	63	63	43	8.61242	13.3548	7.53628	11.9463	9.42759	10.5384	7.21648	6.04028	5.52252	6.46323	6.62361	5.25975	-0.749192	3.17286	14.4833	0.000141411
uc012bpb.1	5031426D15Rik	Mus musculus 11 days pregnant adult female ovary and uterus cDNA, RIKEN full-length enriched library, clone:5031426D15 product:unclassifiable, full insert sequence.	6021	10	41	12	51	8	88	15	10	22	5	28	4	3.93432	12.1939	3.42807	11.4259	14.9299	15.1579	4.70373	2.39141	4.41747	0.913879	5.24472	0.871698	-1.68572	2.0053	14.2512	0.000159961
uc007bwh.1	Chrng	acetylcholine receptor subunit gamma precursor	1921	1	4	2	2	0	6	0	0	0	2	0	0	1.23314	3.72871	1.79077	1.4044	0	3.23928	0	0	0	1.14575	0	0	-2.89025	-0.959733	14.2295	0.000161812
uc009uok.1	Alas2	5-aminolevulinate synthase, erythroid-specific,	1934	28	93	35	40	3	57	30	14	26	31	16	23	34.2958	86.1099	31.1278	27.8992	17.4302	30.5663	29.2877	10.423	16.2531	17.6397	9.33031	15.6044	-1.27719	2.46914	14.2021	0.000164191
uc009aty.1	Brca2	breast cancer type 2 susceptibility protein	10540	38	78	47	95	9	108	41	44	49	63	63	43	8.54047	13.252	7.66999	12.1583	9.59485	10.6269	7.34452	6.01083	5.6205	6.5779	6.74113	5.35306	-0.738182	3.16143	14.1087	0.000172544
uc009uoj.1	Alas2	5-aminolevulinate synthase, erythroid-specific,	1979	28	93	35	40	3	59	31	14	26	31	16	23	33.5159	84.1518	30.42	27.2648	17.0338	30.9194	29.5758	10.186	15.8835	17.2386	9.11815	15.2495	-1.27101	2.47839	13.9804	0.000184725
uc007gus.1	Hal	histidine ammonia-lyase	2758	183	295	166	176	31	452	85	197	109	222	132	208	157.179	191.538	103.526	86.0808	126.3	169.969	58.1895	102.848	47.7806	88.5821	53.9774	98.9563	-0.8937	4.88866	13.7354	0.000210449
uc011znu.1	Ebf2	transcription factor COE2	4347	3	10	9	10	4	18	5	2	4	4	9	1	1.63482	4.11943	3.56115	3.10312	10.3397	4.29445	2.1717	0.662465	1.11247	1.01265	2.33499	0.301846	-1.55622	0.396587	13.6378	0.000221673
uc007ukw.1	Ebf2	transcription factor COE2	4342	3	10	9	10	4	18	5	2	4	4	9	1	1.6367	4.12417	3.56525	3.10669	10.3516	4.29939	2.1742	0.663228	1.11375	1.01381	2.33768	0.302193	-1.55623	0.396587	13.6365	0.000221835
uc008djx.1	1110012J17Rik	SubName: Full=Putative uncharacterized protein;	2423	1	4	4	8	0	7	2	1	1	1	2	1	0.977654	2.95619	2.83951	4.45374	0	2.99619	1.55846	0.59425	0.49896	0.454186	0.930913	0.541528	-1.92028	-0.506627	13.2977	0.000265733
uc007tan.2	Syt15	synaptotagmin-15 isoform a	3625	13	35	19	46	3	44	14	8	17	8	29	18	8.49521	17.2897	9.01536	17.1174	9.29929	12.5884	7.29189	3.17764	5.6697	2.42867	9.02241	6.51537	-1.16604	1.81997	13.1823	0.000282603
uc009ubw.1	Zcchc5	zinc finger CCHC domain-containing protein 5	2947	3	14	4	9	3	19	6	4	1	3	4	2	2.41146	8.50696	2.33463	4.11956	11.4387	6.68649	3.84407	1.95435	0.410241	1.12028	1.53078	0.890481	-1.75804	0.296859	13.1797	0.000283002
uc008oja.1	AK140896	Mus musculus 16 days embryo head cDNA, RIKEN full-length enriched library, clone:C130062F08 product:hypothetical protein, full insert sequence.	2019	19	38	10	37	1	88	18	5	13	7	20	17	22.2924	33.7034	8.51925	24.7203	5.56545	45.2034	16.8328	3.56579	7.78442	3.81548	11.1719	11.0481	-1.4867	1.88264	13.0752	0.000299225
uc008ezs.1	Adamts19	A disintegrin and metalloproteinase with	4666	2	3	1	7	2	28	2	0	1	0	3	2	1.01537	1.15134	0.368632	2.02368	4.81639	6.22355	0.809292	0	0.259104	0	0.725119	0.562419	-2.57899	-0.11063	13.0662	0.00030067
uc007bkd.1	Fn1	SubName: Full=Fn1 protein;	2103	196	536	527	254	80	821	316	241	244	368	322	255	220.778	456.407	431.031	162.923	427.452	404.882	283.705	165.006	140.272	192.573	172.683	159.102	-0.913374	5.80904	12.9045	0.000327789
uc009uae.1	C77370	hypothetical protein LOC245555	4986	1	8	2	9	2	34	3	0	4	3	2	2	0.475102	2.87319	0.689946	2.43488	4.50728	7.07215	1.13603	0	0.9699	0.66215	0.452387	0.526323	-2.20716	0.21059	12.8956	0.000329348
uc007ddo.1	Sec16b	protein transport protein Sec16B	2241	3	9	4	13	1	20	3	2	2	3	8	3	3.17116	7.19163	3.07012	7.8251	5.01412	9.25577	2.52755	1.28502	1.07896	1.47322	4.02606	1.75652	-1.60262	0.245811	12.8043	0.000345822
uc009qfy.1	Tln2	SubName: Full=Putative uncharacterized protein; Flags: Fragment;	694	27	46	23	54	7	91	30	29	34	22	25	29	92.1601	118.693	57.0041	104.96	113.338	135.99	81.6172	60.1674	59.2296	34.8859	40.6268	54.8294	-0.927726	2.49813	12.777	0.000350904
uc007pvm.1	Lrrc16a	Mus musculus 18-day embryo whole body cDNA, RIKEN full-length enriched library, clone:1110037D04 product:leucine rich repeat containing 16, full insert sequence.	3941	73	192	154	72	28	102	50	76	69	126	77	84	43.8788	87.2411	67.2128	24.6442	79.834	26.8422	23.9543	27.7671	21.1671	35.1845	22.0352	27.9671	-1.01899	3.96477	12.6675	0.000372065
uc007ukx.1	Ebf2	transcription factor COE2	3864	3	14	9	13	4	22	8	2	6	5	9	2	1.83917	6.4881	4.00629	4.53831	11.6321	5.90487	3.90906	0.745273	1.8773	1.42403	2.62687	0.679153	-1.44884	0.629788	12.4597	0.000415824
uc008nzj.1	AY672066	Mus musculus 18-day embryo whole body cDNA, RIKEN full-length enriched library, clone:1110018N20 product:unclassifiable, full insert sequence.	1371	2	2	2	5	1	6	1	0	2	1	0	1	3.45566	2.61228	2.50917	4.9195	8.19594	4.53877	1.37715	0	1.76365	0.802693	0	0.957056	-2.12386	-0.753299	12.4172	0.000425401
UP
				raw												norm (RPKM)												edgeR
Genes	Name	Description	Length	36HS1	36HS2	36HS3	36HS4	36HS5	36HS6	36HG1	36HG2	36HG3	36HG4	36HG5	36HG6	36HS1	36HS2	36HS3	36HS4	36HS5	36HS6	36HG1	36HG2	36HG3	36HG4	36HG5	36HG6	logFC	logCPM	LR	PValue
uc008jcz.1	Ptges	prostaglandin E synthase	3647	251	173	353	393	28	302	514	1133	968	1218	987	854	163.033	84.9448	166.486	145.36	86.2698	85.8807	266.101	447.318	320.892	367.535	305.221	307.253	1.44667	6.40012	38.9519	4.34372e-10
uc007cms.1	Il19	interleukin-19 precursor	1060	5	5	3	19	0	15	19	48	77	42	74	33	11.1739	8.44677	4.86803	24.1789	0	14.6761	33.8429	65.2016	87.8221	43.6044	78.7333	40.8491	2.2116	2.10309	37.9252	7.35095e-10
uc007cmt.1	Il19	interleukin-19 precursor	1082	7	5	5	24	0	20	20	60	91	54	90	38	15.3253	8.27502	7.94841	29.9207	0	19.1702	34.8998	79.8448	101.679	54.9229	93.8097	46.082	2.11766	2.35866	35.4224	2.65415e-09
uc007ehh.1	Akap12	A-kinase anchor protein 12	5932	536	272	477	582	40	483	845	1433	1406	2630	1285	1999	214.044	82.1096	138.31	132.346	75.7696	84.4443	268.952	347.831	286.552	487.912	244.306	442.167	1.50708	7.12651	28.4822	9.45638e-08
uc007ehi.2	Akap12	A-kinase anchor protein 12	6247	540	273	480	590	40	490	850	1447	1415	2640	1294	2009	204.767	78.256	132.162	127.4	71.949	81.3484	256.902	333.518	273.845	465.071	233.612	421.971	1.50423	7.1359	28.333	1.02138e-07
uc007mll.2	Sphk1	sphingosine kinase 1 isoform 1	1537	58	47	51	75	8	92	83	153	153	279	154	171	89.3908	54.7584	57.0734	65.8227	58.4861	62.0781	101.959	143.331	120.347	199.764	113	145.981	1.08611	4.01274	27.1052	1.92677e-07
uc007mlk.1	Sphk1	RecName: Full=Sphingosine kinase 1; Short=SK 1; Short=SPK 1; EC=2.7.1.91;	1774	60	50	53	78	8	94	84	155	157	282	158	177	80.1192	50.4711	51.3878	59.3102	50.6725	54.9539	89.4017	125.806	106.995	174.937	100.447	130.916	1.06366	4.04666	26.4962	2.64059e-07
uc007mli.2	Sphk1	sphingosine kinase 1 isoform 2	1880	75	52	63	86	8	105	97	174	181	334	180	207	94.5023	49.5304	57.6395	61.7062	47.8155	57.9237	97.4168	133.264	116.396	195.513	107.981	144.473	1.08897	4.24223	25.2735	4.97508e-07
uc007mlh.2	Sphk1	sphingosine kinase 1 isoform 2	1766	72	51	62	84	8	104	93	169	177	319	174	204	96.5785	51.7137	60.3863	64.1618	50.9021	61.0755	99.4288	137.79	121.172	198.787	111.12	151.57	1.07474	4.2019	25.207	5.14944e-07
uc007mlj.2	Sphk1	sphingosine kinase 1 isoform 2	1763	72	53	58	85	8	107	94	170	176	320	171	196	96.7429	53.8332	56.5865	65.0361	50.9887	62.9442	100.669	138.841	120.692	199.749	109.39	145.874	1.06058	4.19547	24.6579	6.8462e-07
uc012faa.1	Snord23	Mus musculus small nucleolar RNA, C/D box 23 (Snord23), small nucleolar RNA.	99	10	9	17	12	0	9	25	50	51	29	39	38	239.278	162.792	295.36	163.506	0	94.2827	476.787	727.206	622.808	322.367	444.285	503.643	1.54286	1.95264	24.2514	8.45457e-07
uc007mlg.2	Sphk1	sphingosine kinase 1 isoform 3	1805	73	53	61	85	8	109	95	172	178	324	169	199	95.8042	52.5805	58.1286	63.5228	49.8023	62.6288	99.3725	137.206	119.224	197.54	105.595	144.661	1.05212	4.2107	24.0419	9.4263e-07
uc009oco.1	Mmp3	stromelysin-1 preproprotein	1800	373	272	361	871	51	639	655	1483	1403	1210	2330	1148	490.88	270.597	344.963	652.73	318.371	368.174	687.051	1186.29	942.333	739.776	1459.88	836.843	1.25221	6.97083	23.0349	1.59086e-06
uc008xru.1	Nipal1	SubName: Full=Npal1 protein;	515	4	0	6	1	0	2	9	18	14	16	14	10	18.3989	0	20.0393	2.61927	0	4.02761	32.9955	50.3255	32.8655	34.1901	30.6587	25.4781	2.1046	0.555301	22.2821	2.35385e-06
uc007oxb.2	Serpina3h	SubName: Full=Putative uncharacterized protein Serpina3h;	2051	133	50	120	288	8	210	231	346	358	570	631	529	153.612	43.6547	100.636	189.415	43.8289	106.189	212.65	242.903	211.026	305.841	346.973	338.427	1.33953	5.3319	22.0165	2.70313e-06
uc007dia.1	Selp	P-selectin	3030	130	71	120	164	10	177	268	266	225	316	323	368	101.634	41.9606	68.1202	73.0112	37.0846	60.5836	166.998	126.404	89.7757	114.771	120.224	159.36	0.983881	4.9095	19.8424	8.40943e-06
uc007nfn.2	Sox11	transcription factor SOX-11	8451	36	34	78	65	4	39	43	239	178	202	190	109	10.091	7.20439	15.8754	10.3751	5.31849	4.78609	9.60683	40.7204	25.4643	26.3045	25.3558	16.9236	1.38884	3.87919	19.4633	1.02552e-05
uc007dhz.1	Selp	P-selectin	3156	133	72	120	166	11	180	269	269	227	318	325	371	99.8282	40.8528	65.4006	70.9511	39.1645	59.1507	160.929	122.726	86.9577	110.886	116.139	154.245	0.967103	4.92544	19.3975	1.06144e-05
uc007owz.2	Serpina3g	serine protease inhibitor A3G	2550	28	22	20	65	2	67	54	66	110	156	95	92	26.011	15.4493	13.4905	34.3844	8.81305	27.2495	39.9828	37.2672	52.1521	67.3243	42.0161	47.3393	1.08209	3.24061	18.8789	1.39287e-05
uc011yrf.1	Serpina3i	serine (or cysteine) peptidase inhibitor, clade	2193	12	19	21	53	2	41	37	61	67	71	70	84	12.9623	15.5146	16.4709	32.6006	10.2477	19.3896	31.8554	40.051	36.9365	35.6293	35.9991	50.2592	0.990844	2.75867	17.2572	3.26451e-05
uc007oxa.1	Serpina3g	serine protease inhibitor A3G	1798	24	20	18	59	2	59	48	62	88	133	91	69	31.6199	19.919	17.2195	44.264	12.499	34.032	50.4047	49.6506	59.1714	81.4046	57.08	50.354	1.01815	3.04728	17.0913	3.56255e-05
uc009nvu.1	Gm3168	SubName: Full=Gag protein;	8277	2	2	0	3	0	4	0	2	1	1032	12	2	0.572395	0.432697	0	0.488918	0	0.501201	0	0.34792	0.146065	137.213	1.63509	0.317053	5.9037	3.45082	16.8349	4.0777e-05
uc009bsm.2	Arhgef5	Mus musculus adult male stomach cDNA, RIKEN full-length enriched library, clone:2210412D05 product:similar to RHO GUANINE NUCLEOTIDE EXCHANGE FACTOR 5 (GUANINE NUCLEOTIDE REGULATORY PROTEIN TIM) (ONCOGENE TIM) (P60 TIM) (TRANSFORMING IMMORTALIZED MAMMARY ONCOGENE) [Homo sapiens], full insert sequence.	732	1	2	3	6	0	2	7	13	7	14	12	13	3.23614	4.89266	7.04933	11.0568	0	2.83363	18.0554	25.5714	11.5613	21.0477	18.4885	23.3027	1.7394	0.367397	16.7893	4.17683e-05
uc007owx.2	Serpina3f	serine protease inhibitor A3F	2042	15	18	7	40	2	52	32	47	95	104	47	132	17.401	15.7849	5.8963	26.4236	11.0055	26.4102	29.5879	33.1409	56.2454	56.0486	25.9582	84.8189	1.39465	2.86054	16.4482	4.99972e-05
uc007oww.2	Serpina3f	serine protease inhibitor A3F	2254	15	18	7	40	2	52	32	47	95	104	47	132	15.7644	14.3003	5.34173	23.9383	9.9704	23.9262	26.805	30.0239	50.9552	50.7769	23.5167	76.8413	1.39465	2.86054	16.4481	5.00016e-05
uc008lpp.2	Grem1	gremlin-1 precursor	1639	28	3	17	65	1	43	24	143	120	85	187	131	40.4686	3.2777	17.8405	53.4962	6.85579	27.2091	27.6473	125.626	88.5159	57.0725	128.675	104.874	1.74811	3.3402	16.4259	5.059e-05
uc007owy.2	Serpina3f	serine protease inhibitor A3F	2213	15	18	7	40	2	52	32	47	94	104	47	132	16.0564	14.5652	5.44069	24.3819	10.1551	24.3695	27.3016	30.5801	51.353	51.7177	23.9524	78.2649	1.39161	2.8584	16.3939	5.14507e-05
uc008xrv.1	Nipal1	magnesium transporter NIPA3	4205	28	11	49	42	2	9	36	173	89	144	108	85	15.7736	4.68439	20.0432	13.4732	5.34442	2.21973	16.1643	59.2383	25.5884	37.6863	28.9661	26.5233	1.61486	3.26983	16.0309	6.23176e-05
uc007mmc.1	BC018473	Mus musculus hitchhiker-1 mRNA, complete sequence.	3359	0	0	7	0	1	0	0	0	436	6	1380	18	0	0	3.58448	0	3.34523	0	0	0	156.926	1.96575	463.342	7.03132	6.70656	4.25481	15.9461	6.51724e-05
uc007mmb.1	BC018473	Mus musculus hitchhiker-1 mRNA, complete sequence.	3263	0	0	7	0	1	0	0	0	431	6	1369	18	0	0	3.68993	0	3.44365	0	0	0	159.691	2.02358	473.172	7.23819	6.69418	4.24291	15.9279	6.58014e-05
uc008efa.1	Rnf125	E3 ubiquitin-protein ligase RNF125	1530	36	30	23	74	5	55	59	89	93	117	95	111	55.7378	35.1121	25.8567	65.2422	36.721	37.2817	72.8082	83.757	73.487	84.1553	70.0269	95.1932	0.88294	3.30713	15.8958	6.69267e-05
uc008qdu.1	Sprr2f	small proline-rich protein 2F	609	3	1	19	16	0	2	5	222	18	43	93	27	11.6692	2.94042	53.6629	35.4398	0	3.40594	15.5015	524.878	35.7334	77.7031	172.226	58.1729	2.89838	2.51364	15.2408	9.46359e-05
uc009nvv.1	ENSMUSG00000073777	SubName: Full=Envelope polyprotein;	2977	0	1	0	2	0	1	0	1	0	406	6	1	0	0.601517	0	0.906232	0	0.348374	0	0.483664	0	150.084	2.27303	0.440753	5.89764	2.23395	15.107	0.000101587
uc007nyt.2	Rab15	ras-related protein Rab-15	3126	29	33	24	41	3	43	30	62	76	85	108	92	21.976	18.9039	13.2057	17.6922	10.7837	14.2661	18.1197	28.5578	29.393	29.9238	38.9643	38.6165	0.887894	2.97531	15.0231	0.000106201
uc009lje.1	Rnf122	RING finger protein 122	3550	41	38	56	76	5	89	64	116	122	119	138	110	27.3586	19.1682	27.133	28.8784	15.8262	26.0008	34.0386	47.0492	41.548	36.8898	43.8413	40.6573	0.693455	3.59614	14.9261	0.000111803
uc009ljd.1	Rnf122	RING finger protein 122	3547	41	38	56	76	5	89	64	116	122	119	138	110	27.3818	19.1844	27.1559	28.9028	15.8396	26.0228	34.0674	47.089	41.5832	36.921	43.8784	40.6917	0.693455	3.59614	14.9257	0.000111831
uc012glu.1	Crispld2	cysteine-rich secretory protein LCCL	4150	257	219	342	408	31	550	396	660	682	753	862	599	146.698	94.498	141.748	132.617	83.9363	137.448	180.164	228.991	198.681	199.68	234.257	189.388	0.719246	6.10602	14.8713	0.000115103
uc012glv.1	Crispld2	cysteine-rich secretory protein LCCL	4153	257	219	342	408	31	550	396	660	682	753	862	599	146.592	94.4297	141.645	132.522	83.8757	137.349	180.033	228.826	198.537	199.535	234.087	189.252	0.719247	6.10602	14.8704	0.000115158
uc011xow.1	Hmga2	SubName: Full=Hmga2 protein;	4276	25	29	31	50	6	56	59	61	70	115	70	91	13.8497	12.1447	12.4699	15.7732	15.767	13.5823	26.0516	20.5407	19.7915	29.597	18.4626	27.924	0.786296	3.08025	14.7321	0.000123919
uc009fqm.2	Ceacam10	carcinoembryonic antigen-related cell adhesion	1049	4	4	3	2	0	1	3	20	11	30	23	6	9.03282	6.82827	4.91907	2.57183	0	0.988665	5.39965	27.4522	12.6776	31.4726	24.7278	7.50499	2.08778	0.678886	14.7033	0.000125828
uc011yic.1	St6galnac1	alpha-N-acetylgalactosaminide	2359	1	0	1	0	0	0	0	2	23	0	85	4	1.00418	0	0.729138	0	0	0	0	1.22074	11.7874	0	40.6372	2.22488	4.71284	0.719874	14.5652	0.000135392
uc007mme.1	St6galnac1	alpha-N-acetylgalactosaminide	2392	1	0	1	0	0	0	0	2	23	0	85	4	0.990325	0	0.719079	0	0	0	0	1.2039	11.6248	0	40.0765	2.19419	4.71284	0.719874	14.5649	0.000135416
uc007hfb.1	Hmga2	high mobility group protein HMGI-C	4176	25	29	31	50	6	56	59	60	70	114	70	91	14.1814	12.4355	12.7685	16.1509	16.1446	13.9076	26.6754	20.6878	20.2655	30.0422	18.9047	28.5927	0.780205	3.07638	14.4915	0.000140791
uc009nqq.2	Crispld2	cysteine-rich secretory protein LCCL	4145	246	206	325	387	29	514	370	617	646	707	812	559	140.588	88.9957	134.864	125.943	78.6158	128.607	168.538	214.33	188.42	187.708	220.935	176.955	0.707306	6.01948	14.4838	0.000141374
uc007nys.1	Gpx2	glutathione peroxidase 2	1067	6	1	5	5	1	0	4	16	21	16	22	17	13.3207	1.67827	8.06015	6.32112	10.5311	0	7.07808	21.5913	23.7944	16.5022	23.2536	20.9054	1.78285	0.774366	14.4563	0.00014345
uc008pgy.1	Tm4sf1	transmembrane 4 L6 family member 1	1902	269	271	279	386	24	339	424	577	590	740	595	605	335.028	255.144	252.308	273.757	141.787	184.848	420.896	436.805	375.025	428.162	352.808	417.368	0.72743	5.95944	14.176	0.00016648
uc008pgz.1	Tm4sf1	transmembrane 4 L6 family member 1	1787	269	271	279	386	24	339	424	577	590	740	595	605	356.588	271.563	268.545	291.374	150.912	196.743	447.983	464.915	399.16	455.716	375.513	444.227	0.727431	5.95944	14.1746	0.0001666
uc008duj.2	Epas1	endothelial PAS domain-containing protein 1	5352	230	206	232	542	40	696	517	675	793	609	990	774	101.801	68.9251	74.5606	136.606	83.9808	134.871	182.387	181.598	179.133	125.224	208.618	189.758	0.817003	6.23127	14.1441	0.000169327
uc008fep.2	Nedd4l	SubName: Full=MKIAA0439 protein; Flags: Fragment;	6011	21	30	22	55	0	48	48	76	66	83	69	64	8.27583	8.93719	6.29526	12.3425	0	8.28169	15.077	18.2049	13.2744	15.1956	12.946	13.9704	0.804095	2.87594	13.9578	0.000186956
uc009lal.1	Defb6	beta-defensin 6 precursor	323	3	0	8	5	0	0	2	49	16	9	91	12	22.0018	0	42.6015	20.8812	0	0	11.6909	218.432	59.8876	30.6639	317.74	48.7476	2.84272	1.39025	13.6028	0.00022585
uc009fjh.1	Mill1	MHC I like leukocyte 1	2489	8	3	6	9	0	0	10	22	19	12	42	32	7.61384	2.15835	4.14633	4.8776	0	0	7.58569	12.7268	9.22886	5.30571	19.0308	16.8694	1.80715	1.20818	13.4834	0.00024068
uc008rxa.1	Penk	proenkephalin-A	1294	18	8	39	37	3	17	27	206	57	35	161	73	32.9516	11.0709	51.8403	38.5705	26.0509	13.6251	39.3957	229.222	53.2549	29.766	140.321	74.0224	1.6909	3.10094	13.4494	0.000245083
uc012dah.1	Penk	proenkephalin-A	1153	18	8	39	35	3	17	26	203	56	35	157	71	36.9813	12.4247	58.1799	40.9475	29.2367	15.2913	42.5759	253.507	58.7189	33.4061	153.569	80.7986	1.68119	3.07533	13.3209	0.000262461
uc008eez.1	Rnf125	E3 ubiquitin-protein ligase RNF125	1334	30	25	16	51	3	43	40	63	77	76	72	83	53.2726	33.5591	20.6301	51.5706	25.2698	33.4301	56.614	67.9998	69.7837	62.6967	60.8708	81.6388	0.829989	2.88373	13.3154	0.000263228
uc008vri.1	Gm13124	hypothetical protein LOC627085	1221	0	2	7	8	0	0	1	64	17	3	117	19	0	2.93319	9.86098	8.83817	0	0	1.54634	75.4722	16.8326	2.70391	108.069	20.418	3.16322	1.63418	13.2601	0.000271118
uc009toe.1	Snora70	Mus musculus small nucleolar RNA, H/ACA box 70 (Snora70), small nucleolar RNA.	129	42	38	60	68	4	31	46	135	134	118	127	123	771.256	527.497	800.017	711.062	348.423	249.228	673.268	1506.84	1255.84	1006.65	1110.32	1251.09	0.961659	3.53601	13.144	0.000288443
uc008rwz.1	Penk	proenkephalin-A	1412	19	8	35	37	3	17	26	191	54	33	155	67	31.8755	10.1457	42.6355	35.3472	23.8739	12.4864	34.7663	194.77	46.2358	25.7197	123.803	62.2608	1.63393	3.02779	12.8821	0.000331733
uc009sur.2	Slc6a14	sodium- and chloride-dependent neutral and basic	3432	60	29	141	169	5	4	124	615	380	381	384	223	41.4136	15.1313	70.6658	66.4244	16.3704	1.20875	68.2173	258.018	133.861	122.17	126.188	85.2574	1.88835	4.89478	12.8555	0.000336482
uc008thh.1	AK020205	Mus musculus adult male testis cDNA, RIKEN full-length enriched library, clone:1700010B23 product:unclassifiable, full insert sequence.	776	96	87	113	178	8	192	109	342	279	246	362	212	293.054	200.763	250.469	309.419	115.842	256.604	265.207	634.581	434.672	348.867	526.113	358.467	0.796126	4.7371	12.7379	0.000358312
uc011yxp.1	AK049793	Mus musculus 10 days neonate cortex cDNA, RIKEN full-length enriched library, clone:A830028F24 product:unclassifiable, full insert sequence.	3837	28	23	54	40	9	123	101	93	119	138	148	78	17.2864	10.734	24.2069	14.0623	26.3565	33.2459	49.6992	34.8991	37.4951	39.5799	43.5013	26.6733	0.898998	3.56863	12.6586	0.000373843
uc007mmd.1	St6galnac1	Mus musculus NOD-derived CD11c +ve dendritic cells cDNA, RIKEN full-length enriched library, clone:F630202I20 product:sialyltransferase 7 ((alpha-N-acetylneuraminyl 2,3-beta-galactosyl-1,3)-N-acetyl galactosaminde alpha-2,6-sialyltransferase) A, full insert sequence.	1568	1	0	1	0	0	0	0	2	20	0	76	1	1.51075	0	1.09696	0	0	0	0	1.83657	15.4207	0	54.6638	0.836813	4.50104	0.563855	12.5128	0.000404175
uc008alw.1	Sod2	superoxide dismutase [Mn], mitochondrial	4214	237	277	250	350	41	526	440	469	768	851	553	494	133.227	117.71	102.043	112.037	109.327	129.454	197.141	160.251	220.336	222.24	148	153.818	0.641855	6.00006	12.3406	0.000443211
uc012amb.1	Prss22	brain-specific serine protease 4	1324	19	4	25	44	1	4	31	116	73	91	63	42	33.9942	5.41001	32.478	44.8284	8.48689	3.13326	44.2073	126.152	66.6583	75.6381	53.6642	41.6232	1.59888	2.70741	12.2032	0.000477069
uc012hmt.1	Dgat2l6	diacylglycerol O-acyltransferase 2-like protein	1607	2	0	3	1	0	1	0	19	10	2	42	9	2.94817	0	3.21102	0.839406	0	0.64537	0	17.024	7.52321	1.36962	29.4758	7.34854	2.85433	0.460926	12.1913	0.000480139
uc007srr.1	Ppif	peptidyl-prolyl cis-trans isomerase F,	1547	45	23	71	83	9	45	46	206	155	147	158	120	68.9066	26.6234	78.9415	72.3729	65.3715	30.168	56.1419	191.734	121.132	104.572	115.186	101.781	1.03812	3.78772	12.1521	0.000490328
uc007auc.2	Il1rl1	interleukin-1 receptor-like 1 isoform a	5071	139	188	229	130	17	223	166	570	340	594	488	275	64.9322	66.3882	77.6747	34.581	37.6697	45.6075	61.8065	161.847	81.0596	128.908	108.532	71.1564	0.891691	5.3404	12.1362	0.000494514
uc011xbp.1	Snora33	Mus musculus small nucleolar RNA, H/ACA box 33 (Snora33), small nucleolar RNA.	105	9	7	16	18	1	12	10	41	35	33	39	30	203.045	119.381	262.101	231.244	107.016	118.527	179.817	562.234	402.993	345.869	418.898	374.892	1.08056	1.75405	12.1297	0.000496242

## Sheet: 72H
DOWN		FDR=0.066
				raw												norm (RPKM)												edgeR
Genes	Name	Description	Length	72HS1	72HS2	72HS3	72HS4	72HS5	72HS6	72HG1	72HG2	72HG3	72HG4	72HG5	72HG6	72HS1	72HS2	72HS3	72HS4	72HS5	72HS6	72HG1	72HG2	72HG3	72HG4	72HG5	72HG6	logFC	logCPM	LR	PValue
uc012esu.1	Scarna10	Mus musculus small Cajal body-specific RNA 10 (Scarna10), guide RNA.	71	208	220	214	229	342	181	1	0	1	1	3	3	3442.32	2808.26	2910.28	3066.49	4555.94	8237.6	93.7482	0	151.84	42.6631	113.137	81.946	-5.73887	4.03325	155.424	1.13109e-35
uc008ztn.1	Chchd2	coiled-coil-helix-coiled-coil-helix	910	327	513	402	508	488	112	11	14	4	27	38	55	422.233	510.916	426.545	530.746	507.211	397.701	80.4586	64.5269	47.3875	89.8739	111.811	117.216	-2.3559	4.73298	102.394	4.55154e-24
uc012gkp.1	Snord111	Mus musculus small nucleolar RNA, C/D box 111 (Snord111), small nucleolar RNA.	64	247	341	252	394	301	149	7	10	5	20	32	15	4534.85	4828.89	3801.9	5853.03	4448.33	7522.93	728.013	655.351	842.239	946.588	1338.79	454.544	-2.62516	4.35154	84.5635	3.72075e-20
uc012cie.1	9430008C03Rik	Mus musculus 10 day old male pancreas cDNA, RIKEN full-length enriched library, clone:1810073H09 product:unclassifiable, full insert sequence.	4072	335	393	415	621	555	226	15	16	13	39	49	61	96.668	87.4698	98.4057	144.993	128.913	179.342	24.5191	16.4803	34.4176	29.0113	32.2203	29.0527	-2.1485	4.98969	71.7369	2.45892e-17
uc011wuo.1	Snord47	Mus musculus small nucleolar RNA, C/D box 47 (Snord47), small nucleolar RNA.	65	2012	2447	2358	3047	3095	1032	69	172	80	222	364	317	36371.4	34118.8	35027.6	44568	45035.8	51303.5	7065.73	11098.6	13268.5	10345.5	14994.4	9458.25	-1.89545	7.41514	58.8909	1.66663e-14
uc008ygj.2	Prkg2	cGMP-dependent protein kinase 2	4696	292	264	253	335	346	261	7	12	6	34	22	24	73.0635	50.9506	52.0203	67.8236	69.6881	179.594	9.92182	10.7178	13.7743	21.9312	12.544	9.91169	-2.62103	4.55013	57.6076	3.19993e-14
uc007igv.1	Ccdc88a	Mus musculus mRNA for hypothetical protein, complete cds.	1718	158	171	191	248	225	184	7	10	3	9	20	19	108.064	90.2082	107.347	137.244	123.871	346.079	27.1204	24.4135	18.8254	15.8683	31.1708	21.4484	-2.68155	4.00114	55.247	1.06297e-13
uc012bso.1	Snora17	Mus musculus RIKEN cDNA 2610002F03 gene, mRNA (cDNA clone IMAGE:5324476).	1475	915	972	849	1349	1552	884	14	46	22	72	156	112	728.912	597.238	555.771	869.529	995.2	1936.6	63.1768	130.804	160.796	147.86	283.187	147.262	-2.58855	6.36878	54.9634	1.22794e-13
uc008gfm.1	AK197973	Mus musculus adult male medulla oblongata cDNA, RIKEN full-length enriched library, clone:6330419P03 product:unclassifiable, full insert sequence.	152	376	580	517	482	634	223	23	39	16	53	87	98	2906.63	3458.26	3284.18	3014.86	3945.08	4740.69	1007.18	1076.16	1134.81	1056.19	1532.56	1250.4	-1.57228	5.21286	54.073	1.93173e-13
uc012bbg.1	Mir1949	Mus musculus 10, 11 days embryo whole body cDNA, RIKEN full-length enriched library, clone:2810017I02 product:unclassifiable, full insert sequence.	70	39	53	41	73	67	23	1	2	0	2	3	5	654.655	686.201	565.543	991.492	905.289	1061.72	95.0875	119.836	0	86.5452	114.753	138.528	-2.84909	2.00951	53.8946	2.11539e-13
uc009iln.1	AK205936	Mus musculus cDNA, clone:Y2G0103E03, strand:unspecified.	259	155	150	182	225	214	59	7	5	3	18	29	32	703.198	524.886	678.503	825.937	781.492	736.093	179.895	80.97	124.873	210.515	299.806	239.616	-1.79079	3.67274	49.851	1.65875e-12
uc009lat.1	5330429B09Rik	SubName: Full=Putative uncharacterized protein;	4254	124	174	168	172	177	78	7	20	4	17	20	25	34.2507	37.0702	38.1322	38.441	39.3538	59.2485	10.9527	19.7191	10.137	12.1049	12.5885	11.3974	-1.63948	3.62903	45.6721	1.398e-11
uc008qbm.1	Rab13	ras-related protein Rab-13	973	97	144	133	121	146	28	4	12	4	9	19	17	117.14	134.129	131.983	118.232	141.922	92.9877	27.3633	51.7276	44.3193	28.0182	52.2856	33.8845	-1.64913	3.14601	43.6373	3.95228e-11
uc011yoh.1	Scarna3b	Mus musculus small Cajal body-specific RNA 3B (Scarna3b), guide RNA.	125	47	50	51	55	71	46	1	2	0	5	3	4	441.808	362.521	393.949	418.328	537.228	1189.13	53.249	67.108	0	121.163	64.2618	62.0604	-2.90896	2.20737	43.4666	4.31264e-11
uc007gbv.1	lkb1	Mus musculus mRNA for LKB1, complete cds.	2475	505	411	388	474	528	373	21	27	14	41	82	88	239.752	150.501	151.369	182.082	201.776	486.983	56.4762	45.7554	60.9815	50.1787	88.7115	68.956	-1.90635	5.23944	39.9072	2.66318e-10
uc007gbu.1	Stk11	serine/threonine-protein kinase 11	1621	512	444	409	488	557	382	21	29	15	47	92	85	371.136	248.241	243.624	286.221	325	761.484	86.2299	75.0359	99.7593	87.8266	151.966	101.695	-1.86992	5.29775	39.6236	3.0794e-10
uc008uic.1	Rps8	40S ribosomal protein S8	740	97	98	107	96	137	19	6	4	2	12	10	17	154.023	120.024	139.615	123.34	175.105	82.9664	53.9686	22.6716	29.1369	49.1203	36.1834	44.5535	-1.73831	2.87387	38.5991	5.20425e-10
uc011wul.1	Scarna3a	Mus musculus small Cajal body-specific RNA 3A (Scarna3a), guide RNA.	118	246	128	269	358	346	218	9	7	3	23	46	24	2449.62	983.108	2201.15	2884.46	2773.35	5969.73	507.67	248.811	274.085	590.414	1043.8	394.452	-2.42737	4.39734	38.5041	5.46375e-10
uc008zrj.1	Ubb	polyubiquitin-B	752	136	176	209	240	234	106	16	17	6	19	28	37	212.504	212.113	268.354	303.429	294.312	455.479	141.62	94.8168	86.0159	76.5327	99.6969	95.422	-1.55461	3.95472	36.3077	1.68493e-09
uc008zrk.1	Ubb	polyubiquitin-B	980	136	176	209	240	234	106	16	17	6	19	28	37	163.064	162.765	205.921	232.836	225.84	349.511	108.671	72.7574	66.004	58.7271	76.5021	73.2218	-1.55461	3.95472	36.3077	1.68497e-09
uc008zrh.1	Ubb	polyubiquitin-B	1208	136	176	209	240	234	106	16	17	6	19	28	37	132.287	132.044	167.055	188.89	183.214	283.543	88.1606	59.025	53.5463	47.6428	62.063	59.4018	-1.55461	3.95472	36.3034	1.6887e-09
uc008zrl.1	Uba52	ubiquitin-60S ribosomal protein L40	522	136	176	209	239	234	106	16	17	6	19	28	37	306.136	305.573	386.595	435.303	423.99	656.169	204.019	136.594	123.916	110.254	143.625	137.466	-1.55352	3.95391	36.2596	1.7271e-09
uc008vba.1	Snora61	Mus musculus small nucleolar RNA, H/ACA box 61 (Snora61), small nucleolar RNA.	62	77	61	67	79	98	94	4	1	2	2	6	9	1459.3	891.685	1043.43	1211.43	1495.01	4899.1	429.427	67.6492	347.763	97.7123	259.12	281.524	-2.93872	2.8254	36.117	1.8582e-09
uc012bey.1	Scarna17	Mus musculus small Cajal body-specific RNA 17 (Scarna17), guide RNA.	62	20	26	34	48	43	19	0	1	0	0	3	4	379.039	380.062	529.502	736.061	655.975	990.244	0	67.6492	0	0	129.56	125.122	-2.9502	1.48173	35.4629	2.59961e-09
uc009fhn.1	Ccdc9	coiled-coil domain-containing protein 9 isoform	1979	94	129	146	160	171	36	4	7	4	20	25	22	55.812	59.0768	71.234	76.8667	81.7261	58.781	13.4535	14.8356	21.7901	30.6123	33.8248	21.5596	-1.4989	3.30613	35.1722	3.01798e-09
uc007tws.2	Acin1	apoptotic chromatin condensation inducer in the	2399	316	397	335	408	422	83	21	36	6	43	59	96	154.776	149.98	134.833	161.694	166.377	111.797	58.2654	62.9399	26.9629	54.2937	65.8511	77.6079	-1.2841	4.68431	34.1204	5.18058e-09
uc008gfl.1	AK215842	Mus musculus cDNA, clone:Y0G0115I04, strand:plus, reference:ENSEMBL:Mouse-Transcript-ENST:ENSMUST00000018274, based on BLAT search.	1026	2300	3437	3067	3004	3672	1397	159	315	105	420	570	644	2634.06	3036.03	2886.33	2783.66	3385.06	4399.77	1031.5	1287.71	1103.28	1239.98	1487.54	1217.32	-1.3721	7.83061	33.5544	6.92983e-09
uc007twr.2	Acin1	apoptotic chromatin condensation inducer in the	2438	316	398	335	410	422	83	22	36	6	43	60	99	152.3	147.953	132.676	159.887	163.715	110.008	60.0635	61.9331	26.5316	53.4252	65.896	78.7528	-1.26104	4.69229	32.5937	1.13585e-08
uc007twq.2	Acin1	apoptotic chromatin condensation inducer in the	2503	318	399	335	410	422	83	22	36	6	43	61	99	149.284	144.473	129.23	155.735	159.464	107.151	58.5037	60.3248	25.8426	52.0378	65.2545	76.7077	-1.25843	4.69508	32.4319	1.23446e-08
uc011zld.1	Acin1	apoptotic chromatin condensation inducer in the	2374	314	396	331	407	421	82	22	36	6	43	60	98	155.416	151.178	134.626	162.996	167.73	111.613	61.6827	63.6027	27.2468	54.8654	67.6725	80.059	-1.25467	4.68415	32.253	1.35345e-08
uc009fhm.2	Ccdc9	coiled-coil domain-containing protein 9 isoform	2183	92	124	135	147	158	33	5	9	6	17	24	25	49.5199	51.4803	59.7118	64.0218	68.4564	48.8473	15.2454	17.2919	29.6308	23.5888	29.4374	22.2101	-1.31727	3.26004	31.1529	2.38485e-08
uc012cwd.1	Scarna2	Mus musculus small Cajal body-specific RNA 2 (Scarna2), guide RNA.	61	60	64	60	76	86	41	5	1	0	11	11	6	1155.76	950.875	949.733	1184.54	1333.46	2171.87	545.584	68.7582	0	546.228	482.841	190.76	-1.9293	2.49904	29.7522	4.90939e-08
uc007hno.2	Rps26	40S ribosomal protein S26	448	124	187	130	151	183	31	4	16	6	12	30	27	325.229	378.3	280.185	320.452	386.352	223.596	59.4297	149.795	144.384	81.1361	179.302	116.883	-1.38127	3.43728	29.5622	5.41494e-08
uc012cjm.1	Snord12	Mus musculus small nucleolar RNA, C/D box 12 (Snord12), small nucleolar RNA.	66	1583	1799	1726	2381	2104	1119	19	160	38	113	417	278	28182.7	24703.6	25250.9	34298.9	30151.7	54785.6	1916.16	10167.9	6207.05	5186.16	16917.4	8168.94	-2.01089	7.09444	29.2677	6.30388e-08
uc012gvb.1	Snord16a	Mus musculus small nucleolar RNA, C/D box 16A (Snord16a), small nucleolar RNA.	91	41	80	73	110	77	32	1	10	0	6	13	9	529.405	796.75	774.572	1149.25	800.313	1136.29	73.1442	460.906	0	199.72	382.51	191.808	-1.77421	2.54138	28.8088	7.98861e-08
uc008zil.1	Rph3a	rabphilin-3A	4129	29	23	15	21	22	35	0	0	1	0	2	0	8.25276	5.04843	3.50773	4.83547	5.03951	27.3907	0	0	2.61096	0	1.29696	0	-4.11085	1.27666	27.1429	1.88961e-07
uc008zri.1	Ubb	polyubiquitin-B	1892	144	216	229	279	287	115	20	23	8	31	43	46	89.4308	103.468	116.868	140.2	143.473	196.407	70.3607	50.9872	45.5842	49.6308	60.8539	47.1521	-1.27233	4.19999	27.0355	1.99753e-07
uc008zim.1	Rph3a	rabphilin-3A	4095	29	23	14	21	22	34	0	0	1	0	2	0	8.32128	5.09034	3.30107	4.87562	5.08135	26.8291	0	0	2.63264	0	1.30773	0	-4.08342	1.25703	26.8356	2.2152e-07
uc008eto.1	AK204365	Mus musculus cDNA, clone:Y1G0126B18, strand:unspecified.	252	16	22	31	34	34	4	0	1	0	1	3	2	74.6045	79.1217	118.779	128.275	127.611	51.2909	0	16.6438	0	12.0202	31.8759	15.392	-2.57516	1.08245	26.0618	3.30662e-07
uc012arc.1	H2-B2	Mus musculus antimicrobial mRNA sequence.	390	157	191	231	370	240	80	10	23	7	42	43	45	473.022	443.856	571.91	901.989	582.046	662.836	170.67	247.353	193.499	326.209	295.22	223.776	-1.27014	4.1331	26.019	3.38076e-07
uc007tlp.1	Rpph1	Mus musculus cDNA clone IMAGE:40090112.	304	4594	8371	7714	8248	9160	4954	281	656	201	666	1429	1911	17756.7	24956.1	24501.1	25795.2	28499.2	52657.8	6152.54	9050.74	7128	6636.08	12586.4	12191.4	-1.69399	9.17646	25.961	3.48384e-07
uc009bbs.1	Ndufa5	NADH dehydrogenase [ubiquinone] 1 alpha	549	71	124	67	91	95	17	1	11	2	13	11	13	151.961	204.702	117.837	157.592	163.667	100.059	12.1241	84.0377	39.2738	71.7269	53.649	45.9236	-1.4763	2.68308	25.6559	4.08041e-07
uc011ysw.1	AF357355	Mus musculus mRNA, MBII-343 snoRNA.	54	24	32	31	31	43	21	1	0	2	2	5	3	522.232	537.068	554.304	545.798	753.157	1256.63	123.262	0	399.284	112.188	247.923	107.744	-2.17607	1.51891	25.0818	5.49497e-07
uc008zrg.1	Uba52	ubiquitin-60S ribosomal protein L40	537	162	285	227	374	378	106	23	22	14	33	49	67	354.476	480.999	408.161	662.158	665.776	637.84	285.085	171.831	281.06	186.145	244.322	241.972	-1.20872	4.42497	24.8223	6.28672e-07
uc007bws.2	Gigyf2	PERQ amino acid-rich with GYF domain-containing	2950	248	275	270	313	339	55	17	20	12	38	46	83	98.7815	84.4858	88.3735	100.876	108.69	60.245	38.3573	28.4356	43.8535	39.0187	41.752	54.5658	-1.1304	4.34671	24.8156	6.30839e-07
uc008ctt.1	mKIAA0076	Mus musculus adult male stomach cDNA, RIKEN full-length enriched library, clone:2210004N12 product:RIKEN cDNA 2510004L20 gene, full insert sequence.	1321	93	117	128	112	115	32	8	10	5	12	17	34	82.7229	80.2706	93.5594	80.6082	82.339	78.2758	40.3096	31.7505	40.8049	27.5163	34.4578	49.9161	-1.13896	3.12446	24.7624	6.48502e-07
uc007gfk.1	Lmnb2	lamin-B2	3371	125	162	165	228	216	158	17	14	3	19	30	40	43.571	43.5541	47.2613	64.3043	60.6046	151.453	33.5669	17.419	9.59418	17.0728	23.8289	23.0126	-1.67308	3.98399	24.7539	6.51372e-07
uc008bbw.1	Fam173a	hypothetical protein LOC214917	717	63	73	82	89	78	25	5	7	1	8	12	23	103.245	92.2735	110.427	118.014	102.893	112.668	46.4165	40.948	15.0358	33.7973	44.8129	62.2119	-1.23709	2.60693	24.5091	7.39595e-07
uc008chh.1	H2-D1	H-2 class I histocompatibility antigen, L-D	706	625	777	714	1091	801	279	43	91	13	115	184	223	1040.21	997.446	976.503	1469.21	1073.1	1276.97	405.401	540.618	198.511	493.406	697.838	612.583	-1.17265	5.87767	24.1481	8.92033e-07
uc009eon.1	Pde3a	cGMP-inhibited 3',5'-cyclic phosphodiesterase A	2516	107	106	75	106	114	33	8	9	3	10	21	21	49.9711	38.1829	28.7826	40.0552	42.8553	42.3822	21.1641	15.0033	12.8545	12.0393	22.3486	16.1873	-1.25587	2.99029	23.8632	1.03432e-06
uc007hiy.2	Ddit3	DNA damage-inducible transcript 3 protein	871	91	124	130	133	151	123	11	14	5	13	16	23	122.763	129.026	144.114	145.177	163.972	456.318	84.0613	67.4161	61.8867	45.2102	49.1862	51.2123	-1.70484	3.54013	23.5839	1.19585e-06
uc009okh.1	Cdc37	hsp90 co-chaperone Cdc37	651	140	201	183	229	212	42	15	14	6	31	27	58	252.693	279.826	271.425	334.44	308.01	208.472	153.367	90.1989	99.3609	144.242	111.051	172.787	-1.07141	3.81684	22.7544	1.8408e-06
uc008bbx.1	Fam173a	hypothetical protein LOC214917	802	82	94	100	118	101	32	8	7	1	15	20	28	120.139	106.225	120.394	139.885	119.113	128.931	66.3952	36.6081	13.4422	56.6537	66.7724	67.7093	-1.11155	2.96807	22.0969	2.59226e-06
uc012edr.1	Ubc	polyubiquitin-C	2408	175	292	247	386	393	121	26	25	16	37	57	74	85.394	109.9	99.0423	152.404	154.364	162.371	71.8684	43.5449	71.6323	46.5432	63.3811	59.5991	-1.11907	4.53755	21.9527	2.79453e-06
uc009mar.2	Fkbp8	SubName: Full=Putative uncharacterized protein Fkbp8;	1398	108	167	115	172	142	58	9	14	4	18	37	34	90.7742	108.264	79.4275	116.973	96.0709	134.061	42.8506	42.0025	30.846	39.0011	70.8657	47.1668	-1.11301	3.49823	21.6517	3.26926e-06
uc012eve.1	Pde3a	SubName: Full=Putative uncharacterized protein;	2026	127	131	98	130	139	35	9	13	8	24	17	24	73.6563	58.601	46.7054	61.0054	64.8912	55.8225	29.5682	26.9127	42.5692	35.8825	22.4673	22.974	-1.08436	3.29083	20.9491	4.7166e-06
uc007mtu.1	Mafg	transcription factor MafG	1634	119	128	119	138	147	72	11	16	6	22	26	28	85.5738	70.9956	70.3194	80.2955	85.0895	142.384	44.8087	41.0697	39.5863	40.7832	42.6052	33.2331	-1.12671	3.48833	20.8375	4.99941e-06
uc007hnj.2	Rpl41	Mus musculus adult male kidney cDNA, RIKEN full-length enriched library, clone:0610010M19 product:ribosomal protein L41, full insert sequence.	465	115	167	191	216	179	53	5	22	4	26	42	46	290.597	325.489	396.607	441.637	364.092	368.301	71.5712	198.438	92.7369	169.368	241.845	191.853	-1.06303	3.72361	20.8025	5.09172e-06
uc007dqb.1	Igsf8	immunoglobulin superfamily member 8	2869	263	346	306	317	328	54	23	29	7	38	53	100	107.714	109.3	102.984	105.049	108.132	60.8196	53.3603	42.3957	26.3035	40.1203	49.4637	67.5981	-1.04576	4.45757	20.5137	5.92062e-06
uc009sch.1	Rpsa	Mus musculus 37kDa oncofetal antigen mRNA, complete cds.	323	16	21	13	29	18	5	0	2	0	0	3	0	58.2054	58.9237	38.8616	85.361	52.7085	50.0205	0	25.9706	0	0	24.8691	0	-2.5768	0.748161	20.4748	6.04208e-06
uc008hrq.1	Mgea5	Mus musculus cytosolic beta-N-acetylglucosaminidase (Mgea5) mRNA, complete cds.	398	80	95	105	106	110	38	6	12	2	15	22	27	236.185	216.329	254.734	253.214	261.409	308.518	100.344	126.46	54.1742	114.161	148.007	131.567	-1.04762	3.0211	20.4392	6.15546e-06
uc012cfg.1	Snord17	Mus musculus small nucleolar RNA, C/D box 17 (Snord17), small nucleolar RNA.	221	2607	3814	3317	4194	3723	1351	121	378	142	583	859	686	13861	15640.9	14492.2	18042.7	15933.5	19753.5	3644.3	7173.87	6926.94	7990.75	10407.4	6020	-1.20953	8.01544	20.3296	6.51829e-06
uc008zoy.1	Ogfod2	SubName: Full=Putative uncharacterized protein Ogfod2;	1457	54	67	59	83	69	16	1	9	2	6	13	16	43.5492	41.6762	39.0996	54.1605	44.792	35.4847	4.56838	25.9082	14.7984	12.4739	23.8905	21.2973	-1.22069	2.37407	20.3217	6.54546e-06
uc011zwf.1	Snord83b	Mus musculus small nucleolar RNA, C/D box 83B (Snord83b), small nucleolar RNA.	77	822	1033	955	1415	1187	630	61	67	42	207	312	201	12543.7	12158.6	11975.5	17471.5	14580.4	26438.1	5273.03	3649.54	5880.36	8143.12	10849.4	5062.56	-1.28171	6.44287	20.2863	6.66746e-06
uc008chl.1	H2-Q2	histocompatibility 2, Q region locus 2	1099	23	29	47	62	39	9	3	0	2	3	2	7	24.591	23.9152	41.2934	53.6362	33.5643	26.4622	18.1696	0	19.619	8.26865	4.87274	12.3528	-1.88799	1.62944	20.1653	7.10292e-06
uc008cts.1	Cul7	cullin-7	2437	132	159	166	164	158	48	10	17	8	22	28	55	63.645	59.1309	65.7707	63.9812	61.3214	63.6453	27.3128	29.2582	35.3899	27.345	30.7641	43.7695	-0.931539	3.62842	20.1439	7.18297e-06
uc008zox.1	Ogfod2	2-oxoglutarate and iron-dependent oxygenase	1548	54	69	61	84	70	17	1	9	2	6	14	17	40.9891	40.3972	38.0486	51.5908	42.7698	35.4861	4.29982	24.3852	13.9285	11.7406	24.2158	21.2982	-1.19521	2.40619	20.112	7.30372e-06
uc007xng.1	Ddx23	probable ATP-dependent RNA helicase DDX23	950	87	170	137	157	157	39	11	9	6	29	27	30	107.607	162.18	139.244	157.123	156.31	132.654	77.0709	39.735	68.0884	92.4667	76.0995	61.2438	-1.04378	3.43797	20.0084	7.7102e-06
uc008ayc.1	Snora64	Mus musculus small nucleolar RNA, H/ACA box 64 (Snora64), small nucleolar RNA.	117	48	29	21	32	41	19	1	2	0	5	5	3	482.06	224.639	173.306	260.033	331.443	524.745	56.8899	71.6965	0	129.448	114.426	49.7279	-1.98334	1.59214	19.9178	8.08426e-06
uc008vvo.1	AK035687	Mus musculus adult male urinary bladder cDNA, RIKEN full-length enriched library, clone:9530081E22 product:peroxisomal biogenesis factor 14, full insert sequence.	2792	50	86	76	103	102	15	4	9	2	9	11	21	21.0427	27.9162	26.2832	35.0741	34.5538	17.3603	9.53599	13.5201	7.72254	9.76423	10.5492	14.5871	-1.25087	2.62217	19.8146	8.53289e-06
uc007hov.1	Cd63	CD63 antigen	899	214	226	236	275	338	102	11	33	10	50	60	71	279.705	227.836	253.473	290.829	355.605	366.624	81.4431	153.96	119.918	168.47	178.703	153.166	-0.99287	4.36476	19.6825	9.14363e-06
uc008zro.2	Ubc	polyubiquitin-C	2358	186	319	270	409	420	150	28	35	16	46	66	83	92.6862	122.608	110.561	164.909	168.467	205.555	79.0379	62.2556	73.1512	59.0915	74.9448	68.2652	-1.05408	4.69638	19.3761	1.0734e-05
uc007wwx.2	Chadl	Mus musculus 15 days embryo head cDNA, RIKEN full-length enriched library, clone:D930017K21 product:hypothetical Cysteine-rich flanking region, C-terminal/Leucine-rich repeat/Leucine-rich repeat, typical subtype containing protein, full insert sequence.	2145	24	21	16	16	21	48	0	0	0	2	3	2	13.1471	8.87289	7.20233	7.09181	9.25982	72.3093	0	0	0	2.82432	3.74486	1.80829	-3.30983	1.3982	19.2884	1.12388e-05
uc009ooq.2	rp9	retinitis pigmentosa 9 protein homolog	1141	102	139	122	133	167	22	6	16	4	15	26	33	105.041	110.408	103.241	110.823	138.434	62.3042	35.0015	58.815	37.7937	39.8214	61.0139	56.091	-1.0833	3.27155	19.2632	1.1388e-05
uc007koh.1	AK135766	Mus musculus in vitro fertilized eggs cDNA, RIKEN full-length enriched library, clone:7420413N03 product:unclassifiable, full insert sequence.	717	33	45	32	57	58	20	5	7	0	4	5	4	54.0805	56.8809	43.0934	75.5823	76.5102	90.1346	46.4165	40.948	0	16.8986	18.6721	10.8195	-1.59118	1.92315	19.1801	1.18947e-05
uc007wwy.2	Chadl	chondroadherin-like	2546	25	21	19	16	22	48	0	0	0	2	3	3	11.5379	7.47539	7.20569	5.97483	8.17287	60.9205	0	0	0	2.37948	3.15504	2.28522	-3.17869	1.43865	19.1112	1.23319e-05
uc009bhl.1	Cald1	SubName: Full=H-caldesmon; Flags: Fragment;	1154	427	422	541	385	474	72	43	36	16	82	49	96	434.778	331.421	452.659	317.19	388.493	201.608	248.018	130.843	149.472	215.238	113.692	161.336	-1.0774	4.964	18.8825	1.39024e-05
uc007umr.2	R3hcc1	R3H and coiled-coil domain-containing protein 1	1673	79	139	96	124	106	22	7	10	7	15	16	27	55.4852	75.2995	55.4058	70.4677	59.9267	42.492	27.8499	25.0702	45.1074	27.1585	25.6074	31.2992	-1.06475	3.04206	18.6946	1.53416e-05
uc007hou.1	Cd63	CD63 antigen	940	204	222	222	260	321	101	11	33	10	50	57	66	255.005	214.042	228.037	262.972	322.989	347.195	77.8908	147.245	114.688	161.121	162.363	136.17	-0.972615	4.31464	18.6893	1.53843e-05
uc009pef.1	Phldb1	pleckstrin homology-like domain family B member	3589	256	377	341	335	290	71	13	47	10	39	70	96	83.8132	95.2009	91.7405	88.7433	76.4249	63.9242	24.1097	54.9261	30.0381	32.9156	52.2235	51.8755	-0.973508	4.54602	18.6457	1.57398e-05
uc007kpp.1	Ccl4	C-C motif chemokine 4	660	5	14	7	15	71	641	2	5	1	2	2	1	8.90168	19.2246	10.2408	21.6078	101.748	3138.3	20.1701	31.7746	16.3343	9.17904	8.11386	2.93847	-5.24968	4.21946	18.6091	1.60452e-05
uc011ybi.1	ScyA4	Mus musculus strain B10.S/J small inducible cytokine A4 (ScyA4) mRNA, complete cds.	610	5	14	7	15	69	641	2	5	1	2	2	1	9.63132	20.8004	11.0802	23.379	106.987	3395.54	21.8234	34.3791	17.6732	9.93142	8.77893	3.17933	-5.24836	4.21807	18.5817	1.62772e-05
uc009gci.1	AK204918	Mus musculus cDNA, clone:Y1G0115C04, strand:minus, reference:ENSEMBL:Mouse-Transcript-ENST:ENSMUST00000064636, based on BLAT search.	122	9	19	14	15	10	5	1	1	0	0	1	0	86.6819	141.145	110.802	116.895	77.5266	132.431	54.5584	34.3791	0	0	21.9473	0	-2.76275	0.380767	18.5321	1.67069e-05
uc008uxt.1	Ccdc28b	Mus musculus 18-day embryo whole body cDNA, RIKEN full-length enriched library, clone:1110002E08 product:hypothetical protein, full insert sequence.	617	30	55	51	45	48	7	2	3	0	7	6	10	57.1323	80.7887	79.8114	69.3412	73.5812	36.6601	21.5758	20.3934	0	34.3656	26.038	31.4325	-1.38035	1.82088	18.3491	1.83908e-05
uc009mku.1	Ptger1	prostaglandin E2 receptor EP1 subtype	3667	194	272	251	257	233	81	18	28	9	38	62	77	62.1637	67.2251	66.0911	66.6325	60.0974	71.3764	32.6725	32.0259	26.4592	31.3895	45.2712	40.7235	-0.863677	4.26745	18.1661	2.02446e-05
uc009qai.1	AK028224	Mus musculus 10, 11 days embryo whole body cDNA, RIKEN full-length enriched library, clone:2810048J24 product:unclassifiable, full insert sequence.	572	22	25	28	22	29	9	3	1	0	4	2	3	45.1931	39.6111	47.2653	36.5671	47.9526	50.8425	34.9097	7.3326	0	21.1824	9.36214	10.1716	-1.68014	1.16486	18.0681	2.13143e-05
uc011xfk.1	Hnrnph3	SubName: Full=MCG11326, isoform CRA_a; SubName: Full=Putative uncharacterized protein Hnrnph3;	1825	71	82	83	98	89	23	3	3	7	19	16	15	45.7132	40.7215	43.9132	51.0537	46.1251	40.7235	10.9416	6.89465	41.3505	31.5357	23.4746	15.9402	-1.12829	2.74195	18.066	2.13378e-05
uc011xwe.1	Snord65	Mus musculus small nucleolar RNA, C/D box 65 (Snord65), small nucleolar RNA.	57	98	160	98	200	120	64	9	11	6	27	30	24	2020.21	2544.01	1660.09	3335.95	1991.21	3628.15	1050.97	809.416	1134.81	1434.83	1409.25	816.585	-1.16691	3.47195	17.982	2.23007e-05
uc009lwz.1	AK203140	Mus musculus cDNA, clone:Y0G0111A13, strand:unspecified.	292	81	99	96	102	84	33	6	9	1	12	19	34	325.948	307.274	317.445	332.11	272.086	365.184	136.77	129.275	36.9201	124.483	174.226	225.819	-1.02147	2.91364	17.9382	2.28196e-05
uc009ktr.1	Timm44	Mus musculus 2 days neonate thymus thymic cells cDNA, RIKEN full-length enriched library, clone:E430001H08 product:translocator of inner mitochondrial membrane 44, full insert sequence.	316	24	37	35	42	30	5	1	2	0	3	4	8	89.2421	106.118	106.945	126.365	89.7935	51.1285	21.0637	26.5459	0	28.7571	33.8933	49.0984	-1.57354	1.4158	17.8677	2.3681e-05
uc009fyu.1	Paf1	RNA polymerase II-associated factor 1 homolog	1953	127	232	207	216	234	66	12	30	5	40	46	52	76.4095	107.661	102.341	105.152	113.325	109.2	40.8978	64.4278	27.6003	62.0396	63.0662	51.6376	-0.911392	3.99554	17.8532	2.38624e-05
uc011wor.1	Scarna6	Mus musculus small Cajal body-specific RNA 6 (Scarna6), guide RNA.	248	338	441	402	534	517	225	25	44	29	79	126	114	1601.44	1611.61	1565.14	2047.17	1971.74	2931.64	670.98	744.141	1260.64	964.909	1360.38	891.493	-0.989042	5.2152	17.793	2.46282e-05
uc007kpo.1	AK137525	Mus musculus adult male bone cDNA, RIKEN full-length enriched library, clone:9830128P06 product:chemokine (C-C motif) ligand 3, full insert sequence.	1514	27	56	26	19	125	888	5	9	3	8	11	11	20.9548	33.5224	16.5816	11.9314	78.0899	1895.25	21.9819	24.9328	21.3619	16.0057	19.454	14.0907	-4.12288	4.78194	17.7577	2.50903e-05
uc009fyv.1	Paf1	RecName: Full=RNA polymerase II-associated factor 1 homolog;	2042	127	232	208	216	235	66	12	30	5	40	46	53	73.0792	102.969	98.353	100.569	108.849	104.44	39.1153	61.6197	26.3973	59.3356	60.3175	50.3367	-0.908064	3.9986	17.7561	2.51117e-05
uc007keo.1	Myo1c	myosin-Ic isoform a	2637	142	168	145	150	182	41	10	20	10	27	28	47	63.2738	57.7394	53.0931	54.0811	65.2787	50.2405	25.2413	31.8107	40.8823	31.0145	28.4308	34.5663	-0.864688	3.63952	17.6343	2.67709e-05
uc012dfs.1	Pole3	Mus musculus NF-YB-like protein mRNA, complete cds.	739	62	93	51	82	77	23	7	5	1	7	18	17	98.581	114.054	66.6355	105.495	98.55	100.569	63.0485	28.3779	14.5882	28.6923	65.2183	44.6138	-1.16574	2.55108	17.5524	2.79502e-05
uc009gux.1	Snrnp70	Mus musculus adult male liver cDNA, RIKEN full-length enriched library, clone:1300018I14 product:U1 small nuclear ribonucleoprotein 70 kDa polypeptide A, full insert sequence.	2999	620	851	855	994	981	195	72	104	31	162	177	246	242.919	257.174	275.277	315.119	309.388	210.106	159.8	145.449	111.437	163.625	158.03	159.083	-0.831852	5.9923	17.4323	2.9773e-05
uc007qbb.2	Tubb2a	tubulin beta-2A chain	1607	145	206	196	258	316	60	21	20	10	32	45	60	106.022	116.178	117.766	152.64	185.987	120.647	86.9811	52.1997	67.0856	60.3178	74.9787	72.4103	-0.958622	4.09111	17.4022	3.02473e-05
uc008ckd.2	H2-Bl	Mus musculus 2 days neonate thymus thymic cells cDNA, RIKEN full-length enriched library, clone:E430039A04 product:histocompatibility 2, blastocyst, full insert sequence.	855	65	35	73	148	98	28	3	11	2	4	15	12	89.3291	37.1001	82.4398	164.573	108.41	105.821	23.3548	53.9611	25.2179	14.1711	46.975	27.2195	-1.58428	2.6711	17.3763	3.06621e-05
uc012asg.1	H2-Bl	Mus musculus 2 days neonate thymus thymic cells cDNA, RIKEN full-length enriched library, clone:E430039A04 product:histocompatibility 2, blastocyst, full insert sequence.	862	65	35	73	148	98	28	3	11	2	4	15	12	88.6037	36.7988	81.7703	163.237	107.53	104.962	23.1652	53.5229	25.0131	14.0561	46.5935	26.9984	-1.58428	2.6711	17.3759	3.06686e-05
uc008cjo.1	Gnl1	guanine nucleotide-binding protein-like 1	2744	146	188	188	187	215	60	15	15	6	28	48	62	62.5194	62.0936	66.1537	64.792	74.108	70.6558	36.3855	22.9277	23.5729	30.909	46.838	43.82	-0.898495	3.87691	17.3098	3.17539e-05
uc007ump.2	R3hcc1	R3H and coiled-coil domain-containing protein 1	1962	82	143	98	126	110	24	7	11	8	15	18	30	49.109	66.0557	48.2289	61.057	53.0279	39.5269	23.7476	23.5151	43.9578	23.1581	24.5649	29.6543	-0.99638	3.10391	17.2653	3.25066e-05
uc008qbn.1	Rab13	ras-related protein Rab-13	1071	107	167	155	153	174	34	8	27	6	17	33	32	117.392	141.319	139.741	135.821	153.663	102.582	49.7189	105.737	60.3959	48.0807	82.5023	57.9462	-0.965121	3.52087	17.1955	3.37233e-05
uc008cjr.1	H2-T23	H-2 class I histocompatibility antigen, D-37	1317	164	72	210	118	199	35	4	11	7	10	26	43	146.32	49.5473	153.962	85.1845	142.915	85.8742	20.216	35.0317	57.3004	22.9999	52.8602	63.321	-1.38139	3.45761	17.1597	3.4365e-05
uc008ull.2	Ccdc23	coiled-coil domain-containing protein 23 isoform	803	57	45	72	61	88	16	2	4	0	6	15	18	83.4075	50.7891	86.5759	72.2235	103.652	64.385	16.5781	20.8929	0	22.6332	50.0169	43.4732	-1.31267	2.32456	17.0922	3.56082e-05
uc008tfb.1	Pole3	DNA polymerase epsilon subunit 3	599	61	92	51	79	76	23	7	5	1	7	18	17	119.66	139.198	82.2098	125.39	120.004	124.074	77.7844	35.0104	17.9978	35.3983	80.4613	55.0411	-1.14443	2.53669	17.072	3.59891e-05
uc011won.1	Gigyf2	PERQ amino acid-rich with GYF domain-containing	2404	179	211	200	226	241	37	14	18	5	32	40	71	87.4912	79.5465	80.3296	89.3796	94.8185	49.7334	38.7628	31.4045	22.4223	40.3206	44.552	57.2781	-0.96959	3.94229	17.0539	3.63331e-05
uc009gaq.1	AK048019	Mus musculus 16 days embryo head cDNA, RIKEN full-length enriched library, clone:C130030J05 product:unclassifiable, full insert sequence.	1764	69	88	63	63	73	1	2	2	3	2	10	8	45.9617	45.2124	34.4843	33.9552	39.1413	1.83182	7.54663	4.75538	18.3345	3.43433	15.179	8.79541	-1.9034	2.23256	17.0136	3.7113e-05
uc007kpn.1	Ccl3	C-C motif chemokine 3	790	22	39	21	14	112	853	5	8	3	7	8	10	32.7221	44.7415	25.6668	16.8487	134.092	3489.01	42.1274	42.4734	40.9392	26.84	27.1147	24.5492	-4.20314	4.70205	17.0128	3.71282e-05
uc009nsm.1	Zc3h18	zinc finger CCCH domain-containing protein 18	3804	161	226	194	277	263	40	18	25	11	34	40	53	49.7315	53.8445	49.2426	69.2315	65.3922	33.9782	31.4959	27.5647	31.1744	27.0738	28.1553	27.0209	-0.931942	4.04111	17.0049	3.72837e-05
uc012gmb.1	Zc3h18	zinc finger CCCH domain-containing protein 18	3738	160	226	194	277	263	40	18	25	11	34	40	53	50.2952	54.7952	50.1121	70.4538	66.5468	34.5781	32.052	28.0514	31.7248	27.5518	28.6525	27.498	-0.930541	4.04019	16.9382	3.86171e-05
uc012dsy.1	Snord93	Mus musculus small nucleolar RNA, C/D box 93 (Snord93), small nucleolar RNA.	45	17	47	30	62	50	15	1	1	1	3	9	7	443.897	946.583	643.708	1309.92	1050.92	1077.11	147.914	93.2055	239.57	201.939	535.515	301.683	-1.68457	1.73842	16.9058	3.92814e-05
uc009nsn.1	Zc3h18	zinc finger CCCH domain-containing protein 18	3732	160	225	192	275	263	39	18	25	11	32	40	53	50.3761	54.6404	49.6752	70.0576	66.6538	33.7679	32.1035	28.0965	31.7758	25.9728	28.6985	27.5422	-0.936677	4.02987	16.8815	3.97873e-05
uc007xsv.2	Nr4a1	nuclear receptor subfamily 4 group A member 1	2476	48	53	67	55	94	75	4	4	1	11	12	15	22.7791	19.3999	26.1279	21.1191	35.9077	97.8794	10.753	6.77584	4.35406	13.4572	12.9769	11.7491	-1.74804	2.6865	16.7531	4.2572e-05
uc008gcu.1	Sart1	U4/U6.U5 tri-snRNP-associated protein 1	5091	162	199	159	197	202	50	15	26	8	28	44	50	37.3902	35.4261	30.156	36.7898	37.5283	31.7356	19.6114	21.4202	16.9407	16.6597	23.1415	19.0472	-0.826754	3.86688	16.6616	4.46753e-05
uc007umq.2	R3hcc1	R3H and coiled-coil domain-containing protein 1	1725	82	141	96	126	107	22	7	12	7	15	18	29	55.8561	74.0804	53.7356	69.4457	58.6685	41.2111	27.0104	29.1774	43.7476	26.3398	27.9399	32.6042	-0.987044	3.0788	16.6291	4.54493e-05
uc009hyk.1	Polg	Mus musculus Polg mRNA for polymerase (DNA directed), gamma, complete cds.	255	33	30	28	26	30	3	1	0	0	5	5	2	152.062	106.624	106.022	96.9387	111.273	38.0156	26.1024	0	0	59.3938	52.5014	15.2109	-1.80389	1.2287	16.6192	4.5687e-05
uc007bvm.1	Snord82	Mus musculus small nucleolar RNA, C/D box 82 (Snord82), small nuclear RNA.	68	356	413	354	566	554	211	26	46	30	97	113	99	6151.58	5504.46	5026.6	7913.56	7705.69	10026.6	2544.99	2837.28	4756.17	4320.9	4449.5	2823.52	-0.964878	5.20977	16.5906	4.63801e-05
uc012asd.1	H2-Bl	Mus musculus 2 days neonate thymus thymic cells cDNA, RIKEN full-length enriched library, clone:E430039A04 product:histocompatibility 2, blastocyst, full insert sequence.	1090	71	39	77	158	101	29	4	12	3	5	16	12	76.5381	32.4273	68.2094	137.814	87.6406	85.971	24.4261	46.1752	29.6715	13.8949	39.3038	21.3511	-1.4933	2.76654	16.556	4.72335e-05
uc008ckc.2	H2-Bl	Mus musculus 2 days neonate thymus thymic cells cDNA, RIKEN full-length enriched library, clone:E430039A04 product:histocompatibility 2, blastocyst, full insert sequence.	888	65	35	73	148	98	28	3	11	3	4	15	12	86.0095	35.7214	79.3761	158.458	104.382	101.889	22.4869	51.9558	36.4211	13.6445	45.2293	26.2079	-1.53525	2.68081	16.4794	4.91819e-05
uc008dnl.2	mpp-GalNAc-T14	Mus musculus mpp-GalNAc-T14 mRNA for UDP-N-acetyl-alpha-D-galactosamine:polypeptide N-acetylgalactosaminyltransferase, complete cds.	2711	28	27	22	32	37	14	1	0	1	3	7	5	12.136	9.02625	7.83562	11.2224	12.9087	16.687	2.45523	0	3.97664	3.35199	6.91369	3.57689	-1.60398	1.39459	16.4395	5.0227e-05
uc009guw.1	Snrnp70	U1 small nuclear ribonucleoprotein 70 kDa	1639	415	531	547	662	672	131	50	61	22	125	113	147	297.519	293.622	322.247	384.011	387.794	258.269	203.054	156.101	144.707	231.016	184.604	173.941	-0.820698	5.40608	16.3547	5.2525e-05
uc008oan.1	AK027991	Mus musculus 18-day embryo whole body cDNA, RIKEN full-length enriched library, clone:1110062I07 product:unclassifiable, full insert sequence.	872	36	13	36	12	63	47	1	4	1	1	3	3	48.5101	13.5114	39.8626	13.0837	68.3337	174.165	7.63317	19.2397	12.3631	3.47372	9.21183	6.67221	-2.61241	1.79365	16.2755	5.47683e-05
uc007ert.1	Epb4.1l2	SubName: Full=4.1G protein; Flags: Fragment;	684	92	150	170	142	138	38	14	13	4	31	24	35	158.044	198.751	239.979	197.377	190.824	179.518	136.236	79.7152	63.0448	137.283	93.9499	99.2377	-0.907993	3.44567	16.2649	5.50761e-05
uc007kpg.1	Taf15	TATA-binding protein-associated factor 2N	1359	99	134	122	144	162	19	10	7	7	25	23	18	85.5976	89.3632	86.6803	100.741	112.747	45.1767	48.9781	21.6039	55.5295	55.7226	45.3158	25.6873	-1.12402	3.25187	16.2485	5.55534e-05
uc007jeh.1	Nlrp3	NACHT, LRR and PYD domains-containing protein 3	3917	84	44	47	81	536	774	9	10	6	28	31	11	25.1983	10.1806	11.5858	19.6605	129.426	638.51	15.2936	10.7078	16.5136	21.6529	21.1909	5.44633	-3.1955	4.93403	16.2179	5.64567e-05
uc008jjy.1	mFLJ00150	Mus musculus mRNA for mFLJ00150 protein.	1202	50	66	60	56	72	15	3	11	2	8	8	16	48.8778	49.7637	48.1978	44.2943	56.655	40.3243	16.6126	38.3833	17.9379	20.1603	17.8208	25.8155	-1.04826	2.3064	16.1161	5.95769e-05
uc008eos.1	Zmat2	zinc finger matrin-type protein 2	2257	181	261	249	310	283	57	22	25	17	44	47	68	94.2308	104.805	106.524	130.585	118.595	81.6063	64.8802	46.4582	81.2012	59.0517	55.7581	58.4308	-0.849174	4.28796	16.0601	6.13629e-05
uc009ozz.1	Hspa8	SubName: Full=Putative uncharacterized protein; Flags: Fragment;	3161	2191	2911	3438	4917	4057	1682	193	249	163	713	911	662	814.449	834.624	1050.17	1478.9	1213.92	1719.42	406.4	330.392	555.915	683.244	771.676	406.161	-1.17158	8.08423	15.8634	6.80837e-05
uc008zpy.1	Snrnp35	U11/U12 small nuclear ribonucleoprotein 35 kDa	1092	44	72	65	78	64	14	7	9	0	11	11	10	47.3452	59.7562	57.4739	67.9104	55.4329	41.4272	42.6675	34.568	0	30.5127	26.9719	17.76	-1.08983	2.35717	15.8511	6.85267e-05
uc011yrk.1	Scarna13	Mus musculus small Cajal body-specific RNA 1 (Scarna13), guide RNA.	273	585	957	738	1006	1147	405	70	99	16	103	258	279	2517.9	3177.04	2610.2	3503.48	3973.85	4793.72	1706.7	1520.99	631.834	1142.84	2530.45	1982.01	-1.08779	6.12066	15.8379	6.90073e-05
uc012ath.1	Mir715	Mus musculus microRNA 715 (Mir715), microRNA.	110	4078	3334	2643	3140	4026	850	240	499	87	341	669	947	43561.3	27469.2	23199.8	27139.5	34617.2	24969.3	14522.5	19026.6	8526.52	9390.15	16284.5	16696.4	-1.09575	7.9337	15.8163	6.97969e-05
uc009abm.1	Ap1s1	AP-1 complex subunit sigma-1A	1277	154	191	225	259	236	55	16	31	7	41	23	69	141.702	135.555	170.126	192.829	174.796	139.172	83.397	101.818	59.0952	97.2532	48.2257	104.791	-0.919471	4.02602	15.6755	7.51925e-05
uc008ysl.2	Miat	Mus musculus adult male brain cDNA, RIKEN full-length enriched library, clone:3632434I06 product:unclassifiable, full insert sequence.	8716	149	65	95	135	100	96	6	10	5	21	13	35	20.087	6.7588	10.5241	14.7259	10.8516	35.5905	4.582	4.81212	6.18441	7.29816	3.99363	7.78781	-1.45745	3.36605	15.5254	8.14057e-05
uc008ysk.2	Miat	Mus musculus adult male brain cDNA, RIKEN full-length enriched library, clone:3632434I06 product:unclassifiable, full insert sequence.	8760	149	65	95	135	100	96	6	10	5	21	13	35	19.9861	6.72485	10.4713	14.6519	10.7971	35.4118	4.55899	4.78795	6.15334	7.2615	3.97357	7.7487	-1.45745	3.36605	15.5252	8.14122e-05
uc007rmq.1	F2rl2	proteinase-activated receptor 3 precursor	2464	27	31	25	29	31	21	1	4	0	1	5	7	12.8756	11.4023	9.79669	11.1898	11.8996	27.5397	2.70135	6.80884	0	1.22934	5.43339	5.50963	-1.63492	1.46543	15.5079	8.2161e-05
uc007jad.1	AK007998	Mus musculus adult male small intestine cDNA, RIKEN full-length enriched library, clone:2010001A14 product:unclassifiable, full insert sequence.	714	6	12	10	9	16	2	0	0	0	0	1	1	9.87413	15.232	13.5233	11.9842	21.1949	9.05133	0	0	0	0	3.7501	2.71623	-2.89486	0.0827163	15.4195	8.60955e-05
uc011zqz.1	Snord72	Mus musculus small nucleolar RNA, C/D box 72 (Snord72), small nucleolar RNA.	60	41	77	56	117	51	17	1	2	0	13	17	4	802.931	1163.09	901.191	1853.95	803.951	915.542	110.935	139.808	0	656.301	758.646	129.293	-1.62592	2.33647	15.3342	9.00714e-05
uc007kvb.2	Dynll2	dynein light chain 2, cytoplasmic	2270	242	397	270	323	280	39	19	30	6	47	52	92	125.267	158.503	114.847	135.282	116.666	55.5161	55.712	55.4306	28.4951	62.7167	61.3365	78.6008	-0.996897	4.39037	15.3218	9.06649e-05
uc009kyn.1	Upf3a	UPF3 regulator of nonsense transcripts homolog	1401	68	145	101	136	114	21	8	9	5	16	22	29	57.0317	93.8001	69.6087	92.2922	76.9622	48.4353	38.0078	26.9438	38.4749	34.5934	42.0461	40.1444	-1.00415	3.08235	15.2908	9.21627e-05
uc007gdg.2	Tcf3	transcription factor E2-alpha isoform 8	3305	177	202	204	254	251	101	20	19	3	32	53	87	62.9285	55.3928	59.599	73.0679	71.8311	98.7485	40.2791	24.1122	9.78577	29.3285	42.9384	51.052	-0.998449	4.16948	15.2647	9.34459e-05
uc007gdm.2	Tcf3	transcription factor E2-alpha isoform 6	3308	177	202	204	254	251	101	20	19	3	32	53	87	62.8715	55.3425	59.5449	73.0016	71.766	98.6589	40.2426	24.0903	9.7769	29.3019	42.8995	51.0057	-0.998465	4.16948	15.2615	9.36056e-05
uc007gdk.2	Tcf3	transcription factor E2-alpha isoform 4	3311	177	202	204	254	251	101	20	19	3	32	53	87	62.8145	55.2924	59.491	72.9355	71.701	98.5695	40.2061	24.0685	9.76804	29.2753	42.8606	50.9595	-0.998466	4.16948	15.2614	9.36122e-05
uc007gdl.2	Tcf3	transcription factor E2-alpha isoform 7	3305	177	202	204	254	251	101	20	19	3	32	53	87	62.9285	55.3928	59.599	73.0679	71.8311	98.7485	40.2791	24.1122	9.78577	29.3285	42.9384	51.052	-0.998467	4.16948	15.261	9.36298e-05
uc007gdj.2	Tcf3	transcription factor E2-alpha isoform 5	3308	177	202	204	254	251	101	20	19	3	32	53	87	62.8715	55.3425	59.5449	73.0016	71.766	98.6589	40.2426	24.0903	9.7769	29.3019	42.8995	51.0057	-0.998467	4.16948	15.261	9.363e-05
uc008zop.2	Niacr1	G-protein coupled receptor 109A	1938	41	36	21	60	362	1895	10	20	4	30	28	34	24.8586	16.8353	10.4627	29.4348	176.671	3159.63	34.3453	43.2843	22.2511	46.8898	38.6853	34.0244	-3.94719	5.88114	15.2003	9.66857e-05
uc008nqw.2	Mafb	transcription factor MafB	3389	884	1044	1110	848	913	586	84	166	32	191	226	299	306.497	279.191	316.251	237.897	254.806	558.736	164.979	205.443	101.794	170.715	178.558	171.106	-0.960289	6.39364	15.1408	9.97824e-05
uc007jei.1	Nlrp3	NACHT, LRR and PYD domains-containing protein 3	4021	86	45	46	84	537	774	9	13	7	32	32	12	25.131	10.1427	11.046	19.8614	126.314	621.996	14.8981	13.5601	18.7676	24.1061	21.3087	5.78778	-3.0451	4.95125	15.0946	0.000102255
uc008gcy.1	Drap1	dr1-associated corepressor	713	62	116	81	124	134	15	3	10	1	14	19	29	102.176	147.449	109.692	165.347	177.757	67.9802	28.0061	58.8253	15.1201	59.4771	71.3519	78.8812	-1.15435	2.89577	15.0943	0.000102273
uc008ybm.1	Cxcl2	C-X-C motif chemokine 2 precursor	1083	42	25	18	30	734	3270	19	14	4	44	30	4	45.5687	20.9211	16.0481	26.3364	641.03	9756.63	116.774	54.2193	39.8178	123.065	74.171	7.16302	-4.65664	6.62656	15.092	0.000102395
uc011zyy.1	Adcy6	SubName: Full=MKIAA0422 protein; Flags: Fragment;	3999	275	338	363	329	329	63	29	38	12	58	75	85	80.8029	76.6017	87.6466	78.2184	77.8135	50.9061	48.269	39.8553	32.3501	43.9327	50.2171	41.2223	-0.810463	4.61394	15.0648	0.000103881
uc008cjq.1	H2-T24	histocompatibility 2, T region locus 24	2182	234	199	367	222	333	25	8	20	12	20	27	88	126.011	82.6555	162.402	96.7303	144.344	37.0225	24.4038	38.4441	59.2887	27.7643	33.1322	78.2155	-1.31491	4.14236	14.9742	0.00010899
uc009gvt.2	Ppp1r15a	protein phosphatase 1 regulatory subunit 15A	2813	70	106	96	109	197	502	10	14	7	25	21	36	29.2398	34.1515	32.952	36.8401	66.238	576.653	23.662	20.8743	26.8271	26.9204	19.989	24.8198	-2.4296	4.44689	14.9375	0.000111135
uc008ybn.1	Cxcl2	C-X-C motif chemokine 2 precursor	1831	46	28	21	34	817	3383	19	17	6	51	34	6	29.5199	13.8594	11.0742	17.6545	422.031	5970.27	69.0695	38.9417	35.3271	84.3709	49.7201	6.35518	-4.50639	6.68944	14.8857	0.000114224
uc008fay.2	Rps14	40S ribosomal protein S14	597	204	329	346	401	422	56	19	21	11	46	74	113	401.515	499.453	559.605	638.608	668.573	303.106	211.836	147.536	198.639	233.397	331.894	367.087	-1.00756	4.57266	14.8303	0.000117628
uc011yqd.1	Ccdc88c	protein Daple	3155	90	147	110	112	130	77	14	19	5	15	24	27	33.5188	42.2271	33.6646	33.7507	38.9722	78.8627	29.5359	25.2585	17.085	14.4013	20.3682	16.597	-1.07854	3.41405	14.6761	0.000127652
uc008qnf.2	Polr3gl	DNA-directed RNA polymerase III subunit	1402	56	88	61	83	77	9	5	11	2	7	11	16	46.9338	56.8863	42.0109	56.2852	51.9461	20.7432	23.738	32.9078	15.379	15.1238	21.0081	22.1328	-1.10541	2.45932	14.6319	0.000130682
uc008fsl.1	AK141205	Mus musculus ES cells cDNA, RIKEN full-length enriched library, clone:C330006J10 product:hypothetical protein, full insert sequence.	2708	75	80	87	138	78	34	9	9	4	11	17	28	32.5431	26.7741	31.0206	48.4501	27.2431	40.5705	22.1215	13.9395	15.9242	12.3042	16.809	20.0528	-1.0189	2.92648	14.6079	0.000132356
uc011ycd.1	Dynll2	dynein light chain 2, cytoplasmic	2443	247	397	270	327	282	39	19	32	6	48	54	93	118.801	147.279	106.714	127.259	109.178	51.5848	51.7668	54.939	26.4773	59.5153	59.185	73.8285	-0.972738	4.40745	14.5587	0.000135859
uc007fjo.1	Hnrnph3	heterogeneous nuclear ribonucleoprotein H3	2168	106	135	132	162	138	32	6	7	11	29	30	31	57.4503	56.4349	58.7888	71.0428	60.2047	47.6948	18.421	13.5423	54.6989	40.5182	37.0513	27.7311	-0.92806	3.38951	14.5273	0.000138145
uc009sbu.1	Csrnp1	cysteine/serine-rich nuclear protein 1	2954	60	47	71	81	319	438	14	13	3	22	17	16	23.8664	14.4198	23.2075	26.0699	102.139	479.12	31.5456	18.4581	10.9485	22.5592	15.4092	10.5045	-2.60067	4.28446	14.4018	0.000147658
uc007jjl.1	2410006H16Rik	Mus musculus ES cells cDNA, RIKEN full-length enriched library, clone:2410006H16 product:unclassifiable, full insert sequence.	1405	140	236	152	268	192	73	14	25	7	40	54	45	117.084	152.233	104.459	181.352	129.251	167.891	66.3244	74.6307	53.7115	86.2372	102.91	62.1156	-0.886693	4.00137	14.401	0.000147722
uc009dol.1	Slc6a12	sodium- and chloride-dependent betaine	2563	0	2	2	4	2	43	0	0	0	0	0	0	0	0.70722	0.753462	1.4838	0.73806	54.2126	0	0	0	0	0	0	-6.82935	0.372632	14.3928	0.000148367
uc009dok.1	Slc6a12	sodium- and chloride-dependent betaine	2280	0	2	2	4	2	43	0	0	0	0	0	0	0	0.795002	0.846984	1.66797	0.829671	60.9416	0	0	0	0	0	0	-6.82935	0.372632	14.3927	0.000148373
uc009klj.2	Efcab4a	EF-hand calcium-binding domain-containing	1687	52	65	74	82	51	10	3	9	1	7	11	17	36.2188	34.9198	42.3542	46.2129	28.5934	19.1543	11.8366	22.3759	6.39043	12.5688	17.459	19.5433	-1.10955	2.32024	14.3019	0.000155704
uc008dcp.1	Lonp1	lon protease homolog, mitochondrial precursor	2965	214	313	250	361	323	90	26	39	11	52	71	97	84.8076	95.6738	81.4133	115.757	103.036	98.084	58.3674	55.1689	39.9957	53.1239	64.1173	63.4471	-0.756676	4.54827	14.264	0.000158878
uc008ckb.2	H2-Bl	Mus musculus 2 days neonate thymus thymic cells cDNA, RIKEN full-length enriched library, clone:E430039A04 product:histocompatibility 2, blastocyst, full insert sequence.	1131	79	59	104	190	129	40	8	16	2	9	27	18	82.0749	47.2784	88.7873	159.718	107.879	114.282	47.0813	59.3351	19.0639	24.1041	63.9208	30.8656	-1.24926	3.13418	14.1248	0.000171071
uc007hua.1	Pes1	pescadillo homolog	2911	134	156	143	198	197	36	11	26	9	28	35	38	54.0889	48.5686	47.4323	64.6677	64.008	39.9614	25.152	37.4615	33.3308	29.1358	32.1934	25.3166	-0.830465	3.68763	14.0936	0.000173935
uc009mdm.2	Ano8	RecName: Full=Anoctamin-8; AltName: Full=Transmembrane protein 16H;	4780	118	228	177	177	225	31	17	23	5	26	34	52	29.0068	43.2295	35.7541	35.2054	44.521	20.9563	23.6724	20.1815	11.2768	16.4762	19.0455	21.0979	-0.885883	3.7712	14.0926	0.000174029
uc009sbv.1	Csrnp1	cysteine/serine-rich nuclear protein 1	2890	59	47	70	79	319	437	14	13	3	23	17	17	23.9883	14.7392	23.3873	25.9892	104.401	488.612	32.2442	18.8669	11.191	24.1069	15.7504	11.4082	-2.57196	4.28286	14.0835	0.00017487
uc012avq.1	Hdgfrp2	hepatoma-derived growth factor-related protein	1860	122	131	143	172	171	25	13	19	8	23	27	34	77.0713	63.831	74.2341	87.9184	86.9548	43.4318	46.5213	42.8445	46.3684	37.4564	38.868	35.4512	-0.871485	3.49301	14.0817	0.000175041
uc007mmc.1	BC018473	Mus musculus hitchhiker-1 mRNA, complete sequence.	3359	46	67	6	5	0	1293	0	0	0	1	0	24	16.0914	18.0775	1.72473	1.41522	0	1243.85	0	0	0	0.901781	0	13.8569	-6.26676	5.1852	14.0009	0.000182724
uc007qrr.1	Tmed9	transmembrane emp24 domain-containing protein 9	1311	417	533	543	656	707	158	52	66	24	84	106	239	373.748	368.466	399.924	475.735	510.067	389.435	264.011	211.152	197.358	194.083	216.493	353.557	-0.793983	5.46282	13.9925	0.000183537
uc007mmb.1	BC018473	Mus musculus hitchhiker-1 mRNA, complete sequence.	3263	46	67	6	5	0	1287	0	0	0	1	0	24	16.5648	18.6093	1.77547	1.45686	0	1274.51	0	0	0	0.928312	0	14.2646	-6.26017	5.17877	13.9891	0.000183872
uc007kyi.1	Luc7l3	luc7-like protein 3	1345	243	355	332	412	377	67	24	34	20	76	71	72	212.29	239.21	238.339	291.232	265.112	160.966	118.771	106.026	160.307	171.16	141.344	103.819	-0.833632	4.67504	13.9562	0.000187116
uc007rcp.2	Ube2ql1	ubiquitin-conjugating enzyme E2Q-like protein 1	2682	14	24	18	20	22	53	2	3	0	1	0	4	6.1336	8.11009	6.48028	7.08982	7.75844	63.8554	4.96355	4.69155	0	1.12941	0	2.89245	-2.76676	1.49322	13.9361	0.000189131
uc009qaj.1	Coro2b	coronin-2B	3610	38	31	14	15	25	7	0	1	0	4	1	5	12.3686	7.78265	3.74456	3.95047	6.55003	6.26572	0	1.16184	0	3.35632	0.74171	2.68613	-1.94329	1.08997	13.9131	0.000191458
uc008tsq.2	Jun	transcription factor AP-1	3187	460	620	530	489	598	785	45	77	24	89	124	235	169.598	176.312	160.574	145.878	177.472	795.918	93.9835	101.336	81.1848	84.59	104.179	143.005	-1.40345	5.9069	13.8865	0.000194192
uc008cae.1	Tapbp	tapasin isoform 2	2747	572	524	594	682	643	165	42	101	16	91	160	196	244.671	172.88	208.789	236.042	221.392	194.091	101.768	154.211	62.7923	100.345	155.956	138.376	-0.806922	5.54327	13.8004	0.000203296
uc008caf.1	Tapbp	tapasin isoform 1	2750	572	524	594	682	643	165	42	101	16	91	160	196	244.404	172.692	208.561	235.785	221.151	193.879	101.657	154.043	62.7238	100.235	155.786	138.225	-0.806922	5.54327	13.8	0.000203337
uc009kdi.1	Bccip	BRCA2 and CDKN1A-interacting protein	1244	98	124	124	182	168	24	9	13	7	21	28	39	92.566	90.3388	96.2457	139.096	127.732	62.3406	48.1552	43.8306	60.6629	51.134	60.2669	60.8008	-0.915879	3.38762	13.7952	0.000203859
uc007gdf.2	Tcf3	transcription factor E2-alpha isoform 2	3317	174	191	200	245	242	99	20	17	3	33	51	89	61.6382	52.1869	58.219	70.2239	69.005	96.4429	40.1334	21.496	9.75037	30.1356	41.1686	52.0366	-0.970892	4.13612	13.7912	0.000204296
uc007gdi.2	Tcf3	transcription factor E2-alpha isoform 3	3314	174	191	200	245	242	99	20	17	3	33	51	89	61.694	52.2341	58.2717	70.2874	69.0674	96.5302	40.1697	21.5155	9.7592	30.1629	41.2059	52.0838	-0.970904	4.13612	13.789	0.000204532
uc007gdh.2	Tcf3	transcription factor E2-alpha isoform 1	3320	174	191	200	245	242	99	20	17	3	33	51	89	61.5825	52.1397	58.1664	70.1604	68.9426	96.3557	40.0971	21.4766	9.74156	30.1083	41.1314	51.9896	-0.970904	4.13612	13.7889	0.000204541
uc012eco.1	Slc24a6	sodium/potassium/calcium exchanger 6 isoform 2	2823	134	211	200	136	135	73	13	19	10	29	36	55	55.775	67.7399	68.4068	45.8028	45.2307	83.5588	30.6516	28.2291	38.1887	31.117	34.1455	37.7848	-0.855726	3.804	13.7769	0.000205854
uc012asc.1	H2-Bl	histocompatibility 2, blastocyst	1161	79	59	104	190	131	40	8	16	3	9	27	18	79.9541	46.0567	86.493	155.591	106.721	111.329	45.8648	57.8019	27.857	23.4813	62.2691	30.068	-1.22162	3.14515	13.7752	0.000206041
uc009eyb.1	Ppp6r1	serine/threonine-protein phosphatase 6	3793	360	490	457	539	512	153	39	71	26	93	119	156	111.523	117.081	116.336	135.105	127.673	130.343	68.4389	78.5108	73.8985	74.2696	84.0051	79.7639	-0.674153	5.26995	13.771	0.000206499
uc008iye.1	Gm347	hypothetical protein LOC241289	5466	9	20	14	16	15	1	0	1	0	1	1	2	1.93472	3.31615	2.47308	2.78301	2.59557	0.591168	0	0.767334	0	0.554168	0.48986	0.709619	-2.13037	0.416275	13.6344	0.000222082
uc008zhj.2	Slc24a6	sodium/potassium/calcium exchanger 6 isoform 1	2874	140	216	204	136	138	73	13	19	10	29	37	58	57.2384	68.1146	68.5367	44.99	45.4154	82.0761	30.1077	27.7281	37.511	30.5649	34.4712	39.1387	-0.855262	3.82864	13.6334	0.000222193
uc008elo.1	Kdm3b	SubName: Full=Putative uncharacterized protein;	2087	102	120	137	113	166	18	7	12	6	21	26	32	57.428	52.1113	63.3838	51.4778	75.2309	27.8696	22.3253	24.1164	30.9938	30.4795	33.3574	29.7367	-0.942745	3.24636	13.6315	0.000222423
uc007mlm.1	Ube2o	SubName: Full=Ubiquitin-conjugating enzyme E2O;	3540	94	108	95	121	105	39	9	15	2	13	23	40	31.2011	27.6499	25.912	32.4972	28.0541	35.5993	16.9223	17.7722	6.09077	11.1237	17.3967	21.914	-0.864957	3.1381	13.5993	0.000226266
uc009oqt.1	Ntm	neurotrimin precursor	1826	7	14	8	9	6	0	0	1	0	0	0	0	4.50446	6.94865	4.23028	4.68604	3.10786	0	0	2.29696	0	0	0	0	-3.32785	-0.143122	13.5735	0.000229396
uc011wyt.1	Atf3	cyclic AMP-dependent transcription factor ATF-3	1905	61	105	127	96	138	250	5	19	7	15	25	25	37.6254	49.9537	64.3708	47.9116	68.5164	424.058	17.4701	41.8324	39.614	23.851	35.1388	25.4513	-1.90418	3.83303	13.5481	0.000232521
uc008uxv.1	AK031278	Mus musculus 10 day old male pancreas cDNA, RIKEN full-length enriched library, clone:1810010N17 product:DJ622L5.3 (NOVEL PROTEIN) homolog [Homo sapiens], full insert sequence.	1936	42	71	69	63	68	7	2	5	1	9	10	19	25.4912	33.2373	34.4131	30.9385	33.2211	11.6835	6.87616	10.8323	5.56852	14.0815	13.8304	19.0333	-1.11931	2.2385	13.5323	0.000234496
uc009acs.1	AK204212	Mus musculus cDNA, clone:Y1G0121N22, strand:unspecified.	255	25	30	45	36	49	15	0	2	0	1	11	11	115.198	106.624	170.393	134.223	181.747	190.078	0	32.8961	0	11.8788	115.503	83.6599	-1.4429	1.66574	13.5273	0.000235119
uc008dnk.2	Galnt14	polypeptide N-acetylgalactosaminyltransferase	2467	28	28	24	34	38	14	2	0	1	3	7	8	13.3363	10.2864	9.39339	13.1031	14.5688	18.3375	5.39613	0	4.36995	3.68352	7.59749	6.28906	-1.35849	1.4693	13.5209	0.000235918
uc012ecp.1	Slc24a6	sodium/potassium/calcium exchanger 6 isoform 3	2725	137	211	199	134	135	71	13	18	9	29	37	58	59.0745	70.1761	70.5126	46.7522	46.8574	84.1923	31.754	27.7051	35.6058	32.2361	36.356	41.2787	-0.847661	3.79751	13.501	0.000238435
uc007xna.1	Adcy6	adenylate cyclase type 6	6021	360	449	468	441	421	78	37	53	17	72	100	129	70.2554	67.5851	75.0511	69.6361	66.1339	41.8607	40.9029	36.92	30.4387	36.2222	44.4706	41.5514	-0.74967	5.00327	13.481	0.000240988
uc007mrp.2	Azi1	5-azacytidine-induced protein 1	3578	49	63	50	54	54	13	2	9	0	5	16	11	16.0917	15.9578	13.493	14.3489	14.2746	11.7404	3.72058	10.5501	0	4.23293	11.9735	5.96235	-1.04941	2.14513	13.4606	0.000243628
uc007cje.1	Dbi	acyl-CoA-binding protein isoform 1	593	217	304	202	317	245	53	17	24	15	50	44	85	429.983	464.614	328.91	508.24	390.771	288.803	190.816	169.75	272.698	255.403	198.673	277.99	-0.828013	4.28254	13.4351	0.000246955
uc011wos.1	Dgkd	diacylglycerol kinase, delta	5694	336	510	437	480	478	118	33	68	15	82	125	140	69.3374	81.1757	74.1044	80.1471	79.4001	66.9646	38.5761	50.0894	28.4001	43.6222	58.7806	47.6843	-0.718525	5.1307	13.416	0.000249481
uc009peh.1	Phldb1	pleckstrin homology-like domain family B member	5457	348	506	463	479	408	100	20	69	16	55	111	154	74.9327	84.0369	81.9232	83.4537	70.7159	59.2143	24.3948	53.0334	31.609	30.5295	54.4641	54.7308	-0.833588	5.04455	13.4063	0.000250785
uc012duo.1	mKIAA1805	Mus musculus 13 days embryo liver cDNA, RIKEN full-length enriched library, clone:2500002M11 product:RIKEN cDNA 2500002M11 gene, full insert sequence.	3080	122	168	164	171	187	31	10	16	8	27	43	45	46.5431	49.4347	51.413	52.7849	57.4251	32.5231	21.6108	21.7883	28.0017	26.5536	37.3817	28.3352	-0.8121	3.63856	13.3828	0.00025394
uc007jej.1	Olfr222	olfactory receptor 222	957	1	1	1	0	20	30	0	0	0	0	0	0	1.22782	0.947025	1.00895	0	19.7664	101.295	0	0	0	0	0	0	-6.50972	0.252232	13.3184	0.000262808
uc011zyz.1	Adcy6	Mus musculus adult male medulla oblongata cDNA, RIKEN full-length enriched library, clone:6330437J20 product:adenylate cyclase 6, full insert sequence.	5891	361	446	465	439	419	78	37	51	18	72	100	130	72.0052	68.615	76.2156	70.85	67.2722	42.7845	41.8056	36.3107	32.9404	37.0215	45.4519	42.7976	-0.743027	5.00097	13.3044	0.000264786
uc012dwh.1	AK034221	Mus musculus adult male testis cDNA, RIKEN full-length enriched library, clone:4932441J04 product:unclassifiable, full insert sequence.	4062	218	227	269	243	258	49	17	33	6	44	48	87	63.0612	50.6476	63.9429	56.8762	60.0745	38.9795	27.8567	34.0744	15.9242	32.8113	31.6405	41.5379	-0.79761	4.20925	13.2941	0.000266236
uc008ztj.1	Snora15	Mus musculus small nucleolar RNA, H/ACA box 15 (Snora15), small nucleolar RNA.	116	33	44	21	51	33	25	0	5	0	1	7	12	334.273	343.77	174.8	418	269.071	696.406	0	180.787	0	26.1128	161.578	200.626	-1.6	1.756	13.2871	0.000267233
uc007lei.1	Mllt6	myeloid/lymphoid or mixed lineage-leukemia	7271	351	425	395	430	449	110	29	73	17	78	105	118	56.723	52.9746	52.4545	56.2262	58.4067	48.8854	26.5476	42.1098	25.2058	32.4946	38.6666	31.4741	-0.704178	5.02257	13.2624	0.000270789
uc008zdn.1	RIE2	Mus musculus mRNA for RIE2, complete cds.	397	67	66	63	60	64	28	4	11	1	8	15	20	198.303	150.67	153.225	143.689	152.475	227.902	67.0642	116.213	27.1553	61.0394	101.168	97.7022	-0.953682	2.49649	13.2422	0.000273721
uc008dco.1	Lonp1	SubName: Full=Lonp1 protein; Flags: Fragment;	4360	231	331	265	377	340	94	29	43	11	54	72	109	62.2546	68.8042	58.6867	82.2089	73.757	69.6662	44.2724	41.3653	27.1989	37.5162	44.2168	48.4847	-0.737522	4.63055	13.2289	0.000275662
uc008chc.2	Bat1a	spliceosome RNA helicase Bat1	2875	362	500	392	602	560	169	39	61	29	90	132	156	147.951	157.618	131.652	199.078	184.23	189.946	90.2918	88.991	108.744	94.8234	122.936	105.233	-0.719372	5.30667	13.2184	0.000277216
uc007xmz.1	Adcy6	adenylate cyclase type 6	5956	361	447	465	439	419	78	37	52	18	72	100	130	71.2194	68.0183	75.3839	70.0768	66.538	42.3175	41.3493	36.6187	32.5809	36.6175	44.9559	42.3305	-0.739269	5.00282	13.2111	0.000278293
uc007czx.1	1700012A16Rik	hypothetical protein LOC71836	2045	20	12	12	14	21	12	0	2	0	1	3	1	11.4917	5.31816	5.66589	6.50877	9.71262	18.9613	0	4.10195	0	1.48121	3.92798	0.948356	-2.09184	0.731893	13.1822	0.000282625
uc009fap.1	Zfp787	zinc finger protein 787	1899	76	99	108	126	127	44	13	15	6	11	24	30	47.0256	47.248	54.9135	63.0826	63.2542	74.8701	45.5659	33.1299	34.0621	17.546	33.8398	30.638	-0.882545	3.19841	13.1452	0.000288253
uc008gml.1	AK036616	Mus musculus adult male bone cDNA, RIKEN full-length enriched library, clone:9830141O04 product:Mus musculus U22 snoRNA host gene (UHG) gene, complete sequence, full insert sequence.	2728	1951	2329	2267	3599	2867	1318	118	270	155	565	734	517	840.347	773.746	802.393	1254.3	994.017	1561.17	287.911	415.12	612.537	627.358	720.432	367.545	-1.0376	7.72308	13.1013	0.00029509
uc007ece.1	Atf3	cyclic AMP-dependent transcription factor ATF-3	1976	72	119	147	106	155	289	7	22	7	17	33	31	42.8146	54.58	71.8308	51.0015	74.1917	472.597	23.5794	46.6971	38.1906	26.0599	44.7166	30.4256	-1.84999	4.04063	13.0659	0.000300715
uc008vns.2	Crocc	rootletin isoform 1	6521	91	101	71	81	72	20	8	10	3	8	14	28	16.3973	14.0372	10.5129	11.8096	10.4431	9.91052	8.16577	6.43191	4.95967	3.7161	5.74851	8.32738	-0.95669	2.74522	13.0123	0.000309445
uc012avu.1	Safb2	Mus musculus adult male medulla oblongata cDNA, RIKEN full-length enriched library, clone:6330514O11 product:inferred: hypothetical protein KIAA0138 {Homo sapiens}, full insert sequence.	3202	85	142	116	141	143	74	9	19	6	23	30	40	31.192	40.1921	34.9798	41.866	42.2401	74.6777	18.7087	24.8878	20.2011	21.7579	25.0866	24.2272	-0.910614	3.49953	12.9878	0.000313531
uc007dom.1	Usf1	SubName: Full=Upstream transcription factor 1 short form;	1515	52	70	58	56	62	15	5	2	0	6	14	23	40.3308	41.8754	36.9654	35.1431	38.707	31.9933	21.9674	5.53696	0	11.9964	24.7433	29.4429	-1.03205	2.27373	12.9751	0.000315662
uc007jnu.1	Pik3r6	Mus musculus 16 days neonate cerebellum cDNA, RIKEN full-length enriched library, clone:9630032N03 product:unclassifiable, full insert sequence.	3286	66	78	89	57	109	30	3	11	3	13	19	23	23.6006	21.513	26.1519	16.4919	31.374	29.5008	6.0768	14.0404	9.84236	11.9836	15.482	13.5745	-0.958224	2.75142	12.9597	0.000318276
uc007kva.2	Dynll2	dynein light chain 2, cytoplasmic	2476	269	449	295	362	322	42	20	35	6	49	66	114	127.658	164.35	115.041	139.002	123.003	54.8124	53.7651	59.2886	26.1244	59.9455	71.3731	89.2933	-0.956892	4.5577	12.9278	0.000323741
uc009peg.1	Phldb1	pleckstrin homology-like domain family B member	5416	338	494	454	474	393	96	21	68	16	53	109	151	73.3304	82.665	80.9389	83.2078	68.6317	57.276	25.8085	52.6604	31.8483	29.6421	53.8876	54.0708	-0.814194	5.01501	12.9196	0.000325154
uc007hys.1	Purb	transcriptional activator protein Pur-beta	1136	132	153	146	159	173	61	11	20	12	22	33	59	136.534	122.064	124.095	133.071	144.038	173.513	64.4519	73.8424	113.88	58.6618	77.7816	100.725	-0.774675	3.71057	12.9151	0.000325943
uc009gzo.2	Ldha	L-lactate dehydrogenase A chain isoform 2	1816	1223	1552	1084	1588	1538	867	132	174	59	334	356	474	791.328	774.549	576.36	831.379	801.034	1542.71	483.815	401.872	350.253	557.111	524.899	506.206	-0.903595	6.95466	12.894	0.000329631
uc007tww.2	Acin1	apoptotic chromatin condensation inducer in the	4699	533	752	654	712	788	153	54	114	26	101	164	224	133.281	145.039	134.385	144.058	158.61	105.212	76.4909	101.754	59.6504	65.1069	93.4501	92.4501	-0.7321	5.70683	12.8904	0.000330271
uc009flk.1	Fosb	protein fosB	3776	8	17	6	4	23	78	0	2	0	2	2	2	2.48945	4.08028	1.53426	1.00715	5.76111	66.7487	0	2.22153	0	1.60439	1.41821	1.02722	-3.40879	1.526	12.8875	0.00033079
uc012dnz.1	Crocc	rootletin isoform 2	6268	92	100	70	80	76	19	8	9	3	8	14	29	17.2466	14.4592	10.7832	12.1346	11.4682	9.79501	8.49537	6.02237	5.15986	3.86609	5.98054	8.97292	-0.962886	2.74203	12.8843	0.000331354
uc008kjx.2	mKIAA1741	Mus musculus 16 days embryo head cDNA, RIKEN full-length enriched library, clone:C130066I02 product:inferred: KIAA1741 protein {Homo sapiens}, full insert sequence.	4924	645	779	662	851	710	154	55	107	42	142	115	239	153.917	143.381	129.814	164.314	136.38	101.061	74.3474	91.1423	91.9553	87.3537	62.5347	94.1336	-0.731292	5.79166	12.8682	0.000334221
uc012aom.1	Cdkn1a	cyclin-dependent kinase inhibitor 1	1936	79	160	94	139	255	202	6	18	4	27	28	61	47.9477	74.901	46.8816	68.2612	124.579	337.153	20.6285	38.9961	22.2741	42.2444	38.7252	61.1068	-1.57013	3.96222	12.8047	0.000345753
uc009gvu.2	Ppp1r15a	protein phosphatase 1 regulatory subunit 15A	2332	60	99	91	109	210	533	10	17	9	29	22	39	30.2321	38.4751	37.6784	44.4388	85.1729	738.549	28.5426	30.5756	41.6063	37.6687	25.2601	32.434	-2.30854	4.52049	12.7975	0.000347074
uc008cbx.2	Tap2	antigen peptide transporter 2	2490	207	181	182	337	290	56	19	35	4	16	64	54	97.6825	65.8798	70.5752	128.675	110.156	72.6723	50.7897	58.9553	17.3183	19.464	68.8212	42.059	-1.04517	4.14279	12.7884	0.00034878
uc009izt.1	AK041647	Mus musculus 3 days neonate thymus cDNA, RIKEN full-length enriched library, clone:A630026L20 product:hypothetical protein, full insert sequence.	4297	377	584	446	628	758	288	36	105	24	121	149	138	103.091	123.174	100.219	138.95	166.845	216.575	55.7646	102.489	60.2131	85.2965	92.8458	62.2843	-0.866547	5.57437	12.7847	0.000349467
uc009izs.1	AK172683	Mus musculus 3 days neonate thymus cDNA, RIKEN full-length enriched library, clone:A630026L20 product:hypothetical protein, full insert sequence.	4219	377	584	447	629	759	288	37	105	24	121	149	138	104.997	125.452	102.301	141.744	170.154	220.579	58.3732	104.384	61.3263	86.8734	94.5623	63.4358	-0.863113	5.57666	12.7723	0.000351786
uc008dti.2	Ppm1b	protein phosphatase 1B isoform 3	1839	129	147	167	146	162	36	14	21	12	26	30	39	82.424	72.4451	87.6829	75.4806	83.319	63.2559	50.672	47.8952	70.3469	42.8255	43.6798	41.129	-0.740271	3.60871	12.7161	0.000362524
uc012byp.1	Tnks1bp1	182 kDa tankyrase-1-binding protein	5747	692	820	715	918	745	167	58	116	45	153	130	254	141.485	129.314	120.128	151.868	122.61	93.8979	67.1751	84.6586	84.4144	80.642	60.568	85.7151	-0.718155	5.89122	12.6884	0.000367937
uc008dth.2	Ppm1b	protein phosphatase 1B isoform 2	3262	139	176	183	165	187	37	15	21	14	31	35	43	50.0699	48.8992	54.1685	48.091	54.2211	36.652	30.6076	27.0016	46.2689	28.7865	28.7293	25.5652	-0.736004	3.76223	12.6763	0.000370319
uc011wys.1	Atf3	cyclic AMP-dependent transcription factor ATF-3	1870	68	116	137	100	150	281	7	21	7	15	33	30	42.7281	56.2198	70.739	50.842	75.8683	485.563	24.916	47.1012	40.3554	24.2975	47.2513	31.1132	-1.84313	3.99008	12.6729	0.000370993
uc007fjp.1	Hnrnph3	SubName: Full=Putative uncharacterized protein Hnrnph3;	450	41	59	55	64	56	11	3	4	2	10	13	14	107.058	118.826	118.013	135.217	117.703	78.9879	44.3742	37.2822	47.914	67.3129	77.3521	60.3365	-0.953542	2.16623	12.6706	0.000371449
uc008bsg.2	Cdkn1a	cyclin-dependent kinase inhibitor 1	1910	80	161	96	138	260	213	7	18	4	27	28	64	49.2156	76.3951	48.5309	68.6926	128.751	360.352	24.3942	39.5269	22.5773	42.8195	39.2524	64.9847	-1.57807	4.00342	12.6289	0.00037983
uc008vyv.2	Thap3	THAP domain-containing protein 3 isoform 2	1012	33	56	70	57	67	4	2	5	0	6	12	11	38.3159	50.1511	66.7879	53.5499	62.6188	12.772	13.1544	20.7226	0	17.959	31.7499	21.0803	-1.27799	2.05773	12.6213	0.00038137
uc007mtl.1	Thoc4	THO complex subunit 4	1132	106	173	120	234	232	46	13	23	7	36	32	43	110.029	138.507	102.356	196.532	193.844	131.308	76.4396	85.2188	66.6649	96.3312	75.6911	73.6693	-0.867222	3.75387	12.6014	0.000385463
uc008rvp.2	Sfrs11	Mus musculus cDNA, clone:Y0G0123L05, strand:plus, reference:ENSEMBL:Mouse-Transcript-ENST:ENSMUST00000069025, based on BLAT search.	450	88	164	124	152	136	25	11	11	9	23	29	32	229.782	330.297	266.066	321.141	285.849	179.518	162.705	102.526	215.613	154.82	172.555	137.912	-0.840627	3.35734	12.5929	0.000387222
uc008uzw.1	AK171116	Mus musculus B6-derived CD11 +ve dendritic cells cDNA, RIKEN full-length enriched library, clone:F730042E24 product:lysosomal-associated protein transmembrane 5, full insert sequence.	909	478	468	473	410	412	125	37	73	17	85	124	129	617.888	466.611	502.432	428.829	428.691	444.351	270.931	336.832	201.619	283.248	365.258	275.227	-0.711409	5.16551	12.5906	0.00038769
uc012chl.1	Cep250	SubName: Full=Centrosomal protein 250; Flags: Fragment;	6361	292	407	317	370	383	86	39	50	12	51	90	106	53.9391	57.9886	48.1187	55.302	56.9487	43.6871	40.8094	32.9685	20.3377	24.286	37.8842	32.3181	-0.729969	4.78627	12.5867	0.000388497
uc007loj.1	Becn1	beclin-1	2031	304	376	393	450	481	105	25	56	12	93	103	127	175.877	167.784	186.837	210.653	223.999	167.055	81.9316	115.646	63.6967	138.702	135.79	121.271	-0.735098	4.96727	12.5793	0.000390036
uc007twv.2	Acin1	apoptotic chromatin condensation inducer in the	4735	533	753	654	714	788	153	55	114	26	101	165	227	132.267	144.128	133.364	143.365	157.404	104.412	77.3151	100.981	59.1969	64.6119	93.3051	92.976	-0.723685	5.71087	12.5637	0.000393312
uc012fkc.1	Snord34	Mus musculus small nucleolar RNA, C/D box 34 (Snord34), small nucleolar RNA.	66	871	821	955	1237	1137	552	69	179	52	192	300	276	15506.7	11273.9	13971.4	17819.3	16294	27025.6	6958.67	11375.3	8493.85	8811.88	12170.8	8110.17	-0.856228	6.45252	12.5106	0.000404652
uc007jnr.1	Pik3r6	phosphoinositide 3-kinase regulatory subunit 6	3237	64	78	89	56	108	30	3	11	3	13	19	23	23.2318	21.8386	26.5477	16.4479	31.5567	29.9474	6.16879	14.2529	9.99134	12.165	15.7164	13.78	-0.945483	2.74258	12.4968	0.000407652
uc007jns.1	Pik3r6	phosphoinositide 3-kinase regulatory subunit 6	3225	64	78	89	56	108	30	3	11	3	13	19	23	23.3183	21.9199	26.6465	16.5091	31.6741	30.0588	6.19174	14.306	10.0285	12.2103	15.7749	13.8313	-0.945484	2.74258	12.4966	0.000407686
uc009csu.1	Aak1	Mus musculus cDNA, RIKEN full-length enriched library, clone:M5C1020L09 product:weakly similar to BMP-2 inducible protein kinase (EC 2.7.1.37) (BIKe) (HRIHFB2017) [Homo sapiens], full insert sequence.	513	39	44	40	33	40	23	3	8	0	3	9	8	89.3291	77.7336	75.2875	61.1591	73.7485	144.874	38.9247	65.4074	0	17.7139	46.975	30.2439	-1.214	1.87602	12.4882	0.000409535
uc007jrb.2	Senp3	sentrin-specific protease 3	2442	141	170	167	191	187	41	9	26	9	27	47	52	67.8452	63.0923	66.0315	74.3621	72.428	54.2524	24.5312	44.6562	39.7322	33.4911	51.534	41.2974	-0.732858	3.7714	12.3479	0.000441491
uc009oqu.1	Ntm	neurotrimin precursor	1808	7	13	7	9	5	0	0	1	0	0	0	0	4.54931	6.51656	3.73835	4.73269	2.61567	0	0	2.31983	0	0	0	0	-3.22869	-0.200337	12.3292	0.000445931
uc008cjs.2	H2-T23	H-2 class I histocompatibility antigen, D-37	1222	109	49	141	82	133	24	1	7	7	6	18	33	104.81	36.3411	111.411	63.798	102.942	63.463	5.44691	24.026	61.755	14.8727	39.4405	52.373	-1.29839	2.94976	12.3114	0.00045021
uc008bsh.1	Cdkn1a	cyclin-dependent kinase inhibitor 1	2010	78	161	91	137	256	202	6	18	4	28	28	62	45.5979	72.5944	43.7145	64.802	120.463	324.74	19.869	37.5604	21.454	42.1962	37.2995	59.8219	-1.54972	3.96255	12.3061	0.000451484
uc008weg.1	Mib2	E3 ubiquitin-protein ligase MIB2	3977	99	151	136	141	103	31	10	11	3	19	31	47	29.25	34.4108	33.019	33.7076	24.4958	25.1876	16.7365	11.6009	8.13226	14.4714	20.8712	22.9196	-0.828396	3.31762	12.2576	0.000463371
uc009bye.2	2700086A05Rik	Mus musculus 11 days embryo whole body cDNA, RIKEN full-length enriched library, clone:2700086A05 product:unclassifiable, full insert sequence.	746	17	11	8	10	8	0	0	0	0	1	0	1	26.7766	13.3637	10.3546	12.7446	10.1429	0	0	0	0	4.06043	0	2.59972	-2.86091	0.0691722	12.2496	0.000465349
uc009uif.1	Tceal5	transcription elongation factor A protein-like	1016	53	50	45	36	50	2	1	4	2	5	8	7	61.2954	44.6015	42.766	33.6878	46.5465	6.36087	6.5513	16.5128	21.2218	14.9069	21.0833	13.3619	-1.37407	1.81745	12.2414	0.000467401
uc009fra.1	Arhgef1	rho guanine nucleotide exchange factor 1 isoform	1070	44	55	46	46	41	14	6	8	1	3	7	13	48.3186	46.5856	41.5101	40.8732	36.2419	42.279	37.3241	31.3589	10.0754	8.49275	17.5168	23.5627	-1.01387	2.00264	12.2142	0.000474265
uc008vyu.2	Thap3	THAP domain-containing protein 3 isoform 1	1114	38	64	75	60	71	6	2	6	0	6	15	14	40.0815	52.0677	65.0064	51.2071	60.2815	17.4039	11.95	22.5902	0	16.3146	36.0535	24.3729	-1.17768	2.19776	12.2142	0.000474269
uc007lok.1	Becn1	Mus musculus Bcl-2-interacting protein beclin mRNA, partial cds.	2099	308	381	396	452	483	106	25	58	12	94	105	128	172.419	164.508	182.164	204.734	217.643	163.183	79.2773	115.896	61.6331	135.652	133.942	118.267	-0.727067	4.98178	12.1951	0.000479159
uc008cgs.1	Tnf	tumor necrosis factor	1615	26	25	11	31	85	413	6	8	2	6	17	10	18.9168	14.0295	6.57658	18.2496	49.7802	826.339	24.7286	20.7765	13.3507	11.2536	28.185	12.0086	-3.06067	3.81432	12.1852	0.000481714
uc008wef.1	Mib2	E3 ubiquitin-protein ligase MIB2	3881	99	151	134	140	103	31	10	11	3	19	31	47	29.9735	35.262	33.3381	34.2964	25.1018	25.8106	17.1505	11.8878	8.33341	14.8293	21.3875	23.4865	-0.822104	3.3137	12.1373	0.000494234
uc012arb.1	Tnf	tumor necrosis factor	1570	26	24	10	29	84	412	6	7	2	7	17	9	19.459	13.8543	6.15008	17.5615	50.6046	847.965	25.4374	18.7005	13.7333	13.5055	28.9928	11.1175	-3.07889	3.80426	12.1305	0.000496043
uc009gqu.2	Atf5	cyclic AMP-dependent transcription factor ATF-5	1736	205	289	213	260	232	54	19	40	8	29	61	74	138.755	150.876	118.47	142.393	126.401	100.514	72.8493	96.6416	49.6805	50.601	94.0852	82.6698	-0.769138	4.21556	12.1281	0.000496665
UP
				raw												norm (RPKM)												edgeR
Genes	Name	Description	Length	72HS1	72HS2	72HS3	72HS4	72HS5	72HS6	72HG1	72HG2	72HG3	72HG4	72HG5	72HG6	72HS1	72HS2	72HS3	72HS4	72HS5	72HS6	72HG1	72HG2	72HG3	72HG4	72HG5	72HG6	logFC	logCPM	LR	PValue
uc012gkm.1	Snord71	Mus musculus small nucleolar RNA, C/D box 71 (Snord71), small nucleolar RNA.	64	91	125	166	180	130	41	121	230	146	442	338	212	1670.73	1770.12	2504.43	2673.97	1921.21	2070.07	12584.2	15073.1	24593.4	20919.6	14140.9	6424.22	2.88106	5.78312	99.0968	2.40461e-23
uc012hdl.1	AK141672	Mus musculus 9 days embryo whole body cDNA, RIKEN full-length enriched library, clone:D030018G08 product:unclassifiable, full insert sequence.	686	33	38	38	35	35	15	19	53	13	55	47	42	56.5244	50.2034	53.4859	48.5074	48.2564	70.6558	184.353	324.045	204.298	242.856	183.449	118.738	1.95188	3.09586	55.8638	7.76699e-14
uc009vez.1	Cox2	Mus musculus cytochrome c oxidase subunit II (Cox2) mRNA, complete cds; mitochondrial gene for mitochondrial product.	690	37	32	31	25	29	7	33	54	7	51	37	45	63.0084	42.0314	43.3803	34.4473	39.752	32.7815	318.336	328.245	109.369	223.889	143.58	126.482	2.2633	3.01963	55.3711	9.97921e-14
uc009vfa.1	Atpase6	Mus musculus ATPase subunit 6 (Atpase6) mRNA, mitochondrial gene encoding mitochondrial protein, complete cds.	842	36	29	21	21	26	7	18	63	14	46	23	51	50.2385	31.2147	24.0817	23.7122	29.206	26.8637	142.292	313.821	179.251	165.484	73.1404	117.469	2.38428	2.91908	51.4385	7.38743e-13
uc007ams.1	Atpase6	Mus musculus ATPase subunit 6 (Atpase6) mRNA, mitochondrial gene encoding mitochondrial protein, complete cds.	842	22	31	20	23	24	11	20	48	31	81	18	35	30.7013	33.3674	22.935	25.9705	26.9594	42.2144	158.103	239.102	396.913	291.396	57.2403	80.6159	2.71574	3.09204	46.9972	7.10869e-12
uc008eus.1	Spink12	serine protease inhibitor Kazal-type 12	891	2	1	2	1	0	1	2	5	0	3	6	18	2.63753	1.01717	2.16737	1.06705	0	3.62663	14.9408	23.5367	0	10.1989	18.0308	39.1796	3.57666	0.0423301	34.053	5.36308e-09
uc007prr.2	Hist1h4n	histone H4	405	1	5	0	4	6	1	8	7	4	3	11	10	2.90129	11.1889	0	9.39008	14.0122	7.97858	131.479	72.4932	106.476	22.4376	72.7242	47.8861	3.07882	0.493921	33.1651	8.46553e-09
uc008ybq.1	Epgn	epigen precursor	1704	13	11	8	23	17	1	10	6	6	22	13	39	8.96437	5.85055	4.53315	12.8328	9.43604	1.89632	39.0618	14.7685	37.9601	39.1079	20.4275	44.3874	2.055	1.69055	32.101	1.46363e-08
uc012dyi.1	Epgn	SubName: Full=Epithelial mitogen;	1751	13	11	8	23	17	1	10	6	6	22	13	39	8.72375	5.69351	4.41148	12.4884	9.18276	1.84542	38.0133	14.3721	36.9412	38.0581	19.8792	43.196	2.05501	1.69055	32.0997	1.4646e-08
uc007kpr.1	Expi	extracellular peptidase inhibitor precursor	544	12	15	28	14	10	17	23	11	7	26	25	57	25.9196	24.99	49.698	24.4677	17.3865	100.979	281.417	84.8101	138.722	144.772	123.05	203.208	2.12555	2.34274	30.5014	3.33619e-08
uc009tbk.1	Gm4987	hypothetical protein LOC245405	506	16	14	19	12	15	3	5	10	2	14	18	40	37.1548	25.0756	36.2563	22.5473	28.0383	19.158	65.772	82.8903	42.6113	83.8086	95.2496	153.311	1.73298	1.6207	30.4313	3.45905e-08
uc007czt.1	Lamc2	Mus musculus cDNA, RIKEN full-length enriched library, clone:I920167P15 product:laminin, gamma 2, full insert sequence.	2255	15	14	11	21	18	1	16	9	4	29	33	11	7.81611	5.62671	4.71006	8.85395	7.54982	1.43296	47.2275	16.7398	19.1231	38.9549	39.184	9.46043	2.14106	1.85316	29.4179	5.83354e-08
uc012fxd.1	Snora52	Mus musculus small nucleolar RNA, H/ACA box 52 (Snora52), small nucleolar RNA.	99	74	69	78	117	93	96	36	99	35	126	403	270	878.299	631.665	760.746	1123.61	888.502	3133.4	2420.41	4194.25	3811.34	3855.2	10899.6	5289.24	2.07926	4.95376	28.4219	9.7555e-08
uc012hmk.1	Mir223	Mus musculus microRNA 223 (Mir223), microRNA.	110	18	27	41	55	56	4	12	24	8	31	76	49	192.276	222.456	359.891	475.373	481.511	117.503	726.123	915.109	784.048	853.65	1849.96	863.909	1.67389	2.83698	25.8511	3.68795e-07
uc008qeo.2	Lce1f	late cornified envelope 1F	717	0	0	0	0	0	0	0	1	0	2	1	28	0	0	0	0	0	0	0	5.84972	0	8.44932	3.73441	75.7362	5.95776	-0.2155	25.6476	4.09796e-07
uc008opg.1	Fabp5	fatty acid-binding protein, epidermal	932	171	506	332	638	373	87	128	410	50	201	540	1161	215.589	492.048	343.955	650.832	378.533	301.636	914.146	1845.11	578.362	653.268	1551.38	2415.91	1.74371	6.3302	25.3068	4.88991e-07
uc008qef.1	Ivl	involucrin	1902	6	11	17	30	15	1	11	8	2	16	14	245	3.70669	5.2415	8.63015	14.996	7.45918	1.69891	38.4949	17.6414	11.3361	25.4812	19.7087	249.816	3.09722	2.76431	22.9136	1.6945e-06
uc008qes.1	Kprp	keratinocyte proline-rich protein	2729	0	4	5	5	4	0	1	2	1	7	4	154	0	1.3284	1.76908	1.74193	1.38633	0	2.43903	3.07383	3.95041	7.76972	3.92462	109.441	4.25014	1.82573	22.6239	1.9702e-06
uc008orm.2	Cyp7b1	25-hydroxycholesterol 7-alpha-hydroxylase	2166	122	72	94	150	208	47	55	95	26	176	132	82	66.1831	30.1264	41.9034	65.8411	90.8271	70.1164	169.015	183.958	129.408	246.13	163.176	73.421	1.40868	4.56277	22.2699	2.36896e-06
uc009fca.1	Usp29	Mus musculus ossification center-associated (Ocat) mRNA sequence.	4484	8	9	15	14	15	0	34	32	5	6	10	6	2.09638	1.81907	3.23002	2.96843	3.164	0	50.4702	29.9322	12.0213	4.05319	5.97139	2.59508	2.84229	1.80239	20.9326	4.75722e-06
uc009fbz.1	Usp29	Mus musculus ossification center-associated (Ocat) mRNA sequence.	4568	8	9	15	14	15	0	34	32	5	6	10	6	2.05783	1.78562	3.17063	2.91384	3.10582	0	49.5421	29.3818	11.8002	3.97865	5.86159	2.54736	2.84229	1.80239	20.9318	4.75922e-06
uc008qdk.1	Lor	loricrin	1779	1	8	4	3	6	1	1	2	0	7	5	224	0.660496	4.07556	2.17102	1.60328	3.18996	1.81637	3.7415	4.71529	0	11.9188	7.5255	244.195	4.28479	2.26947	20.9276	4.76982e-06
uc009tfk.1	Zfp36l3	zinc finger protein 36-like 3	2613	1	3	0	1	1	0	4	3	2	2	4	2	0.449683	1.04053	0	0.363852	0.361969	0	10.1892	4.81544	8.25156	2.31847	4.09885	1.48442	3.10724	-0.470757	20.4732	6.04708e-06
uc007ikf.1	Npm1	nucleophosmin	946	189	317	244	361	373	28	90	158	50	160	244	258	234.756	303.698	249.046	362.811	372.931	95.6417	633.246	700.519	569.802	512.318	690.621	528.924	1.15189	5.36392	20.3262	6.53015e-06
uc007oxb.2	Serpina3h	SubName: Full=Putative uncharacterized protein Serpina3h;	2051	88	60	93	94	113	26	29	52	7	83	59	97	50.4154	26.513	43.7822	43.5739	52.1103	40.9627	94.1139	106.339	36.7941	122.581	77.0243	91.7214	1.07982	3.75974	20.2343	6.85145e-06
uc009fzi.1	C330005M16Rik	iron/zinc purple acid phosphatase-like protein	1923	0	0	1	2	0	0	1	1	1	1	1	28	0	0	0.502112	0.988815	0	0	3.46132	2.1811	5.60617	1.57519	1.39239	28.2386	4.31589	-0.111852	19.8558	8.35081e-06
uc008xxt.1	Tmprss11f	Mus musculus 0 day neonate skin cDNA, RIKEN full-length enriched library, clone:4631408C20 product:hypothetical Serine proteases, trypsin family containing protein, full insert sequence.	3123	1	0	1	2	0	0	1	1	0	2	2	29	0.376248	0	0.309178	0.608867	0	0	2.13132	1.34302	0	1.93985	1.71474	18.009	4.01507	-0.0412357	19.6879	9.1179e-06
uc009ljn.1	AK052414	Mus musculus 13 days embryo male testis cDNA, RIKEN full-length enriched library, clone:6030402G23 product:unclassifiable, full insert sequence.	3873	16	18	14	27	35	2	8	22	3	23	23	16	4.85421	4.2121	3.49028	6.62797	8.54734	1.66864	13.7488	23.8248	8.35063	17.9884	15.9009	8.01193	1.52054	1.91337	19.2375	1.15423e-05
uc008qfg.2	Hrnr	hornerin	10658	0	27	2	7	8	0	2	5	0	68	5	692	0	2.29594	0.18119	0.624434	0.709945	0	1.24904	1.96765	0	19.3261	1.25613	125.92	5.21536	3.86105	19.1045	1.23752e-05
uc008qem.1	Lce1d	late cornified envelope 1D	678	0	1	0	0	0	0	0	0	0	2	2	29	0	1.33673	0	0	0	0	0	0	0	8.93535	7.89845	82.9532	5.07668	-0.169267	19.0338	1.28422e-05
uc007eun.1	Rwdd1	RWD domain-containing protein 1	1082	35	48	50	58	69	4	19	33	13	24	40	40	38.009	40.2057	44.6193	50.9642	60.316	11.9457	116.882	127.921	129.527	67.1885	98.9861	71.6964	1.19478	2.89572	18.5721	1.63594e-05
uc008wjg.1	Steap4	metalloreductase STEAP4	3140	922	921	1475	960	1730	317	533	584	172	1086	1030	816	345.022	265.83	453.568	290.674	521.107	326.22	1129.85	780.077	590.533	1047.64	878.312	503.994	1.16236	7.54167	18.4858	1.71178e-05
uc007ike.1	Npm1	nucleophosmin	1138	196	344	257	388	402	33	92	163	52	161	248	264	202.376	273.961	218.057	324.156	334.114	93.7027	538.105	600.758	492.614	428.543	583.513	449.911	1.08234	5.42063	18.4064	1.78458e-05
uc012ewd.1	LOC100303645	Mus musculus hypothetical LOC100303645 (LOC100303645), non-coding RNA.	2232	6	1	2	5	10	1	5	7	2	8	10	4	3.15866	0.40605	0.865199	2.12981	4.23756	1.44773	14.9107	13.154	9.66009	10.8569	11.9963	3.47561	2.25099	0.451604	18.2264	1.96142e-05
uc007fyd.2	Casp14	caspase-14 precursor	2331	2	13	12	11	7	0	3	2	1	12	7	161	1.00817	5.05445	4.97072	4.48657	2.84031	0	8.56644	3.59867	4.62491	15.5937	8.04076	133.952	3.20009	2.0697	18.0208	2.185e-05
uc008aiz.1	Rnaset2a	SubName: Full=Putative uncharacterized protein;	789	43	50	80	63	38	9	20	27	4	33	38	82	64.0379	57.4336	97.9023	75.915	45.553	36.8592	168.723	143.529	54.6548	126.692	128.958	201.559	1.14898	3.01152	17.4523	2.94603e-05
uc007lzz.1	Kpna2	importin subunit alpha-2	2038	22	31	25	43	31	2	5	18	6	24	24	28	12.6842	13.7858	11.8445	20.0599	14.3869	3.17107	16.33	37.0444	31.7389	35.6712	31.5318	26.6452	1.15984	2.1357	17.2209	3.3276e-05
uc007maa.1	Kpna2	SubName: Full=Kpna2 protein;	1928	22	26	24	43	29	2	5	18	6	24	24	25	13.4079	12.2219	12.0194	21.2044	14.2266	3.352	17.2617	39.1579	33.5498	37.7064	33.3308	25.1477	1.20298	2.09011	17.1761	3.40691e-05
uc009bjg.2	Akr1d1	3-oxo-5-beta-steroid 4-dehydrogenase	2699	0	1	0	0	1	1	1	0	0	5	1	19	0	0.335792	0	0	0.350435	1.19723	2.46614	0	0	5.61149	0.992061	13.6526	3.89699	-0.301389	17.1408	3.47095e-05
uc008qeu.2	2310050C09Rik	hypothetical protein LOC66533	1067	0	0	0	0	3	0	0	0	0	5	2	60	0	0	0	0	2.6593	0	0	0	0	14.1944	5.01888	109.057	5.05842	0.596489	17.0979	3.55009e-05
uc008yob.1	Atp5k	Mus musculus 10 days embryo whole body cDNA, RIKEN full-length enriched library, clone:2610008D24 product:ATP synthase, H+ transporting, mitochondrial F1F0 complex, subunit e, full insert sequence.	193	55	109	83	123	119	6	26	41	22	53	77	89	334.851	511.85	415.242	605.915	583.177	100.456	896.68	891.006	1228.88	831.821	1068.25	894.329	1.12665	3.72447	17.032	3.67555e-05
uc012azg.1	Mir1-2as	Mus musculus microRNA 1-2, antisense (Mir1-2as), microRNA.	122	6	12	7	3	7	0	0	6	3	9	11	10	57.7879	89.1445	55.4011	23.379	54.2686	0	0	206.274	265.098	223.457	241.421	158.966	1.8143	0.593492	16.8909	3.95915e-05
uc008qff.1	Flg	SubName: Full=Filaggrin; Flags: Fragment;	1076	0	26	5	16	3	1	2	1	2	37	5	375	0	21.8995	4.48681	14.1375	2.63706	3.00309	12.372	3.898	20.0384	104.16	12.4423	675.902	4.1198	3.08687	16.8895	3.96211e-05
uc008yfx.1	AK015518	Mus musculus adult male testis cDNA, RIKEN full-length enriched library, clone:4930448L09 product:unclassifiable, full insert sequence.	2293	0	0	0	0	0	0	1	0	0	2	2	1	0	0	0	0	0	0	2.9028	0	0	2.64203	2.33543	0.845786	4.14903	-1.1994	16.8338	4.08009e-05
uc007qua.2	Rmi1	recQ-mediated genome instability protein 1	3599	85	99	99	131	141	20	20	71	10	50	113	140	27.7513	24.9302	26.5603	34.6062	37.0551	17.9568	36.9887	82.7429	29.9546	42.0823	84.0694	75.4416	1.08434	3.98712	16.5289	4.79141e-05
uc008qfh.1	Rptn	repetin	4146	2	53	17	27	19	0	2	12	2	64	13	541	0.566822	11.5856	3.95913	6.19154	4.33446	0	3.21087	12.1396	5.20051	46.7586	8.39567	253.065	3.597	3.70732	16.3648	5.22466e-05
uc012goy.1	AK085695	Mus musculus 10 days lactation, adult female mammary gland cDNA, RIKEN full-length enriched library, clone:D730017H23 product:hypothetical protein, full insert sequence.	3914	343	445	415	583	563	180	97	231	58	336	417	439	102.972	103.042	102.378	141.616	136.05	148.605	164.958	247.54	159.754	260.034	285.27	217.525	0.876344	6.07924	16.2123	5.66249e-05
uc008iot.2	Il1f5	interleukin-1 family member 5	1759	4	11	3	9	5	1	2	0	1	6	5	155	2.67202	5.66761	1.64678	4.86453	2.68853	1.83702	7.56808	0	6.12886	10.3323	7.61107	170.896	3.36818	1.89401	16.1766	5.77036e-05
uc012fjk.1	Klk6	kallikrein related-peptidase 6 precursor	1247	59	14	56	60	27	0	40	19	2	19	29	975	55.5944	10.175	43.3612	45.7456	20.479	0	213.508	63.9059	17.2906	46.1528	62.2691	1516.36	3.44	4.49144	16.037	6.21178e-05
uc008qmm.1	Hist2h3c1	histone H3.2	1759	4	4	4	3	8	1	5	3	2	10	3	6	2.67202	2.06095	2.19571	1.62151	4.30165	1.83702	18.9202	7.15335	12.2577	17.2205	4.56664	6.61531	1.97089	0.26161	15.9183	6.61376e-05
uc012gxj.1	Sh3bgrl2	SH3 domain-binding glutamic acid-rich-like	3063	4	5	7	6	4	2	1	4	1	6	5	14	1.53447	1.47944	2.20664	1.86238	1.23516	2.10991	2.17307	5.47731	3.51964	5.93356	4.37083	8.86433	1.72021	0.331338	15.8337	6.91583e-05
uc011ypb.1	Vrtn	hypothetical protein LOC432677	3440	0	0	0	0	0	0	1	2	0	1	2	0	0	0	0	0	0	0	1.93492	2.43852	0	0.880547	1.55673	0	4.20942	-1.19232	15.7918	7.07081e-05
uc012brp.1	Il1f5	interleukin-1 family member 5	1722	5	11	4	9	5	1	2	0	1	6	5	151	3.41179	5.78939	2.24288	4.96905	2.7463	1.87649	7.73069	0	6.26055	10.5543	7.7746	170.063	3.25416	1.87562	15.7098	7.3839e-05
uc008qej.1	Lce1b	late cornified envelope 1B	647	0	0	0	0	0	0	0	0	0	1	1	7	0	0	0	0	0	0	0	0	0	4.68173	4.13844	20.9826	4.41971	-1.0626	15.6885	7.46786e-05
uc008dgi.2	Rab22B	Mus musculus Rab22B mRNA for Rab22B, complete cds.	664	37	65	72	88	60	17	14	28	10	32	61	60	65.4756	88.7194	104.699	126.002	85.4661	82.7297	140.34	176.866	162.359	145.98	245.982	175.246	0.932641	3.15595	15.6193	7.74592e-05
uc007dsm.2	Ifi205	interferon-activable protein 205-A	1613	120	168	183	163	116	20	36	75	17	91	124	106	87.4164	94.3948	109.546	96.0766	68.0196	40.066	148.556	195.021	113.621	170.891	205.839	127.449	0.950667	4.2971	15.5173	8.17543e-05
uc008ios.2	Il1f5	interleukin-1 family member 5	1848	5	11	4	10	5	1	2	0	1	6	5	156	3.17917	5.39466	2.08996	5.14473	2.55905	1.74855	7.2036	0	5.83369	9.83468	7.24452	163.715	3.25521	1.91376	15.4977	8.26059e-05
uc009qwm.1	Sh3bgrl2	SH3 domain-binding glutamic acid-rich-like	3144	4	5	7	6	5	2	1	4	1	6	5	14	1.49494	1.44132	2.14979	1.8144	1.50417	2.05555	2.11709	5.33619	3.42896	5.78069	4.25823	8.63595	1.67499	0.345506	15.396	8.71744e-05
uc008qel.1	Lce1c	late cornified envelope 1C	724	0	0	0	0	1	0	0	1	0	1	0	26	0	0	0	0	1.30639	0	0	5.79316	0	4.18382	0	69.6465	4.83602	-0.315574	15.3882	8.75349e-05
uc012eys.1	Gm6900	hypothetical protein LOC628596	693	2	0	1	2	2	1	0	4	2	5	2	3	3.39112	0	1.39331	2.74385	2.72965	4.6628	0	24.2092	31.113	21.8549	7.72748	8.39562	2.53572	-0.455369	15.3792	8.79491e-05
uc008hcy.2	1700018L02Rik	Mus musculus adult male testis cDNA, RIKEN full-length enriched library, clone:1700018L02 product:adenylate kinase 3 alpha like, full insert sequence.	1247	28	42	37	26	29	9	8	25	5	14	23	34	26.3838	30.525	28.6494	19.8231	21.9959	23.3215	42.7017	84.0868	43.2264	34.0073	49.3859	52.8783	1.0231	2.26033	15.3287	9.03319e-05
uc007nxj.2	Wdr89	WD repeat-containing protein 89	2981	18	26	19	27	28	5	8	11	7	15	16	20	7.09506	7.90469	6.1542	8.61125	8.88396	5.41987	17.8628	15.4769	25.3152	15.2419	14.3714	13.0117	1.0304	1.81027	15.1907	9.71803e-05
uc012ayn.1	Gm4832	40S ribosomal protein S24-like	485	9	15	12	16	28	5	7	17	6	20	7	12	21.8045	28.03	23.8902	31.3648	54.6043	33.3126	96.0678	147.015	133.369	124.911	38.6454	47.9849	1.50153	1.55065	15.1645	9.85389e-05
uc009pjo.1	1600029D21Rik	placenta-expressed transcript 1 protein	1846	35	20	35	17	22	10	10	3	4	31	23	182	22.2783	9.8191	18.307	8.75551	11.272	17.5045	36.057	6.81622	23.36	50.8676	33.3609	191.207	2.01593	2.7927	15.1392	9.9869e-05
uc007hyn.1	Ppia	peptidyl-prolyl cis-trans isomerase A	736	60	99	109	118	125	14	32	76	11	35	81	92	95.7898	121.908	142.998	152.429	160.636	61.4654	289.397	433.102	161.124	144.046	294.679	242.424	1.0756	3.81675	15.1181	0.00010099
uc009gnw.2	Klk6	kallikrein related-peptidase 6 precursor	1358	77	17	70	72	36	0	52	23	2	23	34	1174	66.6249	11.3455	49.7712	50.4077	25.0734	0	254.874	71.0366	15.8773	51.3026	67.0379	1676.61	3.38468	4.76679	15.0787	0.000103118
uc009lfm.2	Tm2d2	TM2 domain-containing protein 2 precursor	561	35	59	63	62	74	8	18	26	4	29	42	66	73.3079	95.3152	108.432	105.073	124.761	46.0795	213.565	194.386	76.8675	156.584	200.46	228.163	0.964474	2.96342	15.0362	0.000105467
uc008qzd.1	5330417C22Rik	hypothetical protein LOC229722	3326	0	0	0	0	0	0	1	0	0	2	0	3	0	0	0	0	0	0	2.00124	0	0	1.82146	0	1.7493	4.10966	-1.2045	14.985	0.000108372
uc007czr.1	Lamc2	laminin subunit gamma-2	5164	195	112	124	232	214	15	70	45	30	263	165	119	44.3705	19.6564	23.1854	42.7136	39.1957	9.38611	90.2263	36.5494	62.6297	154.27	85.5538	44.6916	1.39965	4.80009	14.9638	0.000109596
uc009gnu.2	Klk6	kallikrein related-peptidase 6 precursor	1346	71	15	66	65	32	0	45	19	2	20	31	1083	61.9811	10.1	47.3455	45.9127	22.4862	0	222.53	59.2056	16.0188	45.0087	61.6677	1560.44	3.37677	4.63804	14.8908	0.000113918
uc009gnv.2	Klk6	kallikrein related-peptidase 6 precursor	1350	71	15	66	65	32	0	45	19	2	20	31	1083	61.7974	10.07	47.2052	45.7766	22.4195	0	221.871	59.0301	15.9713	44.8753	61.485	1555.82	3.37677	4.63804	14.8899	0.00011397
uc007hyo.1	Ppia	peptidyl-prolyl cis-trans isomerase A	744	60	102	110	119	127	14	32	76	11	36	81	92	94.7598	124.251	142.758	152.068	161.451	60.8045	286.285	428.445	159.391	146.568	291.51	239.817	1.06216	3.82574	14.8137	0.000118671
uc009bfo.1	Cpa4	carboxypeptidase A4 precursor	2061	4	4	5	8	6	0	1	0	0	6	9	87	2.28049	1.75896	2.34246	3.69042	2.75349	0	3.22956	0	0	8.81829	11.6925	81.8665	3.01248	1.30189	14.5421	0.000137059
uc008xxs.1	Tmprss11f	transmembrane protease serine 11F	4277	2	3	4	3	2	0	0	2	0	3	3	38	0.549461	0.635704	0.903027	0.666878	0.442284	0	0	1.9613	0	2.12468	1.87812	17.2309	2.85458	0.367693	14.5311	0.000137867
uc007jpn.2	Gucy2e	guanylyl cyclase GC-E precursor	8331	1	1	2	1	1	1	1	2	1	4	2	3	0.141042	0.108787	0.2318	0.114121	0.113531	0.387867	0.798959	1.0069	1.29404	1.45437	0.642798	0.698375	2.38595	-0.605567	14.5241	0.000138376
uc007rqe.2	Serf1	Mus musculus small EDRK-rich factor 1 (Serf1) mRNA, complete cds.	582	11	20	15	16	17	3	5	15	3	8	10	17	22.2083	31.1444	24.8856	26.1373	27.6272	16.6563	57.1832	108.099	55.5704	41.6369	46.0064	56.6488	1.1978	1.34459	14.2984	0.000156
uc007uxg.2	D130009I18Rik	Mus musculus adult male corpora quadrigemina cDNA, RIKEN full-length enriched library, clone:B230341P19 product:unclassifiable, full insert sequence.	2660	0	0	0	0	0	0	1	1	0	1	0	2	0	0	0	0	0	0	2.5023	1.57678	0	1.13875	0	1.45819	3.90068	-1.25583	14.2722	0.000158186
uc008cia.1	Cdsn	corneodesmosin precursor	2678	15	12	24	35	27	1	9	8	0	13	12	346	6.58152	4.0611	8.65328	12.4257	9.53595	1.20662	22.3693	12.5295	0	14.7043	11.9981	250.571	2.87006	3.10242	14.214	0.000163156
uc007rvu.1	Actbl2	beta-actin-like protein 2	2737	1	2	2	0	2	0	0	4	2	3	1	4	0.42931	0.66226	0.705562	0	0.69114	0	0	6.1297	7.87772	3.32015	0.978288	2.83433	2.53631	-0.574991	14.1457	0.000169182
uc008qez.2	Crct1	cysteine-rich C-terminal 1	717	7	6	24	25	12	8	5	7	1	6	11	272	11.4716	7.58412	32.3201	33.1501	15.8297	36.0538	46.4165	40.948	15.0358	25.348	41.0785	735.723	2.77845	2.76298	14.0568	0.000177371
uc009qxt.1	AK046134	Mus musculus adult male spinal cord cDNA, RIKEN full-length enriched library, clone:A330041J22 product:hypothetical protein, full insert sequence.	1823	13	9	8	19	12	7	8	4	65	2	8	6	8.3792	4.47434	4.23724	9.90903	6.22594	12.4077	29.2095	9.20296	384.39	3.32318	11.7502	6.38307	3.22501	2.11533	14.0348	0.000179463
uc009gnq.1	Klk10	kallikrein-10	1354	18	13	9	15	8	1	5	7	1	4	7	121	15.6207	8.70158	6.41806	10.5326	5.58833	2.3865	24.5795	21.6837	7.96208	8.94854	13.8427	173.313	2.36576	1.90798	13.9693	0.000185823
uc008ool.1	AK151815	Mus musculus bone marrow macrophage cDNA, RIKEN full-length enriched library, clone:I830038J15 product:unclassifiable, full insert sequence.	1592	5	3	4	7	6	1	0	4	3	21	7	3	3.69039	1.70786	2.42603	4.18041	3.56467	2.02973	0	10.5383	20.3153	39.9565	11.7732	3.65463	2.21646	0.49149	13.8689	0.000196019
uc008tzr.1	Yipf1	Mus musculus 8 days embryo whole body cDNA, RIKEN full-length enriched library, clone:5730422N02 product:unclassifiable, full insert sequence.	3396	128	115	106	116	96	96	41	50	59	56	136	211	44.2882	30.6905	30.1383	32.4754	26.7371	91.3448	80.3596	61.7528	187.297	49.9495	107.229	120.498	1.25257	4.55584	13.8076	0.000202515
uc008xuf.1	Pdgfra	alpha-type platelet-derived growth factor	1852	549	366	717	820	654	130	231	273	95	375	312	461	348.319	179.107	373.816	420.956	334.001	226.821	830.218	618.266	553.004	613.34	451.081	482.753	0.907817	6.38364	13.714	0.000212864
uc008qei.1	Lce1a1	small proline rich-like 3	708	0	1	1	1	2	0	0	0	0	4	0	46	0	1.28009	1.36379	1.34286	2.67182	0	0	0	0	17.1135	0	126.005	4.11727	0.301992	13.6682	0.00021812
uc008qzc.1	Sars	SubName: Full=Seryl-aminoacyl-tRNA synthetase; Flags: Fragment;	1814	50	93	69	96	87	23	19	36	19	30	46	74	32.3876	46.4642	36.7275	50.3151	45.362	40.9705	69.7168	83.2375	112.918	50.0951	67.8988	79.1151	0.815326	3.40362	13.622	0.000223556
uc007zbz.1	AK144265	Mus musculus 1 month neonate cerebellum cDNA, RIKEN full-length enriched library, clone:G630003D01 product:unclassifiable, full insert sequence.	402	3	2	2	3	5	6	0	5	0	7	10	17	8.76882	4.50897	4.80379	7.09511	11.764	48.2287	0	52.1673	0	52.7452	66.6063	82.0139	2.11843	0.427215	13.5171	0.000236395
uc008ajq.1	T	brachyury protein	2046	0	0	0	0	0	0	2	1	0	1	0	1	0	0	0	0	0	0	6.50647	2.04997	0	1.48049	0	0.947893	3.95975	-1.24874	13.5127	0.000236959
uc007vrm.2	Mal2	protein MAL2	2775	12	32	20	32	13	0	5	10	2	13	17	92	5.08117	10.4511	6.959	10.9635	4.43089	0	11.993	15.1144	7.76984	14.1903	16.4032	64.2968	1.78461	2.07881	13.3926	0.000252623
uc008eup.1	Spink5	serine protease inhibitor Kazal-type 5	4765	45	42	46	74	39	0	20	13	4	24	25	602	11.0967	7.9884	9.32127	14.765	7.74127	0	27.9376	11.4429	9.04987	15.2567	14.0481	245.018	2.65774	3.95687	13.3633	0.00025659
uc008wve.1	Hadhb	trifunctional enzyme subunit beta, mitochondrial	2025	68	112	101	93	89	13	26	25	15	39	70	85	39.4575	50.1264	48.1589	43.6639	41.5696	20.7443	85.4613	51.7808	79.8567	58.3379	92.5581	81.4064	0.840856	3.54638	13.3294	0.00026128
uc012bcl.1	Gm94	hypothetical protein LOC225443 precursor	745	2	3	7	3	5	0	0	1	0	7	3	57	3.15442	3.64954	9.07239	3.8285	6.34782	0	0	5.62986	0	28.4612	10.7822	148.383	2.8712	0.809047	13.276	0.000268822
uc008euo.1	Gm94	hypothetical protein LOC225443 precursor	748	2	3	7	3	5	0	0	1	0	7	3	57	3.14177	3.6349	9.03601	3.81315	6.32236	0	0	5.60728	0	28.347	10.7389	147.788	2.87119	0.809047	13.2754	0.000268917
uc009lfx.1	C330021F23Rik	ribosomal protein S23 like protein	912	6	7	11	10	14	2	3	6	2	10	5	15	7.73041	6.95627	11.646	10.4248	14.5192	7.08624	21.8951	27.5937	23.6418	33.2136	14.6797	31.8978	1.35916	0.806718	13.2751	0.000268961
uc008fpo.1	Myo5b	SubName: Full=Putative uncharacterized protein Myo5b;	3386	6	6	5	2	4	0	2	3	0	4	4	19	2.08214	1.60597	1.42581	0.561574	1.11734	0	3.93156	3.71611	0	3.57836	3.16311	10.8826	1.95211	0.247989	13.2621	0.000270821
uc009ufo.1	Xkrx	XK-related protein 2	2874	8	11	12	7	7	0	3	2	1	6	11	21	3.27076	3.4688	4.03157	2.31566	2.30368	0	6.94794	2.91875	3.7511	6.32376	10.2482	14.1709	1.53803	0.761109	13.1873	0.000281857
uc009sxj.1	Il13ra1	interleukin-13 receptor subunit alpha-1	3685	379	446	523	571	782	212	137	213	93	346	366	416	120.85	109.691	137.039	147.32	200.715	185.9	247.46	242.435	272.076	284.413	265.941	218.938	0.765615	6.21904	12.9659	0.000317218
uc008xua.1	Pdgfra	alpha-type platelet-derived growth factor	1622	676	459	894	1040	871	165	294	322	129	487	407	536	489.713	256.469	532.19	609.602	507.9	328.71	1206.47	832.643	857.401	909.472	671.87	640.883	0.903835	6.72268	12.9617	0.000317934
uc009fbk.1	Gm16532	hypothetical protein LOC100042450	2190	1	0	0	0	0	0	1	1	0	3	0	2	0.53654	0	0	0	0	0	3.03933	1.91518	0	4.14943	0	1.77113	3.45136	-1.09962	12.9483	0.000320216
uc012gwp.1	DQ072388	DQ072388	1024	7	12	6	9	6	3	4	7	1	5	6	13	8.03237	10.6207	5.65759	8.35616	5.54194	9.46677	26.0005	28.6716	10.528	14.7904	15.6889	24.6211	1.3801	0.655153	12.9162	0.000325758
uc012gwo.1	DQ072391	DQ072391	1272	7	12	6	9	6	3	4	7	1	5	6	13	6.46631	8.55002	4.55454	6.72697	4.46144	7.62105	20.9312	23.0815	8.47536	11.9068	12.6301	19.8208	1.3801	0.655153	12.9157	0.000325844
uc009qpl.1	DQ072390	DQ072390	1184	7	12	6	9	6	3	4	7	1	5	6	13	6.94692	9.1855	4.89305	7.22695	4.79303	8.18748	22.4869	24.7971	9.10529	12.7917	13.5688	21.294	1.3801	0.655153	12.9154	0.000325888
uc008amw.2	smoc2	Mus musculus mRNA for secreted modular calcium-binding protein 2 (smoc2 gene).	641	22	44	39	41	24	2	9	19	3	16	25	38	40.3284	62.2111	58.7471	60.8121	35.4131	10.0821	93.4557	124.322	50.4555	75.6089	104.43	114.972	1.04687	2.21289	12.833	0.000340557
uc008wws.1	Tcf23	transcription factor 23	4101	0	3	0	5	6	0	1	1	1	4	4	20	0	0.662987	0	1.15916	1.3838	0	1.62305	1.02274	2.62879	2.95448	2.61163	9.45812	2.53993	0.0606491	12.7734	0.000351578
uc008cfm.1	Ly6g6c	lymphocyte antigen 6 complex locus protein G6c	960	2	11	9	13	4	1	2	6	0	2	5	98	2.44796	10.3847	9.05214	12.8747	3.94094	3.36596	13.8669	26.214	0	6.31059	13.9457	197.979	2.63611	1.49482	12.7418	0.000357571
uc012dzk.1	AK133367	Mus musculus adult male testis cDNA, RIKEN full-length enriched library, clone:4930448L09 product:unclassifiable, full insert sequence.	1859	0	0	0	0	0	0	1	0	0	2	2	0	0	0	0	0	0	0	3.58049	0	0	3.25883	2.88066	0	3.94063	-1.25256	12.6708	0.000371413
uc007yzo.2	Fyttd1	UAP56-interacting factor isoform 2	649	20	25	36	49	51	6	8	23	6	23	18	40	36.2102	34.9115	53.5597	71.782	74.3252	29.8736	82.0477	148.641	99.6671	107.348	74.2624	119.531	1.03512	2.35074	12.6312	0.000379354
uc011zzv.1	Krt78	keratin Kb40	3428	4	3	1	2	8	1	1	0	1	3	4	52	1.37109	0.793147	0.281669	0.554694	2.20729	0.942627	1.94169	0	3.14488	2.65089	3.12436	29.419	2.76389	0.705793	12.6163	0.000382396
uc007xuh.1	Krt78	keratin Kb40	3434	4	3	1	2	8	1	1	0	1	3	4	52	1.36869	0.791761	0.281177	0.553725	2.20344	0.94098	1.9383	0	3.13939	2.64626	3.1189	29.3676	2.76389	0.705793	12.6159	0.000382478
uc009pgy.1	AK011326	Mus musculus 10 days embryo whole body cDNA, RIKEN full-length enriched library, clone:2610005M20 product:hypothetical protein, full insert sequence.	1364	35	45	28	32	45	11	9	20	5	21	21	35	30.1508	29.9	19.8209	22.3049	31.2039	26.0591	43.9187	61.4992	39.5185	46.6354	41.2236	49.7644	0.84172	2.35702	12.4039	0.000428442
uc009sgd.1	Lars2	probable leucyl-tRNA synthetase, mitochondrial	3881	44	53	61	65	61	15	9	19	6	26	50	72	13.3216	12.3767	15.1763	15.9233	14.8661	12.489	15.4355	20.5335	16.6668	20.2927	34.4959	35.9794	0.851513	2.93634	12.2467	0.000466078

## Sheet: 96H
DOWN		FDR=0.024
				raw											norm (RPKM)											edgeR
Genes	Name	Description	Length	96HS2	96HS3	96HS4	96HS5	96HS6	96HG1	96HG2	96HG3	96HG4	96HG5	96HG6	96HS2	96HS3	96HS4	96HS5	96HS6	96HG1	96HG2	96HG3	96HG4	96HG5	96HG6	logFC	logCPM	LR	PValue
uc009euk.1	AU018091	cationic amino acid transporter 5	3448	57	47	80	21	38	20	2	1	5	3	12	20.5658	39.3397	43.6807	15.3498	37.5972	8.40104	1.19466	0.373445	1.50213	1.50573	4.61275	-3.37615	2.44221	50.099	1.46179e-12
uc007cpb.1	Cntn2	SubName: Full=Putative uncharacterized protein;	9737	46	14	73	15	35	11	1	6	16	5	6	5.87719	4.14957	14.1145	3.88256	12.2626	1.6362	0.211523	0.79345	1.70215	0.888663	0.816718	-2.91826	2.06528	46.7327	8.13584e-12
uc007cpa.1	Cntn2	contactin-2 precursor	9535	46	14	73	15	35	11	1	6	16	5	6	6.0017	4.23748	14.4135	3.96481	12.5224	1.67087	0.216004	0.81026	1.73821	0.90749	0.83402	-2.91826	2.06528	46.7309	8.14343e-12
uc007xjf.2	Adamts20	A disintegrin and metalloproteinase with	6980	72	28	75	37	46	31	14	14	26	16	27	12.8326	11.5772	20.2289	13.3598	22.4823	6.43245	4.131	2.58265	3.85852	3.96695	5.12689	-1.87433	2.77467	44.9294	2.04269e-11
uc007pvx.2	CMAH	Mus musculus CMAH mRNA for CMP-NeuAc hydroxylase, complete cds, major form of alternative splicing.	9274	1023	406	816	449	570	316	58	151	266	294	108	137.229	126.345	165.649	122.02	209.675	49.3503	12.8808	20.9654	29.711	54.8621	15.4349	-2.31599	6.31347	44.7045	2.29128e-11
uc011yxm.1	Cmah	cytidine monophosphate-N-acetylneuraminic acid	9397	1041	414	830	456	583	323	60	151	271	302	111	137.816	127.149	166.286	122.3	211.65	49.7833	13.1506	20.691	29.8733	55.6173	15.656	-2.31187	6.34139	44.2599	2.87554e-11
uc007pvv.2	Cmah	cytidine monophosphate-N-acetylneuraminic acid	9545	1046	413	829	456	580	323	61	151	273	303	110	136.33	124.875	163.51	120.404	207.296	49.0114	13.1625	20.3702	29.6272	54.9363	15.2743	-2.30638	6.34075	44.1932	2.97516e-11
uc011yxn.1	Cmah	cytidine monophosphate-N-acetylneuraminic acid	9259	1035	410	826	453	577	321	59	151	270	302	111	139.064	127.797	167.951	123.307	212.594	50.2124	13.1241	20.9994	30.2067	56.4463	15.8893	-2.30586	6.3316	43.9429	3.38101e-11
uc009dlm.1	Ret	proto-oncogene tyrosine-protein kinase receptor	6064	86	48	131	46	65	52	8	21	32	15	21	17.6432	22.8445	40.6704	19.1184	36.5673	12.4198	2.71715	4.45917	5.46631	4.2808	4.58993	-2.2516	3.2382	43.1293	5.12386e-11
uc011yxl.1	Cmah	cytidine monophosphate-N-acetylneuraminic acid	9727	1057	416	832	459	583	331	62	157	287	309	112	135.186	123.428	161.032	118.928	204.469	49.2855	13.1279	20.7833	30.5637	54.9759	15.2611	-2.27551	6.35607	43.0353	5.376e-11
uc007pvq.2	Cmah	cytidine monophosphate-N-acetylneuraminic acid	9889	1057	416	832	459	583	331	62	157	287	309	112	132.972	121.406	158.394	116.98	201.12	48.4781	12.9129	20.4428	30.063	54.0752	15.0111	-2.27551	6.35607	43.0316	5.3862e-11
uc011zdj.1	BC065997	Mus musculus cDNA clone IMAGE:30024827.	2727	32	21	10	2	12	1	1	3	2	0	2	14.5983	22.2246	6.90369	1.8484	15.0119	0.531111	0.755262	1.41654	0.759711	0	0.972055	-3.83996	0.806154	42.7865	6.10533e-11
uc009dln.1	Ret	proto-oncogene tyrosine-protein kinase receptor	7341	108	56	158	53	76	64	10	23	42	18	25	18.3023	22.0157	40.5199	18.1959	35.3181	12.6268	2.80561	4.03428	5.92649	4.24336	4.51368	-2.22025	3.49457	41.2153	1.36354e-10
uc007cnt.2	Pm20d1	probable carboxypeptidase PM20D1 precursor	3540	30	14	33	9	19	7	4	2	6	4	11	10.5428	11.4137	17.55	6.40754	18.31	2.86395	2.32723	0.727479	1.7557	1.95546	4.11846	-2.45502	1.40172	39.6792	2.99301e-10
uc007cfc.1	Slco4c1	solute carrier organic anion transporter family	2394	21	17	41	4	12	7	1	2	3	2	2	10.9127	20.4939	32.2423	4.21103	17.1	4.23491	0.860318	1.07572	1.29808	1.44577	1.10727	-3.27626	1.14449	39.6001	3.11675e-10
uc007txb.1	Slc7a8	large neutral amino acids transporter small	2095	120	54	175	98	107	65	20	69	66	42	45	71.2581	74.3892	157.261	117.895	174.236	44.9365	19.6621	42.4091	32.6335	34.6943	28.4691	-1.79907	3.9271	39.5115	3.26141e-10
uc007pvw.1	Cmah	cytidine monophosphate-N-acetylneuraminic acid	958	95	36	52	28	50	25	7	13	24	29	8	123.366	108.452	102.189	73.6622	178.05	37.7959	15.0493	17.4732	25.9507	52.3872	11.068	-2.12986	2.70977	38.5927	5.22128e-10
uc007oyt.1	Ak7	putative adenylate kinase 7	3093	26	10	16	7	12	8	0	4	5	2	4	10.4576	9.33083	9.73882	5.70388	13.2355	3.74611	0	1.66523	1.67453	1.11903	1.71406	-2.43143	0.880494	37.3303	9.97219e-10
uc007pvt.2	Cmah	cytidine monophosphate-N-acetylneuraminic acid	1653	160	58	92	56	87	44	9	22	37	54	16	120.416	101.264	104.781	85.3822	179.55	38.5523	11.2138	17.1373	23.1863	56.5345	12.829	-2.14946	3.49631	36.9766	1.19555e-09
uc007bgy.1	Fzd5	frizzled-5 precursor	6914	306	127	378	90	225	152	43	63	130	47	103	55.0591	53.0121	102.927	32.8069	111.018	31.8408	12.8092	11.7329	19.4768	11.7642	19.7448	-1.98056	4.86031	35.7348	2.26094e-09
uc007bgz.1	Fzd5	frizzled-5 precursor	6807	305	126	377	90	224	152	42	63	130	47	103	55.7418	53.4214	104.268	33.3226	112.262	32.3413	12.708	11.9173	19.7829	11.9491	20.0552	-1.97889	4.85518	35.569	2.46178e-09
uc007txa.1	Slc7a8	large neutral amino acids transporter small	4034	229	96	371	175	244	141	32	105	132	92	82	70.6215	68.6808	173.143	109.334	206.344	50.6236	16.3379	33.5156	33.8955	39.4679	26.9416	-1.90053	4.92376	35.2031	2.97053e-09
uc007csr.2	Ptprv	receptor-type tyrosine-protein phosphatase V	6083	197	52	208	82	125	97	41	67	73	38	43	40.2889	24.6709	64.3742	33.9741	70.1021	23.0953	13.8819	14.1824	12.4311	10.8108	9.36907	-1.73758	4.13772	33.9591	5.62834e-09
uc007mkv.2	Foxj1	forkhead box protein J1	2578	11	2	10	5	7	3	0	1	1	0	0	5.3082	2.23897	7.3027	4.88809	9.26305	1.68542	0	0.499472	0.40181	0	0	-3.44459	-0.0373614	33.8157	6.05876e-09
uc009bwt.1	Npy	neuropeptide Y precursor	545	50	31	95	11	27	24	1	3	6	4	3	114.133	164.159	328.166	50.8684	169.007	63.78	3.77908	7.08791	11.404	12.7015	7.29576	-3.19109	2.23447	33.3503	7.69656e-09
uc009cdk.1	Gprin3	G protein-regulated inducer of neurite outgrowth	3100	123	44	100	41	66	53	15	47	61	22	27	49.3606	40.963	60.7302	33.333	72.6308	24.7619	9.96581	19.5222	20.3832	12.2816	11.5438	-1.62346	3.34126	33.31	7.85764e-09
uc007kmh.1	Myo1d	myosin-Id	5353	469	173	265	108	190	197	68	74	95	43	117	108.997	93.2715	93.1998	50.8486	121.086	53.3015	26.1634	17.8003	18.3836	13.9016	28.9691	-1.82173	4.93158	33.2774	7.99079e-09
uc009tdr.1	2610018G03Rik	serine/threonine-protein kinase MST4	2003	87	35	67	23	44	35	17	12	20	5	25	54.035	50.4298	62.9739	28.94	74.9394	25.308	17.4804	7.71425	10.3431	4.31998	16.5426	-1.98902	2.70446	32.8816	9.79457e-09
uc009cyy.2	Prickle2	prickle-like protein 2 isoform b	7878	563	233	462	165	259	291	85	139	279	112	147	88.9057	85.3572	110.406	52.7862	112.156	53.4992	22.2221	22.7192	36.6853	24.6034	24.7313	-1.5449	5.50801	32.327	1.30291e-08
uc009cza.2	Prickle2	prickle-like protein 2 isoform a	7799	551	229	451	161	256	282	84	138	281	113	146	87.8921	84.7416	108.869	52.0282	111.98	52.3697	22.1832	22.7842	37.3225	25.0745	24.8119	-1.53081	5.48436	32.23	1.36959e-08
uc009cyx.2	Prickle2	prickle-like protein 2 isoform b	8200	566	242	478	167	270	292	93	149	299	118	150	85.8697	85.173	109.744	51.328	112.328	51.575	23.3589	23.3973	37.7712	24.9035	24.2451	-1.52205	5.55559	32.1044	1.46104e-08
uc009cyz.2	Prickle2	prickle-like protein 2 isoform b	7695	550	229	451	161	256	284	84	138	279	112	145	88.9183	85.8869	110.34	52.7314	113.493	53.454	22.483	23.0921	37.5577	25.1885	24.975	-1.53256	5.48332	32.0602	1.49468e-08
uc007zaw.1	Kalrn	kalirin isoform 2	4677	290	107	281	88	146	148	23	67	110	52	42	77.1379	66.0263	113.111	47.4206	106.494	45.8315	10.1285	18.446	24.3629	19.241	11.9022	-1.9146	4.52579	31.7361	1.76611e-08
uc007zav.1	Kalrn	kalirin isoform 2	4792	291	105	281	87	145	149	23	68	110	52	43	75.5463	63.2372	110.397	45.7567	103.226	45.0339	9.88539	18.272	23.7782	18.7793	11.8932	-1.89723	4.52249	31.1348	2.40719e-08
uc011yau.1	Myo1d	myosin-Id	3106	289	115	184	69	137	136	47	51	60	26	68	115.753	106.855	111.528	55.9886	150.473	63.4173	31.1659	21.1428	20.0103	14.4865	29.0171	-1.85329	4.34793	30.9243	2.68286e-08
uc012hgx.1	2610018G03Rik	SubName: Full=Novel protein containing a protein kinase domain; SubName: Full=Putative uncharacterized protein; SubName: Full=RIKEN cDNA 2610018G03 gene;	1909	72	32	62	21	40	33	15	10	19	5	23	46.9206	48.3776	61.1438	27.7246	71.4814	25.0368	16.1833	6.74509	10.3098	4.53269	15.9686	-1.95203	2.55912	30.8863	2.73593e-08
uc009jgp.1	Mical2	protein MICAL-2 isoform A	5326	333	123	238	95	167	164	55	71	136	45	107	77.7822	66.6506	84.1283	44.9546	106.968	44.5977	21.2689	17.1653	26.4509	14.6219	26.6274	-1.59298	4.68917	30.575	3.21203e-08
uc008bug.1	Umodl1	uromodulin-like 1	4956	19	8	7	1	9	1	1	0	3	1	1	4.76935	4.65864	2.65909	0.508535	6.19512	0.292239	0.415577	0	0.627037	0.349189	0.267433	-3.33726	0.198254	30.5143	3.31416e-08
uc008buh.1	Umodl1	uromodulin-like 1	4698	19	8	7	1	9	1	1	0	3	1	1	5.03127	4.91448	2.80512	0.536462	6.53534	0.308288	0.438399	0	0.661472	0.368366	0.282119	-3.33727	0.198254	30.5132	3.31607e-08
uc008buf.1	Umodl1	uromodulin-like 1	5043	19	8	7	1	9	1	1	0	3	1	1	4.68707	4.57827	2.61322	0.499762	6.08825	0.287198	0.408408	0	0.61622	0.343165	0.262819	-3.33727	0.198254	30.5127	3.31695e-08
uc007ywo.1	Gp5	platelet glycoprotein V precursor	2189	8	8	21	8	9	3	1	1	2	2	5	4.54654	10.5474	18.0609	9.21078	14.0261	1.98493	0.940886	0.588231	0.946428	1.58116	3.0274	-2.79198	0.553251	30.4916	3.35324e-08
uc009ihd.1	slp2-a	Mus musculus slp2-a mRNA for synaptotagmin-like protein 2-a, complete cds.	2394	63	25	98	14	55	28	9	12	24	16	19	32.7381	30.1381	77.067	14.7386	78.3749	16.9396	7.74286	6.45432	10.3846	11.5661	10.519	-2.11905	2.70309	30.2699	3.75908e-08
uc007zax.2	Kalrn	kalirin isoform 2	6430	455	151	364	124	209	223	39	105	187	70	77	88.0314	67.7745	106.575	48.603	110.885	50.2301	12.4921	21.0267	30.1255	18.8399	15.8718	-1.76302	5.06338	30.2533	3.79141e-08
uc007xho.1	Cpne8	SubName: Full=Cpne8 protein;	3247	187	80	131	74	92	96	34	82	101	37	72	71.6468	71.1063	75.9548	57.4383	96.6594	42.8212	21.5665	32.5181	32.2213	19.7202	29.3898	-1.31191	4.03495	30.1372	4.02531e-08
uc008fry.1	Pstpip2	proline-serine-threonine phosphatase-interacting	2262	116	52	74	51	41	57	21	39	71	30	37	63.7973	66.3454	61.5893	56.8237	61.8344	36.4966	19.121	22.2006	32.5139	22.952	21.6798	-1.24923	3.28589	30.0116	4.29477e-08
uc007mkw.1	Foxj1	forkhead box protein J1	4123	16	4	13	6	10	5	0	3	4	0	0	4.82774	2.79993	5.93604	3.66767	8.27419	1.75641	0	0.936918	1.00496	0	0	-2.82068	0.389042	29.9725	4.38225e-08
uc009mbz.2	Slc5a5	sodium/iodide cotransporter	2928	25	17	32	8	26	14	0	2	3	0	1	10.622	16.7563	20.5753	6.88606	30.2929	6.92512	0	0.879534	1.06134	0	0.452663	-3.3476	1.35115	29.8271	4.72334e-08
uc008rfl.2	Prss12	neurotrypsin precursor	2607	171	81	152	40	80	84	30	20	62	19	37	81.6004	89.6694	109.766	38.6697	104.686	46.6668	23.7008	9.87831	24.6351	12.6126	18.8108	-1.8967	3.74007	29.7239	4.98173e-08
uc007eiw.1	Samd5	sterile alpha motif domain-containing protein 5	2495	264	124	304	89	164	152	22	29	113	37	74	131.635	143.434	229.387	89.9025	224.239	88.2355	18.1608	14.9665	46.915	25.664	39.3104	-2.06576	4.5774	29.1441	6.7191e-08
uc008sbk.2	Tmem64	transmembrane protein 64	4681	581	376	759	265	497	397	185	298	398	211	278	154.41	231.819	305.26	142.679	362.207	122.835	81.3984	81.9731	88.074	78.0075	78.714	-1.43207	6.19983	29.0628	7.00688e-08
uc007fqn.2	AI646023	leucine-rich repeat-containing protein C22orf36	4601	99	48	129	48	86	66	7	7	35	8	18	26.7683	30.1085	52.7842	26.2931	63.7654	20.776	3.13349	1.95902	7.87987	3.00906	5.18521	-2.49323	3.33168	29.0286	7.13183e-08
uc007xhn.1	Cpne8	copine-8 isoform 1	3324	187	80	131	74	94	98	35	83	103	37	73	69.9871	69.4591	74.1954	56.1077	96.4729	42.7007	21.6865	32.1522	32.0981	19.2634	29.1077	-1.29624	4.04794	28.9236	7.52883e-08
uc012hgy.1	2610018G03Rik	serine/threonine-protein kinase MST4	2607	62	31	48	21	36	28	15	9	20	3	22	29.5861	34.3179	34.663	20.3016	47.1086	15.5556	11.8504	4.44524	7.9468	1.99146	11.1848	-1.89451	2.39898	28.9038	7.6065e-08
uc007oao.2	Actn1	Mus musculus 13 days embryo head cDNA, RIKEN full-length enriched library, clone:3110023F10 product:ALPHA-ACTININ 1 (ALPHA-ACTININ CYTOSKELETAL ISOFORM) (NON-MUSCLE ALPHA-ACTININ 1) (F-ACTIN CROSS LINKING PROTEIN) homolog [Rattus norvegicus], full insert sequence.	1595	313	124	205	80	134	164	40	83	98	52	53	244.13	224.368	241.969	126.41	286.604	148.92	51.6514	67.0056	63.6457	56.4203	44.0414	-1.6387	4.50084	28.8794	7.70272e-08
uc011yjz.1	Klhl29	kelch-like protein 29	6281	59	30	64	26	29	34	18	15	23	12	25	11.6859	13.7846	19.183	10.4327	15.751	7.84007	5.90237	3.07508	3.79317	3.30632	5.27542	-1.54426	2.55025	28.8661	7.75587e-08
uc008lhw.1	Fjx1	four-jointed box protein 1 precursor	2427	68	31	64	23	44	40	14	21	15	15	17	34.8559	36.8631	49.6451	23.8842	61.8474	23.8704	11.8807	11.1415	6.40214	10.6958	9.28378	-1.75594	2.64785	28.8377	7.87049e-08
uc009mxm.2	Gpr56	G-protein coupled receptor 56 precursor	3011	388	139	303	93	189	192	77	67	124	43	88	160.309	133.231	189.452	77.8438	214.136	92.355	52.67	28.6522	42.6594	24.7144	38.7363	-1.73172	4.85463	28.7568	8.2061e-08
uc008eus.1	Spink12	serine protease inhibitor Kazal-type 12	891	25	18	139	20	33	17	10	1	7	1	9	34.906	58.3036	293.7	56.5724	126.35	27.6338	23.1156	1.44516	8.13811	1.94229	13.3878	-3.17642	2.40161	28.7156	8.38278e-08
uc012hgz.1	Frmd7	FERM domain containing 7	4647	41	15	53	15	29	20	6	10	23	9	9	10.9761	9.31577	21.4719	8.13525	21.2894	6.23343	2.65926	2.7709	5.12694	3.35168	2.56694	-1.8727	2.03818	28.548	9.14056e-08
uc007zli.2	Alcam	CD166 antigen precursor	4959	674	342	573	234	337	384	171	283	400	143	221	169.084	199.036	217.534	118.925	231.833	112.152	71.0207	73.4829	83.5544	49.9039	59.0669	-1.32026	5.96713	28.3127	1.03216e-07
uc008qqx.2	Vtcn1	V-set domain containing T-cell activation	2622	38	20	47	10	21	17	0	0	10	3	3	18.0297	22.0139	33.7467	9.61212	27.3228	9.39045	0	0	3.95067	1.98007	1.51647	-2.90829	1.65894	28.2562	1.06275e-07
uc007kmi.1	Myo1d	myosin-Id	2476	161	70	110	43	71	82	26	27	27	19	49	80.8933	81.592	83.6389	43.7693	97.8242	47.966	21.6275	14.0413	11.2958	13.2799	26.2296	-1.78927	3.56468	28.1367	1.1304e-07
uc009mxo.2	Gpr56	G-protein coupled receptor 56 precursor	3308	429	155	341	103	206	221	83	75	134	46	94	161.335	135.228	194.069	78.4736	212.442	96.7602	51.6768	29.1937	41.9607	24.0649	37.6624	-1.73613	5.00116	28.1142	1.14365e-07
uc011zda.1	F2rl1	proteinase-activated receptor 2 precursor	2757	243	98	146	42	95	105	18	25	68	16	38	109.65	102.586	99.6971	38.3941	117.551	55.1598	13.4468	11.6761	25.5491	10.0433	18.2681	-2.05517	3.9228	27.8682	1.29865e-07
uc007gux.2	Ntn4	netrin-4 precursor	2411	154	61	147	65	76	82	31	45	112	37	52	79.4622	73.0185	114.785	67.9467	107.536	49.2591	26.4818	24.0331	48.1198	26.5581	28.5859	-1.37518	3.83824	27.7658	1.36923e-07
uc007oap.2	Actn1	alpha-actinin-1	3739	1128	427	799	296	470	604	160	290	370	185	255	375.311	329.589	402.307	199.521	428.826	233.965	88.1348	99.8703	102.506	85.6266	90.3921	-1.57098	6.37322	27.7497	1.38071e-07
uc007oaq.2	Actn1	alpha-actinin-1	3724	1125	426	799	297	468	604	161	291	370	185	255	375.82	330.142	403.928	201.001	428.721	234.908	89.0429	100.618	102.919	85.9715	90.7562	-1.56673	6.37204	27.7249	1.39852e-07
uc007zar.2	Kalrn	RecName: Full=Kalirin; EC=2.7.11.1; AltName: Full=Protein Duo; AltName: Full=Serine/threonine-protein kinase with Dbl- and pleckstrin homology domain;	8208	19	7	12	10	7	6	0	6	7	3	1	2.87974	2.46128	2.75239	3.07054	2.90937	1.05873	0	0.941256	0.883414	0.632523	0.161476	-2.07163	0.645929	27.5627	1.5208e-07
uc007zay.1	Kalrn	Mus musculus cDNA, RIKEN full-length enriched library, clone:M5C1012H02 product:Kalirin-7c isoform homolog [Rattus norvegicus], full insert sequence.	2723	103	37	105	40	54	65	12	28	35	25	18	47.0573	39.2152	72.5952	37.0224	67.6527	34.5729	9.07646	13.2405	13.3145	15.8886	8.76134	-1.72864	3.1684	27.4741	1.5921e-07
uc009mxl.2	Gpr56	G-protein coupled receptor 56 precursor	3605	451	160	356	106	214	233	86	77	141	48	102	155.635	128.09	185.914	74.1059	202.51	93.6097	49.1333	27.5029	40.5151	23.0424	37.5008	-1.72177	5.06243	27.4547	1.60816e-07
uc009jgn.2	Mical2	protein MICAL-2 isoform B	6689	705	284	589	246	360	416	163	248	373	166	260	131.119	122.534	165.776	92.6885	183.603	90.0746	50.1891	47.7402	57.7632	42.9476	51.5179	-1.29297	5.97957	27.1965	1.83791e-07
uc012gld.1	Adamts18	Mus musculus 16 days neonate cerebellum cDNA, RIKEN full-length enriched library, clone:9630005B22 product:a disintegrin-like and metalloprotease (reprolysin type) with thrombospondin type 1 motif, 18, full insert sequence.	4184	28	12	50	15	26	13	7	6	22	6	6	8.32537	8.27732	22.498	9.03549	21.1992	4.5001	3.44579	1.84652	5.44671	2.48172	1.90066	-2.03983	1.80965	27.1393	1.89312e-07
uc009div.2	2510049J12Rik	Mus musculus 13 days embryo liver cDNA, RIKEN full-length enriched library, clone:2510049J12 product:unclassifiable, full insert sequence.	2489	25	14	16	7	12	12	3	1	2	1	2	12.4955	16.2332	12.1021	7.08802	16.4473	6.98275	2.48244	0.517331	0.832355	0.695292	1.065	-2.5983	0.924941	27.0505	1.98204e-07
uc012eqk.1	2510049J12Rik	hypothetical protein LOC70291	2539	25	14	16	7	12	12	3	1	2	1	2	12.2494	15.9135	11.8638	6.94844	16.1234	6.84524	2.43356	0.507144	0.815963	0.6816	1.04403	-2.5983	0.924941	27.0498	1.98283e-07
uc012gle.1	Adamts18	SubName: Full=Putative uncharacterized protein; Flags: Fragment;	4224	28	12	50	16	25	13	8	6	22	6	6	8.24653	8.19894	22.285	9.54659	20.1909	4.45748	3.90076	1.82903	5.39513	2.45821	1.88267	-2.0068	1.81575	26.9896	2.04557e-07
uc011wpy.1	Rnf152	RING finger protein 152	8529	292	145	241	87	171	156	59	29	97	21	69	42.5914	49.0648	53.1968	25.7083	68.3969	26.4909	14.2474	4.37818	11.7809	4.26102	10.7225	-1.99284	4.58989	26.9608	2.07623e-07
uc009mxn.2	Gpr56	G-protein coupled receptor 56 precursor	3555	457	160	364	107	214	239	86	82	146	48	98	159.924	129.891	192.765	75.8571	205.359	97.3707	49.8244	29.7008	42.5419	23.3665	36.537	-1.71311	5.07833	26.9566	2.08071e-07
uc007xhp.1	Cpne8	copine-8 isoform 2	700	69	24	50	35	33	39	10	24	35	9	22	122.628	98.9495	134.474	126.015	160.825	80.6931	29.4229	44.1476	51.7933	22.2504	41.6553	-1.48067	2.57921	26.9026	2.13974e-07
uc009jgm.2	Mical2	protein MICAL-2 isoform B	4144	405	151	297	106	200	213	75	107	189	69	134	121.583	105.162	134.928	64.4671	164.645	74.444	37.2756	33.2474	47.2439	28.8152	42.8579	-1.42137	5.01341	26.8796	2.16534e-07
uc011wpz.1	Rnf152	RING finger protein 152	8406	287	139	237	87	170	155	58	28	93	21	67	42.4746	47.7228	53.0793	26.0845	68.9919	26.7062	14.2109	4.28906	11.4603	4.32337	10.5641	-1.99587	4.56452	26.811	2.24359e-07
uc008tlg.2	Bnc2	zinc finger protein basonuclin-2	6500	263	122	245	107	132	159	64	136	159	82	97	50.3361	54.1685	70.9609	41.488	69.2786	35.4286	20.2791	26.9413	25.3389	21.832	19.779	-1.19337	4.69439	26.7579	2.30609e-07
uc008tlh.2	Bnc2	zinc finger protein basonuclin-2	6416	262	122	243	107	132	159	64	136	159	82	97	50.8012	54.8777	71.3031	42.0312	70.1856	35.8924	20.5446	27.2941	25.6706	22.1178	20.0379	-1.18935	4.69182	26.6622	2.42315e-07
uc008mme.2	Prnd	prion-like protein doppel precursor	1939	400	153	161	44	99	133	24	41	72	15	41	256.637	227.727	156.32	57.1909	174.179	99.3445	25.4927	27.227	38.4643	13.3877	28.0254	-2.16816	4.29125	26.6067	2.49376e-07
uc008vrg.1	Aadacl3	arylacetamide deacetylase-like 3	3153	41	22	35	0	17	7	3	1	6	1	7	16.177	20.1372	20.8983	0	18.3935	3.21547	1.95966	0.408385	1.9712	0.548869	2.94252	-2.98547	1.39584	26.5196	2.60876e-07
uc009nns.1	Adamts18	RecName: Full=A disintegrin and metalloproteinase with thrombospondin motifs 18; Short=ADAM-TS 18; Short=ADAM-TS18; Short=ADAMTS-18; EC=3.4.24.-; Flags: Precursor;	4965	36	13	65	22	32	18	10	6	28	7	7	9.02029	7.55656	24.6468	11.1675	21.9872	5.25077	4.14824	1.55606	5.84174	2.4399	1.86864	-2.05281	2.14267	26.468	2.67936e-07
uc009nnr.1	Adamts18	A disintegrin and metalloproteinase with	4855	36	13	64	22	32	18	10	6	28	7	7	9.22466	7.72777	24.8175	11.4205	22.4853	5.36974	4.24223	1.59131	5.9741	2.49518	1.91097	-2.04502	2.13696	26.4547	2.69787e-07
uc007myw.2	Klhl29	kelch-like protein 29	7045	71	36	80	34	44	47	24	20	35	15	33	12.5376	14.7476	21.3784	12.1633	21.3064	9.66244	7.01638	3.65547	5.14624	3.6847	6.20839	-1.47127	2.93334	26.365	2.82616e-07
uc008pbl.1	Hspa4l	heat shock 70 kDa protein 4L	2971	566	245	363	105	218	260	65	69	210	52	127	237.001	237.993	230.023	89.0715	250.318	126.748	45.0603	29.9047	73.2184	30.2896	56.6561	-1.78855	5.25032	26.2978	2.92619e-07
uc008mma.2	Prnd	prion-like protein doppel precursor	2161	409	162	167	49	105	148	32	50	85	24	51	235.454	216.352	145.488	57.147	165.758	99.1921	30.4985	29.7926	40.7444	19.2198	31.2796	-1.96902	4.40343	26.0626	3.30525e-07
uc008eha.1	FHOS2	Mus musculus FHOS2 mRNA for FHOS2L splicing variant, complete cds.	1490	55	19	48	20	35	33	8	15	21	9	15	45.9212	36.8017	60.6487	33.8295	80.1347	32.0773	11.0583	12.9628	14.5994	10.4532	13.3429	-1.67845	2.29168	26.058	3.31314e-07
uc007zcv.2	Slc15a2	solute carrier family 15 member 2 isoform 1	4007	70	47	129	39	26	50	3	5	24	10	15	21.7328	33.8516	60.609	24.53	22.1357	18.0726	1.542	1.60674	6.20434	4.3189	4.96155	-2.3944	2.88617	25.9537	3.49713e-07
uc008xel.1	Sorcs2	VPS10 domain-containing receptor SorCS2	2082	73	21	53	21	42	37	14	14	25	9	16	43.6194	29.1098	47.9249	25.4209	68.8188	25.739	13.8494	8.65847	12.4383	7.48091	10.1856	-1.7057	2.50378	25.9435	3.51549e-07
uc009bhh.1	Cald1	Mus musculus 12 days embryo male wolffian duct includes surrounding region cDNA, RIKEN full-length enriched library, clone:6720462J17 product:unclassifiable, full insert sequence.	743	142	37	90	43	64	64	14	55	47	29	35	237.759	143.719	228.045	145.858	293.853	124.756	38.8081	95.3164	65.5258	67.5463	62.4346	-1.45755	3.36676	25.8511	3.68799e-07
uc009qtm.1	Gclc	glutamate--cysteine ligase catalytic subunit	2314	192	71	169	43	102	91	41	65	91	41	62	103.223	88.5514	137.496	46.8336	150.375	56.9571	36.4925	36.1696	40.7363	30.6629	35.5119	-1.41139	4.01543	25.7845	3.81751e-07
uc009hhi.2	Aldh1a3	aldehyde dehydrogenase family 1 member A3	3400	163	124	133	77	61	94	29	40	72	76	34	59.6411	105.255	73.6443	57.0774	61.2054	40.0423	17.5672	15.1487	21.936	38.6836	13.254	-1.54493	3.96699	25.7689	3.84837e-07
uc009dce.1	AK164098	Mus musculus 12 days embryo spinal cord cDNA, RIKEN full-length enriched library, clone:C530016P10 product:semaF cytoplasmic domain associated protein 3, full insert sequence.	2969	339	183	328	80	231	218	24	51	98	30	45	142.045	177.886	207.984	67.9097	265.424	106.345	16.6488	22.1184	34.1916	17.4865	20.0885	-2.24613	4.85984	25.7213	3.94458e-07
uc012eps.1	Pdzrn3	E3 ubiquitin-protein ligase PDZRN3	4007	1650	790	1517	444	937	995	190	410	584	283	322	512.273	568.994	712.743	279.264	797.736	359.645	97.6601	131.752	150.972	122.225	106.508	-1.82933	7.12799	25.7202	3.94673e-07
uc007reo.2	Tppp	tubulin polymerization-promoting protein	5090	208	73	113	68	79	102	36	46	102	28	62	50.8373	41.3909	41.7953	33.67	52.9478	29.0237	14.5669	11.6368	20.758	9.51991	16.1443	-1.37266	3.91353	25.6249	4.14655e-07
uc008pbk.1	Hspa4l	heat shock 70 kDa protein 4L	3558	652	276	400	115	238	295	76	80	238	56	135	227.971	223.874	211.651	81.4599	228.197	120.084	43.9937	28.9519	69.2906	27.238	50.2891	-1.77788	5.41135	25.5628	4.28226e-07
uc007cjo.1	Insig2	insulin-induced gene 2 protein isoform 2	2454	565	319	537	180	368	378	108	133	329	98	202	286.425	375.16	411.971	184.863	511.578	223.094	90.6426	69.7864	138.875	69.1105	109.099	-1.59633	5.78478	25.4685	4.49657e-07
uc009dcd.2	Pdzrn3	E3 ubiquitin-protein ligase PDZRN3	4106	1658	798	1533	447	939	1010	193	411	590	287	328	502.346	560.898	702.894	274.373	780.163	356.264	96.8102	128.889	148.846	120.964	105.877	-1.82048	7.13995	25.4127	4.62856e-07
uc009jbc.2	Ppfibp2	Mus musculus adult male urinary bladder cDNA, RIKEN full-length enriched library, clone:9530024P03 product:protein tyrosine phosphatase, receptor-type, F interacting protein, binding protein 2, full insert sequence.	5053	102	42	73	23	51	43	15	27	52	32	29	25.1124	23.9883	27.1982	11.4718	34.4318	12.3251	6.11399	6.88031	10.66	10.9596	7.60667	-1.41105	3.04636	25.3641	4.74659e-07
uc009loo.1	Fat1	SubName: Full=Fat1 protein; Flags: Fragment;	2343	376	140	283	126	146	196	92	116	206	76	157	199.642	172.447	227.395	135.535	212.578	121.158	80.8721	63.7499	91.0748	56.135	88.8123	-1.17853	4.95634	25.2866	4.94123e-07
uc012gdb.1	mfat1	Mus musculus partial mRNA for mouse fat 1 cadherin (mfat1 gene).	2396	377	141	284	126	146	197	92	116	207	77	157	195.745	169.837	223.151	132.537	207.876	119.083	79.0832	62.3397	89.4926	55.6156	86.8478	-1.17729	4.96067	25.2649	4.99727e-07
uc007euq.1	Fam26e	hypothetical protein LOC103511	1786	164	113	164	27	81	83	6	8	48	14	23	114.235	182.599	172.874	38.1008	154.719	67.308	6.91915	5.76769	27.8396	13.5656	17.0684	-2.50633	3.70097	25.212	5.13624e-07
uc008xek.1	Sorcs2	VPS10 domain-containing receptor SorCS2	5721	279	111	222	82	131	156	56	79	147	47	90	60.6694	55.9953	73.0546	36.1238	78.1156	39.4932	20.1604	17.7807	26.6164	14.2173	20.8505	-1.38496	4.53418	25.2118	5.13657e-07
uc007fxt.1	Cstb	cystatin-B	602	1731	715	1360	317	749	865	235	303	376	311	381	3577.16	3427.76	4253.13	1327.13	4244.48	2081.08	803.997	648.097	646.986	894.039	838.831	-1.77192	6.96019	25.1537	5.29372e-07
uc008mmd.2	Prnd	prion-like protein doppel precursor	3177	598	211	242	57	146	202	35	51	97	24	58	234.165	191.675	143.405	45.2178	156.774	92.0883	22.69	20.6703	31.627	13.0733	24.1967	-2.17614	4.82257	25.1051	5.42877e-07
uc007kez.2	Fam101b	family with sequence similarity 101, member B	3511	455	169	309	170	240	252	93	169	302	94	119	161.22	138.917	165.689	122.031	233.195	103.954	54.5551	61.9797	89.1004	46.3329	44.9223	-1.29153	5.28919	25.0629	5.5489e-07
uc007cjq.1	Insig2	insulin-induced gene 2 protein isoform 2	2452	549	313	509	174	352	367	109	131	326	97	201	278.541	368.404	390.808	178.847	489.735	216.778	91.5565	68.793	137.721	68.4611	108.648	-1.56131	5.7409	24.9438	5.90272e-07
uc007cjp.1	Insig2	insulin-induced gene 2 protein isoform 1	2435	549	316	519	175	355	369	109	134	332	97	203	280.486	374.532	401.268	181.13	497.357	219.481	92.1957	70.8597	141.235	68.939	110.495	-1.56185	5.75454	24.9116	6.00217e-07
uc008mmb.2	Prnd	prion-like protein doppel precursor	3399	607	220	248	62	152	217	43	60	110	33	68	222.165	186.798	137.362	45.9719	152.557	92.4653	26.0555	22.7297	33.5232	16.8018	26.5157	-2.03277	4.90105	24.8811	6.09766e-07
uc012aew.1	Kalrn	kalirin isoform 1	15439	595	200	444	167	278	327	62	161	285	94	118	47.9441	37.3862	54.1415	27.2615	61.4277	30.676	8.27095	13.4277	19.1218	10.5366	10.13	-1.56666	5.49386	24.8779	6.10799e-07
uc012dyk.1	Gm1045	hypothetical protein LOC381651 precursor	759	7	2	8	4	6	3	0	0	1	0	1	11.4734	7.60481	19.8433	13.2822	26.968	5.72466	0	0	1.36478	0	1.74624	-3.10018	-0.239716	24.7606	6.49108e-07
uc007vgl.1	Rai14	ankycorbin	4900	766	310	612	263	381	412	118	384	405	214	281	194.478	182.585	235.137	135.273	265.257	121.779	49.5985	100.909	85.6175	75.5806	76.0074	-1.25103	6.08599	24.4697	7.54878e-07
uc008pjm.1	Arhgef26	Rho guanine nucleotide exchange factor (GEF) 26	5205	85	35	78	41	38	53	14	27	54	10	25	20.3159	19.4065	28.2124	19.8525	24.9059	14.7477	5.53975	6.67939	10.7467	3.32485	6.36598	-1.48828	2.95348	24.4554	7.60502e-07
uc009lst.1	Scrg1	scrapie-responsive protein 1 precursor	700	25	8	9	4	6	7	1	1	3	2	0	44.4303	32.9832	24.2053	14.4017	29.241	14.4834	2.94229	1.83948	4.43942	4.94452	0	-2.5762	0.449674	24.342	8.06593e-07
uc007vgm.1	Rai14	ankycorbin	4723	762	306	604	260	377	410	119	383	401	213	279	200.712	186.984	240.761	138.742	272.309	125.729	51.8934	104.418	87.9488	78.0466	78.2946	-1.24179	6.07374	24.3099	8.20146e-07
uc007vgn.2	Rai14	ankycorbin	4814	773	315	616	268	389	419	121	390	413	223	287	199.761	188.845	240.902	140.307	275.665	126.06	51.7681	104.316	88.8684	80.1662	79.0172	-1.23949	6.11016	24.2951	8.26509e-07
uc007xje.2	Adamts20	A disintegrin and metalloproteinase with	6119	53	16	55	25	24	27	11	11	23	16	24	10.7754	7.5464	16.9219	10.297	13.3804	6.39077	3.7025	2.31476	3.89359	4.52514	5.19848	-1.44414	2.29986	24.1108	9.09476e-07
uc007sej.1	Flnb	Mus musculus adult male liver tumor cDNA, RIKEN full-length enriched library, clone:C730006K15 product:filamin, beta, full insert sequence.	1313	685	231	358	131	213	324	93	138	217	118	160	649.027	507.747	513.316	251.454	553.418	357.397	145.882	135.334	171.198	155.528	161.511	-1.39798	5.4315	24.0631	9.32294e-07
uc007lxm.1	Tanc2	protein TANC2	11859	678	271	477	243	266	377	135	276	410	207	240	71.1244	65.951	75.7246	51.6429	76.5195	46.043	23.446	29.9678	35.8129	30.2075	26.8231	-1.08716	5.8496	23.942	9.92808e-07
uc009bhi.1	Cald1	caldesmon 1	867	417	189	359	182	194	238	74	271	250	136	164	598.348	629.134	779.546	529.059	763.346	397.583	175.791	402.48	298.692	271.464	250.709	-1.13442	5.33351	23.9069	1.0111e-06
uc007rno.2	Gcnt4	glucosaminyl transferase 4, core 2	5095	82	63	70	23	45	30	14	60	33	21	31	20.022	35.6859	25.8655	11.3772	30.1305	8.528	5.65935	15.1635	6.70924	7.13292	8.06424	-1.50072	3.03052	23.7828	1.07844e-06
uc011wqv.1	Insig2	insulin-induced gene 2 protein isoform 2	1999	466	254	406	138	300	316	85	112	266	77	161	290.008	366.709	382.366	173.988	511.973	228.952	87.5768	72.1438	137.839	66.6608	106.748	-1.55959	5.46232	23.7761	1.08216e-06
uc009ihc.1	Sytl2	synaptotagmin-like protein 2 isoform 2	3838	91	52	121	38	65	55	28	35	69	44	40	29.4967	39.102	59.3536	24.9535	57.7759	20.7552	15.0257	11.7424	18.6229	19.8399	13.8134	-1.33067	3.4513	23.6887	1.13243e-06
uc007lxo.1	Tanc2	protein TANC2	10383	579	235	402	219	230	335	123	232	356	182	218	69.3734	65.3199	72.8903	53.1586	75.569	46.7296	24.3986	28.7713	35.5165	30.3348	27.8278	-1.0575	5.64932	23.6437	1.15926e-06
uc009ord.2	Zbtb44	zinc finger and BTB domain-containing protein 44	8809	741	335	606	301	362	429	204	382	517	211	306	104.647	109.754	129.513	86.1176	140.191	70.5344	47.6965	55.8381	60.7949	41.4523	46.0406	-1.0833	6.16225	23.5206	1.23583e-06
uc009org.2	Zbtb44	zinc finger and BTB domain-containing protein 44	8863	741	335	606	301	362	430	204	382	517	211	306	104.01	109.085	128.724	85.5929	139.337	70.268	47.4059	55.4979	60.4245	41.1997	45.7601	-1.08257	6.16252	23.4592	1.27594e-06
uc007uhr.2	Fam167a	hypothetical protein LOC219148	4235	679	261	411	118	266	283	47	33	186	27	112	199.459	177.864	182.707	70.2232	214.273	96.7839	22.8574	10.0335	45.4949	11.0332	35.0518	-2.19167	5.35999	23.453	1.28003e-06
uc012fow.1	Sytl2	synaptotagmin-like protein 2 isoform 2	3757	89	50	120	38	65	54	28	34	69	43	39	29.4704	38.4087	60.1321	25.4914	59.0216	20.8172	15.3497	11.6528	19.0244	19.807	13.7584	-1.33422	3.43191	23.4454	1.2851e-06
uc009jgo.2	Mical2	protein MICAL-2 isoform A	3680	347	135	261	100	181	200	74	106	188	66	126	117.306	105.873	133.524	68.4864	167.791	78.7141	41.4159	37.0896	52.9192	31.0376	45.3804	-1.30687	4.88428	23.4315	1.29439e-06
uc008tli.2	Bnc2	zinc finger protein basonuclin-2	6453	260	119	225	99	120	159	61	131	162	85	100	50.1244	53.2213	65.6428	38.6657	63.4393	35.6866	19.4693	26.1399	26.005	22.7955	20.5392	-1.10524	4.63813	23.4233	1.29991e-06
uc009ihe.1	Sytl2	synaptotagmin-like protein 2 isoform 1	4823	94	61	128	32	68	50	26	35	75	36	56	24.2464	36.5017	49.9642	16.7219	48.0984	15.0149	11.103	9.34425	16.1082	12.9175	15.3892	-1.38288	3.49812	23.4004	1.31554e-06
uc012dnw.1	Padi4	Mus musculus mRNA for peptidylarginine deiminase type IV, complete cds.	2641	37	16	61	12	16	22	5	10	15	5	12	17.4289	17.4844	43.4838	11.4516	20.6676	12.0649	3.89928	4.87557	5.88337	3.27638	6.02225	-1.86247	1.89991	23.3948	1.31938e-06
uc008vne.2	Padi4	protein-arginine deiminase type-4	2640	37	16	61	12	16	22	5	10	15	5	12	17.4355	17.4911	43.5003	11.4559	20.6754	12.0695	3.90076	4.87742	5.8856	3.27762	6.02453	-1.86247	1.89991	23.3928	1.32073e-06
uc009ihb.1	Sytl2	synaptotagmin-like protein 2 isoform 3	3718	88	51	120	37	62	53	25	34	69	44	39	29.4449	39.5878	60.7629	25.081	56.888	20.646	13.8488	11.7751	19.224	20.4803	13.9028	-1.33573	3.41214	23.3215	1.37062e-06
uc009iha.1	Sytl2	synaptotagmin-like protein 2 isoform 2	3790	90	52	120	37	65	55	28	34	69	43	40	29.542	39.5972	59.6085	24.6045	58.5077	21.0181	15.216	11.5514	18.8588	19.6346	13.9884	-1.33162	3.44068	23.3153	1.37503e-06
uc007hti.2	Smtn	smoothelin	3171	301	112	256	109	168	199	70	75	160	59	95	118.088	101.935	151.988	86.6328	180.739	90.8923	45.4658	30.455	52.2669	32.1994	39.7076	-1.39468	4.75014	23.2263	1.44012e-06
uc007vsk.1	Sntb1	beta-1-syntrophin	2153	173	89	137	47	90	98	30	27	91	15	48	99.963	119.302	119.796	55.0181	142.606	65.9253	28.6986	16.1478	43.7825	12.057	29.549	-1.70354	3.84938	23.0486	1.57954e-06
uc009eri.2	Nras	RecName: Full=GTPase NRas; AltName: Full=Transforming protein N-Ras; Flags: Precursor;	4794	509	200	583	203	313	321	143	206	297	151	295	132.086	120.402	228.948	106.721	222.733	96.9789	61.4357	55.3303	64.1744	54.5094	81.5586	-1.23081	5.74131	23.0148	1.60758e-06
uc008tlj.1	Bnc2	SubName: Full=Putative uncharacterized protein;	3073	121	52	108	54	62	79	27	51	78	43	35	48.9846	48.8361	66.1649	44.2877	68.8284	37.2336	18.0961	21.3698	26.2927	24.2158	15.0956	-1.21399	3.56906	23.0057	1.61524e-06
uc009erh.2	Kras	GTPase KRas	4670	505	198	580	202	312	320	141	206	294	150	294	134.528	122.363	233.818	109.015	227.917	99.2438	62.1849	56.7994	65.2129	55.5862	83.4404	-1.231	5.73293	22.8822	1.72235e-06
uc007ezd.2	Scml4	sex comb on midleg-like protein 4	4393	21	20	30	11	20	16	1	6	14	8	9	5.94696	13.1392	12.8566	6.31079	15.5313	5.27508	0.468837	1.75867	3.30119	3.15153	2.71536	-1.87023	1.55101	22.8738	1.72994e-06
uc012agn.1	Alcam	SubName: Full=Activated leukocyte cell adhesion molecule soluble isoform;	1221	172	78	143	51	73	91	46	72	107	41	49	175.247	184.365	220.489	105.27	203.96	107.943	77.5935	75.9295	90.7761	58.1113	53.1895	-1.19831	3.92458	22.8208	1.77832e-06
uc007nyf.1	Hspa2	heat shock-related 70 kDa protein 2	2522	276	136	222	61	170	179	30	60	114	47	66	136.145	155.63	165.72	60.9589	229.955	102.796	24.4996	30.6337	46.8234	32.2511	34.6852	-1.7171	4.54906	22.7642	1.83148e-06
uc007htf.2	Smtn	smoothelin	3336	310	114	262	115	172	208	72	77	166	60	99	115.604	98.6232	147.857	86.8808	175.89	90.3041	44.4518	29.7207	51.5449	31.1256	39.3328	-1.38413	4.79346	22.7263	1.8679e-06
uc011yoa.1	Hspa2	heat shock-related 70 kDa protein 2	2567	289	141	228	63	176	186	31	64	120	50	67	140.058	158.523	167.215	61.8539	233.897	104.944	24.8725	32.1032	48.4238	33.7083	34.5935	-1.70599	4.60276	22.6882	1.90534e-06
uc008buw.1	Slc37a1	glycerol-3-phosphate transporter	2931	22	21	16	5	16	12	2	6	9	3	4	9.33779	20.6778	10.2771	4.29938	18.6227	5.92974	1.40539	2.6359	3.18075	1.77132	1.8088	-2.08185	1.17191	22.658	1.93551e-06
uc007dip.1	Atp1b1	sodium/potassium-transporting ATPase subunit	2422	322	165	391	97	196	178	119	139	184	105	177	165.394	196.612	303.927	100.937	276.071	106.443	101.194	73.8983	78.695	75.0253	96.8601	-1.23283	5.12029	22.5559	2.04112e-06
uc007hth.2	Smtn	smoothelin	3444	310	114	262	115	172	209	72	77	166	60	100	111.979	95.5305	143.22	84.1563	170.374	87.8928	43.0578	28.7886	49.9285	30.1495	38.4842	-1.37995	4.7948	22.52	2.07966e-06
uc011xqq.1	Smtn	RecName: Full=Smoothelin;	3389	311	114	263	116	172	210	73	77	166	60	100	114.163	97.0808	146.1	86.2658	173.139	89.7466	44.3644	29.2559	50.7388	30.6388	39.1088	-1.37873	4.79915	22.4525	2.15404e-06
uc009jgl.2	Mical2	protein MICAL-2 isoform B	1526	184	80	149	48	94	105	41	61	102	38	68	150.003	151.299	183.822	79.2755	210.142	99.6563	55.3366	51.4718	69.2387	43.0945	59.0609	-1.28991	4.0106	22.4132	2.1986e-06
uc009ihf.1	Sytl2	synaptotagmin-like protein 2 isoform 1	4655	90	60	126	30	65	48	23	33	75	35	55	24.0525	37.199	50.9586	16.2425	47.6357	14.9345	10.1763	9.12826	16.6896	13.0119	15.6599	-1.39097	3.44965	22.4048	2.20818e-06
uc009orf.2	Zbtb44	SubName: Full=Putative uncharacterized protein; Flags: Fragment;	7348	616	288	505	249	308	372	168	323	457	186	264	104.291	113.116	129.386	85.4048	142.995	73.3236	47.0894	56.6014	64.4244	43.8063	47.619	-1.04861	5.92601	22.3905	2.22471e-06
uc007uer.2	Shisa2	protein shisa-2 homolog precursor	3146	471	204	260	106	173	265	70	93	156	110	103	186.251	187.142	155.59	84.9179	187.597	121.999	45.8271	38.0643	51.3652	60.5099	43.3935	-1.41218	5.06029	22.2412	2.40457e-06
uc007htg.2	Smtn	smoothelin	3387	312	115	265	115	175	212	73	78	170	60	101	114.598	97.9903	147.298	85.5726	176.263	90.6548	44.3906	29.6533	51.9921	30.6569	39.5232	-1.37483	4.81094	22.1166	2.56584e-06
uc008bux.1	Slc37a1	glycerol-3-phosphate transporter	3356	28	25	17	6	19	15	3	7	11	3	7	10.3794	21.499	9.5366	4.5059	19.3139	6.4735	1.84112	2.68578	3.39527	1.547	2.76453	-1.9822	1.41705	22.0669	2.63306e-06
uc008tkf.2	Nfib	nuclear factor 1 B-type isoform 3	2697	255	90	200	96	108	130	66	87	186	71	101	117.624	96.3079	139.61	89.7103	136.61	69.8124	50.4018	41.5367	71.439	45.5585	49.6348	-1.07918	4.48905	21.9994	2.7274e-06
uc007nyt.2	Rab15	ras-related protein Rab-15	3126	319	201	353	111	291	253	20	37	122	20	49	126.952	185.57	212.595	89.4924	317.572	117.22	13.1772	15.2408	40.4273	11.0722	20.7756	-2.35311	5.02459	21.9962	2.73189e-06
uc007bvt.1	Nppc	C-type natriuretic peptide precursor	1043	36	13	30	4	21	16	0	4	4	5	5	42.9393	35.9716	54.1506	9.66558	68.6869	22.218	0	4.93821	3.97264	8.29618	6.35377	-2.42166	1.37389	21.9467	2.80322e-06
uc009ijv.1	Pak1	serine/threonine-protein kinase PAK 1	3061	239	86	148	67	87	114	56	87	132	68	71	97.1341	81.084	91.0259	55.165	96.9604	53.9401	37.6797	36.5973	44.6698	38.4448	30.7426	-1.06238	4.22177	21.7281	3.14161e-06
uc009dob.1	Mical3	protein MICAL-3	2546	160	67	152	55	94	96	53	51	100	34	64	78.1806	75.9481	112.396	54.4448	125.953	54.6114	42.8746	25.7932	40.686	23.1107	33.3171	-1.27744	3.95978	21.6873	3.20902e-06
uc007awu.1	Slc40a1	solute carrier family 40 member 1	3380	488	210	462	157	280	323	118	117	291	99	200	179.614	179.309	257.331	117.067	282.605	138.406	71.9032	44.5721	89.1825	50.6887	78.4258	-1.36253	5.51863	21.6847	3.21344e-06
uc009dmk.1	Erc1	ELKS/Rab6-interacting/CAST family member 1	8760	655	286	449	177	276	352	172	256	319	149	288	93.0196	94.2241	96.4959	50.9239	107.484	58.1981	40.4396	37.6296	37.7216	29.4357	43.5747	-1.10174	5.78208	21.6255	3.31423e-06
uc007eze.2	Scml4	sex comb on midleg-like protein 4	4275	18	18	26	9	19	12	1	7	14	7	9	5.2381	12.1517	11.45	5.30589	15.162	4.06551	0.481778	2.10841	3.39231	2.8337	2.79031	-1.81239	1.40623	21.6071	3.34609e-06
uc011ygf.1	mKIAA1148	Mus musculus adult male brain cDNA, RIKEN full-length enriched library, clone:3526402J09 product:PUTATIVE ANKYRIN-REPEAT CONTAINING PROTEIN homolog [Homo sapiens], full insert sequence.	8642	472	177	313	162	196	276	97	177	295	141	171	67.9462	59.1098	68.1862	47.2447	77.3714	46.2557	23.1175	26.3726	35.3599	28.2356	26.2257	-1.04516	5.3177	21.5922	3.37225e-06
uc011yyy.1	Kdm1b	RecName: Full=Lysine-specific histone demethylase 1B; EC=1.-.-.-; AltName: Full=Flavin-containing amine oxidase domain-containing protein 1; AltName: Full=Lysine-specific histone demethylase 2;	2878	209	91	172	69	86	113	53	78	129	49	108	90.3426	91.2538	112.513	60.4241	101.94	56.8667	37.9287	34.8978	46.4304	29.4644	49.7369	-1.09591	4.23341	21.4766	3.58179e-06
uc007zct.1	Ildr1	RecName: Full=Immunoglobulin-like domain-containing receptor 1; Flags: Precursor;	2919	17	11	13	5	12	11	0	1	3	1	2	7.24523	10.8757	8.38447	4.31706	14.0245	5.45794	0	0.441123	1.06461	0.592868	0.908117	-2.54786	0.659534	21.4592	3.61443e-06
uc007zcs.1	Ildr1	immunoglobulin-like domain-containing receptor	2878	17	11	13	5	12	11	0	1	3	1	2	7.34844	11.0307	8.50392	4.37856	14.2242	5.53569	0	0.447407	1.07978	0.601314	0.921054	-2.54786	0.659534	21.459	3.61483e-06
uc009dml.1	Erc1	Mus musculus Rab6-interacting protein 2 isoform A mRNA, complete cds.	8695	648	280	446	172	275	349	168	252	314	146	284	92.7134	92.937	96.5677	49.8553	107.895	58.1334	39.7945	37.3185	37.4079	29.0587	43.2907	-1.10626	5.76262	21.442	3.64686e-06
uc009igz.1	Sytl2	synaptotagmin-like protein 2 isoform 3	1680	49	21	59	11	36	30	10	9	15	14	7	36.2847	36.0753	66.1164	16.502	73.1024	25.8632	12.2595	6.89806	9.2488	14.4215	5.52249	-1.87901	2.23708	21.4159	3.69701e-06
uc008ejq.2	Camk4	calcium/calmodulin-dependent protein kinase type	12331	93	32	46	31	26	37	24	22	50	20	28	9.38257	7.48948	7.02305	6.336	7.19306	4.34584	4.00863	2.2973	4.20025	2.80688	3.00958	-1.13084	2.75398	21.4018	3.72415e-06
uc007eza.2	Scml4	sex comb on midleg-like protein 4	4451	20	20	28	12	20	14	1	9	17	9	10	5.58997	12.968	11.8431	6.79479	15.3289	4.55555	0.462728	2.60363	3.95635	3.49927	2.97775	-1.70619	1.5752	21.3907	3.74575e-06
uc007ffd.1	Unc5b	netrin receptor UNC5B precursor	5728	220	114	195	69	144	143	45	106	144	59	89	47.7812	57.4384	64.0911	30.3597	85.7626	36.1579	16.1805	23.8285	26.0413	17.8255	20.5936	-1.27286	4.47709	21.3737	3.77924e-06
uc008nvt.1	Wfdc3	WAP four-disulfide core domain 3	820	16	9	21	8	10	12	1	2	3	0	0	24.2741	31.6759	48.2139	24.5883	41.603	21.1952	2.51171	3.14058	3.78975	0	0	-2.65474	0.747619	21.3587	3.80895e-06
uc007sel.1	Flnb	Mus musculus filamin B (Flnb) mRNA, partial cds, alternatively spliced.	423	139	49	104	26	60	77	23	30	44	27	33	408.801	334.315	462.87	154.912	483.893	263.646	111.988	91.3218	107.75	110.463	103.4	-1.4877	3.36138	21.3396	3.84705e-06
uc007gns.1	Syn3	synapsin-3 isoform 2	4775	1107	514	944	473	502	735	156	308	676	356	304	288.411	310.663	372.19	249.655	358.649	222.938	67.2875	83.056	146.648	129.024	84.3813	-1.36862	6.65119	21.3393	3.84761e-06
uc007gnt.2	Syn3	synapsin-3 isoform 2	4813	1107	514	944	473	502	735	156	308	677	356	304	286.134	308.211	369.252	247.684	355.817	221.178	66.7562	82.4002	145.706	128.005	83.7151	-1.36819	6.65132	21.321	3.8845e-06
uc007gnu.2	Syn3	synapsin-3 isoform 2	4738	1107	514	944	473	502	735	156	308	677	356	304	290.663	313.089	375.097	251.604	361.449	224.679	67.8129	83.7046	148.012	130.031	85.0402	-1.36819	6.65132	21.3209	3.88476e-06
uc007fff.1	Unc5b	netrin receptor UNC5B precursor	5834	232	122	215	73	158	152	47	115	160	63	92	49.4719	60.3523	69.3807	31.5361	92.3909	37.7353	16.5926	25.382	28.4091	18.6882	20.901	-1.28918	4.58428	21.2516	4.02778e-06
uc007zcu.1	Ildr1	RecName: Full=Immunoglobulin-like domain-containing receptor 1; Flags: Precursor;	2787	17	11	13	5	11	11	0	1	3	1	2	7.58838	11.3908	8.78158	4.52153	13.4646	5.71644	0	0.462016	1.11503	0.620948	0.951128	-2.51264	0.640057	21.2315	4.07021e-06
uc009esx.2	Pthlh	parathyroid hormone-related protein	1512	23	7	69	6	29	8	8	5	5	3	14	18.924	13.3612	85.914	10.0012	65.4312	7.66317	10.8974	4.25806	3.42548	3.4337	12.2722	-2.46227	1.7405	21.1304	4.29065e-06
uc008tkh.2	Nfib	nuclear factor 1 B-type isoform 3	1825	165	59	141	72	76	85	48	61	128	49	82	112.476	93.3017	145.453	99.431	142.066	67.4569	54.1703	43.0388	72.6525	46.465	59.5521	-1.04373	3.97459	21.0799	4.4052e-06
uc007ffe.1	Unc5b	netrin receptor UNC5B precursor	5867	232	122	216	73	158	153	47	115	160	64	93	49.1937	60.0128	69.3113	31.3588	91.8713	37.7699	16.4993	25.2392	28.2493	18.878	21.0094	-1.2833	4.58784	21.0675	4.43386e-06
uc007rlg.1	Jmy-pending	Mus musculus cDNA pooled tissues:(tissue_type=brain,dev_stage=8-12 days neonate,strain=BALB/c),(tissue_type=testis,dev_stage=adult, strain=C57BL/6J), clone:V01Y054K11.	688	70	45	66	16	48	46	16	20	39	15	25	126.575	188.766	180.602	58.6116	238.008	96.8366	47.8977	37.4313	58.7191	37.7307	48.1612	-1.51814	2.82542	21.0418	4.49363e-06
uc009dnz.2	Mical3	protein MICAL-3	2894	173	72	156	59	105	104	56	57	114	36	68	74.3678	71.8016	101.483	51.3814	123.774	52.0481	39.854	25.3612	40.8047	21.5276	31.1427	-1.26044	4.06829	21.0349	4.50991e-06
uc011zev.1	Arl15	SubName: Full=Arl15 protein;	3301	305	136	294	103	130	189	92	101	188	64	131	114.945	118.903	167.675	78.6401	134.35	82.9252	57.4018	39.3976	58.9951	33.5527	52.5983	-1.18143	4.82556	21.0339	4.51229e-06
uc008dfh.2	Efna5	ephrin-A5 isoform 2	5178	309	142	261	101	173	218	74	97	178	59	111	74.2393	79.1456	94.8953	49.1599	113.978	60.9768	29.4342	24.1214	35.6091	19.7189	28.4123	-1.31096	4.8477	20.9396	4.74001e-06
uc007rxj.1	Arl15	ADP-ribosylation factor-like protein 15	3361	305	136	294	103	130	190	92	101	188	64	131	112.893	116.781	164.682	77.2362	131.951	81.8757	56.377	38.6943	57.9419	32.9537	51.6593	-1.17948	4.82624	20.894	4.8541e-06
uc008xzh.1	Csn3	kappa-casein precursor	1597	2	2	8	1	6	1	0	0	0	0	0	1.55798	3.61431	9.43087	1.57815	12.817	0.906912	0	0	0	0	0	-4.34202	-0.594644	20.8704	4.91419e-06
uc008xzg.1	Csn3	kappa-casein precursor	1232	2	2	8	1	6	1	0	0	0	0	0	2.01956	4.68511	12.2249	2.0457	16.6142	1.1756	0	0	0	0	0	-4.34203	-0.594644	20.8695	4.91661e-06
uc008dfg.2	Efna5	ephrin-A5 isoform 1	5259	310	142	261	101	175	219	75	97	178	59	111	73.3324	77.9265	93.4338	48.4028	113.52	60.313	29.3725	23.7499	35.0607	19.4152	27.9747	-1.31155	4.85285	20.8288	5.0223e-06
uc007tax.1	Bmpr1a	bone morphogenetic protein receptor type-1A	1999	414	172	302	115	155	224	111	124	228	91	179	257.647	248.322	284.42	144.99	264.519	162.295	114.365	79.8735	118.148	78.7809	118.682	-1.09855	5.09588	20.7864	5.13469e-06
uc007ean.2	Kcnk2	SubName: Full=Kcnk2 protein; SubName: Full=Putative uncharacterized protein;	3138	44	24	49	13	29	28	10	8	26	8	18	17.4436	22.0729	29.3974	10.441	31.5271	12.9234	6.56342	3.2827	8.5827	4.41194	7.60266	-1.58799	2.1829	20.5617	5.77397e-06
uc008tki.2	Nfib	nuclear factor 1 B-type isoform 3	3364	281	106	220	131	150	179	75	120	208	78	141	103.917	90.939	123.121	98.1448	152.116	77.0668	45.9186	45.9324	64.0488	40.1265	55.5532	-1.04516	4.78545	20.557	5.78818e-06
uc011wyj.1	Kcnk2	potassium channel subfamily K member 2 isoform	3499	51	26	55	14	31	31	12	8	29	9	19	18.1327	21.4452	29.5927	10.0841	30.2243	12.8318	7.0635	2.94401	8.58534	4.45134	7.19707	-1.5878	2.32044	20.5495	5.811e-06
uc007rxk.1	Arl15	RecName: Full=ADP-ribosylation factor-like protein 15; AltName: Full=ADP-ribosylation factor-related protein 2; Short=ARF-related protein 2;	3512	308	136	294	103	131	193	92	102	189	64	133	109.102	111.76	157.601	73.9154	127.249	79.5926	53.9531	37.3972	55.7456	31.5368	50.193	-1.17203	4.83391	20.519	5.90438e-06
uc009pjo.1	1600029D21Rik	placenta-expressed transcript 1 protein	1846	819	301	410	66	314	259	37	23	77	17	178	551.937	470.582	418.137	90.1082	580.279	203.207	41.2813	16.0432	43.2078	15.9371	127.801	-2.49807	5.42406	20.361	6.41238e-06
uc007qhu.2	Kdm1b	lysine-specific histone demethylase 1B	3034	231	97	182	69	93	118	59	84	135	52	122	94.7182	92.2691	112.933	57.3173	104.57	56.3296	40.0516	35.6498	46.0916	29.6606	53.2954	-1.08188	4.33114	20.2982	6.62628e-06
uc009doa.1	Mical3	protein MICAL-3	6930	262	119	238	101	163	186	84	91	169	60	119	47.0333	49.558	64.6562	36.7316	80.2404	38.8732	24.9649	16.9084	25.2614	14.9834	22.7593	-1.2104	4.73755	20.2529	6.78517e-06
uc007lps.1	Etv4	ETS translocation variant 4	2049	28	11	21	9	16	16	6	8	6	6	7	17.0002	15.4936	19.295	11.0701	26.6389	11.3096	6.03104	5.02738	3.03328	5.06759	4.52795	-1.60986	1.32415	20.0598	7.50572e-06
uc007xht.2	Kif21a	kinesin-like protein KIF21A isoform 3	6142	596	238	544	153	251	357	128	152	295	91	245	120.718	111.832	166.746	62.7818	139.413	84.1838	42.9223	31.866	49.7526	25.6404	52.8691	-1.32803	5.63734	20.036	7.59971e-06
uc009qfo.1	Tpm1	Mus musculus adult male kidney cDNA, RIKEN full-length enriched library, clone:0610007B22 product:tropomyosin 2, beta, full insert sequence.	1053	2302	981	1679	479	1081	1089	340	861	955	600	636	2719.66	2688.69	3001.85	1146.46	3502.16	1497.85	665.018	1052.85	939.46	986.087	800.524	-1.39847	7.5076	20.0025	7.73422e-06
uc011xdi.1	Scml4	sex comb on midleg-like protein 4	4745	20	20	28	12	20	15	1	9	18	9	10	5.24362	12.1645	11.1093	6.37378	14.3791	4.57852	0.434057	2.44231	3.92952	3.28245	2.79325	-1.66377	1.58797	19.9984	7.75071e-06
uc007xhs.2	Kif21a	kinesin-like protein KIF21A isoform 1	6439	606	245	552	155	255	364	132	157	301	94	249	117.082	109.812	161.394	60.6688	135.102	81.8753	42.222	31.396	48.423	25.264	51.2539	-1.32022	5.66549	19.9522	7.94006e-06
uc007xhv.2	Kif21a	kinesin-like protein KIF21A isoform 4	6124	596	238	544	152	251	357	128	152	296	91	245	121.073	112.161	167.236	62.5548	139.823	84.4312	43.0485	31.9597	50.068	25.7157	53.0245	-1.32619	5.63696	19.9255	8.05205e-06
uc009bqc.2	Trpv6	transient receptor potential cation channel	2928	51	28	71	12	50	21	12	10	34	2	28	21.6689	27.5986	45.6514	10.3291	58.2556	10.3877	8.44098	4.39767	12.0285	1.18209	12.6746	-1.96382	2.51378	19.921	8.07081e-06
uc008scl.1	Nkain3	sodium/potassium-transporting ATPase subunit	4668	20	3	7	1	6	4	0	1	0	1	1	5.33011	1.85477	2.82315	0.53991	4.38489	1.24108	0	0.275844	0	0.370733	0.283932	-2.95585	0.0175152	19.9114	8.11155e-06
uc007wfr.2	Psca	prostate stem cell antigen precursor	856	83	39	122	12	60	50	3	4	19	1	6	120.626	131.49	268.32	35.3313	239.12	84.5992	7.21823	6.017	22.9923	2.02171	9.29016	-2.82615	2.8549	19.8866	8.21723e-06
uc011zse.1	Rnf19a	RecName: Full=E3 ubiquitin-protein ligase RNF19A; EC=6.3.2.-; AltName: Full=Double ring-finger protein; Short=Dorfin; AltName: Full=Gametogenesis-expressed protein GEG-154; AltName: Full=RING finger protein 19A; AltName: Full=UBCM4-interacting protein 117; Short=UIP117; AltName: Full=XY body protein; Short=XYbp;	3918	394	154	297	150	150	210	87	200	241	143	213	125.103	113.437	142.711	96.4892	130.607	77.6292	45.7339	65.7293	63.7171	63.1632	72.0545	-0.90922	5.15802	19.8407	8.41704e-06
uc007cul.1	Kif21b	kinesin-like protein KIF21B	9119	155	47	151	91	107	104	27	65	117	62	55	21.1457	14.8748	31.1743	25.1505	40.029	16.518	6.09817	9.17825	13.2905	11.7662	7.99395	-1.28004	4.04086	19.8125	8.54228e-06
uc009fpw.1	2310033E01Rik	hypothetical protein LOC641361 precursor	730	67	55	378	36	208	42	61	6	31	11	56	114.18	217.44	974.845	124.289	972.029	83.3291	172.104	10.5833	43.9888	26.0773	101.674	-2.72147	4.2211	19.7913	8.63747e-06
uc007xlk.1	Vdr	vitamin D3 receptor	4354	524	196	518	166	293	315	102	69	256	31	157	149.72	129.918	223.979	96.0886	229.571	104.783	48.2497	20.4058	60.9053	12.3216	47.7922	-1.75428	5.47676	19.7638	8.7626e-06
uc007awx.2	Dnahc7b	dynein, axonemal, heavy chain 7B	12318	12	21	43	6	22	16	1	3	10	5	2	1.21193	4.92016	6.57196	1.22762	6.09286	1.88126	0.167202	0.313599	0.840936	0.702461	0.215197	-2.47964	1.46743	19.7419	8.8635e-06
uc007xhu.2	Kif21a	kinesin-like protein KIF21A isoform 2	6307	601	240	549	153	252	361	131	153	298	92	249	118.547	109.822	163.876	61.1393	136.306	82.9	42.7791	31.2365	48.9437	25.244	52.3266	-1.31877	5.65004	19.6627	9.23881e-06
uc012afh.1	Slc15a2	solute carrier family 15 member 2 isoform 2	1087	18	2	10	5	2	4	0	0	2	2	2	20.6006	5.31008	17.3196	11.5929	6.27681	5.32967	0	0	1.90592	3.18415	2.43863	-2.50632	0.0719517	19.6159	9.46774e-06
uc008rfa.1	Usp53	Mus musculus 11 days pregnant adult female ovary and uterus cDNA, RIKEN full-length enriched library, clone:5031428M13 product:hypothetical protein, full insert sequence.	2132	101	39	88	29	36	47	32	28	59	24	44	58.9347	52.7932	77.7073	34.2817	57.6042	31.9287	30.9133	16.9108	28.6661	19.4812	27.3534	-1.12884	3.11813	19.5905	9.5943e-06
uc007ouw.2	Unc79	protein unc-79 homolog	8870	41	21	26	8	16	22	5	8	15	3	4	5.75039	6.83276	5.51844	2.2731	6.15368	3.59227	1.16099	1.16134	1.75175	0.585316	0.597699	-1.81154	1.60488	19.5634	9.73179e-06
uc009lud.1	Palld	palladin	2382	318	97	200	90	110	167	77	82	154	64	107	166.082	117.525	158.072	95.2254	157.54	101.542	66.5782	44.3267	66.9703	46.4976	59.5371	-1.11408	4.55988	19.5512	9.7939e-06
uc008hsk.1	Elovl3	elongation of very long chain fatty acids	1879	10	27	53	4	23	7	1	1	3	0	16	6.6208	41.4703	53.1026	5.36519	41.758	5.39562	1.09612	0.685278	1.65386	0	11.286	-3.06639	1.53483	19.5296	9.9051e-06
uc009laj.2	Defb4	beta-defensin 4 precursor	458	4	8	14	3	9	5	1	1	0	1	1	10.865	50.4109	57.5478	16.5085	67.0372	15.8116	4.49694	2.81144	0	3.77857	2.89388	-2.92096	0.169306	19.5173	9.96933e-06
uc007cum.1	Kif21b	kinesin-like protein KIF21B	9299	155	47	152	91	107	105	27	65	117	63	55	20.7364	14.5869	30.7733	24.6636	39.2542	16.354	5.98013	9.00059	13.0333	11.7246	7.83921	-1.27485	4.04497	19.5145	9.98413e-06
uc008moz.1	Jag1	protein jagged-1 precursor	5297	1540	627	1117	467	761	966	307	298	658	190	490	361.683	341.616	396.999	222.197	490.11	264.13	119.369	72.4403	128.677	62.0749	122.606	-1.4987	6.95875	19.4431	1.03642e-05
uc008nxy.1	Eya2	eyes absent homolog 2	2036	30	20	19	12	12	18	9	4	11	2	6	18.3308	28.35	17.5688	14.8544	20.1068	12.8046	9.10432	2.52974	5.59652	1.69998	3.90588	-1.73006	1.41424	19.3074	1.11272e-05
uc007gnp.1	Syn3	synapsin-3 isoform 2	4003	8	9	8	8	4	5	1	3	4	1	2	2.48623	6.48869	3.76245	5.03682	3.40889	1.80907	0.514514	0.965004	1.03509	0.432321	0.662202	-2.05481	0.248457	19.3056	1.11382e-05
uc008nxx.1	Eya2	eyes absent homolog 2	2364	37	21	22	13	13	21	9	4	13	2	9	19.4711	25.6373	17.5203	13.8595	18.7601	12.866	7.84112	2.17874	5.69638	1.46411	5.04593	-1.69289	1.57735	19.2996	1.1173e-05
uc009jbe.2	Ppfibp2	liprin-beta-2 isoform 1	3536	141	72	145	33	76	86	44	49	79	39	57	49.6071	58.7652	77.2009	23.5209	73.323	35.2254	25.6285	17.8434	23.1429	19.0873	21.3653	-1.24875	3.78509	19.2418	1.15165e-05
uc008nkk.1	Trp53inp2	tumor protein p53-inducible nuclear protein 2	3934	643	280	448	206	274	405	132	314	341	146	267	203.336	205.411	214.393	131.973	237.605	149.105	69.1071	102.775	89.7891	64.226	89.9545	-1.07342	5.80397	19.2418	1.15165e-05
uc008goz.1	Fads3	fatty acid desaturase 3	3269	199	77	335	71	193	96	50	157	136	82	98	75.7313	67.9792	192.928	54.7388	201.41	42.533	31.502	61.8413	43.095	43.4102	39.7335	-1.43361	4.67044	19.2382	1.15379e-05
uc009lom.1	Fat1	SubName: Full=Fat1 protein; Flags: Fragment;	4798	671	241	532	246	270	390	213	260	425	178	295	173.98	144.963	208.746	129.219	191.974	117.727	91.4329	69.7761	91.7555	64.2025	81.4906	-0.980222	5.90063	19.2096	1.1712e-05
uc007lpu.1	Etv4	ETS translocation variant 4	2321	32	12	21	11	17	18	9	8	8	7	7	17.1519	14.9213	17.0338	11.9445	24.9869	11.2323	7.98639	4.43822	3.57041	5.21934	3.99732	-1.51181	1.46747	19.1573	1.20377e-05
uc007lpt.1	Etv4	ETS translocation variant 4	2336	32	12	21	11	17	18	9	8	8	7	7	17.0418	14.8255	16.9244	11.8678	24.8265	11.1601	7.9351	4.40972	3.54748	5.18582	3.97165	-1.51181	1.46747	19.1567	1.20413e-05
uc008xws.1	AK046304	Mus musculus 6 days neonate head cDNA, RIKEN full-length enriched library, clone:5430402I23 product:unclassifiable, full insert sequence.	5313	96	41	53	19	25	44	19	15	36	12	28	22.4786	22.2712	18.7803	9.01293	16.0524	11.9945	7.36541	3.63534	7.01885	3.90871	6.98496	-1.382	2.69412	19.1484	1.20937e-05
uc011yqs.1	Unc79	protein unc-79 homolog	9044	41	22	26	8	16	22	5	9	16	3	4	5.63976	7.02041	5.41227	2.22937	6.03529	3.52316	1.13866	1.28137	1.83258	0.574054	0.586199	-1.7839	1.62688	19.1225	1.2259e-05
uc007jhf.1	Aldh3a2	fatty aldehyde dehydrogenase	3131	332	148	261	129	163	213	80	187	218	138	134	131.914	136.42	156.936	103.839	177.6	98.5296	52.6247	76.9046	72.1235	76.2761	56.7241	-0.964143	5.0271	19.0828	1.25165e-05
uc009jbh.2	Ppfibp2	liprin-beta-2 isoform 2	2926	103	57	110	29	52	69	35	34	55	28	44	43.7925	56.2213	70.7758	24.979	60.6272	34.1543	24.6364	14.9623	19.4712	16.5606	19.9308	-1.24489	3.38096	19.0408	1.27953e-05
uc007lpv.1	Etv4	ETS translocation variant 4	1556	19	6	12	4	11	6	6	2	4	2	4	15.1908	11.1286	14.519	6.47892	24.1169	5.58485	7.9419	1.65506	2.66289	2.2244	3.40719	-1.89192	0.634921	18.967	1.33e-05
uc007vmq.1	Rnf19a	E3 ubiquitin-protein ligase RNF19A	4276	412	166	321	163	166	237	99	220	266	164	222	119.866	112.039	141.33	96.0731	132.437	80.2751	47.6849	66.2489	64.4388	66.3741	68.8115	-0.872087	5.28209	18.8833	1.38967e-05
uc009ijw.1	Pak2	SubName: Full=Pak2 protein; Flags: Fragment;	2705	202	77	123	52	73	97	48	77	114	63	59	92.9012	82.1531	85.606	48.4494	92.0649	51.9367	36.5474	36.6536	43.6557	40.3056	28.9088	-1.01609	3.99288	18.8633	1.40432e-05
uc008xzi.1	Csn3	kappa-casein precursor	816	2	1	8	1	6	1	0	0	0	0	0	3.04914	3.5368	18.4572	3.0886	25.0842	1.77492	0	0	0	0	0	-4.25839	-0.634292	18.8471	1.41625e-05
uc012coc.1	Tnik	traf2 and NCK-interacting protein kinase isoform	7091	416	179	300	118	178	251	103	123	236	84	192	72.9832	72.8527	79.649	41.9398	85.635	51.2668	29.9166	22.3353	34.4753	20.5005	35.8872	-1.12126	5.14756	18.8457	1.41731e-05
uc009bxa.1	Osbpl3	Mus musculus adult male lung cDNA, RIKEN full-length enriched library, clone:1200014M06 product:oxysterol binding protein-like 3, full insert sequence.	3218	135	49	66	29	45	68	15	28	64	21	21	52.1897	43.9451	38.6122	22.7125	47.7051	30.605	9.60037	11.2038	20.6014	11.2934	8.64926	-1.40875	3.15133	18.8179	1.43812e-05
uc007jhg.1	Slc47a2	multidrug and toxin extrusion protein 2	2377	2	2	3	0	4	0	0	0	0	0	0	1.04674	2.42829	2.37607	0	5.74076	0	0	0	0	0	0	-4.64558	-0.966535	18.8165	1.43915e-05
uc012cod.1	Tnik	traf2 and NCK-interacting protein kinase isoform	7004	416	179	300	118	178	251	103	123	236	83	192	73.8898	73.7577	80.6383	42.4608	86.6987	51.9036	30.2882	22.6127	34.9035	20.508	36.333	-1.12305	5.14692	18.8151	1.44022e-05
uc009luf.1	Palld	palladin	4559	370	109	226	106	122	194	85	88	186	85	125	100.965	69.0013	93.3266	58.5988	91.2912	61.6314	38.4001	24.8546	42.2617	32.2657	36.3401	-1.07452	4.76067	18.7782	1.46832e-05
uc008oty.1	Tnik	RecName: Full=Traf2 and NCK-interacting protein kinase; EC=2.7.11.1;	7108	417	179	300	118	178	252	103	123	236	83	192	72.9837	72.6785	79.4585	41.8395	85.4302	51.348	29.8451	22.2819	34.3928	20.208	35.8014	-1.12228	5.14793	18.7312	1.50503e-05
uc007eam.2	Kcnk2	potassium channel subfamily K member 2 isoform	3297	44	24	51	13	29	29	10	8	29	7	19	16.6024	21.0084	29.1218	9.93749	30.0067	12.7394	6.24689	3.12439	9.11134	3.67427	7.63801	-1.55831	2.20795	18.6767	1.54866e-05
uc012cob.1	Tnik	traf2 and NCK-interacting protein kinase isoform	7115	416	179	300	118	178	252	103	123	236	84	193	72.737	72.607	79.3803	41.7984	85.3461	51.2974	29.8157	22.2599	34.359	20.4313	35.9524	-1.11836	5.14861	18.6748	1.5502e-05
uc008rqv.2	Syde2	synapse defective 1, Rho GTPase, homolog 2	5495	115	58	92	49	58	66	37	48	106	32	50	26.0356	30.4622	31.52	22.474	36.008	17.3959	13.8681	11.2478	19.9821	10.078	12.06	-1.03668	3.55028	18.6661	1.55727e-05
uc007gnn.2	Syn3	synapsin-3 isoform 1	8779	77	38	63	28	42	47	18	42	56	27	28	10.9115	12.4922	13.5102	8.03832	16.3209	7.75395	4.2229	6.16024	6.60764	5.32244	4.22726	-1.07352	2.96369	18.6091	1.60455e-05
uc007fqp.1	Ggt1	gamma-glutamyltranspeptidase 1	2022	7	2	33	3	18	1	0	1	1	1	8	4.30679	2.85463	30.7255	3.73932	30.369	0.71629	0	0.636814	0.512297	0.855877	5.2439	-3.28476	0.677871	18.588	1.62242e-05
uc007fqo.2	Ggt1	gamma-glutamyltranspeptidase 1	2114	7	2	33	3	18	1	0	1	1	1	8	4.11936	2.73039	29.3884	3.57658	29.0473	0.685118	0	0.6091	0.490003	0.81863	5.01569	-3.28476	0.677871	18.5872	1.62304e-05
uc009lue.1	Palld	palladin	3634	372	114	224	95	121	195	80	86	183	74	117	127.349	90.5358	116.046	65.8856	113.59	77.7177	45.3407	30.4724	52.1638	35.2403	42.6724	-1.12031	4.73015	18.579	1.63003e-05
uc007oux.2	Unc79	protein unc-79 homolog	7844	40	21	24	8	15	22	5	7	15	3	4	6.34395	7.72649	5.76023	2.57042	6.52368	4.06214	1.31285	1.14909	1.98087	0.661875	0.675878	-1.78358	1.56426	18.4917	1.70648e-05
uc007ujb.2	Fzd3	frizzled-3 precursor	12742	396	165	293	143	177	230	131	126	294	74	139	38.6629	37.372	43.2909	28.2846	47.3887	26.1433	21.1747	12.7329	23.9008	10.0505	14.4585	-1.10687	5.14164	18.491	1.70709e-05
uc009lug.1	Palld	palladin	3564	220	79	155	63	78	127	56	59	106	61	79	76.7931	63.972	81.8767	44.5507	74.6613	51.6103	32.3618	21.3161	30.8086	29.62	29.3789	-1.07592	4.13733	18.4907	1.70732e-05
uc008yst.1	Cryba4	beta-crystallin A4	715	7	5	37	3	17	1	0	2	2	6	6	12.1795	20.182	97.4231	10.5747	81.1113	2.02565	0	3.60178	2.89753	14.5224	11.1222	-2.88834	0.840192	18.4683	1.72754e-05
uc007owm.2	Serpina11	serpin A11 isoform 1 precursor	1475	15	1	24	4	7	6	0	0	3	1	0	12.6513	1.95663	30.6327	6.83471	16.1899	5.89155	0	0	2.10685	1.17328	0	-3.03122	0.378169	18.447	1.74697e-05
uc007own.2	Serpina11	serpin A11 isoform 2 precursor	1461	15	1	24	4	7	6	0	0	3	1	0	12.7726	1.97538	30.9263	6.9002	16.3451	5.948	0	0	2.12703	1.18452	0	-3.03122	0.378169	18.4469	1.74702e-05
uc009qox.2	Aldh1a2	retinal dehydrogenase 2	2264	93	46	60	23	57	18	0	52	2	7	5	51.1027	58.6383	49.8932	25.6037	85.8889	11.5151	0	29.5747	0.915076	5.35074	2.92711	-2.66235	2.72438	18.37	1.81895e-05
uc007cpc.1	Cntn2	contactin-2 precursor	4379	17	4	14	4	13	7	0	3	7	3	2	4.8296	2.63624	6.01893	2.30217	10.1276	2.31522	0	0.882145	1.65587	1.1856	0.605342	-2.09231	0.594666	18.2728	1.91416e-05
uc009jbf.1	Ppfibp2	liprin-beta-2 isoform 2	3827	80	45	93	25	54	57	32	31	53	22	31	26.0057	33.9355	45.75	16.4639	48.1364	21.5718	17.2216	10.4303	14.3457	9.94848	10.7362	-1.27033	3.16559	18.2591	1.92807e-05
uc008ezp.1	Slc27a6	long-chain fatty acid transport protein 6	2598	52	21	85	17	56	31	18	14	45	16	22	24.9001	23.3282	61.5951	16.4916	73.5339	17.2819	14.2697	6.93877	17.9422	10.6579	11.2235	-1.59476	2.73247	18.2316	1.95604e-05
uc007jin.1	Specc1	cytospin-B	6676	184	54	179	89	124	93	59	123	128	72	70	34.2877	23.3441	50.4781	33.599	63.3642	20.1761	18.202	23.7237	19.8608	18.6642	13.8972	-1.09639	4.28717	18.2223	1.96561e-05
uc008gkh.2	Flrt1	fibronectin leucine rich transmembrane protein	5861	45	18	40	23	36	39	6	9	22	9	14	9.55164	8.86341	12.8486	9.89027	20.9541	9.63747	2.10845	1.97726	3.88825	2.65744	3.16594	-1.63227	2.22108	18.2097	1.97869e-05
uc009lol.1	AK133166	Mus musculus adult male testis cDNA, RIKEN full-length enriched library, clone:4931432F24 product:hypothetical protein, full insert sequence.	3982	132	68	82	54	54	76	43	58	89	30	68	41.2392	49.2842	38.7685	34.1778	46.2627	27.6428	22.2408	18.7551	23.1522	13.038	22.6336	-0.969866	3.63072	18.1693	2.02108e-05
uc008rfb.1	Usp53	inactive ubiquitin carboxyl-terminal hydrolase	2074	105	39	86	28	34	46	32	27	60	19	46	62.9822	54.2695	78.065	34.0253	55.9254	32.1232	31.7778	16.7629	29.9672	15.8539	29.3965	-1.14242	3.09605	18.1331	2.05989e-05
uc007awv.1	Slc40a1	solute carrier family 40 member 1	3913	88	39	102	30	63	66	22	23	64	21	36	27.9776	28.7644	49.0746	19.3225	54.9249	24.4289	11.5797	7.56853	16.9423	9.28756	12.1938	-1.38181	3.23854	18.0836	2.11412e-05
uc008pbj.1	apg-1b	Mus musculus mRNA for APG-1B, complete cds.	1967	96	40	55	11	26	41	12	10	35	6	13	60.7161	58.6889	52.6411	14.0942	45.0928	30.1891	12.5649	6.5462	18.4318	5.27885	8.75961	-1.75275	2.53592	18.0423	2.16049e-05
uc008tkg.2	Nfib	nuclear factor 1 B-type isoform 3	3306	226	77	185	83	90	119	59	74	173	59	105	85.0438	67.2184	105.35	63.2743	92.8706	52.1332	36.7563	28.8219	54.2059	30.8846	42.0952	-1.01592	4.32278	17.9908	2.21977e-05
uc009rax.1	1190002N15Rik	Golgi protein GoPro49	3950	248	89	222	137	137	157	88	124	195	103	148	78.1073	65.0269	105.809	87.4129	118.321	57.5669	45.8848	40.422	51.1377	45.1266	49.6604	-0.907908	4.74953	17.956	2.26066e-05
uc007vgo.2	mKIAA1334	Mus musculus ankycorbin mRNA, complete cds.	2382	83	27	73	24	48	45	14	42	36	32	23	43.3484	32.7131	57.6962	25.3934	68.7445	27.3616	12.1051	22.7039	15.6554	23.2488	12.7977	-1.25289	2.91902	17.9433	2.2758e-05
uc007med.2	Sox9	transcription factor SOX-9	4146	629	228	387	153	282	357	31	38	163	17	80	188.738	158.711	175.731	93.0067	232.038	124.712	15.3998	11.8018	40.7251	7.09597	25.5745	-2.17175	5.33907	17.9134	2.31191e-05
uc007qht.2	Kdm1b	lysine-specific histone demethylase 1B	4281	282	121	231	78	106	150	75	115	174	71	143	81.9485	81.5719	101.586	45.92	84.4694	50.7477	36.0827	34.5897	42.1025	28.7016	44.2728	-1.00305	4.63255	17.913	2.31238e-05
uc007cnz.1	Slc45a3	solute carrier family 45 member 3	3207	72	39	152	28	85	56	33	28	67	17	40	27.93	35.0967	89.23	22.0045	90.4188	25.2906	21.1933	11.2422	21.6411	9.17365	16.5313	-1.5849	3.43643	17.9071	2.31957e-05
uc008vnf.1	Padi3	protein-arginine deiminase type-3	3310	7	6	313	17	150	8	4	7	9	5	53	2.63092	5.23147	178.026	12.9441	154.597	3.50052	2.48894	2.7231	2.81655	2.61417	21.2224	-3.56143	3.52472	17.8694	2.36596e-05
uc012cqv.1	Lrat	lecithin retinol acyltransferase	5349	168	76	178	13	88	77	35	15	45	5	29	39.0727	41.0054	62.649	6.12524	56.124	20.8491	13.4765	3.61087	8.71452	1.61767	7.18574	-2.147	3.66831	17.8645	2.37202e-05
uc008zxe.2	Cldn3	claudin-3	1263	3	4	24	3	13	5	0	0	2	2	0	2.95498	9.14023	35.7746	5.98646	35.1139	5.73372	0	0	1.64033	2.74043	0	-3.25335	0.357018	17.8404	2.40229e-05
uc009bxb.1	Osbpl3	oxysterol-binding protein-related protein 3	1448	73	29	37	15	28	37	10	18	35	9	11	62.7179	57.8002	48.106	26.1081	65.9672	37.0087	14.2238	16.0065	25.0382	10.7564	10.0686	-1.44447	2.35459	17.7727	2.48936e-05
uc008grk.1	Ms4a10	membrane-spanning 4-domains subfamily A member	1009	6	1	9	0	2	0	0	0	0	1	0	7.39771	2.86028	16.7926	0	6.76204	0	0	0	0	1.71515	0	-4.0367	-0.668161	17.7571	2.50983e-05
uc008puv.2	Bglap-rs1	osteocalcin-related protein precursor	611	65	29	63	2	25	18	14	2	19	4	5	132.346	136.98	194.118	8.24975	139.585	42.6679	47.1922	4.21485	32.2119	11.3295	10.8461	-2.30876	2.12703	17.7436	2.52762e-05
uc008vng.1	Padi3	protein-arginine deiminase type-3	3068	8	6	317	17	157	8	4	7	9	5	56	3.24393	5.64412	194.523	13.9652	174.575	3.77663	2.68527	2.9379	3.03872	2.82038	24.1924	-3.55348	3.56461	17.6512	2.65353e-05
uc009efd.1	Clec2e	C-type lectin domain family 2 member E	2268	72	34	58	6	26	31	5	0	15	2	5	39.4936	43.2649	48.145	6.66746	39.1083	19.7965	4.54057	0	6.85096	1.52609	2.92195	-2.55036	2.17371	17.6016	2.72358e-05
uc009dmm.1	Erc1	ELKS/Rab6-interacting/CAST family member 1	2220	339	149	228	73	130	179	85	120	162	71	153	189.97	193.702	193.352	82.8747	199.769	116.78	78.8586	69.602	75.5902	55.3475	91.3449	-1.07973	4.77421	17.5832	2.75009e-05
uc007gnr.1	Timp3	metalloproteinase inhibitor 3 precursor	4681	2745	1065	2030	994	1048	1615	312	662	1428	746	663	729.526	656.616	816.439	535.18	763.768	499.694	137.277	182.101	316.004	275.799	187.724	-1.39376	7.76267	17.5794	2.75551e-05
uc007xjg.2	Adamts20	A disintegrin and metalloproteinase with	1964	21	6	19	11	14	7	6	4	8	4	14	13.3019	8.81678	18.2129	14.1157	24.3179	5.1621	6.29206	2.62248	4.21941	3.52461	9.44784	-1.56397	1.11502	17.5748	2.76219e-05
uc007htq.1	Osbp2	oxysterol-binding protein 2	4097	16	4	23	7	10	8	4	5	8	3	1	4.85838	2.8177	10.5689	4.3061	8.3267	2.8281	2.01084	1.57144	2.02268	1.26721	0.323504	-1.86319	0.810439	17.5302	2.82777e-05
uc007arv.2	Mgat4a	alpha-1,3-mannosyl-glycoprotein	7248	353	151	306	139	221	191	77	285	214	140	164	60.589	60.1255	79.4822	48.3336	104.019	38.1668	21.8804	50.6314	30.5843	33.4274	29.9897	-1.04081	5.20321	17.4918	2.88553e-05
uc007zfm.2	Upk1b	uroplakin-1b	1769	5	0	20	3	8	2	0	0	0	2	1	3.51625	0	21.2848	4.27411	15.4277	1.63747	0	0	0	1.95657	0.749235	-3.47734	0.00753891	17.4297	2.98125e-05
uc007coa.1	Slc45a3	solute carrier family 45 member 3	3340	72	38	150	28	84	57	33	28	66	17	41	26.8178	32.835	84.5495	21.1283	85.7969	24.7172	20.3493	10.7946	20.4692	8.80836	16.2698	-1.56044	3.42694	17.4106	3.01134e-05
uc008nvu.1	Wfdc3	Mus musculus adult male testis cDNA, RIKEN full-length enriched library, clone:1700015L13 product:hypothetical protein, full insert sequence.	680	6	4	10	1	4	2	2	0	1	1	0	10.9769	16.9766	27.6858	3.70632	20.0673	4.25982	6.05765	0	1.52333	2.54497	0	-2.72362	-0.267199	17.4015	3.02584e-05
uc012bak.1	Fhod3	FH1/FH2 domain-containing protein 3	5313	176	74	271	71	148	129	61	48	132	32	109	41.2107	40.1969	96.0276	33.6799	95.03	35.1658	23.6468	11.6331	25.7358	10.4232	27.1915	-1.45164	4.41414	17.3299	3.142e-05
uc007eak.2	Kcnk2	potassium channel subfamily K member 2 isoform	3406	46	27	52	13	31	33	11	9	31	12	19	16.8016	22.8781	28.7425	9.61946	31.0496	14.0326	6.65167	3.40245	9.42802	6.09718	7.39358	-1.45168	2.31477	17.3054	3.18273e-05
uc008ehb.1	Fhod3	FH1/FH2 domain-containing protein 3	5409	176	74	271	71	149	129	61	48	132	32	110	40.4793	39.4834	94.3233	33.0821	93.9741	34.5416	23.2271	11.4266	25.279	10.2382	26.9539	-1.45193	4.41696	17.2591	3.26137e-05
uc007art.2	Mgat4a	alpha-1,3-mannosyl-glycoprotein	7199	348	149	306	137	221	189	76	283	213	140	164	60.1373	59.733	80.0232	47.9624	104.727	38.0242	21.7432	50.6183	30.6486	33.6549	30.1938	-1.03946	5.19404	17.2321	3.308e-05
uc007rlf.1	Jmy	junction-mediating and -regulatory protein	4556	472	260	526	135	303	384	152	142	280	116	206	128.883	164.699	217.354	74.6796	226.881	122.072	68.7136	40.1327	63.6616	44.0623	59.9279	-1.28884	5.6505	17.2107	3.34549e-05
uc007aru.2	Mgat4a	alpha-1,3-mannosyl-glycoprotein	7172	347	149	306	137	221	189	76	283	213	140	163	60.1903	59.9579	80.3244	48.1429	105.121	38.1673	21.8251	50.8089	30.764	33.7816	30.1226	-1.04005	5.1931	17.1845	3.39195e-05
uc008ehc.1	Fhod3	FH1/FH2 domain-containing protein 3	4956	174	71	265	69	145	127	60	46	128	30	105	43.6772	41.3454	100.666	35.0889	99.8103	37.1144	24.9346	11.9514	26.7536	10.4757	28.0804	-1.45996	4.37797	17.1674	3.42267e-05
uc009pth.1	Lingo1	leucine-rich repeat and immunoglobulin-like	3169	33	10	19	7	13	18	2	5	8	1	4	12.9547	9.10706	11.2875	5.56709	13.9946	8.2266	1.29984	2.03162	2.615	0.546097	1.67295	-1.90654	1.15449	17.1214	3.50652e-05
uc012agk.1	Myh15	myosin-15	6340	13	10	12	18	9	7	1	0	13	4	0	2.55089	4.55209	3.56335	7.15542	4.84275	1.59911	0.324858	0	2.12401	1.09185	0	-2.28593	0.81784	17.104	3.53873e-05
uc012ccx.1	Duox2	dual oxidase 2	4638	31	14	30	4	13	12	10	3	10	6	7	8.31511	8.71159	12.1775	2.17361	9.56206	3.74732	4.44071	0.832883	2.23343	2.23879	2.00038	-1.69736	1.37078	17.0968	3.55218e-05
uc009icu.1	Bnc1	zinc finger protein basonuclin-1	4663	623	240	367	121	244	273	115	26	195	25	129	166.211	148.541	148.172	65.3991	178.51	84.7944	50.7943	7.17962	43.3184	9.27827	36.6666	-1.86921	5.3166	17.0813	3.58141e-05
uc008pmd.2	Trim59	tripartite motif-containing protein 59	2920	220	103	216	56	99	142	71	54	116	34	81	93.7297	101.802	139.264	48.3345	115.662	70.4329	50.0793	23.8125	41.1508	20.1506	36.7661	-1.30396	4.30867	17.0695	3.60364e-05
uc009dmn.1	Erc1	ELKS/Rab6-interacting/CAST family member 1	2351	213	101	150	36	77	99	47	84	100	41	92	112.71	123.985	120.117	38.5924	111.732	60.9892	41.1745	46.0066	44.0606	30.1803	51.8658	-1.14617	4.07807	17.0403	3.6594e-05
uc007nym.1	Plekhg3	RecName: Full=Pleckstrin homology domain-containing family G member 3; Short=PH domain-containing family G member 3;	3072	68	27	48	23	28	42	16	27	33	23	27	27.5375	25.3655	29.4162	18.8694	31.0939	19.8015	10.7271	11.3171	11.1275	12.9568	11.649	-1.03066	2.60334	17.0239	3.69115e-05
uc008sto.1	Foxe1	forkhead box protein E1	1116	6	3	12	2	7	2	1	1	2	1	3	6.68843	7.75813	20.2434	4.51667	21.398	2.59559	1.84552	1.1538	1.85639	1.5507	3.56289	-2.37961	-0.0351052	16.9149	3.90932e-05
uc008rdw.1	Tmem56	transmembrane protein 56	6222	57	54	194	25	143	47	23	44	82	36	64	11.3968	25.0475	58.7	10.1266	78.4052	10.9405	7.61344	9.10576	13.6517	10.013	13.6331	-1.74715	3.80604	16.9034	3.93302e-05
uc008ysu.1	Cryba4	beta-crystallin A4	752	5	5	31	3	15	1	0	2	2	6	5	8.2716	19.189	77.6087	10.0544	68.0475	1.92598	0	3.42457	2.75496	13.8078	8.81248	-2.76354	0.678232	16.8865	3.96822e-05
uc008rdv.1	Tmem56	transmembrane protein 56	6269	57	55	201	24	143	46	24	45	83	36	64	11.3113	25.3201	60.3621	9.64862	77.8174	10.6275	7.8849	9.24289	13.7146	9.93795	13.5309	-1.75436	3.82173	16.8248	4.0993e-05
uc007gwu.1	Eea1	early endosome antigen 1	3082	409	178	258	92	154	211	113	183	204	115	167	165.093	166.682	157.599	75.2328	170.462	99.1562	75.5142	76.4561	68.5648	64.574	71.8174	-0.951235	5.06865	16.8079	4.13608e-05
uc009lle.2	D8Ertd82e	tyrosine-protein kinase SgK223	4633	80	19	80	24	34	42	24	22	40	15	30	21.4815	11.8356	32.5083	13.0557	25.0354	13.1298	10.6692	6.1144	8.94337	5.60301	8.58232	-1.24215	2.77295	16.8001	4.1532e-05
uc012aia.1	Krtap20-2	keratin associated protein 20-2	534	0	0	24	1	38	1	0	0	0	2	1	0	0	84.6129	4.71966	242.762	2.71224	0	0	0	6.48158	2.48202	-4.86817	0.661448	16.7679	4.22424e-05
uc008sjg.2	Cntfr	ciliary neurotrophic factor receptor subunit	678	9	3	13	9	5	7	1	0	4	0	2	16.5139	12.77	36.0977	33.4553	25.1582	14.9533	3.03776	0	6.1113	0	3.90972	-2.29276	0.23899	16.7388	4.28947e-05
uc008rdu.1	Tmem56	transmembrane protein 56	6258	57	54	193	24	143	46	23	44	82	36	64	11.3312	24.9034	58.0615	9.66558	77.9541	10.6461	7.56964	9.05338	13.5732	9.95541	13.5547	-1.74679	3.80048	16.7105	4.35394e-05
uc008nxw.1	Eya2	eyes absent homolog 2	2363	31	21	19	13	14	21	9	4	14	2	6	16.3206	25.6481	15.1376	13.8654	20.2117	12.8714	7.84444	2.17967	6.13716	1.46473	3.36537	-1.66899	1.50909	16.7037	4.36952e-05
uc007arr.2	Mgat4a	alpha-1,3-mannosyl-glycoprotein	6747	327	138	270	125	201	170	67	266	190	132	148	60.294	59.0294	75.3389	46.693	101.63	36.4929	20.4525	50.765	29.1707	33.8576	29.0735	-1.0354	5.06263	16.6505	4.49378e-05
uc008opy.2	Snx16	SubName: Full=Putative uncharacterized protein;	2228	106	58	101	25	53	67	29	48	65	30	49	59.1872	75.1299	85.3439	28.2798	81.152	43.5542	26.8081	27.7408	30.2205	23.3023	29.1492	-1.11739	3.3919	16.6361	4.52806e-05
uc008mak.1	Duox2	dual oxidase 2	4554	31	13	30	4	13	12	10	3	10	6	7	8.46849	8.23855	12.4021	2.2137	9.73843	3.81644	4.52262	0.848246	2.27463	2.28008	2.03728	-1.67702	1.3589	16.618	4.57154e-05
uc007taw.1	Bmpr1a	bone morphogenetic protein receptor type-1A	5481	1151	533	840	318	461	671	318	374	617	236	556	261.248	280.652	288.527	146.224	286.933	177.31	119.495	87.8629	116.608	74.5152	134.45	-1.09361	6.6221	16.5694	4.69011e-05
uc007zvp.1	Krtap16-7	keratin-associated protein 16-7	748	0	1	302	4	287	4	0	2	3	5	26	0	3.85832	760.102	13.4775	1308.94	7.74513	0	3.44288	4.15454	11.5681	46.0699	-5.05914	3.82479	16.5546	4.72701e-05
uc009bhk.1	Cald1	caldesmon 1	4035	1602	865	1525	789	923	1042	346	1137	1090	616	747	493.919	618.69	711.529	492.817	780.363	374.02	176.61	362.836	279.825	264.198	245.371	-1.12493	7.46096	16.5066	4.84813e-05
uc008sjf.2	Cntfr	ciliary neurotrophic factor receptor subunit	1977	32	8	35	17	21	20	5	2	21	2	9	20.1363	11.6784	33.3294	21.6718	36.2369	14.6519	5.2089	1.30262	11.0031	1.75072	6.03367	-1.83817	1.63569	16.472	4.93735e-05
uc008sje.2	Cntfr	ciliary neurotrophic factor receptor subunit	1998	32	8	35	17	21	20	5	2	21	2	9	19.9247	11.5557	32.9791	21.444	35.8561	14.4979	5.15415	1.28893	10.8875	1.73232	5.97025	-1.83817	1.63569	16.4714	4.93888e-05
uc007taj.1	Anxa8	annexin A8	1868	1194	600	698	146	333	521	242	124	319	47	209	795.179	926.989	703.469	196.983	608.143	403.953	266.822	85.4749	176.896	43.5425	148.291	-1.78513	6.21052	16.3805	5.18164e-05
uc007hte.2	Smtn	smoothelin	1748	141	34	102	51	68	92	32	36	71	30	49	100.349	56.1355	109.856	73.5328	132.711	76.2283	37.7044	26.5189	42.0746	29.7011	37.1536	-1.18104	3.54218	16.3542	5.25395e-05
uc007ikn.1	AK051482	Mus musculus 12 days embryo spinal ganglion cDNA, RIKEN full-length enriched library, clone:D130052B06 product:unclassifiable, full insert sequence.	2531	4	1	1	2	3	0	0	0	0	0	1	1.9661	1.14027	0.743831	1.99154	4.0436	0	0	0	0	0	0.523665	-3.45405	-0.936421	16.3219	5.34434e-05
uc008rfd.1	Usp53	SubName: Full=Putative uncharacterized protein;	2900	106	41	88	29	38	50	30	27	72	17	49	45.4721	40.8024	57.1283	25.203	44.7017	24.9714	21.3062	11.9884	25.718	10.1448	22.3946	-1.13222	3.15764	16.2709	5.49019e-05
uc008hjn.1	Tmem20	transmembrane protein 20	3471	166	68	135	45	69	119	36	57	68	41	64	59.4964	56.5398	73.2227	32.6746	67.8162	49.6549	21.3615	21.1453	20.2935	20.4419	24.4383	-1.14246	3.83695	16.2655	5.50571e-05
uc007gwv.1	Eea1	early endosome antigen 1	7836	1299	552	773	314	423	642	290	529	654	359	512	206.23	203.304	185.717	100.992	184.155	118.662	76.2231	86.927	86.4543	79.2853	86.6007	-0.98372	6.6577	16.2567	5.53137e-05
uc007awz.2	Dnahc7b	Mus musculus adult male testis cDNA, RIKEN full-length enriched library, clone:4931404K22 product:Ciliary dynein heavy chain 7 homolog [Homo sapiens], full insert sequence.	2978	4	2	8	1	3	2	0	1	0	0	0	1.67098	1.93823	5.05745	0.846306	3.43665	0.972692	0	0.432383	0	0	0	-3.10695	-0.585977	16.2402	5.57961e-05
uc008mpf.2	Ism1	isthmin-1 precursor	2965	59	40	58	25	39	37	11	48	39	29	29	24.7551	38.9346	36.8273	21.2504	44.8723	18.0737	7.64101	20.8454	13.6252	16.9264	12.9634	-1.11595	2.82115	16.236	5.592e-05
uc012cey.1	Ism1	isthmin-1 precursor	2944	59	40	58	25	39	37	11	48	39	29	29	24.9317	39.2123	37.09	21.402	45.1924	18.2026	7.69552	20.9941	13.7224	17.0472	13.0559	-1.11595	2.82115	16.2348	5.59581e-05
uc011zri.1	Gm10389	Mus musculus B16 F10Y cells cDNA, RIKEN full-length enriched library, clone:G370047F19 product:unclassifiable, full insert sequence.	3468	47	31	47	18	27	35	6	26	26	19	25	16.8599	25.7978	25.5144	13.0811	26.5597	14.617	3.56332	9.65357	7.766	9.48128	9.55447	-1.2078	2.40453	16.2344	5.59673e-05
uc007yhm.1	Snai2	zinc finger protein SNAI2	2011	119	58	76	46	55	80	40	43	78	39	50	73.616	83.237	71.1489	57.6498	93.3016	57.6167	40.9667	27.5328	40.1778	33.5618	32.9537	-0.95811	3.50472	16.2028	5.69109e-05
uc011xca.1	Ptprk	receptor-type tyrosine-protein phosphatase kappa	6219	256	124	233	68	109	149	66	128	165	49	128	51.2102	57.5442	70.5345	27.5575	59.7922	34.7005	21.8578	26.5023	27.4832	13.6354	27.2794	-1.07401	4.5745	16.1862	5.741e-05
uc011zis.1	Anxa8	annexin A8	1790	1191	590	691	145	329	520	241	123	318	46	208	827.744	951.26	726.761	204.158	627.02	420.746	277.298	88.4801	184.025	44.4731	154.013	-1.77637	6.198	16.1469	5.86145e-05
uc008odq.1	Pmepa1	transmembrane prostate androgen-induced protein	4531	547	172	400	268	250	317	152	332	435	166	195	150.186	109.556	166.201	149.071	188.228	101.329	69.0927	94.3491	99.4486	63.4025	57.0409	-0.915171	5.68913	16.1327	5.90546e-05
uc008rfc.1	Usp53	SubName: Full=Putative uncharacterized protein;	2925	106	41	89	29	38	51	30	27	72	18	49	45.0835	40.4537	57.2836	24.9876	44.3197	25.2531	21.1241	11.8859	25.4982	10.6497	22.2032	-1.12367	3.16523	16.1313	5.91001e-05
uc007esn.1	Ptprk	receptor-type tyrosine-protein phosphatase kappa	6177	254	124	233	68	106	148	66	127	165	49	127	51.1556	57.9354	71.0141	27.7449	58.5419	34.702	22.0064	26.474	27.67	13.7281	27.2503	-1.06934	4.56544	16.1251	5.92926e-05
uc007lxn.1	Tanc2	Mus musculus 12 days embryo eyeball cDNA, RIKEN full-length enriched library, clone:D230028H24 product:hypothetical protein, full insert sequence.	2334	103	46	69	27	43	70	20	36	55	22	31	54.9002	56.8797	55.6563	29.1551	62.8501	43.4377	17.6487	19.8607	24.4099	16.3123	17.6038	-1.1486	3.11258	16.1233	5.93488e-05
uc011xkt.1	Timp3	Mus musculus brain cDNA, clone MNCb-5810, similar to Mus musculus tissue inhibitor of metalloproteinase 3 (Timp3), mRNA.	3510	372	111	215	110	116	210	38	72	201	85	98	131.848	91.2675	115.318	78.9837	112.743	86.6527	22.2977	26.4131	59.3188	41.9087	37.0054	-1.21432	4.69294	16.1058	5.99015e-05
uc011xmg.1	Eea1	RecName: Full=Early endosome antigen 1;	2828	386	169	252	87	146	204	111	173	198	112	159	169.803	172.468	167.76	77.534	176.121	104.477	80.84	78.7699	72.5252	68.5379	74.5184	-0.933909	5.00694	16.0819	6.06609e-05
uc008rez.1	Usp53	inactive ubiquitin carboxyl-terminal hydrolase	4014	283	111	221	67	87	144	74	91	159	52	126	87.7094	79.8079	103.653	42.0678	73.9402	51.9583	37.9697	29.1916	41.032	22.4191	41.6044	-1.05259	4.49456	16.0271	6.24414e-05
uc008unb.1	Edn2	endothelin-2 precursor	1244	16	2	11	3	11	5	1	1	4	1	5	16.0006	4.63991	16.6471	6.07789	30.1655	5.8213	1.65563	1.03508	3.33076	1.39114	5.32716	-2.13519	0.355118	16.0219	6.26146e-05
uc007vje.1	Myo10	myosin X	5880	736	319	589	194	351	444	210	336	432	184	367	155.718	156.572	188.584	83.1527	203.643	109.364	73.5572	73.5793	76.1044	54.1543	82.7246	-1.00801	6.07375	16.0039	6.32117e-05
uc011xcb.1	Ptprk	receptor-type tyrosine-protein phosphatase kappa	6141	253	124	232	68	106	148	66	127	165	48	127	51.2529	58.2751	71.1239	27.9076	58.8851	34.9054	22.1354	26.6292	27.8322	13.5268	27.4101	-1.06916	4.56271	15.9916	6.36242e-05
uc008ycc.1	Cdkl2	cyclin-dependent kinase-like 2 isoform 1	3634	62	23	47	12	32	39	9	14	20	5	22	21.2248	18.266	24.3489	8.3224	30.0403	15.5435	5.10083	4.96063	5.70097	2.3811	8.02386	-1.53508	2.29979	15.9762	6.41425e-05
uc011xtf.1	Atp10b	Mus musculus adult male colon cDNA, RIKEN full-length enriched library, clone:9030605H24 product:hypothetical Membrane all-alpha structure containing protein, full insert sequence.	3477	31	13	14	4	4	10	5	0	5	2	2	11.0916	10.7904	7.58036	2.8994	3.92459	4.16548	2.96175	0	1.4896	0.995446	0.762379	-2.11207	0.800366	15.892	6.70627e-05
uc008opx.2	Snx16	sorting nexin-16 isoform b	2534	110	64	110	26	55	72	30	54	69	33	53	54.0037	72.891	81.7245	25.8594	74.0448	41.1525	24.3836	27.4398	28.2063	22.5372	27.7214	-1.10099	3.4889	15.8873	6.72291e-05
uc008tjv.1	D4Bwg0951e	hypothetical protein LOC52829	1699	186	71	162	55	88	122	34	11	71	15	57	136.194	120.605	179.51	81.5871	176.697	104.001	41.2163	8.33668	43.2881	15.2788	44.4659	-1.69567	3.88695	15.8835	6.7364e-05
uc009luh.1	Palld	palladin	1372	153	58	120	42	63	100	46	50	67	39	58	138.731	122.004	164.662	77.152	156.648	105.564	69.0537	46.9256	50.5853	49.193	56.0299	-1.07168	3.71329	15.8711	6.78057e-05
uc007xhr.2	Kif21a	Mus musculus Kif21a (Kif21a) mRNA, complete cds.	2679	176	78	153	42	80	111	48	51	97	31	82	81.7292	84.0276	107.519	39.512	101.872	60.0095	36.9021	24.5127	37.5061	20.0254	40.5683	-1.17669	3.96463	15.8645	6.80442e-05
uc007fcg.2	Gja1	gap junction alpha-1 protein	2967	6690	2650	6425	1830	4321	3284	1575	1372	2333	1076	3491	2805.08	2577.68	4076.82	1554.48	4968.27	1603.08	1093.32	595.429	814.518	627.606	1559.47	-1.60748	9.23085	15.8599	6.82077e-05
uc007fcf.2	Gja1	gap junction alpha-1 protein	3025	6693	2651	6425	1830	4321	3284	1575	1372	2334	1077	3493	2752.53	2529.21	3998.66	1524.68	4873.01	1572.35	1072.35	584.013	799.243	616.145	1530.45	-1.60726	9.23111	15.8578	6.82831e-05
uc007fci.2	Gja1	gap junction alpha-1 protein	3186	6701	2653	6419	1831	4328	3292	1576	1371	2331	1075	3498	2616.56	2403.21	3793.05	1448.42	4634.26	1496.53	1018.81	554.096	757.879	583.922	1455.19	-1.60724	9.23205	15.83	6.92966e-05
uc007fch.2	Gja1	gap junction alpha-1 protein	3244	6704	2654	6419	1831	4328	3292	1576	1371	2332	1076	3500	2570.93	2361.13	3725.23	1422.52	4551.4	1469.77	1000.59	544.19	744.648	574.016	1429.99	-1.60702	9.23232	15.8285	6.93502e-05
uc007apg.1	Arhgef4	Mus musculus 13 days embryo male testis cDNA, RIKEN full-length enriched library, clone:6030405F07 product:similar to BA570J18.1.2 (POSSIBLE ORTHOLOG OF COLLYBISTIN II, CONTINUED FROM BA151A2.1.3 IN EM:AL451106, CONTINUES AS BA357C3.2 IN EM:AL391277) (FRAGMENT) [Homo sapiens], full insert sequence.	2358	68	27	42	15	32	34	24	15	30	14	21	35.8759	33.0461	33.533	16.0324	46.2961	20.8836	20.9629	8.19108	13.179	10.2749	11.8038	-1.21922	2.46711	15.8268	6.94116e-05
uc008lmq.1	Lgr4	leucine-rich repeat-containing G-protein coupled	5060	621	299	449	169	260	365	200	267	386	112	268	152.679	170.538	167.056	84.176	175.292	104.475	81.4071	67.9445	79.0206	38.3054	70.1989	-1.02604	5.78002	15.8047	7.02292e-05
uc008eag.2	Fzd8	frizzled-8 precursor	3346	57	24	39	27	28	37	17	21	44	18	17	21.1927	20.7007	21.9435	20.3371	28.5477	16.0157	10.4642	8.08141	13.6217	9.30977	6.73393	-1.05249	2.47926	15.773	7.14152e-05
uc008xjz.2	Gpr125	probable G-protein coupled receptor 125	4475	619	306	472	162	270	431	88	145	374	72	224	172.082	197.346	198.571	91.2376	205.83	139.494	40.5016	41.7223	86.5729	27.844	66.3439	-1.36362	5.69183	15.7529	7.21788e-05
uc008utd.1	Col8a2	collagen alpha-2(VIII) chain precursor	4331	79	33	59	54	37	63	4	10	47	9	9	22.6922	21.99	25.6466	31.4237	29.1442	21.068	1.90219	2.97307	11.2412	3.59622	2.75423	-1.8261	2.80483	15.7461	7.24365e-05
uc008gca.1	Rin1	ras and Rab interactor 1	4176	73	28	38	26	36	38	22	27	40	21	37	21.747	19.3508	17.1313	15.6915	29.409	13.1793	10.8504	8.32524	9.92208	8.70264	11.7432	-0.966483	2.69814	15.7161	7.35963e-05
uc009dny.1	Mical3	SubName: Full=Mical3 protein; Flags: Fragment;	4893	148	55	104	38	60	91	45	36	72	23	40	37.6291	32.4405	40.0152	19.5731	41.8326	26.9362	18.9418	9.47373	15.2427	8.13477	10.835	-1.20194	3.55891	15.6728	7.52981e-05
uc007hbl.1	AK020834	Mus musculus adult retina cDNA, RIKEN full-length enriched library, clone:A930009A15 product:unclassifiable, full insert sequence.	1001	6	7	8	9	7	6	1	2	6	1	2	7.45683	20.182	15.046	22.66	23.8563	8.68135	2.05754	2.5727	6.20898	1.72885	2.64814	-1.95924	0.294835	15.6155	7.76163e-05
uc012cux.1	Vangl1	vang-like protein 1 isoform 2	3228	487	218	240	102	190	281	119	106	234	73	154	187.686	194.905	139.973	79.6377	200.798	126.079	75.927	42.283	75.0906	39.1365	63.2314	-1.19032	5.17265	15.5749	7.93023e-05
uc012blh.1	Tmem20	RecName: Full=Transmembrane protein 20;	3290	158	66	126	43	63	114	35	55	64	41	62	59.7446	57.896	72.101	32.9401	65.3256	50.1856	21.9106	21.5259	20.1506	21.5665	24.9771	-1.10761	3.76547	15.5512	8.03023e-05
uc008wku.1	Crot	SubName: Full=Putative uncharacterized protein;	2746	81	36	71	23	43	50	20	41	38	23	48	36.6962	37.8357	48.6771	21.1096	53.4203	26.3718	15.0007	19.2255	14.3346	14.495	23.1679	-1.06177	2.98764	15.5382	8.08545e-05
uc007fcc.2	Gja1	gap junction alpha-1 protein	2956	6956	2734	6669	1906	4425	3424	1628	1411	2423	1107	3670	2927.47	2669.28	4247.4	1625.06	5106.78	1677.64	1134.31	614.634	849.087	648.09	1645.54	-1.59821	9.28074	15.5067	8.22124e-05
uc007rks.1	Serinc5	serine incorporator 5	1632	87	41	93	39	48	43	37	46	82	17	52	66.3187	72.5043	107.283	60.2277	100.337	38.1609	46.6944	36.2937	52.0472	18.0269	42.2308	-1.0495	3.27511	15.5037	8.23427e-05
uc008uzc.1	Serinc2	serine incorporator 2	1876	115	42	96	24	52	64	33	21	44	11	46	76.2609	64.6125	96.3396	32.2426	94.5604	49.4103	36.2296	14.4139	24.2954	10.1473	32.4991	-1.38754	3.20417	15.4956	8.26966e-05
uc007jim.1	Specc1	cytospin-B	2182	105	33	104	54	69	49	38	76	81	49	41	59.8648	43.6475	89.7315	62.3722	107.878	32.5246	35.8684	44.849	38.4533	38.8628	24.9043	-1.00774	3.54123	15.4547	8.45075e-05
uc007sek.1	Flnb	filamin-B	9066	3281	1246	2078	671	1204	1844	566	705	1217	629	878	450.223	396.646	431.515	186.534	453.053	294.588	128.583	100.131	139.052	120.068	128.358	-1.33733	7.86588	15.4453	8.49297e-05
uc008eki.2	Reep5	receptor expression-enhancing protein 5	2897	777	343	468	260	273	494	187	356	474	236	317	333.664	341.701	304.133	226.192	321.479	246.972	132.946	158.232	169.486	140.979	145.03	-0.881841	6.05725	15.3654	8.85974e-05
uc008vad.1	Ptpru	receptor-type tyrosine-protein phosphatase U	3363	49	17	48	20	19	37	7	12	29	7	12	18.1262	14.5889	26.8708	14.9884	19.2737	15.9347	4.28701	4.5946	8.93253	3.60216	4.72934	-1.40098	2.13392	15.2858	9.24091e-05
uc007fcd.2	Gja1	gap junction alpha-1 protein	3105	7152	2816	6869	1956	4540	3539	1675	1456	2492	1141	3797	2865.52	2617.41	4164.84	1587.67	4988.07	1650.78	1111.06	603.8	831.361	635.94	1620.78	-1.59281	9.32222	15.2809	9.26464e-05
uc007fce.2	Gja1	gap junction alpha-1 protein	3240	7153	2818	6872	1957	4543	3539	1675	1456	2492	1141	3802	2746.51	2510.13	3993.05	1522.29	4783.4	1582	1064.76	578.642	796.721	609.443	1555.3	-1.59306	9.32288	15.2784	9.27702e-05
uc009lqx.2	Stox2	storkhead-box protein 2 isoform 1	10467	329	153	234	125	154	217	96	140	271	78	174	39.1031	42.1861	42.0882	30.0982	50.1923	30.0267	18.89	17.2226	26.8195	12.8963	22.033	-0.927772	4.98746	15.268	9.32847e-05
uc009lqw.2	Stox2	storkhead-box protein 2 isoform 2	10521	329	153	234	125	154	218	96	140	271	78	174	38.9024	41.9696	41.8722	29.9437	49.9347	30.0102	18.793	17.1342	26.6818	12.8301	21.9199	-0.926235	4.98807	15.1751	9.79865e-05
uc007mbb.1	Cacng5	voltage-dependent calcium channel gamma-5	3678	6	4	2	1	1	0	0	0	0	0	2	2.02944	3.13869	1.02373	0.685236	0.927528	0	0	0	0	0	0.720716	-3.15612	-0.781244	15.1528	9.91487e-05
uc007mbc.1	Cacng5	voltage-dependent calcium channel gamma-5	3771	6	4	2	1	1	0	0	0	0	0	2	1.97939	3.06128	0.998481	0.668337	0.904653	0	0	0	0	0	0.702942	-3.15611	-0.781244	15.1501	9.92904e-05
uc012fsg.1	Micalcl	MICAL C-terminal-like protein	2397	29	16	32	9	28	22	6	5	5	4	19	15.0511	19.2643	25.1332	9.46295	39.85	13.2931	5.15545	2.68594	2.16075	2.88791	10.5059	-1.79899	1.70851	15.1477	9.94199e-05
uc011wuy.1	Gpr161	G-protein coupled receptor 161	1968	110	38	74	14	36	60	10	23	44	17	23	69.5352	55.7261	70.7902	17.929	62.4045	44.1567	10.4654	15.0486	23.1596	14.9491	15.4899	-1.41916	2.88294	15.1362	0.000100026
uc009bzk.2	Tril	TLR4 interactor with leucine rich repeats	5358	243	108	148	110	87	172	49	58	168	71	96	56.421	58.173	52.0026	51.7419	55.393	46.4939	18.8355	13.9386	32.4795	22.9323	23.7473	-1.0469	4.40844	15.13	0.000100356
uc008opw.2	Snx16	sorting nexin-16 isoform a	2654	113	65	112	27	56	75	30	58	70	36	57	52.9681	70.6826	79.4481	25.6398	71.9823	40.9289	23.2811	28.1398	27.3212	23.4744	28.4656	-1.06283	3.53259	15.1198	0.000100898
uc008een.1	Dsg4	desmoglein-4 precursor	3478	8	5	190	4	116	8	1	1	6	2	38	2.86153	4.14897	102.847	2.89856	113.78	3.33143	0.592179	0.370224	1.787	0.99516	14.481	-3.6199	2.93327	15.0602	0.000104138
uc009bwz.2	Osbpl3	oxysterol-binding protein-related protein 3	6779	199	93	128	44	70	119	33	59	130	35	44	36.5195	39.5929	35.5476	16.3583	35.2266	25.4244	10.0261	11.2068	19.8647	8.93501	8.60266	-1.21255	3.94773	15.0518	0.000104601
uc011xvn.1	Wnt9a	protein Wnt-9a precursor	3306	39	28	74	40	40	40	27	28	39	27	33	14.6757	24.4431	42.1401	30.4936	41.2758	17.5238	16.8207	10.9056	12.2198	14.1336	13.2299	-1.10106	2.86121	14.9306	0.000111536
uc007jdq.1	Wnt9a	protein Wnt-9a precursor	3318	39	28	74	40	40	40	27	28	39	27	33	14.6226	24.3547	41.9877	30.3834	41.1266	17.4604	16.7599	10.8661	12.1756	14.0825	13.1821	-1.10107	2.86121	14.9261	0.000111805
uc008ees.2	Dsg2	desmoglein-2 precursor	5729	227	82	216	62	110	132	45	12	66	5	65	49.2929	41.3081	70.9809	27.275	65.5017	33.3707	16.1777	2.69709	11.9335	1.51037	15.0377	-1.91635	4.13143	14.9183	0.000112267
uc008rdt.1	Tmem56	transmembrane protein 56	1336	8	4	26	2	15	6	2	2	3	2	6	7.44939	8.6408	36.6381	3.7729	38.3022	6.50451	3.08323	1.9276	2.32605	2.59069	5.95238	-2.27435	0.668608	14.9061	0.000113
uc008ngz.1	Pdrg1	p53 and DNA damage-regulated protein 1	1229	171	96	121	90	105	132	58	108	144	71	98	173.094	225.434	185.353	184.562	291.458	155.558	97.1984	113.153	121.371	99.9767	105.687	-0.86024	4.30152	14.9045	0.000113092
uc008xxv.1	Tmprss11e	transmembrane protease serine 11E	3408	369	196	363	46	217	175	79	18	63	13	161	134.699	165.98	200.527	34.0181	217.22	74.3718	47.7431	6.8009	19.1489	6.6014	62.6141	-2.05374	4.90789	14.896	0.000113606
uc009ngh.1	Cdh3	cadherin-3 isoform a	3995	276	100	235	62	150	131	92	32	104	19	117	85.9468	72.241	110.743	39.1135	128.089	47.4925	47.4301	10.314	26.9662	8.23056	38.8164	-1.54587	4.48661	14.8925	0.000113817
uc009ngg.1	Cdh3	cadherin-3 isoform b	3992	276	100	235	62	150	131	92	32	104	19	117	86.0113	72.2952	110.827	39.1429	128.186	47.5281	47.4657	10.3217	26.9865	8.23674	38.8455	-1.54587	4.48661	14.8923	0.000113827
uc007esm.1	Ptprk	receptor-type tyrosine-protein phosphatase kappa	3995	171	75	159	46	72	94	49	82	112	28	90	53.2496	54.1807	74.9285	29.0197	61.4829	34.0786	25.2617	26.4296	29.0405	12.1292	29.8587	-1.0569	3.98291	14.8773	0.000114738
uc008ydw.1	Ankrd56	ankyrin repeat domain-containing protein 56	3900	21	18	19	3	7	12	5	0	5	1	2	6.69872	13.3201	9.17182	1.93869	6.12311	4.45643	2.64051	0	1.32803	0.443739	0.679691	-2.2203	0.88666	14.8587	0.000115871
uc008gcq.1	Cst6	cystatin-M	3951	20760	9909	19152	1687	8509	9059	613	239	2884	559	856	6536.68	7238.07	9125.86	1076.12	7347	3320.8	319.548	77.8905	756.122	244.848	287.152	-2.90835	10.3497	14.8469	0.000116597
uc008vjs.2	Ece1	Mus musculus 10 days neonate cerebellum cDNA, RIKEN full-length enriched library, clone:B930053B19 product:unclassifiable, full insert sequence.	2994	73	26	37	27	28	48	14	27	33	17	14	30.3325	25.0624	23.2657	22.7281	31.904	23.2199	9.63073	11.612	11.4174	9.82629	6.19758	-1.14473	2.53395	14.8212	0.0001182
uc007aph.1	Arhgef4	SubName: Full=Putative uncharacterized protein Arhgef4;	2980	80	33	48	16	34	43	26	20	33	15	26	33.3973	31.9594	30.3243	13.5318	38.9226	20.8988	17.9697	8.64186	11.471	8.71099	11.5639	-1.17029	2.66435	14.8149	0.000118597
uc009irj.1	Pgap2	SubName: Full=Putative uncharacterized protein Pgap2;	1170	104	36	77	33	54	73	22	40	52	15	46	110.582	88.8008	123.9	71.0854	157.451	90.3664	38.7275	44.0218	46.0385	22.187	52.1096	-1.1596	3.19629	14.7852	0.000120479
uc007vmr.1	Rnf19a	SubName: Full=Putative uncharacterized protein;	1149	105	31	64	32	42	56	22	49	52	33	47	113.686	77.8649	104.864	70.1911	124.7	70.5892	39.4353	54.9123	46.8799	49.7034	54.2155	-0.897512	3.11556	14.7834	0.000120594
uc008ehd.1	Fhod3	SubName: Full=Fhod3 protein;	3199	99	44	182	52	94	82	42	33	97	22	76	38.4998	39.6953	107.108	40.9677	100.243	37.1253	27.0407	13.2829	31.4095	11.9015	31.488	-1.35475	3.80949	14.7732	0.000121249
uc007dja.1	Gpr161	G-protein coupled receptor 161	1943	108	37	76	13	35	59	10	24	43	17	23	69.1494	54.9578	73.6389	16.8625	61.4517	43.9794	10.6001	15.9049	22.9245	15.1415	15.6892	-1.40707	2.86852	14.7705	0.000121422
uc008qrs.2	Vangl1	vang-like protein 1	3418	525	226	260	106	197	303	126	111	259	77	162	191.084	190.826	143.208	78.1602	196.622	128.393	75.9244	41.8162	78.493	38.9862	62.8187	-1.16909	5.25725	14.7633	0.000121887
uc007api.1	Arhgef4	rho guanine nucleotide exchange factor 4	2714	164	63	132	35	86	99	52	34	81	25	64	75.1746	66.9932	91.5652	32.502	108.1	52.8318	39.4618	16.1311	30.9157	15.9413	31.2547	-1.26589	3.80396	14.7576	0.000122257
uc009bwy.2	Osbpl3	oxysterol-binding protein-related protein 3	6497	182	87	125	41	64	113	29	54	122	34	40	34.8494	38.6462	36.2213	15.9046	33.6051	25.1904	9.19323	10.7022	19.4514	9.05646	8.16005	-1.21621	3.85075	14.7459	0.000123014
uc009nox.1	Gan	gigaxonin	2652	355	202	201	62	118	209	48	60	160	77	137	166.53	219.826	142.689	58.921	151.791	114.141	37.2778	29.1321	62.4957	50.2469	68.4688	-1.29141	4.73872	14.7413	0.000123313
uc009llf.2	D8Ertd82e	tyrosine-protein kinase SgK223	4780	92	20	73	23	28	43	26	21	38	15	34	23.944	12.0754	28.7516	12.127	19.9834	13.029	11.2028	5.65699	8.23491	5.4307	9.42751	-1.15516	2.7606	14.6981	0.000126175
uc008man.1	Duoxa1	dual oxidase maturation factor 1	1497	111	46	76	29	43	57	44	23	33	36	36	92.2441	88.6822	95.5781	48.8234	97.9908	55.1472	60.536	19.7833	22.8347	41.6172	31.8733	-1.15183	3.18183	14.6877	0.000126869
uc008vie.1	Luzp1	leucine zipper protein 1	3356	795	324	489	205	267	468	176	323	463	198	323	294.702	278.627	274.317	153.952	271.411	201.973	108.012	123.929	142.91	102.102	127.563	-0.920607	5.99231	14.6856	0.000127012
uc009oem.2	Endod1	endonuclease domain-containing 1 protein	4147	933	380	685	197	392	539	278	246	437	152	392	279.888	264.454	310.973	119.725	322.471	188.246	138.068	76.3827	109.157	63.4311	125.285	-1.15209	6.23783	14.6518	0.000129308
uc008vab.1	Ptpru	receptor-type tyrosine-protein phosphatase U	5474	124	38	95	35	45	83	11	21	66	21	28	28.1808	20.0345	32.6727	16.1144	28.0444	21.9606	4.13877	4.93979	12.4894	6.63906	6.77952	-1.38751	3.21306	14.6216	0.000131403
uc008vaa.1	Ptpru	receptor-type tyrosine-protein phosphatase U	5504	124	38	95	35	45	83	11	21	66	21	28	28.0272	19.9253	32.4946	16.0266	27.8916	21.8409	4.11621	4.91286	12.4214	6.60288	6.74257	-1.38751	3.21306	14.6215	0.000131406
uc011wux.1	Gpr161	G-protein coupled receptor 161	1904	108	37	74	13	35	59	10	24	43	17	23	70.5658	56.0835	73.1697	17.2079	62.7104	44.8802	10.8172	16.2307	23.394	15.4516	16.0106	-1.39675	2.86171	14.6186	0.000131611
uc009pti.1	Lingo1	leucine-rich repeat and immunoglobulin-like	3295	32	7	15	6	12	16	2	5	8	1	4	12.0818	6.13116	8.57042	4.58932	12.4241	7.0329	1.25014	1.95393	2.515	0.525215	1.60898	-1.77639	1.00926	14.5764	0.000134588
uc007zim.1	Cd200	OX-2 membrane glycoprotein precursor	2347	216	65	157	91	67	123	60	78	153	46	98	114.493	79.9283	125.937	97.7193	97.3869	75.9036	52.6528	42.7932	67.5277	33.9185	55.3425	-0.915405	4.19042	14.5735	0.000134796
uc009dvr.1	Ccnd2	G1/S-specific cyclin-D2	5771	1005	435	810	458	443	605	332	608	857	339	467	216.647	217.54	264.241	200.017	261.873	151.836	118.487	135.658	153.827	101.658	107.254	-0.855695	6.66385	14.5604	0.000135738
uc008qdm.1	Prr9	proline-rich protein 9	1183	14	10	3044	13	1995	52	18	22	76	49	365	14.7225	24.3958	4844.25	27.6956	5753.03	63.6632	31.338	23.9459	66.5476	71.6809	408.935	-4.26081	6.92347	14.5307	0.000137897
uc008nxz.1	Eya2	eyes absent homolog 2	1880	22	16	15	11	10	15	9	3	12	2	5	14.558	24.5619	15.021	14.7464	18.146	11.5559	9.85979	2.05474	6.61191	1.84105	3.52499	-1.54069	1.18777	14.5283	0.000138073
uc009utr.2	Cdkl5	cyclin-dependent kinase-like 5	3246	40	14	18	5	16	13	7	7	16	5	15	15.3302	12.4474	10.4398	3.88216	16.8155	5.80049	4.44153	2.77679	5.10593	2.66572	6.12475	-1.36994	1.46887	14.523	0.000138458
uc007pyj.1	AK012007	Mus musculus 10 days embryo whole body cDNA, RIKEN full-length enriched library, clone:2610307P16 product:unclassifiable, full insert sequence.	1179	24	11	24	7	12	11	7	14	10	7	10	25.3241	26.9265	38.3234	14.9636	34.7221	13.5129	12.2283	15.29	8.78597	10.2749	11.2417	-1.2296	1.32372	14.4952	0.000140519
uc011yod.1	Plekhg3	RecName: Full=Pleckstrin homology domain-containing family G member 3; Short=PH domain-containing family G member 3;	5641	252	100	195	119	114	197	68	100	188	94	115	55.5753	51.1616	65.0796	53.1671	68.9426	50.5802	24.8277	22.8264	34.5227	28.8379	27.0201	-0.898743	4.64016	14.41	0.000147023
uc007esl.1	Ptprk	receptor-type tyrosine-protein phosphatase kappa	3033	154	67	136	48	55	87	43	74	101	25	83	63.1663	63.7533	84.4176	39.886	61.8627	41.5448	29.1997	31.4162	34.4947	14.2646	36.2703	-1.00073	3.81022	14.3952	0.000148183
uc007pyi.1	BC025054	Mus musculus 10 days embryo whole body cDNA, RIKEN full-length enriched library, clone:2610307P16 product:unclassifiable, full insert sequence.	2224	23	11	23	7	8	9	5	11	15	3	10	12.8656	14.2744	19.4697	7.9326	12.2714	5.86108	4.6304	6.36871	6.9865	2.33442	5.95952	-1.28027	1.18429	14.395	0.000148199
uc008mao.1	Duoxa1	dual oxidase maturation factor 1	1543	112	46	76	29	43	57	44	23	34	38	36	90.3003	86.0384	92.7287	47.3679	95.0695	53.5031	58.7313	19.1936	22.8253	42.6197	30.9231	-1.13623	3.19053	14.3899	0.000148598
uc008fnx.1	Ccdc68	RecName: Full=Coiled-coil domain-containing protein 68;	1248	15	10	18	2	8	9	1	2	7	1	6	14.9525	23.1252	27.1534	4.03894	21.8683	10.4447	1.65032	2.06352	5.81014	1.38668	6.3721	-1.88302	0.664105	14.3762	0.000149686
uc008elz.1	AK008288	Mus musculus adult male small intestine cDNA, RIKEN full-length enriched library, clone:2010005H04 product:unclassifiable, full insert sequence.	525	85	40	66	15	26	41	17	36	40	21	39	201.417	219.888	236.674	72.0085	168.948	113.108	66.6918	88.2952	78.9231	69.2233	98.458	-1.06665	2.80632	14.365	0.000150573
uc009bde.1	Fam71f2	hypothetical protein LOC245884	1176	1	2	2	1	1	0	0	0	0	0	0	1.05786	4.90821	3.20176	2.14311	2.90089	0	0	0	0	0	0	-3.92922	-1.16722	14.345	0.000152181
uc012eix.1	GARI	Mus musculus GARI mRNA for Golgi-associated Rab2B interactor, complete cds.	994	1	2	2	1	1	0	0	0	0	0	0	1.25156	5.80689	3.788	2.53551	3.43204	0	0	0	0	0	0	-3.92922	-1.16722	14.345	0.000152181
uc007qrh.2	Pdlim7	SubName: Full=PDZ and LIM domain 7; SubName: Full=PDZ and LIM domain 7, isoform CRA_b;	2621	156	53	113	62	60	96	44	83	93	55	80	74.0448	58.3592	81.1667	59.6179	78.0949	53.0486	34.5755	40.776	36.7552	36.3152	40.4547	-0.801135	3.8453	14.3322	0.000153224
uc008vid.2	Htr1d	5-hydroxytryptamine receptor 1D	3066	15	9	9	1	7	8	0	0	3	1	1	6.08634	8.4717	5.52633	0.822015	7.78869	3.7791	0	0	1.01357	0.564443	0.432288	-2.44465	0.253291	14.2856	0.000157064
uc012dnh.1	Luzp1	leucine zipper protein 1	3726	875	352	536	222	299	510	198	361	501	226	361	292.148	272.647	270.825	150.163	273.758	198.243	109.447	124.755	139.283	104.968	128.413	-0.907918	6.13236	14.2826	0.000157311
uc009lqv.2	Stox2	storkhead-box protein 2 isoform 2	9316	309	146	222	121	145	214	97	136	257	77	163	41.2635	45.2297	44.8632	32.7347	53.0979	33.2701	21.445	18.7976	28.5764	14.3039	23.1902	-0.894544	4.92561	14.2603	0.00015919
uc007xte.2	Krt83	keratin, type II cuticular Hb3	1826	4	3	212	1	128	1	1	2	5	4	35	2.72519	4.74155	218.576	1.38023	239.138	0.793176	1.12793	1.41034	2.83643	3.79098	25.4046	-3.94656	3.01671	14.1777	0.000166333
uc008ycd.1	Cdkl2	cyclin-dependent kinase-like 2 isoform 2	4218	69	34	58	13	37	51	13	17	28	7	26	20.3507	23.2634	25.8874	7.76764	29.925	17.5119	6.34775	5.18963	6.8763	2.872	8.16982	-1.43653	2.60002	14.1697	0.000167042
uc009inb.2	Ucp2	mitochondrial uncoupling protein 2	4133	1160	446	933	324	472	701	159	589	662	372	345	349.164	311.437	424.994	197.575	389.597	245.653	79.2346	183.503	165.919	155.765	110.637	-1.09234	6.62034	14.1682	0.00016717
uc007rvu.1	Actbl2	beta-actin-like protein 2	2737	2	0	67	2	28	0	1	2	1	0	9	0.90906	0	46.0857	1.84165	34.8997	0	0.752503	0.940912	0.378467	0	4.35826	-3.84681	1.20265	14.1361	0.000170045
uc012cfb.1	Flrt3	fibronectin leucine rich transmembrane protein	3984	897	330	651	198	391	492	151	129	356	60	440	280.098	239.053	307.63	125.256	334.808	178.861	78.0622	41.6931	92.5623	26.063	146.379	-1.45265	6.06905	14.07	0.000176135
uc008wge.1	Agrn	SubName: Full=Agrn protein; Flags: Fragment;	2062	473	190	403	165	247	369	137	137	345	116	211	285.371	265.929	367.945	201.673	408.646	259.184	136.841	85.5511	173.314	97.3558	135.625	-1.04528	5.50663	14.0699	0.000176145
uc009oel.2	Endod1	endonuclease domain-containing 1 protein	4470	1000	389	714	205	408	562	294	261	467	159	423	278.311	251.155	300.716	115.584	311.38	182.095	135.464	75.1842	108.221	61.5576	125.423	-1.1328	6.30731	14.0462	0.000178374
uc008xbh.2	Fgfr3	fibroblast growth factor receptor 3 isoform 2	3956	262	121	274	64	146	179	62	32	138	27	131	82.3915	88.2733	130.395	40.7733	125.903	65.534	32.2789	10.4157	36.1348	11.8114	43.8895	-1.48466	4.59175	14.0363	0.00017932
uc008fnw.1	Ccdc68	coiled-coil domain-containing protein 68	1525	17	10	18	2	8	10	1	2	7	1	6	13.8681	18.9248	22.2213	3.30531	17.8961	9.4973	1.35056	1.68871	4.75479	1.13481	5.21467	-1.86649	0.702178	14.0314	0.000179782
uc008pei.2	Foxo1	forkhead box protein O1	5552	219	82	165	93	78	147	57	90	164	81	100	49.0718	42.625	55.9501	42.2168	47.9274	38.3476	21.145	20.8731	30.5983	25.2481	23.8724	-0.832498	4.3449	14.0127	0.00018158
uc007qrg.2	Pdlim7	PDZ and LIM domain protein 7 isoform a	2619	158	54	116	61	62	97	44	86	95	56	82	75.0514	59.5057	83.3852	58.7011	80.7597	53.6422	34.6019	42.2821	37.5743	37.0037	41.4977	-0.797551	3.86977	14.0081	0.000182028
uc008vic.2	Htr1d	5-hydroxytryptamine receptor 1D	2908	14	9	9	1	7	8	0	0	3	1	1	5.98923	8.93199	5.82659	0.866678	8.21188	3.98443	0	0	1.06864	0.595111	0.455776	-2.42087	0.23614	13.9342	0.000189323
uc007nyn.2	Plekhg3	RecName: Full=Pleckstrin homology domain-containing family G member 3; Short=PH domain-containing family G member 3;	5140	245	96	192	114	110	193	67	98	184	91	113	59.298	53.9024	70.3242	55.8977	73.0076	54.3831	26.8469	24.5503	37.0816	30.6387	29.1381	-0.88355	4.60073	13.895	0.00019331
uc007htp.1	Osbp2	oxysterol-binding protein 2	3240	14	4	16	7	5	8	4	5	6	1	1	5.37552	3.563	9.29697	5.44509	5.26458	3.57614	2.54272	1.9871	1.91827	0.534131	0.409073	-1.66698	0.533019	13.8869	0.000194147
uc009pki.1	2310030G06Rik	hypothetical protein LOC66952	1242	54	28	41	16	17	33	10	19	29	15	29	54.0891	65.0634	62.1482	32.4676	46.6945	38.4824	16.5829	19.6982	24.1869	20.9008	30.9473	-1.04106	2.2903	13.8728	0.000195606
uc007esk.1	Ptprk	receptor-type tyrosine-protein phosphatase kappa	2572	145	65	129	45	54	87	41	70	98	23	76	70.1349	72.9361	94.4246	44.0954	71.6245	48.9912	32.8319	35.0446	39.4692	15.4757	39.1641	-1.00097	3.74637	13.8568	0.000197277
uc007xtp.1	Krt75	keratin, type II cytoskeletal 75	3268	83	44	623	32	378	90	29	20	111	25	182	31.5961	38.8571	358.899	24.6786	394.592	39.8869	18.2767	7.88028	35.1839	13.2389	73.8134	-2.42946	4.93633	13.8254	0.000200603
uc008dou.2	Crim1	cysteine-rich motor neuron 1 protein precursor	5995	373	190	290	162	184	277	100	223	336	164	188	77.4028	91.4671	91.07	68.1048	104.705	66.9207	34.3553	47.8971	58.0568	47.342	41.5637	-0.803932	5.31859	13.8187	0.000201325
uc007zvm.1	AY026312	keratin-associated protein 16-10-like	461	1	0	306	1	216	4	0	3	9	2	30	2.69859	0	1249.65	5.46703	1598.42	12.5669	0	8.37942	20.223	7.50795	86.2514	-4.62566	3.60401	13.7942	0.000203966
uc012ejv.1	2010107G12Rik	hypothetical protein LOC243753	2158	11	3	5	1	4	1	0	2	4	0	2	6.3413	4.01208	4.36199	1.16789	6.32335	0.671149	0	1.19336	1.92005	0	1.22836	-2.14279	-0.259212	13.7856	0.000204898
uc008gyu.1	BC032181	Mus musculus adult male epididymis cDNA, RIKEN full-length enriched library, clone:9230105K24 product:unclassifiable, full insert sequence.	1680	31	12	20	6	8	14	3	3	14	4	11	22.9557	20.6145	22.4123	9.00107	16.245	12.0695	3.67786	2.29935	8.63221	4.12044	8.67819	-1.44861	1.18681	13.724	0.000211727
uc007yrg.1	Ephb3	ephrin type-B receptor 3 precursor	4145	185	68	182	71	95	136	67	45	112	53	99	55.5245	47.3461	82.6634	43.1704	78.1876	47.5209	33.2915	13.9792	27.9896	22.1281	31.656	-1.0606	4.20019	13.6968	0.00021482
uc012cfc.1	Flrt3	fibronectin leucine rich transmembrane protein	4537	914	336	671	203	397	509	161	131	367	63	454	250.619	213.733	278.433	112.766	298.511	162.487	73.087	37.1789	83.7916	24.0306	132.627	-1.43086	6.10617	13.6925	0.000215311
uc012beh.1	Cidea	cell death activator CIDE-A	1164	77	39	63	9	32	46	13	5	27	4	21	82.2953	96.6968	101.895	19.4868	93.7855	57.2367	23.0024	5.53109	24.0278	5.94702	23.9118	-1.74931	2.53608	13.6906	0.000215532
uc007nyk.2	Plekhg3	pleckstrin homology domain-containing family G	4955	274	96	210	106	116	200	75	108	176	99	123	68.793	55.9149	79.7888	53.9156	79.8644	58.4597	31.1746	28.0656	36.7936	34.5767	32.9009	-0.869703	4.66929	13.6887	0.00021575
uc008hbg.1	Kank1	KN motif and ankyrin repeat domain-containing	3358	799	366	698	156	406	584	167	145	397	77	276	296.008	314.558	391.328	117.084	412.462	251.885	102.428	55.6008	122.465	39.6828	108.937	-1.43084	6.07956	13.6684	0.00021809
uc008ydp.1	Stbd1	starch-binding domain-containing protein 1	1985	81	42	100	41	49	60	43	43	66	34	57	50.7647	61.0645	94.8431	52.0566	84.2121	43.7785	44.616	27.8934	34.4419	29.6422	38.0592	-0.910322	3.36547	13.6654	0.000218439
uc009gnw.2	Klk6	kallikrein related-peptidase 6 precursor	1358	3534	1305	2285	266	1110	1178	679	85	573	74	390	3237.46	2773.39	3167.76	493.667	2788.44	1256.36	1029.8	80.5959	437.077	94.3027	380.637	-2.18937	7.60259	13.6636	0.000218657
uc012cru.1	Bglap	RecName: Full=Osteocalcin; AltName: Full=Bone Gla protein; Short=BGP; AltName: Full=Gamma-carboxyglutamic acid-containing protein; Flags: Precursor;	476	30	11	23	1	9	6	8	0	6	3	0	78.4064	66.6939	90.9677	5.29475	64.5022	18.2564	34.6151	0	13.0571	10.907	0	-2.30603	0.912651	13.6492	0.000220331
uc009gnu.2	Klk6	kallikrein related-peptidase 6 precursor	1346	3223	1223	2149	245	1032	1103	627	77	540	69	364	2978.88	2622.3	3005.78	458.747	2615.61	1186.86	959.413	73.6613	415.578	88.7149	358.428	-2.18517	7.49748	13.6468	0.000220622
uc009gnv.2	Klk6	kallikrein related-peptidase 6 precursor	1350	3223	1223	2149	245	1032	1103	627	77	540	69	364	2970.05	2614.53	2996.88	457.388	2607.86	1183.35	956.57	73.443	414.346	88.452	357.366	-2.18517	7.49748	13.6463	0.000220681
uc009afw.1	Pdgfa	platelet-derived growth factor subunit A	1015	38	21	38	9	21	27	8	20	22	4	8	46.5752	59.7109	70.4829	22.3475	70.5817	38.5272	16.2333	25.3722	22.4523	6.82003	10.4465	-1.39833	1.92107	13.6442	0.000220918
uc009jbd.2	Ppfibp2	RecName: Full=Liprin-beta-2; AltName: Full=Coiled-coil-like protein 1; AltName: Full=Protein tyrosine phosphatase receptor type f polypeptide-interacting protein-binding protein 2; Short=PTPRF-interacting protein-binding protein 2;	1958	54	17	41	9	28	24	10	21	35	13	15	34.3098	25.0574	39.4219	11.5846	48.7847	17.7529	10.5189	13.8102	18.5165	11.4901	10.1537	-1.18932	2.17534	13.6237	0.000223351
uc012epm.1	Lrig1	leucine-rich repeats and immunoglobulin-like	4438	1023	463	919	253	495	734	280	322	614	208	460	286.765	301.088	389.847	143.676	380.502	239.54	129.943	93.4248	143.313	81.1089	137.378	-1.12703	6.5547	13.617	0.000224141
uc008ydq.1	Stbd1	SubName: Full=Stbd1 protein;	2071	81	42	100	41	49	60	43	43	66	35	57	48.6566	58.5288	90.9047	49.8949	80.7151	41.9606	42.7633	26.7351	33.0116	29.2469	36.4788	-0.904792	3.36773	13.5828	0.000228264
uc007mdx.2	BC006965	Mus musculus 12 days embryo embryonic body between diaphragm region and neck cDNA, RIKEN full-length enriched library, clone:9430092C05 product:inferred: Mus musculus, clone MGC:6956 IMAGE:3153901, mRNA, complete cds, full insert sequence.	1952	14	7	10	2	2	7	1	0	1	0	0	8.92248	10.3495	9.64465	2.58227	3.49534	5.19384	1.05512	0	0.530669	0	0	-2.58324	0.0317699	13.5765	0.000229031
uc008vob.1	Arhgef19	rho guanine nucleotide exchange factor 19	3397	84	26	49	27	45	56	17	17	49	7	22	30.7625	22.0891	27.1561	20.0318	45.1914	23.8761	10.3071	6.44387	14.9418	3.56611	8.58367	-1.34382	2.75118	13.5762	0.000229068
uc012epl.1	Lrig1	leucine-rich repeats and immunoglobulin-like	4831	1065	491	972	274	528	772	302	334	653	220	488	274.252	293.322	378.788	142.944	372.851	231.446	128.752	89.0232	140.017	78.8094	133.884	-1.12879	6.63763	13.5678	0.000230101
uc009dnw.1	Mical3	SubName: Full=Putative uncharacterized protein Mical3;	6323	198	71	187	94	110	159	52	74	174	66	96	38.9564	32.4067	55.6782	37.4677	59.3483	36.4203	16.938	15.0696	28.5056	18.064	20.1231	-0.983855	4.37935	13.5518	0.000232066
uc007fly.1	Egr2	early growth response protein 2	2856	401	178	230	81	196	272	18	27	152	28	88	174.672	179.871	151.613	71.4791	234.119	137.937	12.9807	12.173	55.1301	16.9665	40.8385	-1.81367	4.82178	13.4804	0.000241072
uc012fjk.1	Klk6	kallikrein related-peptidase 6 precursor	1247	2879	1115	1929	220	920	1003	573	68	488	64	342	2872.18	2580.53	2912.27	444.64	2516.87	1164.94	946.392	70.216	405.375	88.819	363.501	-2.16115	7.34786	13.4732	0.000241991
uc008tyl.1	Dhcr24	24-dehydrocholesterol reductase precursor	4028	1836	620	1657	290	883	840	462	100	340	71	596	567.049	444.224	774.461	181.452	747.842	302.037	236.23	31.9672	87.4365	30.5043	196.111	-1.88155	7.04255	13.4707	0.000242313
uc009czu.1	Lrig1	leucine-rich repeats and immunoglobulin-like	4966	1076	499	982	279	543	783	311	338	670	229	496	269.552	289.997	372.281	141.596	373.02	228.363	128.984	87.6403	139.756	79.8034	132.38	-1.12223	6.66405	13.466	0.00024292
uc009jbg.1	Ppfibp2	SubName: Full=Ppfibp2 protein; Flags: Fragment;	1015	34	12	32	5	15	17	8	11	14	10	11	41.6725	34.1205	59.3541	12.4153	50.4155	24.2579	16.2333	13.9547	14.2878	17.0501	14.3639	-1.25706	1.58245	13.452	0.000244746
uc008ueb.1	Gm12824	UPF0632 protein A precursor	6617	50	19	59	26	28	33	20	34	42	16	15	9.40039	8.28691	16.7864	9.90294	14.4356	7.22309	6.22518	6.61624	6.57494	4.18457	3.00453	-1.05054	2.53161	13.4492	0.000245108
uc007flx.1	Egr2	early growth response protein 2	2965	405	182	233	83	198	279	19	28	154	28	88	169.929	177.152	147.944	70.5514	227.813	136.285	13.1981	12.1598	53.8021	16.3428	39.3372	-1.80663	4.84456	13.4315	0.000247439
uc007ikm.1	Gabrp	gamma-aminobutyric acid receptor subunit pi	3280	21	7	112	2	56	10	0	1	4	0	26	7.96494	6.1592	64.2851	1.53677	58.2442	4.41567	0	0.392572	1.26325	0	10.5062	-3.2706	2.20004	13.417	0.000249356
uc009ihi.1	Sytl2	synaptotagmin-like protein 2 isoform 4	2706	48	36	65	31	34	28	22	28	61	35	34	22.0674	38.395	45.2222	28.8726	42.8637	14.9865	16.7447	13.3237	23.351	22.3837	16.6532	-0.961762	2.84246	13.4065	0.00025076
uc012gvs.1	Tpm1	tropomyosin alpha-1 chain isoform 7	1675	2750	1215	2042	735	1317	1495	552	1403	1488	892	1065	2042.47	2093.45	2295.13	1105.92	2682.31	1292.7	678.746	1078.54	920.22	921.6	842.715	-1.09611	7.92519	13.4031	0.000251213
uc008hbf.1	Kank1	KN motif and ankyrin repeat domain-containing	5410	1084	502	921	209	528	768	230	190	550	110	372	249.27	267.798	320.501	97.3646	332.947	205.605	87.5616	45.222	105.31	35.1875	91.1363	-1.4154	6.49959	13.3997	0.000251669
uc007nyi.2	Plekhg3	pleckstrin homology domain-containing family G	3434	111	37	77	30	41	69	26	43	42	40	40	40.2124	31.0958	42.214	22.0178	40.7307	29.1017	15.5939	16.1236	12.6693	20.1582	15.4385	-0.964432	3.19137	13.3921	0.000252686
uc007rol.1	Rgnef	rho-guanine nucleotide exchange factor	3160	115	36	75	35	55	65	21	57	82	33	39	45.2739	32.8788	44.6828	27.9147	59.3765	29.7918	13.6872	23.2264	26.8801	18.0725	16.3577	-0.960282	3.31152	13.3864	0.000253452
uc009bhl.1	Cald1	SubName: Full=H-caldesmon; Flags: Fragment;	1154	381	242	474	223	297	316	97	359	399	167	315	410.73	605.215	773.284	487.025	877.99	396.599	173.121	400.574	358.155	250.44	361.785	-0.957442	5.74349	13.3742	0.00025511
uc008xbg.2	Fgfr3	fibroblast growth factor receptor 3 isoform 1	4205	268	126	288	65	149	184	69	34	147	27	138	79.2877	86.4778	128.942	38.9583	120.881	63.3756	33.7961	10.4113	36.2122	11.1119	43.497	-1.45587	4.64739	13.3571	0.000257441
uc012dut.1	Fgfr3	fibroblast growth factor receptor 3 isoform 3	4016	275	123	278	64	146	187	66	32	144	28	132	85.1876	88.3917	130.322	40.1641	124.022	67.4401	33.848	10.2601	37.1426	12.0658	43.5638	-1.45589	4.62386	13.3544	0.00025781
uc009fjh.1	Mill1	MHC I like leukocyte 1	2489	308	146	175	64	112	167	5	13	132	14	24	153.944	169.289	132.367	64.8048	153.508	97.1766	4.13741	6.72531	54.9354	9.73409	12.78	-2.11518	4.28666	13.3438	0.000259282
uc008vnd.2	Padi4	Mus musculus mRNA for peptidylarginine deiminase type IV, complete cds.	1224	17	7	19	4	8	11	1	5	6	3	7	17.2784	16.5051	29.2239	8.23627	22.297	13.0161	1.68268	5.25996	5.07777	4.24162	7.57988	-1.55529	0.776312	13.3282	0.000261448
uc008xbf.2	Fgfr3	fibroblast growth factor receptor 3 isoform 1	4218	268	125	288	65	148	184	69	34	146	27	138	79.0434	85.5271	128.544	38.8382	119.7	63.1803	33.6919	10.3793	35.855	11.0777	43.3629	-1.45297	4.64366	13.3232	0.000262144
uc008xbe.2	Fgfr3	fibroblast growth factor receptor 3 isoform 1	4215	268	125	288	65	148	184	69	34	146	27	138	79.0996	85.588	128.636	38.8658	119.785	63.2252	33.7159	10.3866	35.8805	11.0856	43.3938	-1.45297	4.64366	13.3231	0.000262163
uc008qrr.2	Casq2	calsequestrin-2 precursor	2459	45	24	28	42	22	28	8	25	39	27	21	22.7662	28.1678	21.4371	43.047	30.5213	16.4919	6.70061	13.0911	16.4289	19.0019	11.319	-1.03729	2.40655	13.3203	0.000262547
uc012cuw.1	Casq2	calsequestrin-2 precursor	2468	45	24	28	42	22	28	8	25	39	27	21	22.6832	28.0651	21.3589	42.89	30.41	16.4317	6.67618	13.0433	16.369	18.9326	11.2777	-1.0373	2.40655	13.3192	0.000262699
uc008ema.1	Lrrtm2	leucine-rich repeat transmembrane neuronal	5667	224	98	126	72	80	110	49	91	156	46	139	49.1736	49.9083	41.8585	32.0207	48.1588	28.1132	17.8084	20.6767	28.5151	14.0474	32.5093	-0.896032	4.24131	13.3169	0.000263022
uc009clg.2	Fam176a	transmembrane protein 166	1768	121	43	113	25	63	75	42	31	71	17	33	85.1413	70.1918	120.327	35.6377	121.562	61.4397	48.9272	22.5774	41.5987	16.6402	24.7387	-1.26528	3.40395	13.3129	0.000263582
uc007uet.1	Atp8a2	probable phospholipid-transporting ATPase IB	3685	69	22	22	18	23	39	8	9	21	14	16	23.2943	17.23	11.2396	12.3108	21.2926	15.3284	4.47132	3.14484	5.90317	6.57481	5.75477	-1.30899	2.1548	13.3021	0.000265111
uc007yrh.1	Ephb3	Mus musculus 16 days neonate male diencephalon cDNA, RIKEN full-length enriched library, clone:G630062D11 product:Eph receptor B3, full insert sequence.	3421	136	53	143	51	83	110	51	33	82	41	71	49.4565	44.7119	78.6954	37.5724	82.7682	46.5704	30.7044	12.4209	24.8293	20.7407	27.5075	-1.11014	3.83995	13.2936	0.000266319
uc012hpp.1	Col4a6	collagen, type IV, alpha 6	6648	64	34	57	11	31	38	12	12	43	5	26	11.9764	14.7601	16.1417	4.17017	15.9078	8.27871	3.71769	2.32426	6.70009	1.30158	5.18356	-1.43291	2.49757	13.2793	0.000268353
uc008adc.1	Pcp4	Purkinje cell protein 4	641	21	10	12	4	12	15	2	1	2	1	1	40.7566	45.0238	35.2444	15.7273	63.8649	33.8925	6.42621	2.0088	3.23203	2.69982	2.0677	-2.21533	0.720545	13.2755	0.000268896
uc007vjc.1	Myo10	myosin X	8098	856	369	687	232	402	527	260	433	555	227	450	131.502	131.507	159.715	72.2042	169.351	94.2547	66.127	68.85	70.9935	48.511	73.6513	-0.91496	6.32504	13.2536	0.000272056
uc007lkb.2	Krt33b	keratin, type I cuticular Ha3-II	1581	1	0	245	1	163	3	1	4	5	2	32	0.786874	0	291.743	1.59412	351.718	2.74827	1.30272	3.25778	3.27598	2.18923	26.8265	-4.25172	3.25428	13.2475	0.000272946
uc008imv.1	AK018352	Mus musculus 12 days embryo female ovary cDNA, RIKEN full-length enriched library, clone:6620402G01 product:unclassifiable, full insert sequence.	2113	43	16	16	21	17	19	10	17	30	6	16	25.3166	21.8535	14.2556	25.0479	27.4466	13.0234	9.74728	10.3596	14.707	4.9141	10.0361	-1.07403	1.85809	13.2408	0.000273927
uc007zvl.1	Krtap8-2	keratin-associated protein 8-2	482	0	0	98	1	84	1	0	0	2	3	11	0	0	382.777	5.22884	594.526	3.00485	0	0	4.2982	10.7713	30.2476	-4.51971	2.09428	13.2332	0.000275036
uc008wkt.1	Crot	peroxisomal carnitine O-octanoyltransferase	2803	257	143	243	98	132	168	99	133	209	99	203	114.064	147.236	163.211	88.1161	160.653	86.8073	72.7436	61.0973	77.2372	61.123	95.9884	-0.82332	4.85444	13.2174	0.000277365
uc008pqc.2	Fhdc1	FH2 domain-containing protein 1	4172	269	126	235	38	127	181	51	42	128	25	93	80.2131	87.1619	106.045	22.9557	103.848	62.8354	25.1773	12.9628	31.7811	10.3702	29.545	-1.47193	4.44934	13.1876	0.000281807
uc011xmf.1	Eea1	Mus musculus adult male aorta and vein cDNA, RIKEN full-length enriched library, clone:A530029P08 product:similar to ENDOSOMAL PROTEIN [Homo sapiens], full insert sequence.	1395	129	44	61	20	34	59	22	44	45	35	33	115.041	91.0288	82.3232	36.1333	83.1464	61.2559	32.4812	40.6137	33.415	43.4196	31.3535	-1.02276	3.08788	13.1816	0.000282715
uc009jjc.1	Plekha7	pleckstrin homology domain-containing family A	4523	154	60	116	44	77	112	52	38	83	22	45	42.3576	38.2847	48.2834	24.5176	58.0768	35.8642	23.6788	10.8181	19.0088	8.4176	13.1866	-1.1916	3.74419	13.1677	0.000284817
uc009ptl.1	Cspg4	chondroitin sulfate proteoglycan 4 precursor	4905	184	58	144	69	88	108	59	95	129	23	67	46.6677	34.1263	55.2701	35.4537	61.2044	31.89	24.774	24.939	27.2429	8.11486	18.1043	-1.04208	4.0521	13.1614	0.00028577
uc012fqx.1	Frag1	Mus musculus 13 days embryo forelimb cDNA, RIKEN full-length enriched library, clone:5930437G21 product:FGF receptor activating protein 1, full insert sequence.	392	47	10	18	4	17	15	5	10	17	6	9	149.159	73.6231	86.4476	25.7173	147.945	55.4211	26.2704	32.8479	44.9227	26.4885	30.43	-1.40334	1.46329	13.1576	0.000286352
uc009etb.1	Far2	fatty acyl-CoA reductase 2	3322	33	47	15	10	12	17	2	11	19	6	20	12.3581	40.8318	8.50077	7.58669	12.3231	7.41173	1.23998	4.2637	5.92458	3.12568	7.97951	-1.6463	1.80375	13.1489	0.000287696
uc009ptn.1	Cspg4	chondroitin sulfate proteoglycan 4 precursor	7899	218	80	167	82	98	141	73	104	156	31	81	34.3338	29.2293	39.8025	26.1634	42.3246	25.8534	19.0342	16.9533	20.4577	6.79175	13.5912	-1.00173	4.31487	13.1023	0.00029494
uc008hbh.1	Kank1	KN motif and ankyrin repeat domain-containing	4713	1019	484	874	196	501	733	217	187	535	101	357	268.976	296.38	349.125	104.812	362.643	225.256	94.8299	51.0902	117.587	37.0865	100.396	-1.40385	6.42852	13.0829	0.00029801
uc008qrt.1	Vangl1	vang-like protein 1	1479	267	128	124	46	90	149	57	50	136	42	86	224.585	249.771	157.841	78.3866	207.593	145.911	79.3761	43.5307	95.252	49.1443	77.0684	-1.16486	4.25564	13.0808	0.000298337
uc007woe.1	Myh9	SubName: Full=Myh9 protein;	2073	1057	390	667	312	354	632	201	498	583	356	393	634.327	542.957	605.749	379.321	582.563	441.558	199.701	309.331	291.322	297.196	251.269	-0.879137	6.42117	13.0501	0.000303265
uc008amt.1	Mllt4	Mus musculus 11 days pregnant adult female ovary and uterus cDNA, RIKEN full-length enriched library, clone:5033403D15 product:inferred: l-Afadin {Rattus norvegicus}, full insert sequence.	2661	847	401	646	221	386	669	166	172	509	114	275	395.982	434.91	457.04	209.315	494.859	364.126	128.483	83.2295	198.142	74.14	136.973	-1.27741	6.17275	13.0476	0.000303668
uc008juj.2	Itgb6	integrin beta-6 precursor	4788	245	95	158	52	81	146	57	95	114	41	99	63.6574	57.2624	62.1254	27.3717	57.7125	44.164	24.5191	25.5484	24.6635	14.8191	27.4048	-0.99715	4.24101	13.0456	0.000303992
uc009ihg.1	Sytl2	synaptotagmin-like protein 2 isoform 4	2658	47	36	64	30	34	28	22	27	61	34	34	21.9978	39.0884	45.3306	28.4458	43.6378	15.2571	17.0471	13.0798	23.7727	22.1369	16.9539	-0.958813	2.82624	13.018	0.000308503
uc009ihj.1	Sytl2	synaptotagmin-like protein 2 isoform 4	2751	47	36	64	30	34	28	22	27	61	34	34	21.2542	37.767	43.7982	27.4842	42.1626	14.7414	16.4708	12.6377	22.969	21.3885	16.3808	-0.958813	2.82624	13.0176	0.000308569
uc007srq.1	Zmiz1	zinc finger MIZ domain-containing protein 1	2939	144	50	106	75	79	97	51	89	120	52	71	60.9537	49.0988	67.9005	64.3152	91.6993	47.8016	35.7399	38.9928	42.2946	30.6194	32.0188	-0.804748	3.92494	12.9926	0.000312722
uc009kue.1	Efnb2	ephrin-B2 precursor	4319	663	344	542	120	263	477	180	144	293	94	241	190.971	229.866	236.256	70.0245	207.736	159.958	85.8365	42.9312	70.2729	37.6649	73.9571	-1.25288	5.78964	12.9893	0.000313275
uc012gvr.1	Tpm1	tropomyosin alpha-1 chain isoform 6	1675	2772	1225	2048	751	1319	1507	567	1446	1526	911	1095	2058.81	2110.68	2301.87	1130	2686.39	1303.07	697.19	1111.6	943.72	941.23	866.453	-1.07372	7.94293	12.978	0.000315169
uc009skw.1	Nudt10	diphosphoinositol polyphosphate phosphohydrolase	1750	9	4	7	1	2	2	1	2	3	0	2	6.39796	6.59663	7.53055	1.44017	3.8988	1.65524	1.17691	1.47159	1.77577	0	1.51474	-1.9378	-0.253388	12.9735	0.000315926
uc007zvj.1	Krtap16-5	keratin-associated protein 16-5	526	0	0	144	2	160	1	2	1	0	3	20	0	0	515.399	9.58289	1037.7	2.7535	7.83118	2.44798	0	9.87024	50.3953	-4.6287	2.88404	12.9571	0.000318718
uc008ilc.1	AK163016	SubName: Full=Putative uncharacterized protein;	3605	52	27	40	5	25	31	11	4	19	5	15	17.9447	21.6152	20.8892	3.49556	23.6577	12.4545	6.28449	1.42872	5.45949	2.40025	5.51483	-1.63619	2.04602	12.9518	0.000319614
uc007zin.1	Cd200	Mus musculus cell surface molecule OX-2 mRNA, complete cds.	1019	96	21	62	37	24	48	21	36	58	18	38	117.202	59.4765	114.547	91.5123	80.3481	68.224	42.4451	45.4906	58.96	30.5697	49.426	-0.923157	2.87381	12.9039	0.000327902
uc009kbu.2	Cpxm2	inactive carboxypeptidase-like protein X2	3506	64	26	71	41	40	51	11	34	71	28	30	22.7094	21.4024	38.1253	29.473	38.9212	21.0682	6.46195	12.4871	20.9773	13.821	11.3411	-1.03897	2.95336	12.9002	0.000328554
uc008pqd.2	Fhdc1	FH2 domain-containing protein 1	4091	272	125	237	37	126	181	52	42	127	25	96	82.7135	88.1822	109.065	22.7942	105.07	64.0795	26.1792	13.2195	32.1572	10.5755	31.1019	-1.46109	4.45191	12.8995	0.000328665
uc009bxl.1	Nfe2l3	nuclear factor erythroid 2-related factor 3	2544	386	169	390	73	189	240	107	68	195	44	208	188.759	191.721	288.612	72.3199	253.445	136.636	86.6263	34.418	79.4001	29.9315	108.366	-1.32705	5.09314	12.8915	0.000330069
uc008xwo.1	Lphn3	RecName: Full=Latrophilin-3; AltName: Full=Lectomedin-3; Flags: Precursor;	1897	106	42	60	22	25	65	17	13	37	8	26	69.5146	63.8973	59.5457	29.2286	44.9585	49.6268	18.4571	8.82409	20.204	7.29819	18.1657	-1.38668	2.79797	12.8872	0.000330839
uc008dpx.1	Cdc42ep3	cdc42 effector protein 3	1967	297	92	187	74	111	186	79	79	163	71	83	187.841	134.984	178.98	94.8155	192.512	136.955	82.7191	51.715	85.8394	62.4664	55.9267	-0.994749	4.51232	12.8651	0.000334766
uc008qfi.1	Tchhl1	trichohyalin-like protein 1	2066	2	3	1000	5	594	16	5	4	18	16	138	1.20431	4.19074	911.247	6.09947	980.832	11.2166	4.98451	2.49301	9.02497	13.4024	88.5308	-4.13027	5.24034	12.8464	0.000338129
uc008vjv.1	Ece1	endothelin-converting enzyme 1	2134	339	149	252	106	162	217	66	252	208	100	95	197.625	201.508	222.317	125.188	258.976	147.277	63.699	152.055	100.965	81.0957	59.0031	-0.992844	4.9727	12.8415	0.000339013
uc007zvq.1	Krtap6-2	keratin-associated protein 6-2	789	0	0	217	2	263	0	0	1	2	1	26	0	0	517.785	6.38859	1137.15	0	0	1.63199	2.62577	2.19339	43.6759	-5.25543	3.54944	12.8415	0.000339018
uc007rvs.2	Plk2	serine/threonine-protein kinase PLK2	2801	562	221	323	132	262	361	140	168	248	123	299	249.609	227.709	217.098	118.772	319.1	186.666	102.943	77.2307	91.7153	75.9949	141.483	-1.00517	5.52945	12.8292	0.000341255
uc008ada.2	Igsf5	immunoglobulin superfamily member 5 isoform 3	1281	11	9	8	4	8	10	2	0	2	0	1	10.6827	20.2765	11.7573	7.86979	21.3049	11.3063	3.21561	0	1.61728	0	1.03466	-2.25284	0.298819	12.825	0.000342019
uc008yce.1	Cdkl2	cyclin-dependent kinase-like 2 isoform 1	4041	67	31	55	14	34	51	16	16	27	8	27	20.6264	22.1398	25.6236	8.73155	28.7031	18.279	8.15481	5.09829	6.92115	3.42605	8.85566	-1.3128	2.56574	12.8216	0.000342649
uc012adg.1	Ephb3	RecName: Full=Ephrin receptor; EC=2.7.10.1;	5085	176	67	179	68	99	140	61	44	114	54	100	43.0585	38.0263	66.2718	33.7031	66.4176	39.8756	24.7071	11.1418	23.2229	18.3779	26.0648	-1.04819	4.18789	12.8174	0.000343403
uc008wgh.1	Agrn	SubName: Full=Agrin; Flags: Fragment;	801	75	28	73	39	36	65	28	23	53	20	20	116.484	100.885	171.576	122.711	153.323	117.531	71.996	36.9734	68.5404	43.2106	33.0935	-1.10313	2.95163	12.8099	0.000344791
uc008vac.1	Ptpru	receptor-type tyrosine-protein phosphatase U	4318	81	27	73	26	30	62	10	15	50	14	19	23.3367	18.046	31.8278	15.1755	23.7016	20.796	4.7698	4.47303	11.9947	5.61097	5.83199	-1.31921	2.75105	12.806	0.000345511
uc009afx.1	Pdgfa	platelet-derived growth factor subunit A	1084	38	21	38	9	22	28	8	20	24	4	8	43.6105	55.9101	65.9965	20.925	69.236	37.411	15.2	23.7572	22.9343	6.38591	9.78152	-1.37289	1.9442	12.8022	0.000346216
uc007xtf.2	Krt83	keratin, type II cuticular Hb3	1042	1	1	93	0	55	0	1	2	1	1	14	1.1939	2.7697	168.028	0	180.067	0	1.97658	2.47147	0.994113	1.66083	17.8076	-4.0019	1.79753	12.7893	0.000348611
uc007kad.1	Tax1bp3	tax1-binding protein 3	2812	61	21	45	28	25	28	18	42	46	22	26	26.9868	21.5528	30.1275	25.0954	30.3294	14.4216	13.1838	19.2321	16.9452	13.5394	12.2547	-0.83202	2.57757	12.7858	0.000349269
uc007lin.1	Krt25	keratin, type I cytoskeletal 25	1651	6	5	4186	13	2077	35	5	21	46	52	434	4.52107	8.74024	4773.3	19.8449	4291.69	30.7037	6.23743	16.3782	28.8612	54.5065	348.408	-4.48933	7.16455	12.7527	0.000355488
uc008fco.1	Grpel2	grpE protein homolog 2, mitochondrial precursor	4046	240	83	131	69	90	136	66	66	149	45	109	73.7943	59.2042	60.9554	42.9809	75.8849	48.6836	33.597	21.0045	38.1473	19.2477	35.7064	-0.931948	4.2433	12.7437	0.000357208
uc008jun.2	Itgb6	integrin beta-6 precursor	1487	78	21	38	13	26	35	15	18	39	15	21	65.2561	40.7576	48.1104	22.0335	59.6487	34.09	20.7761	15.5867	27.168	17.4571	18.7178	-1.08284	2.39363	12.7408	0.000357761
uc007ubw.2	Atp12a	potassium-transporting ATPase alpha chain 2	3951	611	321	392	55	319	339	18	8	163	9	43	192.385	234.476	186.787	35.0839	275.437	124.269	9.38314	2.60721	42.735	3.9421	14.4247	-2.48636	5.32948	12.7122	0.000363285
uc009gqi.1	Myh14	myosin-14	6372	302	166	468	84	244	262	119	133	243	97	223	58.9615	75.1852	138.273	33.2243	130.633	59.5519	38.464	26.8763	39.5033	26.3444	46.3847	-1.13974	5.28943	12.7086	0.000363986
uc012fjt.1	Myh14	myosin-14	6495	302	166	468	84	244	262	119	133	243	97	223	57.8449	73.7614	135.654	32.5951	128.159	58.4241	37.7356	26.3673	38.7552	25.8455	45.5063	-1.13974	5.28943	12.7081	0.000364077
uc008qee.1	Sprr4	small proline-rich protein 4	231	1580	666	720	127	398	659	16	9	138	27	32	8509.07	8320.75	5867.96	1385.62	5877.73	4131.84	142.656	50.1677	618.829	202.276	183.605	-2.75239	6.21227	12.7026	0.000365152
uc007xdt.1	Celsr1	cadherin EGF LAG seven-pass G-type receptor 1	11050	732	238	664	191	330	504	133	83	298	43	291	82.4112	62.1606	113.129	43.5635	101.88	66.06	24.7898	9.67185	27.9356	6.73439	34.9041	-1.50688	5.85079	12.6472	0.000376137
uc007idb.2	Slc1a4	neutral amino acid transporter A	3926	87	31	69	38	50	65	30	41	48	32	52	27.5681	22.7883	33.0876	24.3941	43.4469	23.9791	15.7382	13.4471	12.6647	14.1056	17.5549	-0.887939	3.17952	12.646	0.000376376
uc007hto.1	Osbp2	oxysterol-binding protein 2	3060	12	3	13	6	5	7	3	5	5	1	1	4.87862	2.82944	7.99813	4.94176	5.57426	3.31319	2.01922	2.10398	1.69259	0.56555	0.433136	-1.61903	0.363874	12.6365	0.00037828
uc007htr.1	Osbp2	oxysterol-binding protein 2	3054	5	2	10	2	5	1	2	0	3	2	1	2.03675	1.89	6.16449	1.65049	5.58521	0.474243	1.34879	0	1.01755	1.13332	0.433987	-2.17464	-0.219382	12.6319	0.000379217
uc007ilm.1	ten-m2	Mus musculus mRNA for Ten-m2, complete cds.	2715	87	39	70	22	43	55	21	10	48	5	38	39.8645	41.4567	48.5394	20.4223	54.0303	29.3402	15.9306	4.74268	18.3136	3.18708	18.5507	-1.43269	2.89098	12.6276	0.000380083
uc009cxs.1	AK083777	Mus musculus adult male spinal cord cDNA, RIKEN full-length enriched library, clone:A330042J19 product:unclassifiable, full insert sequence.	1549	4	1	2	0	2	0	0	0	0	1	0	3.21252	1.86315	2.43078	0	4.40471	0	0	0	0	1.11723	0	-3.17162	-1.03419	12.6231	0.000381015
uc009gqj.1	Myh14	myosin-14	6440	302	166	469	84	244	263	119	133	244	97	224	58.3389	74.3914	137.105	32.8735	129.254	59.148	38.0578	26.5925	39.2471	26.0662	46.1007	-1.13709	5.29136	12.6109	0.000383504
uc007pgc.1	Tmem121	transmembrane protein 121	1600	18	11	28	9	8	14	10	6	8	2	8	13.9955	19.8414	32.9461	14.1767	17.0572	12.673	12.8725	4.82864	5.17933	2.16323	6.62698	-1.43085	1.19931	12.6059	0.00038453
uc012dsh.1	Sema3e	semaphorin-3E precursor	7581	45	21	60	25	28	30	15	21	17	20	45	7.38454	7.99453	14.9002	8.31124	12.6	5.73145	4.07519	3.56686	2.32287	4.56558	7.86741	-1.12145	2.49842	12.5844	0.00038898
uc008imx.1	Arhgap21	Mus musculus 10 days neonate head cDNA, RIKEN full-length enriched library, clone:5530401C11 product:hypothetical protein, full insert sequence.	6393	552	198	333	200	187	284	160	287	418	227	207	107.417	89.3842	98.0632	78.8456	99.7874	64.3404	51.5464	57.8057	67.729	61.4488	42.9152	-0.716675	5.5807	12.5843	0.000389003
uc012bsl.1	Notch1	Mus musculus abnormal Notch1 cDNA, clone:423-6.	1233	146	52	124	51	65	95	53	67	108	43	71	147.308	121.714	189.332	104.246	179.841	111.591	88.5311	69.969	90.7327	60.3528	76.3205	-0.839296	3.81973	12.5817	0.000389544
uc009njq.2	Marveld3	MARVEL domain-containing protein 3 isoform a	2451	27	18	26	6	14	20	2	0	14	1	5	13.7043	21.1948	19.9708	6.16964	19.486	11.8183	1.68062	0	5.91682	0.706072	2.70379	-2.02331	1.31137	12.5693	0.000392129
uc007xwv.1	Hoxc13	homeobox protein Hox-C13	2433	110	55	194	44	71	98	10	1	38	6	47	56.2455	65.241	150.116	45.5788	99.5531	58.3383	8.46527	0.529239	16.1787	4.26778	25.6036	-2.13187	3.5609	12.566	0.000392836
uc008mrt.1	AK031463	Mus musculus 13 days embryo male testis cDNA, RIKEN full-length enriched library, clone:6030436K07 product:unclassifiable, full insert sequence.	2595	71	32	62	28	30	53	24	39	51	23	32	34.0375	35.5888	44.9801	27.194	39.4387	29.5807	19.0483	19.3518	20.3581	15.3385	16.344	-0.851559	2.87585	12.5569	0.000394751
uc011ygr.1	Prkca	protein kinase C alpha type	8369	169	77	189	80	65	104	59	94	172	85	72	25.1218	26.5532	42.5162	24.0918	26.4959	17.9982	14.5198	14.4627	21.2891	17.5767	11.4026	-0.837012	4.22154	12.554	0.000395361
uc008wmi.2	Pclo	protein piccolo isoform 1	20084	48	13	31	20	21	31	7	1	25	6	10	2.97323	1.86807	2.90588	2.50976	3.56704	2.23554	0.717845	0.0641126	1.28942	0.517003	0.659927	-1.57607	1.89749	12.5499	0.000396226
uc009jjb.1	Plekha7	pleckstrin homology domain-containing family A	4506	148	51	110	41	76	104	51	37	80	21	43	40.8609	32.6647	45.9587	22.9321	57.5388	33.4281	23.3111	10.5731	18.3909	8.0653	12.648	-1.17126	3.6662	12.5395	0.00039843
uc007bvk.2	B3gnt7	UDP-GlcNAc:betaGal	2595	13	3	11	7	8	4	3	8	3	5	0	6.23223	3.33645	7.98035	6.79849	10.517	2.23251	2.38104	3.9696	1.19753	3.33446	0	-1.66475	0.453262	12.5286	0.00040076
uc008maq.1	Shf	SH2 domain-containing adapter protein F	1015	48	17	34	10	18	32	9	11	22	9	12	58.8318	48.3374	63.0637	24.8305	60.4986	45.6619	18.2625	13.9547	22.4523	15.3451	15.6697	-1.21976	1.9309	12.526	0.000401335
uc012cag.1	Elf5	ETS-related transcription factor Elf-5	2877	9	6	7	1	6	6	1	2	0	0	1	3.8917	6.01882	4.58062	0.876016	7.11459	3.02052	0.715885	0.895125	0	0	0.460687	-2.29919	-0.0624506	12.5234	0.000401894
uc012cpz.1	Gm5538	hypothetical protein LOC433597	1303	1	7	0	0	2	0	0	0	0	0	0	0.954757	15.5044	0	0	5.2363	0	0	0	0	0	0	-4.73442	-1.00053	12.5007	0.000406807
uc007gko.1	Nuak1	NUAK family SNF1-like kinase 1	5018	591	281	389	191	224	473	124	113	386	122	175	146.519	161.613	145.944	95.9301	152.285	136.521	50.8949	28.9962	79.682	42.0748	46.2225	-1.13077	5.63605	12.4908	0.000408958
uc012cdz.1	Tgm6	SubName: Full=Tgm6 protein;	2948	0	1	90	0	53	0	0	1	0	1	10	0	0.978978	57.4753	0	61.332	0	0	0.436783	0	0.587036	4.49592	-4.57595	1.70287	12.478	0.000411771
uc007nzr.2	Plekhh1	pleckstrin homology domain-containing family H	6439	67	18	54	25	21	36	21	29	35	24	30	12.9447	8.06779	15.7885	9.78529	11.126	8.09756	6.71713	5.79927	5.63058	6.45038	6.17517	-0.863845	2.56829	12.4723	0.000413021
uc007mey.1	Cpsf4l	SubName: Full=Cleavage and polyadenylation specific factor 4-like; SubName: Full=DNA segment, Chr 11, ERATO Doi 636, expressed, isoform CRA_e;	1124	12	5	5	3	14	5	3	3	4	3	2	13.2817	12.8382	8.37472	6.72678	42.4913	6.44279	5.49715	3.43676	3.68635	4.61899	2.35836	-1.8443	0.371303	12.4686	0.000413852
uc011zdx.1	Ocln	occludin	3190	194	118	148	23	88	113	22	6	57	8	75	75.6568	106.756	87.3449	18.1714	94.1089	51.3048	14.2041	2.42189	18.5092	4.34002	31.1614	-1.90356	3.87478	12.426	0.000423407
uc007ljc.2	Krtap1-5	keratin associated protein 1-5	1040	1	1	643	4	439	8	0	2	7	12	78	1.1962	2.77503	1163.98	9.69346	1440.02	11.1411	0	2.47623	6.97217	19.9683	99.4047	-4.47254	4.6803	12.4155	0.000425796
uc007rqy.1	Ocln	occludin	3192	194	118	147	23	88	113	22	6	57	8	75	75.6094	106.689	86.7004	18.1601	94.0499	51.2726	14.1952	2.42037	18.4976	4.3373	31.1418	-1.90131	3.87307	12.4006	0.0004292
uc007ljv.2	Krtap9-1	keratin associated protein 9-1	612	0	0	21	0	17	1	0	0	0	0	2	0	0	64.6003	0	94.7624	2.36657	0	0	0	0	4.33136	-4.4181	0.0564531	12.3718	0.000435868
uc008ycf.1	Cdkl2	cyclin-dependent kinase-like 2 isoform 2	3952	67	31	55	13	34	51	16	16	27	8	27	21.0909	22.6384	26.2007	8.29046	29.3495	18.6906	8.33846	5.21311	7.07702	3.5032	9.05509	-1.30446	2.56054	12.3462	0.000441875
uc008rer.2	Fnbp1l	formin-binding protein 1-like isoform 2	5156	469	193	437	166	214	323	186	172	374	124	266	113.161	108.03	159.564	81.1423	141.592	90.7318	74.299	42.9546	75.1384	41.6199	68.3777	-0.880772	5.55176	12.3332	0.000444968
uc009ihh.1	Sytl2	synaptotagmin-like protein 2 isoform 5	2586	45	35	64	30	31	26	19	27	61	35	33	21.6482	39.0607	46.5927	29.2378	40.8952	14.5618	15.1324	13.444	24.4346	23.4224	16.9134	-0.95448	2.78323	12.3224	0.000447564
uc007ouy.1	Unc79	SubName: Full=Putative uncharacterized protein;	1598	11	4	6	1	3	5	0	0	2	1	0	8.56354	7.2241	7.06872	1.57716	6.40447	4.53172	0	0	1.29645	1.08297	0	-2.30792	-0.246594	12.314	0.000449579
uc012ahw.1	Krtap16-10	keratin associated protein 16-10	570	0	0	295	1	260	1	1	2	8	6	36	0	0	974.347	4.42158	1556.1	2.54094	3.61333	4.51803	14.5385	18.2167	83.7093	-4.54912	3.73691	12.3119	0.00045009
uc008vif.1	Luzp1	leucine zipper protein 1	7529	1527	646	954	396	522	896	349	654	874	418	638	252.313	247.626	238.549	132.559	236.522	172.362	95.4709	111.85	120.248	96.0796	112.313	-0.907545	6.95998	12.3061	0.000451474
uc008uwy.1	Zbtb8b	zinc finger and BTB domain-containing protein	3288	6	2	4	2	2	2	1	0	1	1	1	2.27016	1.75549	2.29031	1.53303	2.07509	0.880985	0.626399	0	0.315044	0.526333	0.403101	-2.10168	-0.566386	12.3007	0.000452795
uc008grm.1	AK017199	Mus musculus 11 days pregnant adult female ovary and uterus cDNA, RIKEN full-length enriched library, clone:5033428B15 product:hypothetical protein, full insert sequence.	1385	2	1	1	1	1	0	0	0	0	0	0	1.79646	2.08377	1.3593	1.81971	2.46314	0	0	0	0	0	0	-3.72109	-1.22754	12.2918	0.000454963
uc011zmh.1	Mir3077	Mus musculus microRNA 3077 (Mir3077), microRNA.	64	2	2	1	1	0	0	0	0	0	0	0	38.8765	90.1883	29.4162	39.3797	0	0	0	0	0	0	0	-3.72092	-1.2286	12.2908	0.000455197
uc008udo.1	Skint7	selection and upkeep of intraepithelial T-cells	1802	3	0	2	1	0	0	0	0	0	0	0	2.07111	0	2.0895	1.39861	0	0	0	0	0	0	0	-3.7188	-1.23964	12.2793	0.000458011
uc007mez.2	Cpsf4l	cleavage and polyadenylation specific factor	1220	14	5	5	3	13	6	3	3	4	3	2	14.276	11.828	7.71572	6.19746	36.3515	7.12298	5.06459	3.16632	3.39628	4.25553	2.17278	-1.77813	0.396684	12.2608	0.000462567
uc008wvx.1	Dpysl5	dihydropyrimidinase-related protein 5	5021	39	11	17	9	18	20	8	0	9	1	6	9.66299	6.3227	6.37419	4.51756	12.2298	5.76912	3.28158	0	1.85676	0.344669	1.58382	-1.8633	1.35232	12.2595	0.000462901
uc008pqk.2	Fbxw7	F-box/WD repeat-containing protein 7 isoform 1	4164	318	153	263	128	159	251	91	174	243	125	215	95.0066	106.043	118.908	77.4732	130.264	87.3038	45.0105	53.8062	60.4504	51.9507	68.4343	-0.78142	5.08993	12.2392	0.000467969
uc008adl.1	Tmprss2	transmembrane protease serine 2	3161	8	7	37	3	12	8	2	3	4	6	9	3.14849	6.39107	22.0366	2.39193	12.9508	3.66552	1.30313	1.22205	1.31081	3.28488	3.77367	-1.92122	0.970644	12.2254	0.000471427
uc012gvu.1	Tpm1	tropomyosin alpha-1 chain isoform 2	1702	3310	1418	2337	894	1520	1766	660	1702	1793	1045	1331	2419.39	2404.46	2585.03	1323.82	3046.65	1502.8	798.67	1287.64	1091.25	1062.55	1036.49	-1.05968	8.1664	12.2221	0.000472255
uc009ird.1	Pgap2	post-GPI attachment to proteins factor 2	1234	98	35	72	34	53	74	24	44	56	25	53	98.798	81.8565	109.846	69.441	146.521	86.8534	40.0571	45.9125	47.0085	35.0604	56.9255	-0.947651	3.22814	12.2166	0.000473654
uc008upn.1	Macf1	SubName: Full=Putative uncharacterized protein; Flags: Fragment;	3509	2142	884	1324	551	724	1211	677	742	1027	502	737	759.405	727.058	710.348	395.749	703.872	499.84	397.364	272.279	303.173	247.578	278.375	-0.985251	7.40164	12.1869	0.000481266
uc007ing.2	Ublcp1	ubiquitin-like domain-containing CTD phosphatase	2138	36	16	23	15	18	18	6	20	25	15	20	20.9475	21.598	20.2529	17.6822	28.7213	12.1937	5.77998	12.0453	12.1126	12.1416	12.3985	-0.918104	1.869	12.1838	0.000482061
uc008fcn.1	Grpel2	grpE protein homolog 2, mitochondrial precursor	2293	142	53	85	39	53	84	42	35	88	34	63	77.0409	66.7071	69.7881	42.866	78.8516	53.0573	37.7249	19.6543	39.7541	25.6606	36.4152	-0.921794	3.53989	12.1796	0.000483147
uc007wpo.1	Sstr3	somatostatin receptor type 3	3928	3	2	7	1	3	0	0	0	3	0	1	0.950139	1.46946	3.355	0.641624	2.60548	0	0	0	0.79114	0	0.337423	-2.68058	-0.630193	12.1789	0.000483329
uc012brl.1	Arhgap21	rho GTPase-activating protein 21 isoform 1	6972	598	220	364	219	206	315	167	316	462	254	233	106.704	91.068	98.2903	79.166	100.797	65.437	49.3335	58.3611	68.6417	63.0476	44.2939	-0.709998	5.71537	12.1698	0.000485698
uc008ybw.1	Parm1	prostate androgen-regulated mucin-like protein 1	2085	88	26	51	30	38	63	9	41	33	16	28	52.5066	35.9888	46.0501	36.2633	62.1751	43.7627	8.89036	25.3205	16.395	13.2803	17.7991	-1.1392	2.8088	12.169	0.000485916
uc008res.2	Fnbp1l	formin-binding protein 1-like isoform 1	5330	472	193	439	166	215	327	186	174	378	125	266	110.167	104.503	155.061	78.4934	137.61	88.8568	71.8735	42.0355	73.4629	40.5859	66.1455	-0.8757	5.55883	12.1673	0.000486347
uc008jxn.1	Stk39	STE20/SPS1-related proline-alanine-rich protein	2579	46	22	65	24	21	21	11	31	33	33	30	22.1893	24.6191	47.4492	23.4537	27.7784	11.7934	8.78465	15.4776	13.2546	22.1439	15.4176	-1.00581	2.50719	12.1606	0.000488105
uc007ctp.1	AK188772	Mus musculus cDNA, clone:Y0G0110K22, strand:unspecified.	350	501	198	280	101	191	288	93	229	278	129	211	1780.77	1632.67	1506.11	727.286	1861.68	1191.78	547.265	842.483	822.773	637.843	799.025	-0.893156	5.3039	12.1551	0.000489543
uc008wme.1	Sema3e	semaphorin-3E precursor	6861	45	20	59	25	28	30	15	20	16	20	45	8.15948	8.41284	16.1894	9.18342	13.9222	6.33292	4.50284	3.7535	2.41566	5.0447	8.69302	-1.12057	2.48193	12.1458	0.000491983
uc009inc.1	Dnajb13	dnaJ homolog subfamily B member 13	1143	50	28	56	16	33	51	6	24	29	7	16	54.4203	70.6988	92.2377	35.2798	98.4932	64.624	10.8116	27.037	26.2818	10.5985	18.5532	-1.38563	2.44616	12.1293	0.000496357
uc008imz.1	Arhgap21	rho GTPase-activating protein 21 isoform 2	6942	598	219	364	219	206	315	167	316	462	254	233	107.165	91.0458	98.715	79.5081	101.233	65.7198	49.5467	58.6133	68.9383	63.3201	44.4854	-0.708762	5.71467	12.1267	0.000497046
uc008vmn.2	Iffo2	intermediate filament family orphan 2	5336	3020	1511	2342	606	1379	2051	685	266	951	188	797	704.09	817.239	826.3	286.226	881.632	556.698	264.398	64.1888	184.615	60.9726	197.965	-1.66645	7.87667	12.1265	0.000497097
UP
				raw											norm (RPKM)											edgeR
Genes	Name	Description	Length	96HS2	96HS3	96HS4	96HS5	96HS6	96HG1	96HG2	96HG3	96HG4	96HG5	96HG6	96HS2	96HS3	96HS4	96HS5	96HS6	96HG1	96HG2	96HG3	96HG4	96HG5	96HG6	logFC	logCPM	LR	PValue
uc008saz.2	Slc26a7	anion exchange transporter	2371	2	0	0	0	0	10	11	22	22	9	12	1.04939	0	0	0	0	6.10856	9.55529	11.9477	9.61157	6.56906	6.70804	4.29072	0.652639	45.7518	1.34227e-11
uc009gyc.1	Kcnj11	ATP-sensitive inward rectifier potassium channel	3076	13	9	4	12	0	34	29	52	53	39	51	5.25768	8.44416	2.44816	9.83212	0	16.0089	19.4176	21.7676	17.8481	21.9417	21.975	1.90806	2.18282	33.9305	5.7117e-09
uc007xgr.1	Cpt1b	carnitine O-palmitoyltransferase 1, muscle	2894	47	13	17	22	4	58	52	132	133	70	110	20.204	12.9642	11.059	19.1592	4.7152	29.0268	37.0073	58.7312	47.6054	41.8593	50.3779	1.63879	3.22148	31.0332	2.53654e-08
uc008kjg.1	Smtnl1	smoothelin-like protein 1	1761	29	9	16	23	7	40	46	166	164	61	90	20.4869	14.7497	17.1052	32.917	13.5606	32.8981	53.7999	121.379	96.469	59.9464	67.7375	1.8538	3.18434	28.6895	8.49653e-08
uc008vgy.1	Myom3	myomesin-3	5575	25	10	15	26	12	67	47	63	114	74	73	5.57869	5.17673	5.06539	11.7539	7.34303	17.406	17.3634	14.5509	21.1818	22.971	17.355	1.42797	2.97327	28.5843	8.97067e-08
uc009ddv.2	Lmcd1	LIM and cysteine-rich domains protein 1	1728	65	23	21	22	15	74	83	171	138	79	105	46.7958	38.4135	22.8793	32.0871	29.6133	62.0238	98.9276	127.422	82.7254	79.1181	80.5362	1.35991	3.52544	26.144	3.16884e-07
uc007lgf.1	Tcap	telethonin	948	118	76	83	221	24	339	342	738	1018	586	831	154.85	231.369	164.83	587.538	86.3658	517.919	743.02	1002.4	1112.35	1069.75	1161.82	1.93169	5.89481	25.7278	3.93129e-07
uc007yok.2	Cldn5	claudin-5	1416	47	24	23	18	14	53	71	113	147	71	103	41.2926	48.9157	30.5795	32.0377	33.729	54.2104	103.271	102.756	107.537	86.7736	96.4095	1.29644	3.31928	25.5991	4.20236e-07
uc007dvz.2	Cabc1	Mus musculus mRNA for hypothetical protein (ORF1), 1975 BP.	550	21	7	12	23	3	51	47	96	79	30	84	47.5	36.7312	41.0757	105.394	18.6079	134.3	176.002	224.751	148.788	94.3954	202.424	1.68949	2.73817	25.5299	4.35572e-07
uc008vgz.1	Myom3	myomesin-3	2467	20	6	9	19	8	52	30	44	83	53	53	10.0855	7.01912	6.86815	19.4105	11.0627	30.5284	25.0458	22.9656	34.8508	37.1791	28.4743	1.46956	2.51221	25.4275	4.59327e-07
uc007pli.1	Actn2	alpha-actinin-2	2984	117	69	52	74	19	173	236	251	425	182	303	48.778	66.7345	32.8073	62.5007	21.7217	83.9687	162.891	108.31	147.534	105.552	134.583	1.40742	4.75392	25.3534	4.773e-07
uc008baq.2	Tpsab1	tryptase precursor	1191	6	3	4	2	2	15	11	37	29	13	25	6.26725	7.26959	6.32288	4.23224	5.72871	18.241	19.0223	40.0022	25.2226	18.8897	27.8211	2.03934	1.26702	25.276	4.96846e-07
uc008nje.2	Snta1	alpha-1-syntrophin	2115	42	11	24	33	10	65	60	120	99	81	120	24.7045	15.0101	21.3633	39.3238	16.1298	44.5116	58.4284	73.0575	48.4873	66.2776	75.1998	1.36493	3.28976	25.1337	5.3489e-07
uc007cbd.1	Twist2	twist-related protein 2	1312	43	18	19	22	12	49	58	168	116	80	92	40.7729	39.5949	27.2638	42.2611	31.2023	54.0919	91.0494	164.88	91.5857	105.523	92.9394	1.45887	3.29716	24.8541	6.18385e-07
uc012bnr.1	Nrap	RecName: Full=Nebulin-related-anchoring protein; Short=N-RAP;	5301	347	167	147	273	66	496	511	1059	1019	838	999	81.4346	90.9199	52.2067	129.795	42.4742	135.517	198.539	257.236	199.122	273.576	249.778	1.46259	6.37485	24.4507	7.62365e-07
uc009gdp.1	Cox7a1	cytochrome c oxidase subunit 7A1, mitochondrial	366	1	1	0	3	0	8	7	12	13	12	10	3.39904	7.88532	0	20.6582	0	31.6577	39.3913	42.2176	36.793	56.7404	36.213	2.67264	0.392587	24.4476	7.63596e-07
uc008hyu.1	Nrap	nebulin-related-anchoring protein isoform S	5498	359	175	152	283	70	515	530	1111	1058	872	1056	81.232	91.8615	52.0482	129.728	43.4342	135.666	198.543	260.197	199.335	274.476	254.569	1.46731	6.43592	24.4416	7.65975e-07
uc012bnq.1	Nrap	nebulin-related-anchoring protein isoform C	3732	253	120	93	193	43	347	361	735	721	587	690	84.3366	92.7983	46.9146	130.337	39.3066	134.666	199.227	253.594	200.123	272.2	245.049	1.46328	5.86241	24.4326	7.69562e-07
uc012des.1	Musk	muscle, skeletal receptor tyrosine-protein	1741	1	0	2	1	0	7	7	12	13	12	7	0.71456	0	2.16271	1.44762	0	5.8233	8.28099	8.87516	7.73478	11.9282	5.32899	2.88256	0.30438	24.393	7.85536e-07
uc012anf.1	Tpsab1	SubName: Full=Tryptase alpha/beta 1;	1093	6	3	4	2	2	15	10	36	28	13	25	6.82918	7.92139	6.88979	4.61171	6.24236	19.8766	18.8436	42.4108	26.5364	20.5833	30.3156	2.0052	1.24207	24.3609	7.98716e-07
uc007hxr.2	Camk2b	calcium/calmodulin-dependent protein kinase type	4001	26	8	14	24	6	59	41	60	63	63	79	8.08429	5.77061	6.58758	15.118	5.11589	21.3577	21.1056	19.3097	16.3108	27.2499	26.17	1.40573	2.75085	24.3472	8.0443e-07
uc008hyv.1	Nrap	nebulin-related-anchoring protein isoform C	5393	355	171	151	279	68	503	517	1082	1041	857	1033	81.8908	91.5095	52.7124	130.384	43.0147	135.085	197.444	258.339	199.951	275.006	253.873	1.45943	6.40671	24.2726	8.36183e-07
uc012bns.1	Nrap	Mus musculus adult male aorta and vein cDNA, RIKEN full-length enriched library, clone:A530010M17 product:nebulin-related anchoring protein, full insert sequence.	1689	136	69	58	106	31	187	170	422	386	302	402	100.172	117.902	64.6494	158.172	62.6139	160.355	207.301	321.719	236.734	309.435	315.458	1.35934	5.00368	24.1757	8.79365e-07
uc011wpi.1	AK028549	Mus musculus 0 day neonate skin cDNA, RIKEN full-length enriched library, clone:4632428D17 product:weakly similar to hypothetical protein DKFZp586K1520.1 (fragment) [Homo sapiens], full insert sequence.	4410	35	14	18	18	10	43	44	126	99	71	67	9.8734	9.16199	7.68423	10.2869	7.73571	14.1221	20.5493	36.7896	23.2541	27.862	20.1364	1.39957	3.00263	24.1676	8.83058e-07
uc007hxt.2	Camk2b	calcium/calmodulin-dependent protein kinase type	4010	26	8	14	24	6	59	41	60	62	63	79	8.06615	5.75766	6.5728	15.0841	5.10441	21.3097	21.0583	19.2664	16.0159	27.1887	26.1113	1.40276	2.74864	24.0832	9.22632e-07
uc007hxs.2	Camk2b	calcium/calmodulin-dependent protein kinase type	3962	26	8	14	24	6	59	41	60	62	63	79	8.16387	5.82741	6.65243	15.2668	5.16625	21.5679	21.3134	19.4998	16.2099	27.5181	26.4276	1.40276	2.74864	24.0814	9.23475e-07
uc008zgw.1	Tbx3	T-box transcription factor TBX3 isoform 2	4654	16	3	8	13	2	21	28	73	47	43	46	4.27692	1.86035	3.23616	7.03994	1.46603	6.53526	12.3912	20.1972	10.461	15.9895	13.1002	1.80753	2.19634	23.9344	9.96738e-07
uc009mvv.1	Mt2	metallothionein-2	556	50	16	35	33	16	58	120	563	108	121	226	111.875	83.0511	118.511	149.586	98.1712	151.086	444.518	1303.85	201.211	376.62	538.74	2.15577	4.2244	23.7708	1.08514e-06
uc009gaq.1	AK048019	Mus musculus 16 days embryo head cDNA, RIKEN full-length enriched library, clone:C130030J05 product:unclassifiable, full insert sequence.	1764	10	6	6	10	4	16	26	49	45	33	45	7.05243	9.81642	6.40353	14.2874	7.73571	13.1369	30.3569	35.7677	26.4251	32.3748	33.8111	1.68774	1.97468	23.6732	1.14162e-06
uc009mdl.2	Ano8	anoctamin-8	3757	72	26	59	46	24	149	143	140	187	92	170	23.8412	19.9725	29.565	30.8581	21.7926	57.4401	78.3931	47.9822	51.5589	42.3779	59.9727	1.14567	4.02756	23.3804	1.32926e-06
uc009cdi.1	Fam13a	family with sequence similarity 13, member A1	4293	32	12	14	13	6	38	34	85	108	35	124	9.27313	8.06716	6.13951	7.63193	4.76792	12.8201	16.3118	25.4948	26.0595	14.1091	38.2831	1.60255	2.83888	23.2786	1.40152e-06
uc009fli.1	Rtn2	reticulon-2 isoform B	1947	53	26	19	38	12	80	80	121	138	88	117	33.8647	38.5396	18.3719	49.1892	21.0259	59.5106	84.6266	80.0227	73.4204	78.2184	79.6463	1.23363	3.50896	23.2441	1.42686e-06
uc009flj.1	Rtn2	reticulon-2 isoform C	1046	53	26	18	40	12	82	81	124	141	94	122	63.0349	71.7368	32.3972	96.3786	39.1371	113.541	159.491	152.645	139.634	155.521	154.587	1.26681	3.5458	23.2405	1.42956e-06
uc009idy.2	KIAA1199 homolog	RecName: Full=Protein KIAA1199 homolog; AltName: Full=Protein 12H19.01.T7; Flags: Precursor;	3696	21	7	15	2	5	28	72	212	31	54	56	7.06846	5.46596	7.64057	1.3638	4.61505	10.9723	40.1221	73.858	8.68827	25.2845	20.0818	2.46328	2.89348	23.064	1.56697e-06
uc007dqd.1	Atp1a2	sodium/potassium-transporting ATPase subunit	2190	136	49	55	124	27	204	174	382	493	241	400	77.256	64.5732	47.2808	142.702	42.0589	134.914	163.639	224.602	233.188	190.443	242.082	1.40267	4.98559	23.0622	1.56841e-06
uc008zgv.1	Tbx3	T-box transcription factor TBX3 isoform 2	5022	18	3	8	14	2	21	30	77	48	45	52	4.45895	1.72403	2.99902	7.02592	1.3586	6.05637	12.3035	19.7428	9.90075	15.507	13.7237	1.80337	2.27252	23.0007	1.61944e-06
uc008zgu.1	Tbx3	T-box transcription factor TBX3 isoform 1	5082	18	3	8	14	2	21	30	77	48	45	52	4.40631	1.70368	2.96362	6.94297	1.34256	5.98487	12.1582	19.5097	9.78385	15.3239	13.5617	1.80338	2.27252	23.0002	1.61981e-06
uc009nvv.1	ENSMUSG00000073777	SubName: Full=Envelope polyprotein;	2977	1	0	1	1	0	0	1	3888	100	11	4	0.417887	0	0.632394	0.84659	0	0	0.691838	1681.67	34.7956	6.39449	1.78085	9.25068	5.57601	22.8974	1.70882e-06
uc008wdo.2	Tmem52	transmembrane protein 52	787	3	0	3	5	1	10	15	19	17	14	26	4.74224	0	7.1765	16.0121	4.33475	18.4033	39.2554	31.0866	22.3757	30.7855	43.7869	2.19771	0.985711	22.7236	1.87061e-06
uc009mdm.2	Ano8	RecName: Full=Anoctamin-8; AltName: Full=Transmembrane protein 16H;	4780	82	38	66	53	32	180	157	162	224	103	201	21.3414	22.9433	25.9946	27.9447	22.8381	54.5399	67.648	43.6396	48.5427	37.2908	55.7332	1.07951	4.25376	22.7137	1.88023e-06
uc008ffq.1	Ccbe1	collagen and calcium-binding EGF	5354	14	11	15	2	4	27	33	43	50	32	45	3.25302	5.92945	5.27448	0.941464	2.54871	7.30391	12.6946	10.3415	9.67375	10.3434	11.1399	1.48439	2.10942	22.6239	1.97017e-06
uc011xbn.1	H60b	histocompatibility 60b	951	2	0	3	0	0	10	4	10	16	15	9	2.61629	0	5.93892	0	0	15.2296	8.66288	13.5398	17.4278	27.2963	12.5432	2.74332	0.40417	22.3876	2.22803e-06
uc012dqr.1	Tmem52	transmembrane protein 52	805	4	0	3	5	1	10	16	19	18	14	26	6.18161	0	7.01604	15.654	4.23782	17.9918	40.9362	30.3914	23.1622	30.0971	42.8078	2.12569	1.01573	22.3218	2.30568e-06
uc007qmq.2	Gadd45g	growth arrest and DNA damage-inducible protein	1080	16	13	24	14	11	47	47	99	73	79	48	18.4303	34.7392	41.8364	32.6705	34.7462	63.0295	89.6308	118.033	70.0168	126.589	58.9065	1.45311	2.84843	22.2789	2.35778e-06
uc011zsi.1	Cthrc1	SubName: Full=Cthrc1 protein;	942	45	21	17	54	12	71	112	168	167	158	134	59.4291	64.3382	33.9754	144.476	43.4579	109.164	244.878	229.642	183.641	290.268	188.538	1.58743	3.81922	22.1826	2.47911e-06
uc007jmd.2	Myh2	myosin heavy chain IIa	6083	213	105	86	128	38	663	370	180	885	282	810	43.5611	49.8163	26.6163	53.0328	21.311	157.858	125.276	38.1021	150.705	80.2276	176.487	1.6411	5.69015	22.1491	2.52269e-06
uc009rvh.1	Lrrc2	leucine-rich repeat-containing protein 2	3655	14	12	7	7	6	21	25	113	62	33	79	4.76516	9.47533	3.6056	4.82684	5.60019	8.32151	14.0876	39.8093	17.5715	15.625	28.6474	1.90577	2.48137	22.0772	2.61896e-06
uc008bar.2	Tpsab1	Mus musculus 0 day neonate thymus cDNA, RIKEN full-length enriched library, clone:A430103N06 product:mast cell protease 7, full insert sequence.	1927	6	3	4	2	2	15	9	36	29	11	24	3.87353	4.49304	3.90791	2.61577	3.54068	11.274	9.61931	24.0555	15.5891	9.87878	16.5073	1.9614	1.21135	22.0674	2.63248e-06
uc007jmb.1	Myh8	SubName: Full=Myosin, heavy polypeptide 8, skeletal muscle, perinatal; SubName: Full=Putative uncharacterized protein;	1527	19	3	9	15	3	39	24	44	49	28	64	15.4793	5.66999	11.0961	24.7574	6.70225	36.991	32.3709	37.1029	33.24	31.733	55.5503	1.51067	2.17982	22.0502	2.65618e-06
uc009idz.2	9930013L23Rik	KIAA1199 homolog precursor	7114	68	24	42	10	24	78	208	572	86	142	186	11.8914	9.73638	11.1148	3.54273	11.509	15.88	60.2188	103.532	12.5224	34.5435	34.6533	2.17974	4.36116	21.9517	2.79599e-06
uc007cuf.1	Cacna1s	voltage-dependent L-type calcium channel subunit	6251	53	35	25	67	7	123	115	210	237	146	174	10.5478	16.1592	7.52934	27.0133	3.82021	28.4987	37.8906	43.2577	39.2737	40.4199	36.8931	1.53373	4.09427	21.8368	2.96846e-06
uc007cug.1	Cacna1s	voltage-dependent L-type calcium channel subunit	6188	53	35	25	67	7	123	115	210	237	146	174	10.6552	16.3237	7.606	27.2883	3.8591	28.7889	38.2763	43.6981	39.6736	40.8315	37.2687	1.53373	4.09427	21.8367	2.96866e-06
uc007geu.1	Jsrp1	junctional sarcoplasmic reticulum protein 1	1325	12	15	7	31	1	52	58	85	110	87	97	11.2669	32.672	9.946	58.9655	2.57468	56.8405	90.1561	82.6032	85.9964	113.631	97.029	1.9402	3.04065	21.8112	3.00843e-06
uc007hxq.2	Camk2b	calcium/calmodulin-dependent protein kinase type	3644	26	8	14	22	6	54	37	55	57	60	72	8.8763	6.33595	7.23296	15.2159	5.61709	21.4628	20.9125	19.4347	16.2032	28.4948	26.1879	1.32508	2.65288	21.7664	3.07941e-06
uc007gev.1	Jsrp1	junctional sarcoplasmic reticulum protein 1	1108	12	15	7	31	1	52	58	85	109	86	96	13.4734	39.0708	11.8939	70.5138	3.07892	67.9726	107.813	98.7809	101.904	134.323	114.836	1.93176	3.0339	21.6892	3.2059e-06
uc012cgu.1	Snta1	alpha-1-syntrophin	992	16	8	14	17	6	34	33	61	49	43	62	20.0653	23.2744	26.5695	43.1906	20.6338	49.6406	68.5149	79.1793	51.1667	75.0152	82.8373	1.34672	2.41	21.4285	3.67267e-06
uc009kzm.2	Myom2	myomesin 2	4953	203	118	100	256	58	395	339	924	1057	422	950	50.9876	68.7565	38.01	130.264	39.9483	115.504	140.966	240.213	221.06	147.447	254.215	1.50982	6.03916	21.1777	4.1861e-06
uc007niw.1	Twist1	twist-related protein 1	1630	88	28	32	52	23	136	108	126	232	119	131	67.1633	49.5759	36.9597	80.4022	48.137	120.843	136.464	99.5352	147.436	126.343	106.52	1.11224	3.96251	21.0875	4.3879e-06
uc008mdr.1	Hdc	histidine decarboxylase	2378	18	7	7	18	5	23	26	246	67	98	59	9.41668	8.49545	5.54182	19.0771	7.17293	14.0083	22.5188	133.204	29.1854	71.3192	32.8841	2.3406	3.03707	20.697	5.38014e-06
uc007knu.2	Unc45b	protein unc-45 homolog B	2121	17	13	5	12	5	24	27	64	57	53	58	9.97115	17.689	4.43809	14.2591	8.04207	16.3886	26.2184	38.8538	27.838	43.2442	36.2438	1.55926	2.36306	20.6107	5.62792e-06
uc007jmc.1	Myh8	SubName: Full=Myosin, heavy polypeptide 8, skeletal muscle, perinatal; SubName: Full=Putative uncharacterized protein;	530	22	3	9	15	1	42	21	47	51	29	64	51.6397	16.336	31.9693	71.3292	6.43669	114.774	81.6068	114.187	99.6776	94.6923	160.048	1.54516	2.19617	20.5288	5.87394e-06
uc009pkj.2	Hspb2	heat shock protein beta-2 isoform 1	840	9	2	4	5	1	18	15	15	31	20	19	13.3291	6.87149	8.96494	15.0018	4.06125	31.0358	36.7786	22.9935	38.2284	41.2044	29.9792	1.65099	1.22336	20.4769	6.03554e-06
uc007jdb.2	Obscn	obscurin isoform 1	24150	445	195	210	401	112	608	697	1297	1492	797	1379	22.9235	23.3033	16.3708	41.8484	15.8212	36.4633	59.4427	69.1539	63.9963	57.1128	75.6821	1.32577	6.73328	20.454	6.10811e-06
uc008ngs.2	Mylk2	myosin light chain kinase 2, skeletal/cardiac	2948	130	40	38	80	22	118	140	451	363	143	450	54.8597	39.1591	24.2674	68.3935	25.4586	57.9728	97.8101	196.989	127.551	83.9462	202.316	1.58367	4.74664	20.4264	6.19688e-06
uc007txr.2	Myh6	myosin-6	6015	24	7	7	13	5	24	23	81	80	41	49	4.96378	3.35863	2.19093	5.44703	2.83578	5.77891	7.87545	17.3398	13.7771	11.7962	10.7971	1.55328	2.38702	20.3732	6.37172e-06
uc007txs.2	Myh6	myosin-6	6079	24	7	7	13	5	24	23	81	80	41	49	4.91152	3.32327	2.16787	5.38968	2.80593	5.71807	7.79253	17.1572	13.6321	11.672	10.6834	1.55328	2.38702	20.372	6.37561e-06
uc009kio.2	Cox8b	cytochrome c oxidase subunit 8B, mitochondrial	363	92	25	38	68	12	131	101	200	250	113	229	315.296	198.762	197.08	472.122	112.775	522.679	573.057	709.442	713.406	538.721	836.132	1.30661	4.14458	20.3243	6.53651e-06
uc011xvl.1	Obscn	obscurin isoform 2	22982	437	212	214	428	118	639	728	1420	1608	857	1456	23.6554	26.6225	17.5304	46.9362	17.5159	40.2701	65.2419	79.5599	72.4772	64.5335	83.9691	1.35537	6.82039	20.31	6.58567e-06
uc011xbl.1	H60b	histocompatibility 60b	1005	3	0	3	0	0	10	4	10	16	15	9	3.71358	0	5.61981	0	0	14.4113	8.19741	12.8123	16.4914	25.8296	11.8692	2.5141	0.418586	20.1475	7.16945e-06
uc009ibr.1	Alpk3	alpha-protein kinase 3	6369	105	61	43	90	23	148	173	267	309	193	366	20.5095	27.6413	12.7105	35.6142	12.3196	33.6558	55.9446	53.9801	50.2563	52.4419	76.165	1.30474	4.67114	20.0973	7.35993e-06
uc007ovd.1	Asb2	ankyrin repeat and SOCS box protein 2	2215	60	13	18	17	5	86	69	67	121	36	128	33.6988	16.9383	15.2991	19.3432	7.70078	56.2335	64.1591	38.9489	56.5868	28.1269	76.5918	1.45538	3.15121	20.0029	7.73258e-06
uc009qde.2	Kbtbd13	kelch repeat and BTB domain-containing protein	2969	6	1	2	7	1	15	10	24	26	12	19	2.51408	0.972053	1.2682	5.9421	1.14902	7.3173	6.93702	10.4087	9.07124	6.99461	8.48182	1.75518	1.06385	19.9526	7.93875e-06
uc009hzm.1	Idh2	isocitrate dehydrogenase [NADP], mitochondrial	1010	85	36	47	51	22	110	100	169	202	117	143	104.697	102.868	87.6078	127.263	74.3088	157.74	203.921	215.456	207.173	200.473	187.655	0.967168	3.98174	19.8414	8.4142e-06
uc007voa.1	Cthrc1	collagen triple helix repeat-containing protein	1164	56	25	17	65	14	79	128	202	204	187	149	59.8511	61.9851	27.4955	140.738	41.0312	98.2979	226.485	223.456	181.543	278.023	169.66	1.56714	4.04039	19.8141	8.53495e-06
uc009lhx.2	Gpr124	probable G-protein coupled receptor 124	5517	143	53	87	111	46	198	180	399	352	231	276	32.2456	27.7251	29.6881	50.7075	28.4442	51.9795	67.1974	93.1244	66.0911	72.4605	66.3059	1.04062	4.90107	19.8135	8.53794e-06
uc007dqc.1	Atp1a2	sodium/potassium-transporting ATPase subunit	6227	430	156	157	321	89	544	487	1059	1266	602	1164	85.9067	72.3013	47.4665	129.921	48.7584	126.529	161.077	218.983	210.6	167.305	247.754	1.29435	6.43336	19.8021	8.58901e-06
uc011wwl.1	Atp1a2	sodium/potassium-transporting ATPase subunit	6194	430	156	157	321	89	544	487	1059	1266	602	1164	86.3643	72.6865	47.7194	130.613	49.0182	127.203	161.935	220.15	211.722	168.197	249.074	1.29435	6.43336	19.7998	8.59896e-06
uc009nvu.1	Gm3168	SubName: Full=Gag protein;	8277	6	0	5	7	1	1	2	9645	202	29	10	0.901811	0	1.13727	2.13146	0.41216	0.174984	0.497668	1500.45	25.2803	6.06342	1.6013	8.07143	6.86737	19.6332	9.38258e-06
uc012gxu.1	Prss35	inactive serine protease 35 precursor	2523	47	16	26	37	12	42	85	113	172	94	116	23.1749	18.3022	19.4009	36.9604	16.2257	24.1103	69.388	57.6707	70.6179	64.4767	60.9378	1.33101	3.46917	19.5697	9.69956e-06
uc009urq.1	Sat1	diamine acetyltransferase 1	1115	133	63	84	85	44	197	153	293	258	208	386	148.393	163.067	141.831	192.13	134.622	255.895	282.618	338.366	239.689	322.835	458.837	1.02009	4.78805	19.5093	1.00111e-05
uc007gwt.1	AK165804	Mus musculus adult male gall bladder cDNA, RIKEN full-length enriched library, clone:G630086B13 product:unclassifiable, full insert sequence.	2751	7	4	2	5	0	8	36	27	33	13	28	3.16552	4.19633	1.36869	4.5807	0	4.21182	26.9522	12.6377	12.4259	8.17796	13.49	2.20265	1.4361	19.446	1.03482e-05
uc007ovc.1	Asb2	ankyrin repeat and SOCS box protein 2	2403	52	14	16	15	4	79	65	62	109	30	114	26.9207	16.8141	12.5352	15.7322	5.67865	47.615	55.7112	33.2224	46.9868	21.6053	62.8777	1.45809	3.0169	19.3456	1.09068e-05
uc009quf.1	Gsta2	glutathione S-transferase A2	855	4	0	0	0	0	3	49	6	17	1	76	5.82011	0	0	0	0	5.08189	118.036	9.03605	20.5962	2.02407	117.813	4.61302	1.38261	19.3299	1.09972e-05
uc009cei.1	A930038C07Rik	fibronectin type-III domain-containing protein	4684	23	14	17	7	8	34	43	73	77	29	49	6.10869	8.62604	6.8328	3.76646	5.82655	10.5131	18.9075	20.0678	17.0285	10.7145	13.8652	1.28298	2.50206	19.2702	1.13464e-05
uc011wxo.1	Cabc1	Mus musculus mRNA for hypothetical protein (ORF1), 1975 BP.	431	13	5	4	11	0	30	24	67	48	10	44	37.5235	33.4806	17.4723	64.3232	0	100.812	114.688	200.166	115.363	40.1527	135.307	1.89176	1.95841	19.2384	1.15369e-05
uc007ymu.1	Prodh	proline dehydrogenase, mitochondrial	2283	16	5	7	6	1	29	20	32	41	12	45	8.71869	6.32069	5.77243	6.62365	1.49428	18.3976	18.0429	18.0484	18.6029	9.09636	26.1248	1.53222	1.73989	19.2313	1.15802e-05
uc009urr.1	Sat1	Mus musculus adult male kidney cDNA, RIKEN full-length enriched library, clone:0610011E04 product:spermidine/spermine N1-acetyl transferase, full insert sequence.	1595	162	81	104	113	54	252	188	365	327	254	500	126.355	146.563	122.755	178.554	115.497	228.828	242.762	294.663	212.369	275.591	415.485	1.01354	5.11664	19.161	1.20145e-05
uc007hxn.1	Gck	glucokinase	2245	0	2	1	3	0	5	6	23	15	13	12	0	2.57107	0.838591	3.36788	0	3.2257	5.5045	13.1918	6.92115	10.0212	7.08452	2.61516	0.576262	19.0673	1.2619e-05
uc008ruj.1	Acadm	medium-chain specific acyl-CoA dehydrogenase,	1845	144	52	82	83	35	186	129	240	407	180	265	97.0964	81.3406	83.6727	113.379	64.7158	146.011	144.005	167.498	228.508	168.837	190.369	0.977892	4.66887	18.946	1.34471e-05
uc011yjt.1	Efr3b	protein EFR3 homolog B	5998	19	6	6	13	5	25	21	44	55	35	39	3.9408	2.88699	1.88326	5.46247	2.84382	6.03676	7.211	9.44582	9.4986	10.0984	8.61795	1.3056	2.05639	18.9387	1.3499e-05
uc009pin.1	Zbtb16	zinc finger and BTB domain-containing protein	2532	15	11	27	11	5	32	21	79	153	52	80	7.36995	12.538	20.0755	10.9492	6.73667	18.3044	17.082	40.1751	62.5938	35.5412	41.8767	1.63352	2.77915	18.8711	1.39853e-05
uc007dvy.2	Adck3	chaperone activity of bc1 complex-like,	4026	111	38	52	96	27	184	151	374	308	113	299	34.2994	27.2402	24.3162	60.0966	22.8786	66.1933	77.2478	119.617	79.2465	48.5732	98.4336	1.26933	4.62253	18.8709	1.39869e-05
uc007ldk.2	Scrn2	secernin-2	1518	4	0	5	0	0	10	10	11	13	11	13	3.27812	0	6.20104	0	0	9.5411	13.5679	9.33071	8.87105	12.5405	11.3506	2.06057	0.537802	18.8072	1.44623e-05
uc008uyz.2	Tinagl1	tubulointerstitial nephritis antigen-like	1954	54	12	22	16	15	56	74	77	122	40	113	34.38	17.7238	21.1965	20.637	26.1882	41.5082	77.9992	50.7411	64.6753	35.4265	76.6478	1.23482	3.13608	18.7206	1.51342e-05
uc008iik.2	Pfkfb3	6-phosphofructo-2-kinase/fructose-2,	5181	95	44	41	54	25	123	110	227	261	104	151	22.8112	24.5098	14.8983	26.2683	16.4613	34.3844	43.7282	56.4165	52.1831	34.7386	38.6286	1.04613	4.14476	18.7015	1.52866e-05
uc007ctc.1	Shisa4	protein shisa-4 precursor	1190	10	5	7	4	5	12	25	24	40	30	36	10.4542	12.1262	11.0743	8.47159	14.3338	14.6051	43.2689	25.9692	34.819	43.6281	40.096	1.57978	1.68569	18.6955	1.53344e-05
uc008olh.1	Eef1a2	elongation factor 1-alpha 2	2046	120	60	64	158	42	208	217	424	439	337	391	72.9647	84.6342	58.8899	194.627	70.0297	147.241	218.442	266.842	222.26	285.047	253.289	1.27372	5.14398	18.6599	1.5623e-05
uc007knw.1	Unc45b	protein unc-45 homolog B	3451	30	24	20	32	13	43	58	123	124	113	108	10.8147	20.0709	10.9107	23.3699	12.851	18.0465	34.6151	45.8938	37.2203	56.6664	41.4787	1.34101	3.35679	18.6391	1.57944e-05
uc007lyu.1	Scn4a	sodium channel protein type 4 subunit alpha	6598	35	11	11	31	7	57	39	107	79	82	71	6.59922	4.8115	3.13868	11.8414	3.6193	12.5122	12.1741	20.8817	12.4028	21.5077	14.2624	1.36633	2.98334	18.5719	1.63617e-05
uc007ocm.1	Ttc9	tetratricopeptide repeat protein 9A	2042	9	5	7	4	1	17	17	37	20	21	28	5.48307	7.06667	6.4537	4.93692	1.67064	12.0577	17.1465	23.3313	10.1456	17.7974	18.1739	1.60161	1.45653	18.5683	1.6392e-05
uc009iea.2	9930013L23Rik	KIAA1199 homolog precursor	4290	49	17	28	8	20	50	137	365	55	89	131	14.2094	11.4365	12.2876	4.69986	15.9042	16.8804	65.7728	109.554	13.2803	35.9025	40.4725	1.99787	3.78648	18.5572	1.64879e-05
uc009aby.1	Ache	acetylcholinesterase precursor	685	0	0	0	0	0	3	1	5	5	3	4	0	0	0	0	0	6.34309	3.00672	9.39881	7.56106	7.5792	7.73954	4.63138	-0.651655	18.5357	1.6675e-05
uc011xbm.1	H60b	histocompatibility 60b	811	1	0	3	0	0	8	4	8	11	8	6	1.53397	0	6.96413	0	0	14.2869	10.1583	12.7017	14.05	17.0711	9.80565	2.51387	0.0606668	18.4702	1.72582e-05
uc008hvq.1	Gsto1	glutathione S-transferase omega-1	1161	158	47	82	57	39	246	209	244	241	111	520	169.302	116.833	132.968	123.736	114.596	306.883	370.764	270.615	215.025	165.456	593.632	1.27499	4.79512	18.3891	1.80088e-05
uc009sgq.2	Ccr9	C-C chemokine receptor type 9	4324	37	22	12	18	9	47	65	100	85	56	58	10.6452	14.6838	5.22471	10.4915	7.10061	15.7428	30.9607	29.7789	20.3628	22.4127	17.7782	1.24227	2.94822	18.381	1.80848e-05
uc008uyy.1	Tinagl1	tubulointerstitial nephritis antigen-like	2085	34	9	16	8	9	34	52	54	82	29	73	20.2866	12.4577	14.4471	9.67021	14.7257	23.618	51.3665	33.3489	40.7391	24.0705	46.4048	1.30393	2.58415	18.379	1.81044e-05
uc008ffr.1	Ccbe1	collagen and calcium-binding EGF	5742	17	14	18	2	5	29	34	48	58	36	51	3.68318	7.03664	5.90168	0.877847	2.97061	7.31484	12.1955	10.764	10.4633	10.85	11.7721	1.34914	2.2708	18.3601	1.82847e-05
uc008iig.2	Pfkfb3	6-phosphofructo-2-kinase/fructose-2,	5094	95	44	40	54	25	123	110	227	260	102	150	23.2007	24.9284	14.7832	26.717	16.7425	34.9717	44.4751	57.38	52.871	34.6524	39.0282	1.04513	4.139	18.3531	1.83522e-05
uc008bqz.2	Fkbp5	peptidyl-prolyl cis-trans isomerase FKBP5	3505	83	31	55	48	20	87	71	232	239	141	173	29.4596	25.5255	29.5421	34.5148	19.4662	35.9502	41.7209	85.2302	70.6339	69.6183	65.419	1.13951	4.06134	18.3192	1.8681e-05
uc007wwy.2	Chadl	chondroadherin-like	2546	3	4	3	5	2	10	18	16	23	40	27	1.46589	4.53421	2.21835	4.94953	2.67985	5.68868	14.5612	8.09199	9.35778	27.189	14.0557	2.09955	1.3703	18.2843	1.9027e-05
uc008uza.2	Tinagl1	tubulointerstitial nephritis antigen-like	2095	54	12	22	16	15	56	73	77	119	39	113	32.0662	16.5309	19.7699	19.2481	24.4256	38.7145	71.7665	47.3261	58.8391	32.2161	71.4892	1.22016	3.12552	18.2508	1.93644e-05
uc009pkk.2	Hspb2	heat shock protein beta-2 isoform 2	558	4	2	4	5	1	15	13	13	27	16	13	8.91791	10.3442	13.4956	22.5833	6.11371	38.9338	47.9835	29.9987	50.1225	49.6224	30.8784	1.72037	0.984121	18.2319	1.95573e-05
uc008iij.2	Pfkfb3	6-phosphofructo-2-kinase/fructose-2,	5128	95	44	41	54	25	122	110	227	259	104	147	23.0469	24.7631	15.0523	26.5398	16.6315	34.4574	44.1802	56.9996	52.3185	35.0976	37.994	1.03655	4.13804	18.2304	1.9573e-05
uc009sgl.2	Ccr9	C-C chemokine receptor type 9	4839	37	24	12	17	10	47	66	96	86	54	67	9.51225	14.3138	4.66866	8.85412	7.0499	14.0674	28.0913	25.5452	18.4097	19.3121	18.3512	1.21988	2.96916	18.188	2.00131e-05
uc007gws.1	AK169506	Mus musculus adult male gall bladder cDNA, RIKEN full-length enriched library, clone:G630086B13 product:unclassifiable, full insert sequence.	3147	8	5	5	5	0	10	39	28	35	13	33	3.1625	4.58536	2.99116	4.00429	0	4.60228	25.5241	11.4566	11.5206	7.1489	13.8983	1.98258	1.57077	18.1704	2.01992e-05
uc012aqc.1	IAP	Mus musculus mRNA for Truncated Notch4/int3 Oncoprotein:R2, partial cds.	6734	21	10	9	10	9	25	34	59	54	36	43	3.87957	4.28575	2.51615	3.74265	4.5594	5.37696	10.3989	11.2816	8.30661	9.25171	8.46333	1.23655	2.27322	18.1341	2.05887e-05
uc008ccs.1	Notch4	neurogenic locus notch homolog protein 4	6604	21	10	9	10	9	25	34	59	54	36	43	3.95594	4.37012	2.56568	3.81632	4.64916	5.48281	10.6036	11.5037	8.47013	9.43383	8.62993	1.23655	2.27322	18.1335	2.05944e-05
uc007eoc.2	Pde7b	Mus musculus cAMP-specific phosphodiesterase PDE7B (Pde7b) mRNA, complete cds.	586	9	4	7	5	2	21	10	40	35	39	16	19.1065	19.6998	22.4888	21.5043	11.6432	51.9029	35.1468	87.8934	61.8691	115.175	36.1883	1.72886	1.59885	18.1063	2.08909e-05
uc007wwx.2	Chadl	Mus musculus 15 days embryo head cDNA, RIKEN full-length enriched library, clone:D930017K21 product:hypothetical Cysteine-rich flanking region, C-terminal/Leucine-rich repeat/Leucine-rich repeat, typical subtype containing protein, full insert sequence.	2145	3	4	3	5	2	10	18	16	23	40	26	1.73993	5.38187	2.63306	5.87482	3.18084	6.75216	17.2834	9.60476	11.1072	32.2719	16.0654	2.08962	1.36278	18.0986	2.09752e-05
uc007muy.1	Slc16a3	monocarboxylate transporter 4	2386	70	53	29	44	17	104	104	275	178	115	165	36.4976	64.107	22.882	46.4766	24.3062	63.1296	89.773	148.408	77.2775	83.4103	91.6557	1.25411	4.06301	18.0887	2.10845e-05
uc007knv.2	Unc45b	protein unc-45 homolog B	3552	34	26	21	35	14	46	59	132	135	120	119	11.9081	21.1252	11.1305	24.834	13.446	18.7566	34.2107	47.8514	39.3699	58.4656	44.4038	1.31467	3.45609	18.0742	2.12458e-05
uc009iqv.1	Art1	GPI-linked NAD(P)(+)--arginine	2341	34	15	23	23	10	37	40	178	93	68	106	18.0682	18.4923	18.4966	24.7616	14.5726	22.8913	35.1918	97.9067	41.1514	50.269	60.0137	1.43656	3.18248	18.0499	2.15188e-05
uc008iim.2	Pfkfb3	6-phosphofructo-2-kinase/fructose-2,	4844	88	43	40	51	22	115	102	214	244	99	140	22.6004	25.6191	15.5461	26.5349	15.4938	34.3846	43.369	56.8857	52.1782	35.3691	38.3063	1.03637	4.05523	18.0304	2.17401e-05
uc008wch.1	2810405K02Rik	hypothetical protein LOC66469	785	49	13	21	23	7	72	52	94	75	40	110	77.654	47.7941	50.3635	73.8432	30.4206	132.841	136.432	154.188	98.968	88.1826	185.724	1.19653	3.03387	17.9651	2.24987e-05
uc008iif.2	Pfkfb3	6-phosphofructo-2-kinase/fructose-2,	5105	95	44	41	54	25	120	110	225	256	104	147	23.1507	24.8747	15.1201	26.6594	16.7064	34.0452	44.3792	56.7519	51.9455	35.2558	38.1652	1.02718	4.13145	17.9388	2.28126e-05
uc007ove.1	Asb2	ankyrin repeat and SOCS box protein 2	2690	83	18	23	32	10	108	87	97	156	53	178	38.3851	19.3117	16.0969	29.9813	12.682	58.1489	66.6116	46.4315	60.0725	34.097	87.7028	1.29797	3.58857	17.9172	2.30728e-05
uc009sgp.2	Ccr9	C-C chemokine receptor type 9	4392	37	22	12	19	9	47	65	100	85	56	58	10.4804	14.4564	5.14382	10.9029	6.99067	15.4991	30.4813	29.3178	20.0475	22.0657	17.503	1.22562	2.95215	17.9114	2.31426e-05
uc008iil.2	Pfkfb3	6-phosphofructo-2-kinase/fructose-2,	5041	95	44	40	54	25	122	110	227	258	102	146	23.4447	25.1905	14.9386	26.9978	16.9185	35.052	44.9427	57.9833	53.0159	35.0168	38.3868	1.03552	4.13224	17.8975	2.33129e-05
uc007qcm.1	Nrn1	neuritin precursor	1595	45	27	21	20	15	57	44	161	161	72	79	35.0985	48.8544	24.7871	31.6025	32.0826	51.7588	56.8166	129.975	104.561	78.1204	65.6466	1.24893	3.33201	17.8739	2.36031e-05
uc007gfk.1	Lmnb2	lamin-B2	3371	49	34	78	32	28	123	108	108	216	166	160	18.0832	29.1085	43.5614	23.9245	28.336	52.8465	65.9854	41.2533	66.3741	85.22	62.9082	1.12747	4.02817	17.8663	2.36978e-05
uc007mux.1	Slc16a3	monocarboxylate transporter 4	2481	71	53	29	45	17	104	104	279	179	115	168	35.6015	61.6523	22.0058	45.7128	23.3755	60.7123	86.3355	144.801	74.736	80.2165	89.7487	1.2531	4.07406	17.86	2.37765e-05
uc009mgi.2	Tmem38a	trimeric intracellular cation channel type A	2096	124	50	49	113	27	178	153	333	339	201	290	73.5983	68.846	44.012	135.875	43.9452	122.998	150.343	204.572	167.537	165.958	183.38	1.17638	4.72526	17.8502	2.38998e-05
uc009jup.1	Mylpf	myosin regulatory light chain 2, skeletal muscle	755	131	69	83	213	29	335	285	465	585	397	484	215.855	263.756	206.965	711.025	131.036	642.64	777.465	793.048	802.624	909.989	849.658	1.38002	5.45265	17.8162	2.43307e-05
uc009iec.2	9930013L23Rik	SubName: Full=Putative uncharacterized protein;	4583	42	12	25	4	15	45	112	299	36	81	110	11.4008	7.55669	10.2697	2.19969	11.1655	14.2211	50.3328	84.0069	8.13684	30.5863	31.8118	2.08349	3.51461	17.8049	2.44749e-05
uc009iqu.1	Art1	GPI-linked NAD(P)(+)--arginine	1417	33	15	22	22	10	36	38	176	87	69	101	28.9722	30.5507	29.2294	39.1296	24.0751	36.7962	55.2328	159.932	63.5994	84.2697	94.4707	1.43612	3.14531	17.7609	2.50478e-05
uc012det.1	Musk	muscle, skeletal receptor tyrosine-protein	3422	7	0	2	8	1	11	14	40	22	29	18	2.54481	0	1.10031	5.89199	0.996916	4.65568	8.42618	15.0513	6.65957	14.666	6.97169	2.07093	1.3389	17.7414	2.53064e-05
uc008wpi.1	Reln	reelin precursor	11696	59	23	26	11	20	66	78	120	144	43	128	6.27555	5.67533	4.18507	2.37032	5.83353	8.17291	13.7354	13.2111	12.7535	6.36244	14.505	1.22882	3.3774	17.72	2.55922e-05
uc008syv.1	Musk	muscle, skeletal receptor tyrosine-protein	3374	7	0	2	8	1	11	14	40	22	28	18	2.58101	0	1.11597	5.97581	1.0111	4.72191	8.54606	15.2654	6.75431	14.3617	7.07088	2.0581	1.32998	17.694	2.59449e-05
uc008syy.1	Musk	muscle, skeletal receptor tyrosine-protein	3344	7	0	2	8	1	11	14	40	22	28	18	2.60417	0	1.12598	6.02942	1.02017	4.76427	8.62273	15.4024	6.8149	14.4905	7.13431	2.05811	1.32998	17.6926	2.59636e-05
uc008nqm.1	Actr5	actin-related protein 5	2377	11	9	11	6	2	30	20	27	37	25	27	5.75706	10.9273	8.71224	6.36171	2.87038	18.2794	17.3294	14.6261	16.1241	18.2013	15.055	1.23829	1.73279	17.69	2.59994e-05
uc008syz.1	Musk	muscle, skeletal receptor tyrosine-protein	3320	7	0	2	8	1	11	14	39	22	28	18	2.62299	0	1.13412	6.07301	1.02754	4.79871	8.68506	15.1259	6.86417	14.5953	7.18588	2.04776	1.32247	17.6882	2.60234e-05
uc008syx.1	Musk	muscle, skeletal receptor tyrosine-protein	3350	7	0	2	8	1	11	14	39	22	28	18	2.5995	0	1.12396	6.01862	1.01834	4.75574	8.60728	14.9904	6.8027	14.4646	7.12153	2.04776	1.32247	17.6869	2.60407e-05
uc007fjx.2	mKIAA4170	Mus musculus 18-day embryo whole body cDNA, RIKEN full-length enriched library, clone:1110056A04 product:hypothetical protein, full insert sequence.	2315	9	5	6	9	4	18	12	36	39	31	30	4.83647	6.23332	4.8794	9.79814	5.89451	11.2614	10.6761	20.0237	17.4509	23.1741	17.1758	1.4363	1.67828	17.6574	2.64481e-05
uc008iie.2	Pfkfb3	6-phosphofructo-2-kinase/fructose-2,	5018	95	44	40	54	25	120	110	225	255	102	146	23.5521	25.3059	15.0071	27.1216	16.9961	34.6354	45.1487	57.7358	52.6396	35.1773	38.5628	1.02611	4.12563	17.636	2.67471e-05
uc012bwm.1	Xirp2	SubName: Full=Xeplin variant 1;	2706	148	80	73	138	46	232	173	327	483	292	402	68.0411	85.3223	50.788	128.53	57.9921	124.174	131.674	155.601	184.894	186.744	196.899	1.06756	5.09643	17.6129	2.70745e-05
uc008yzi.2	Acacb	acetyl-Coenzyme A carboxylase beta	8485	46	13	23	15	10	43	36	94	88	54	92	6.7444	4.42173	5.1032	4.45545	4.02056	7.33984	8.73843	14.2649	10.7432	11.0137	14.3708	1.12219	2.91516	17.5461	2.8042e-05
uc008ukh.1	Tie1	tyrosine-protein kinase receptor Tie-1	3879	62	31	31	31	25	62	75	193	163	113	116	19.8842	23.0644	15.0456	20.1416	21.9866	23.1495	39.8221	64.0665	43.5282	50.414	39.6355	1.12717	3.72121	17.5295	2.82878e-05
uc012bwl.1	Xirp2	SubName: Full=Xeplin variant 4;	2937	142	77	71	133	44	226	163	314	469	283	379	60.1481	75.6636	45.5115	114.13	51.1078	111.449	114.305	137.664	165.414	166.753	171.033	1.06322	5.0394	17.5191	2.8443e-05
uc007bvm.1	Snord82	Mus musculus small nucleolar RNA, C/D box 82 (Snord82), small nuclear RNA.	68	68	100	147	130	58	267	439	314	445	415	513	1244.05	4244.16	4069.82	4818.22	2909.76	5686.86	13296.5	5945.86	6778.83	10561.6	9998.95	1.33727	5.44032	17.5092	2.85918e-05
uc009pim.1	Zbtb16	zinc finger and BTB domain-containing protein	5125	28	18	41	24	12	49	35	119	206	83	124	6.79675	10.1363	15.0611	11.8024	7.98778	13.8475	14.0656	29.8983	41.6367	28.027	32.0681	1.36544	3.37855	17.4887	2.89016e-05
uc007atz.2	Il1rl1	interleukin-1 receptor-like 1 isoform b	2820	17	16	10	10	4	12	40	338	32	81	120	7.49958	16.3746	6.67602	8.93723	4.83893	6.16314	29.2142	154.334	11.7545	49.7082	56.3999	2.53036	3.26657	17.4649	2.92669e-05
uc012cij.1	Actr5	Mus musculus adult male corpora quadrigemina cDNA, RIKEN full-length enriched library, clone:B230368I22 product:similar to BA122O1.2 (A NOVEL PROTEIN SIMILAR TO THE YEAST ACTIN-LIKE PROTEIN ARP5 (YNL059C, N2430 OR YNL2430C)) [Homo sapiens], full insert sequence.	2649	11	9	11	6	4	32	20	29	38	25	27	5.16592	9.8053	7.81767	5.70849	5.1513	17.496	15.55	14.0964	14.8595	16.3324	13.5091	1.20018	1.78008	17.4617	2.93162e-05
uc007auq.1	Tmem182	transmembrane protein 182 precursor	1096	24	13	13	21	5	34	30	62	70	56	72	27.2419	34.2321	22.3305	48.2904	15.5632	44.9302	56.3759	72.8408	66.1593	88.4239	87.0698	1.22792	2.60311	17.3782	3.06313e-05
uc009sdx.2	Hhatl	protein-cysteine N-palmitoyltransferase	1870	15	7	5	8	6	18	20	48	60	21	37	9.979	10.8033	5.03379	10.782	10.9458	13.9412	22.0278	33.0517	33.2363	19.4344	26.2244	1.40963	1.92009	17.3674	3.08058e-05
uc007muw.1	Slc16a3	monocarboxylate transporter 4	2493	71	54	29	44	17	102	103	277	178	113	168	35.4302	62.5132	21.8999	44.4818	23.263	59.2581	85.0938	143.071	73.9607	78.442	89.3167	1.23914	4.06479	17.2714	3.24025e-05
uc007ocn.1	Ttc9	tetratricopeptide repeat protein 9A	4628	12	6	10	5	3	20	22	43	24	25	35	3.22571	3.74161	4.06793	2.72288	2.2114	6.25903	9.79067	11.9638	5.37182	9.34844	10.0235	1.40914	1.73259	17.2587	3.26207e-05
uc009mvx.2	Mt1	metallothionein-1	755	75	31	44	44	16	57	107	621	129	131	313	123.581	118.499	109.717	146.878	72.2956	109.345	291.89	1059.1	176.989	300.273	549.469	1.85344	4.43346	17.1948	3.37355e-05
uc008cgm.1	Aif1	allograft inflammatory factor 1	875	29	9	14	28	7	44	25	131	125	139	51	41.2313	29.6848	30.1222	80.6496	27.2916	72.8307	58.8457	192.778	147.981	274.915	77.2517	1.70738	3.12963	17.174	3.41075e-05
uc009ddd.1	Lrrn1	leucine-rich repeat neuronal protein 1	3679	16	8	5	15	5	21	41	30	71	50	43	5.41038	6.27568	2.55863	10.2758	4.63638	8.26722	22.9529	10.4999	19.9909	23.5197	15.4912	1.53022	2.2539	17.157	3.44144e-05
uc012fnt.1	Alpk3	alpha-protein kinase 3	4722	82	41	28	69	16	104	118	190	214	133	260	21.6035	25.0587	11.1635	36.8278	11.5593	31.899	51.4682	51.8109	46.9452	48.7437	72.9782	1.25141	4.17833	17.1382	3.47567e-05
uc009ieb.1	KIAA1199 homolog	Mus musculus mRNA for KIAA1199 protein homolog, complete cds.	3729	23	11	11	3	8	30	65	181	24	37	59	7.67313	8.51335	5.5535	2.02759	7.31874	11.652	35.9008	62.5	6.66687	17.1712	20.9703	2.04118	2.76493	17.088	3.5687e-05
uc009iil.1	Gm9934	SubName: Full=Putative uncharacterized protein;	1946	1	1	0	0	1	6	3	5	10	5	9	0.639285	1.48306	0	0	1.75306	4.46559	3.17513	3.30842	5.32305	4.44651	6.12979	2.62772	-0.107802	17.0777	3.58805e-05
uc008bra.2	Fkbp5	peptidyl-prolyl cis-trans isomerase FKBP5	3860	81	31	56	48	20	87	65	230	234	140	170	26.1057	23.1779	27.3129	31.3405	17.6759	32.6439	34.6824	76.7245	62.796	62.7673	58.3724	1.11336	4.04029	17.0666	3.60914e-05
uc007aua.2	Il1rl1	interleukin-1 receptor-like 1 isoform b	3002	18	16	10	9	5	12	42	369	26	82	125	7.45932	15.3819	6.27127	7.55586	5.68196	5.78949	28.8152	158.274	8.97152	47.2711	55.1881	2.58138	3.33183	17.0603	3.62113e-05
uc009pil.1	Zbtb16	zinc finger and BTB domain-containing protein	5114	27	19	40	25	12	49	35	120	206	81	123	6.56811	10.7224	14.7254	12.3206	8.00496	13.8773	14.0958	30.2144	41.7263	27.4105	31.8779	1.35001	3.37644	17.0398	3.66052e-05
uc007xhb.2	Shank3	SubName: Full=Shank3b protein;	4703	27	8	15	17	3	30	31	70	61	36	60	7.1421	4.90925	6.00458	9.11016	2.17613	9.23882	13.5759	19.1653	13.4356	13.2471	16.9092	1.22372	2.43406	17.0135	3.71157e-05
uc009cou.1	Dysf	dysferlin isoform 1	4128	15	8	6	8	7	21	21	39	46	23	38	4.52052	5.59307	2.73639	4.8843	5.78492	7.368	10.4776	12.1652	11.5431	9.6423	12.2008	1.217	1.88063	16.9809	3.7758e-05
uc007mxh.1	Efr3b	protein EFR3 homolog B	6547	21	6	6	15	5	25	21	48	58	36	43	3.99038	2.6449	1.72534	5.77432	2.60535	5.53054	6.60632	9.44045	9.17675	9.51596	8.70506	1.27003	2.12901	16.8212	4.10718e-05
uc009mvw.2	Mt1	metallothionein-1	542	75	31	44	44	16	57	105	616	124	130	310	172.147	165.068	152.834	204.6	100.707	152.316	399	1463.44	236.988	415.084	758.068	1.83692	4.42025	16.7891	4.17733e-05
uc008cgl.1	Aif1	allograft inflammatory factor 1	732	29	10	15	28	7	44	25	129	125	138	51	49.2861	39.4266	38.5786	96.4049	32.6231	87.0586	70.3415	226.92	176.89	326.257	92.3432	1.66257	3.12963	16.7698	4.22003e-05
uc008uwq.1	Sync	RecName: Full=Syncoilin; AltName: Full=Syncoilin intermediate filament 1; AltName: Full=Syncoilin-1;	2340	13	6	6	9	6	23	20	31	34	26	30	6.91138	7.40007	4.82727	9.69346	8.7473	14.2358	17.6034	17.0584	15.051	19.2287	16.9923	1.18035	1.73511	16.7428	4.28051e-05
uc008yto.1	AK015608	Mus musculus adult male testis cDNA, RIKEN full-length enriched library, clone:1700056F22 product:unclassifiable, full insert sequence.	947	3	0	0	5	1	10	9	14	14	6	19	3.94102	0	0	13.3068	3.60237	15.294	19.5738	19.0358	15.3137	10.9646	26.5919	2.08598	0.592776	16.7318	4.30538e-05
uc007rkc.1	Ckmt2	creatine kinase S-type, mitochondrial precursor	1486	38	15	15	36	12	83	52	125	199	27	138	31.8128	29.1322	19.0037	61.057	27.5487	80.8964	72.0722	108.314	138.72	31.444	123.085	1.46415	3.36888	16.6772	4.431e-05
uc008iih.2	Pfkfb3	6-phosphofructo-2-kinase/fructose-2,	4655	85	43	36	48	25	106	100	203	230	95	134	22.7162	26.6593	14.5596	25.988	18.3214	32.9804	44.2449	56.1526	51.1813	35.318	38.1532	0.994907	3.99785	16.6457	4.50531e-05
uc007fnr.1	Slc16a9	monocarboxylate transporter 9	3340	8	1	5	11	4	18	19	33	24	22	47	2.97976	0.86408	2.81832	8.30039	4.08557	7.80542	11.7163	12.7222	7.44334	11.399	18.6508	1.61881	1.6447	16.5911	4.63689e-05
uc007mjz.1	Trim65	tripartite motif-containing protein 65	1608	6	5	8	6	0	16	16	30	31	29	15	4.64197	8.97396	9.36635	9.4041	0	14.4113	20.4935	24.0231	19.97	31.2108	12.3638	1.60076	1.42911	16.5297	4.78938e-05
uc007fnq.1	Slc16a9	monocarboxylate transporter 9	3563	8	1	6	12	4	19	20	37	26	22	49	2.79326	0.809999	3.17031	8.48824	3.82986	7.72339	11.561	13.3715	7.55894	10.6856	18.2275	1.60216	1.71998	16.4648	4.95609e-05
uc007dvx.2	Adck3	chaperone activity of bc1 complex-like,	3928	105	36	55	93	27	162	134	349	283	109	269	33.2549	26.4503	26.3607	59.671	23.4494	59.7329	70.2613	114.406	74.6308	48.0228	90.7667	1.17075	4.5187	16.4562	4.97881e-05
uc009hzn.2	Idh2	isocitrate dehydrogenase [NADP], mitochondrial	1701	143	58	80	94	33	184	140	278	344	192	231	104.585	98.4065	88.5426	139.276	66.1833	156.669	169.514	210.443	209.487	195.339	179.992	0.904837	4.67354	16.4445	5.00946e-05
uc007box.1	Des	desmin	2149	798	382	329	944	178	1203	1230	3530	3234	2964	2818	461.959	513.012	288.221	1107.1	282.568	810.773	1178.83	2115.11	1558.86	2386.9	1738	1.62039	7.92859	16.4393	5.02323e-05
uc009nvw.1	AK193394	Mus musculus cDNA, clone:Y1G0108E08, strand:unspecified.	247	0	0	0	0	0	0	0	429	12	0	0	0	0	0	0	0	0	0	2236.42	50.3254	0	0	8.82878	2.5579	16.4027	5.12123e-05
uc009kzn.1	Myom2	Mus musculus mRNA for M-protein.	3973	42	12	6	30	9	45	43	116	138	47	111	13.1513	8.71692	2.84315	19.0307	7.72792	16.4045	22.2912	37.5953	35.9802	20.4725	37.0297	1.45406	3.09317	16.396	5.13944e-05
uc007svu.2	Mustn1	musculoskeletal embryonic nuclear protein 1	1179	41	23	24	48	17	54	59	255	102	184	206	43.2621	56.3008	38.3234	102.608	49.1897	66.3361	103.067	278.497	89.6169	270.082	231.579	1.5862	3.88303	16.3816	5.17846e-05
uc009gar.1	Ryr1	Mus musculus 2 days pregnant adult female ovary cDNA, RIKEN full-length enriched library, clone:E330001L24 product:ryanodine receptor 1, skeletal muscle, full insert sequence.	2338	36	14	10	33	6	43	38	100	104	74	103	19.1556	17.2816	8.05234	35.5731	8.75478	26.6375	33.4751	55.0743	46.0778	54.7746	58.39	1.35737	3.04026	16.3677	5.21679e-05
uc012fwc.1	Adam8	disintegrin and metalloproteinase	2270	26	17	9	34	9	28	52	202	88	119	123	14.249	21.6134	7.4642	37.749	13.5256	17.865	47.1803	114.583	40.1569	90.7222	71.8166	1.76205	3.37184	16.3427	5.28592e-05
uc011zka.1	A930018M24Rik	SubName: Full=Putative uncharacterized protein;	1028	6	6	4	5	3	10	14	33	42	17	23	7.26098	16.8445	7.32543	12.2583	9.95559	14.0889	28.049	41.3347	42.3214	28.6186	29.6538	1.5945	1.40965	16.2737	5.48198e-05
uc008iin.2	Pfkfb3	6-phosphofructo-2-kinase/fructose-2,	2203	38	18	21	21	10	51	58	109	101	42	54	21.4588	23.5808	17.9461	24.0246	15.4855	33.5294	54.2246	63.7097	47.4909	32.9934	32.4882	1.0949	2.96526	16.2205	5.63804e-05
uc012fqt.1	Art5	ecto-ADP-ribosyltransferase 5 precursor	1714	4	0	0	3	1	4	10	20	12	10	14	2.90326	0	0	4.41126	1.99034	3.38002	12.0163	15.0249	7.25227	10.0967	10.8259	2.2532	0.552691	16.1965	5.70994e-05
uc009bup.2	Atp6v0e2	V-type proton ATPase subunit e 2	1834	10	5	6	2	6	19	13	27	27	19	24	6.78325	7.86812	6.15912	2.74842	11.1607	15.0046	14.5991	18.9565	15.2499	17.9286	17.3443	1.29104	1.39795	16.127	5.92323e-05
uc007hnf.1	AK040027	Mus musculus 16 days neonate thymus cDNA, RIKEN full-length enriched library, clone:A130088J11 product:unclassifiable, full insert sequence.	2169	10	3	2	8	3	18	9	24	43	19	25	5.73558	3.99174	1.73595	9.29571	4.71846	12.0194	8.54606	14.2477	20.5358	15.1596	15.2766	1.50714	1.40549	16.1071	5.98587e-05
uc009rvk.1	Ccrl2	C-C chemokine receptor-like 2	2110	7	7	4	13	1	15	16	70	49	37	30	4.12717	9.57449	3.56898	15.5279	1.6168	10.2962	15.6178	42.7178	24.0556	30.3467	18.8445	1.80472	1.94848	16.069	6.10743e-05
uc009kna.1	Tnni2	troponin I, fast skeletal muscle	667	217	163	154	396	83	535	550	1272	1240	595	917	404.735	705.281	434.672	1496.31	424.513	1161.71	1698.32	2455.58	1925.75	1543.77	1822.17	1.35268	6.42399	16.0221	6.26078e-05
uc008ytr.2	Myo18b	myosin XVIIIb	8280	139	74	71	180	49	226	263	394	468	340	455	20.8844	25.793	16.1434	54.7891	20.1885	39.5319	65.4197	61.2716	58.5489	71.0626	72.8328	1.15957	5.27035	15.9986	6.33891e-05
uc011zyq.1	Pfkm	6-phosphofructokinase, muscle type	2816	286	132	125	253	68	378	359	710	756	419	734	126.349	135.282	83.5687	226.433	82.3787	194.415	262.57	324.653	278.095	257.498	345.469	1.08281	5.90254	15.9357	6.55307e-05
uc012fqv.1	Art5	ecto-ADP-ribosyltransferase 5 precursor	1662	4	0	0	3	1	4	10	20	12	10	13	2.9941	0	0	4.54928	2.05262	3.48577	12.3923	15.495	7.47917	10.4127	10.3671	2.23336	0.539125	15.8786	6.75365e-05
uc007krg.2	Car4	carbonic anhydrase 4 precursor	1300	3	1	2	2	3	4	7	124	5	60	12	2.87088	2.22002	2.89636	3.87738	7.87257	4.45643	11.0902	122.821	3.9841	79.8731	12.2344	3.31735	1.8104	15.8533	6.84473e-05
uc008pqh.1	Tigd4	tigger transposable element-derived protein 4	3459	3	2	6	1	0	13	7	18	27	5	16	1.07897	1.66871	3.26563	0.728621	0	5.44331	4.16803	6.70063	8.08568	2.50157	6.13077	1.91706	0.774352	15.8161	6.98075e-05
uc007aqn.1	Ankrd23	SubName: Full=Ankrd23 protein;	1915	82	46	40	86	27	129	139	401	149	356	205	53.2699	69.3249	39.324	113.183	48.0987	97.5643	149.496	269.631	80.5974	321.717	141.883	1.45288	4.6188	15.802	7.03263e-05
uc007xlv.2	Pfkm	6-phosphofructokinase, muscle type	2880	290	135	123	254	69	377	363	711	767	423	739	125.269	135.282	80.4043	222.276	81.7326	189.592	259.595	317.886	275.871	254.179	340.093	1.08072	5.91318	15.7689	7.15706e-05
uc008wkl.1	Abcb1a	multidrug resistance protein 3	4977	19	7	6	7	4	19	29	54	36	22	33	4.74923	4.05911	2.2696	3.54472	2.74177	5.52912	12.0009	13.9708	7.4927	7.64975	8.78804	1.36	1.90149	15.7672	7.16338e-05
uc007aqm.1	Ankrd23	ankyrin repeat domain-containing protein 23	1966	81	48	36	85	27	127	140	405	149	362	208	51.2553	70.4625	34.4735	108.965	46.851	93.56	146.665	265.256	78.5066	318.653	140.225	1.47978	4.62578	15.7569	7.20259e-05
uc007aql.1	Ankrd23	ankyrin repeat domain-containing protein 23	1954	83	48	35	87	27	128	141	412	153	368	212	52.8434	70.8952	33.7217	112.214	47.1387	94.8758	148.62	271.498	81.1092	325.923	143.799	1.48893	4.64598	15.6858	7.47845e-05
uc007jdc.2	Obscn	Mus musculus obscurin, cytoskeletal calmodulin and titin-interacting RhoGEF, mRNA (cDNA clone IMAGE:4192896), partial cds.	4149	102	37	32	75	20	105	111	226	249	138	212	30.584	25.737	14.5202	45.5586	16.4447	36.6535	55.1014	70.1389	62.1669	57.561	67.7233	1.1262	4.2248	15.5915	7.86083e-05
uc008rnf.1	Adh1	alcohol dehydrogenase 1	1334	33	15	17	33	9	120	32	61	96	54	114	30.7748	32.4516	23.9916	62.3462	23.0158	130.285	49.4057	58.88	74.545	70.0536	113.265	1.26582	3.10595	15.5304	8.11889e-05
uc011wjl.1	Ankrd23	SubName: Full=Ankrd23 protein;	1855	81	48	35	87	26	127	140	408	150	362	209	54.3223	74.6788	35.5214	118.203	47.8154	99.1585	155.442	283.211	83.7627	337.72	149.33	1.48452	4.62906	15.5051	8.2283e-05
uc007kjk.2	Vtn	vitronectin precursor	1745	9	4	7	5	2	13	14	26	30	23	19	6.41629	6.61553	7.55212	7.22149	3.90997	10.7899	16.524	19.1854	17.8086	22.81	14.4313	1.3606	1.34365	15.4363	8.53355e-05
uc007txv.1	Myh7	myosin-7	6054	42	16	7	35	4	55	47	109	113	60	106	8.63066	7.62742	2.17682	14.5706	2.25401	13.158	15.9896	23.1834	19.3348	17.1515	23.2065	1.39006	3.10892	15.4175	8.61846e-05
uc009guz.1	Kcna7	potassium voltage-gated channel subfamily A	3494	53	18	20	53	7	70	64	251	130	78	190	18.8708	14.8679	10.7764	38.2301	6.83461	29.0165	37.7259	92.5006	38.5411	38.6335	72.0737	1.51171	3.72359	15.4043	8.67915e-05
uc008ows.1	Usp13	ubiquitin carboxyl-terminal hydrolase 13	4683	65	24	17	43	9	61	62	234	154	81	144	17.2674	14.7907	6.83426	23.1418	6.55627	18.8658	27.2678	64.3406	34.0643	29.9332	40.7553	1.37599	3.65967	15.3512	8.92657e-05
uc008owr.1	Usp13	ubiquitin carboxyl-terminal hydrolase 13	4686	65	24	17	43	9	61	62	234	154	81	144	17.2563	14.7812	6.82988	23.1269	6.55208	18.8537	27.2504	64.2994	34.0425	29.914	40.7292	1.37599	3.65967	15.351	8.92754e-05
uc008vet.1	Trim63	E3 ubiquitin-protein ligase TRIM63	1886	48	23	23	38	14	62	40	264	114	101	140	31.6619	35.1954	22.959	50.7802	25.3236	47.6124	43.6819	180.242	62.6133	92.677	98.3857	1.40243	3.6309	15.3392	8.98353e-05
uc007auc.2	Il1rl1	interleukin-1 receptor-like 1 isoform a	5071	17	17	16	24	7	23	30	229	91	82	95	4.17054	9.6751	5.94009	11.9281	4.70916	6.56908	12.1846	58.1481	18.5888	27.9842	24.8299	1.7757	3.17998	15.3288	9.0329e-05
uc009dus.1	Vwf	von Willebrand factor precursor	8817	59	29	44	47	26	86	71	254	158	121	122	8.3247	9.49243	9.39503	13.4347	10.0598	14.1269	16.5852	37.0942	18.5626	23.7496	18.3394	1.08665	3.89119	15.3285	9.03429e-05
uc008qdf.1	S100a9	protein S100-A9	491	49	42	29	50	11	49	176	473	65	194	276	124.151	246.87	111.194	256.65	76.4275	144.539	738.268	1240.43	137.131	683.774	745.029	1.91437	4.36635	15.3183	9.08309e-05
uc008qde.1	S100a9	protein S100-A9	488	49	42	29	50	11	49	176	473	65	194	276	124.915	248.388	111.878	258.227	76.8974	145.427	742.807	1248.06	137.974	687.978	749.609	1.91437	4.36635	15.3182	9.08392e-05
uc007obv.2	Slc8a3	solute carrier family 8 (sodium/calcium	4964	17	9	9	13	4	27	15	41	64	33	41	4.26044	5.23252	3.41332	6.6003	2.74895	7.87775	6.22361	10.6352	13.3552	11.5047	10.9471	1.19395	2.07064	15.2772	9.2831e-05
uc008ntm.2	Wisp2	WNT1-inducible-signaling pathway protein 2	1775	26	15	20	27	3	35	52	163	96	173	38	18.2227	24.389	21.2128	38.3369	5.76583	28.5588	60.3376	118.245	56.0243	168.671	28.3747	1.8133	3.27291	15.2661	9.33767e-05
uc007rku.2	Thbs4	thrombospondin-4 precursor	3202	89	25	36	52	23	121	72	155	209	82	137	34.5785	22.533	21.1664	40.9293	24.5045	54.7311	46.3121	62.331	67.6127	44.3185	56.7081	0.937632	3.84302	15.2462	9.4368e-05
uc007lat.2	Abi3	ABI gene family member 3 isoform 1	4038	36	19	16	19	7	35	48	84	70	61	67	11.0911	13.5796	7.45968	11.8588	5.91385	12.5537	24.4826	26.7859	17.9571	26.143	21.9915	1.09797	2.81618	15.1575	9.89056e-05
uc008nzi.1	Kcnb1	potassium voltage-gated channel subfamily B	3993	6	10	12	9	5	25	16	34	46	34	39	1.86934	7.22771	5.65781	5.68061	4.27179	9.06798	8.25284	10.9641	11.9333	14.7357	12.9453	1.27469	1.91665	15.1574	9.89118e-05
uc007qhe.1	Rbm24	RNA-binding protein 24	3224	56	13	10	34	4	50	54	117	113	77	98	21.6088	11.6372	5.83944	26.5788	4.23257	22.4618	34.497	46.7288	36.3067	41.3322	40.2881	1.36382	3.18184	15.1459	9.95126e-05
uc011xaf.1	Plagl1	pleiomorphic adenoma gene-like 1	2879	36	10	12	24	4	39	35	60	78	94	62	15.556	10.0244	7.84704	21.0098	4.73977	19.6197	25.0386	26.8351	28.0644	56.5039	28.5428	1.33538	2.77785	15.1092	0.00010147
uc008vyg.1	Per3	period circadian protein homolog 3	2705	10	8	10	3	1	23	12	21	37	20	33	4.59907	8.53538	6.95984	2.79516	1.26116	12.3149	9.13686	9.99645	14.169	12.7954	16.1693	1.32456	1.52565	15.0832	0.000102875
uc009ozn.1	Gramd1b	GRAM domain-containing protein 1B	3862	27	14	16	28	4	52	27	102	93	83	49	8.69738	10.462	7.79963	18.2725	3.53335	19.5012	14.3991	34.008	24.9445	37.1927	16.8163	1.31855	2.87992	15.0677	0.000103726
uc008vwh.1	Rbp7	retinoid-binding protein 7	594	29	9	5	5	7	19	31	34	62	40	103	60.7364	43.7277	15.8471	21.2146	40.2022	46.3273	107.488	73.7032	108.121	116.538	229.825	1.61309	2.36765	15.0653	0.000103853
uc007tci.1	5730469M10Rik	hypothetical protein LOC70564 precursor	1537	50	32	20	36	13	59	99	102	156	58	180	40.47	60.0864	24.4975	59.0311	28.8541	55.5966	132.661	85.4516	105.137	65.305	155.219	1.23433	3.56309	15.0446	0.000105
uc011ybc.1	Slfn4	schlafen 4	3878	92	58	32	70	17	108	88	590	215	727	146	29.5133	43.1639	15.5349	45.4928	14.9548	40.3354	46.7367	195.902	57.4294	324.429	49.8989	2.00028	4.95327	15.0298	0.000105825
uc011xag.1	Plagl1	pleiomorphic adenoma gene-like 1	2663	44	11	12	25	6	42	40	66	83	103	71	20.5551	11.9212	8.48353	23.6603	7.68633	22.8427	30.9365	31.9129	32.2857	66.9358	35.3373	1.30267	2.91857	15.0297	0.000105834
uc007aub.2	Il1rl1	interleukin-1 receptor-like 1 isoform a	5279	18	19	17	24	8	23	33	262	91	86	100	4.24188	10.3873	6.06267	11.4581	5.16984	6.31025	12.8749	63.9062	17.8564	28.1929	25.107	1.79729	3.28461	14.9906	0.000108047
uc007qha.1	Gmpr	GMP reductase 1	1554	12	9	7	11	3	14	19	50	57	28	39	9.60655	16.7144	8.48034	17.84	6.58581	13.0481	25.1817	41.4298	37.9951	31.1817	33.2628	1.38252	1.95158	14.9884	0.000108172
uc012fwk.1	Cyp2e1	cytochrome P450 2E1	1256	40	18	1	33	2	106	48	117	254	32	294	39.6194	41.3602	1.49891	66.2181	5.43224	122.232	78.7108	119.947	209.482	44.0913	310.244	2.24885	3.64863	14.9752	0.000108936
uc008qyn.1	Sypl2	synaptophysin-like protein 2	3247	11	8	3	14	2	21	17	35	45	33	34	4.21451	7.11063	1.73942	10.8667	2.10129	9.36714	10.7832	13.8797	14.356	17.5883	13.8785	1.38396	1.83088	14.9742	0.000108993
uc009sdw.2	Hhatl	protein-cysteine N-palmitoyltransferase	1750	12	6	3	6	6	14	15	38	48	19	29	8.53062	9.89495	3.22738	8.64103	11.6964	11.5867	17.6537	27.9601	28.4123	18.7892	21.9637	1.39025	1.64013	14.9636	0.000109602
uc008yzj.2	Acacb	acetyl-Coenzyme A carboxylase beta	6679	32	10	17	10	8	30	23	77	63	44	64	5.9604	4.32105	4.79186	3.77347	4.08618	6.50549	7.0925	14.8448	9.77085	11.4008	12.7003	1.1448	2.50219	14.9586	0.000109896
uc008rbx.1	Vcam1	vascular cell adhesion protein 1 precursor	3398	57	19	30	61	21	62	48	731	204	183	170	20.8684	16.1373	16.6213	45.2437	21.0831	26.4264	29.0938	277.005	62.1885	93.2009	66.3088	1.94543	4.42413	14.9523	0.000110265
uc012fqu.1	Art5	Mus musculus mRNA for mono(ADp-ribosyl)transferase (Art5 gene).	1381	2	0	0	3	1	4	10	16	8	8	11	1.80166	0	0	5.47494	2.47027	4.19504	14.9138	14.9183	6.00067	10.0251	10.5571	2.33285	0.338187	14.9125	0.000112617
uc008bxq.1	Cyp4f14	leukotriene-B4 omega-hydroxylase 3	2199	1	0	0	2	0	4	4	5	11	4	8	0.565734	0	0	2.29222	0	2.63454	3.74643	2.92778	5.18168	3.14795	4.82182	2.54794	-0.157307	14.9009	0.000113307
uc008bxr.1	Cyp4f14	leukotriene-B4 omega-hydroxylase 3	2034	1	0	0	2	0	4	4	5	11	4	8	0.611626	0	0	2.47817	0	2.84826	4.05034	3.16528	5.60203	3.40331	5.21297	2.54794	-0.157307	14.9006	0.00011333
uc007szg.2	3425401B19Rik	hypothetical protein LOC100504518	5547	65	18	15	53	12	81	73	107	138	108	207	14.5778	9.36515	5.09096	24.0807	7.38009	21.1493	27.1049	24.8382	25.7706	33.6944	49.4604	1.31583	3.67111	14.8992	0.000113414
uc008bxs.1	Cyp4f14	leukotriene-B4 omega-hydroxylase 3	2037	1	0	0	2	0	4	4	5	11	4	8	0.610726	0	0	2.47452	0	2.84406	4.04438	3.16062	5.59378	3.3983	5.20529	2.54793	-0.157307	14.8991	0.000113416
uc008uai.1	Lrp8	low-density lipoprotein receptor-related protein	6647	19	10	8	5	4	29	28	36	37	21	28	3.55603	4.34185	2.26585	1.89582	2.05292	6.31891	8.67592	6.97382	5.76606	5.46747	5.58314	1.14338	1.85379	14.8806	0.000114537
uc007las.2	Phospho1	phosphoethanolamine/phosphocholine phosphatase	1910	23	12	10	13	3	23	35	49	51	32	55	14.9807	18.1321	9.85674	17.1539	5.35829	17.4407	37.7414	33.0336	27.6592	28.9941	38.1659	1.18427	2.25046	14.8765	0.000114785
uc007koj.1	Slfn4	schlafen 4	3958	92	58	33	72	17	109	87	598	216	729	147	28.9167	42.2914	15.6966	45.8468	14.6525	39.886	45.2717	194.545	56.5303	318.746	49.2252	1.99113	4.96277	14.8763	0.000114796
uc009hix.1	Synm	synemin isoform L	4513	204	122	131	168	77	293	232	553	574	317	453	56.2344	78.018	54.6478	93.8201	58.2055	94.0313	105.878	157.781	131.75	121.559	133.039	0.867727	5.49118	14.8548	0.000116112
uc009mcy.2	Ushbp1	Mus musculus 10 days neonate cortex cDNA, RIKEN full-length enriched library, clone:A830034L16 product:weakly similar to AIEBP [Homo sapiens], full insert sequence.	1819	9	5	2	5	6	16	14	33	28	24	18	6.15527	7.933	2.06997	6.92771	11.2527	12.7396	15.8518	23.3601	15.9452	22.8334	13.1155	1.41671	1.42093	14.8356	0.000117301
uc011zjz.1	Klhl33	kelch-like 33	1602	21	3	4	8	2	16	17	40	42	24	32	16.3077	5.40454	4.70072	12.5858	4.25899	14.4653	21.8559	32.1508	27.1575	25.9263	26.4748	1.38477	1.70997	14.8283	0.000117756
uc008wkr.2	Abcb4	multidrug resistance protein 2	4075	17	6	7	12	5	33	17	37	43	24	28	5.18989	4.24936	3.23398	7.42174	4.18583	11.7289	8.5922	11.6914	10.9306	10.1924	9.10702	1.09533	1.86292	14.8075	0.000119059
uc009gjp.1	Lrp3	low density lipoprotein receptor-related protein	3938	42	17	31	25	10	59	39	74	100	80	71	13.2682	12.4587	14.8201	15.9999	8.66289	21.6993	20.3973	24.1963	26.3044	35.1566	23.8962	0.930365	3.03977	14.8025	0.00011938
uc008jyg.1	Kbtbd10	kelch repeat and BTB domain-containing protein	2538	326	162	138	307	71	412	380	962	996	559	840	159.795	184.214	102.366	304.859	95.4345	235.112	308.372	488.064	406.51	381.165	438.666	1.15204	6.17323	14.728	0.000124189
uc012evq.1	Gm6654	predicted gene 6654	653	31	17	48	28	25	141	94	54	114	79	151	59.0589	75.1339	138.387	108.068	130.607	312.735	296.482	106.482	180.84	209.366	306.485	1.21223	3.56633	14.7253	0.000124365
uc007tcj.1	5730469M10Rik	hypothetical protein LOC70564 precursor	1554	51	32	20	37	13	59	99	104	156	58	180	40.8278	59.4291	24.2296	60.0071	28.5385	54.9884	131.21	86.1739	103.986	64.5906	153.521	1.22128	3.5701	14.717	0.000124915
uc009rjg.1	Twf2	twinfilin-2	1508	37	14	29	33	11	46	45	122	110	86	74	30.5237	26.7933	36.2045	55.1524	24.8846	44.1801	61.4602	104.172	75.5605	98.6937	65.0394	1.10122	3.17166	14.7169	0.000124919
uc008uki.1	Tie1	tyrosine-protein kinase receptor Tie-1	2907	41	23	24	24	20	49	57	129	107	79	72	17.5459	22.8341	15.5429	20.8074	23.4706	24.413	40.3843	57.1398	38.1278	47.0299	32.8272	1.01776	3.23464	14.7086	0.00012547
uc008ulk.2	Ccdc23	coiled-coil domain-containing protein 23 isoform	729	28	13	23	25	9	50	50	64	71	39	73	47.7824	51.4655	59.3973	86.43	42.1166	99.3373	141.262	113.044	100.887	92.5826	132.721	0.97387	2.7731	14.7067	0.000125601
uc008nvz.1	Tnnc2	troponin C, skeletal muscle	692	256	200	213	541	78	752	657	1538	1689	840	1278	460.226	834.112	579.482	1970.35	384.527	1573.92	1955.43	2861.83	2528.29	2100.71	2447.77	1.40898	6.80583	14.6747	0.000127747
uc007hxm.1	Gck	glucokinase	1794	0	2	1	2	0	3	6	18	14	8	7	0	3.21742	1.04941	2.8097	0	2.42197	6.8883	12.9194	8.08368	7.7172	5.17156	2.45875	0.284466	14.6562	0.000129009
uc011ydb.1	Abi3	ABI gene family member 3 isoform 2	3687	33	19	15	16	7	32	49	77	66	49	65	11.1347	14.8724	7.65922	10.937	6.47685	12.5703	27.372	26.8913	18.5428	22.9993	23.3661	1.0884	2.71397	14.6544	0.000129134
uc007jmt.1	Myh13	myosin-13	5817	6	4	3	4	3	14	13	25	14	14	24	1.28319	1.98455	0.970932	1.73306	1.75939	3.48577	4.60285	5.53394	2.49306	4.16506	5.46837	1.51158	1.11275	14.6352	0.000130455
uc007oqi.1	Kcnk10	potassium channel subfamily K member 10	2533	0	0	0	0	0	0	0	30	2	6	5	0	0	0	0	0	0	0	15.2503	0.817896	4.09929	2.61626	5.57865	-0.0786422	14.6243	0.000131214
uc007jmg.1	Myh1	myosin-1	6019	1413	1219	693	763	457	3865	3725	2087	7518	1697	6581	292.049	584.493	216.758	319.486	259.018	930.026	1274.63	446.469	1293.84	487.921	1449.15	1.55212	8.69308	14.5907	0.000133569
uc007vtl.1	Klhl38	kelch-like protein 38	2212	17	5	10	6	3	15	13	70	40	28	40	9.56095	6.52357	8.51101	6.83625	4.62674	9.82146	12.1043	40.748	18.7317	21.9061	23.9674	1.49771	1.92148	14.5711	0.000134966
uc007xha.2	Shank3	SH3 and multiple ankyrin repeat domains protein	7130	38	13	20	27	6	43	46	94	78	48	69	6.63027	5.26204	5.28089	9.54391	2.87078	8.73472	13.2877	16.9759	11.332	11.6505	12.8264	1.04285	2.85553	14.5632	0.000135537
uc008qnf.2	Polr3gl	DNA-directed RNA polymerase III subunit	1402	21	9	14	16	6	28	26	55	62	41	38	18.6341	18.5266	18.7995	28.7623	14.5996	28.9254	38.1952	50.5136	45.8086	50.6091	35.9237	1.06189	2.29045	14.5424	0.000137037
uc009tty.1	Asb12	ankyrin repeat and SOCS box protein 12	1260	14	2	0	6	3	14	15	27	31	19	19	13.8228	4.58099	0	12.0014	8.12249	16.0927	24.5191	27.5922	25.4856	26.0961	19.9861	1.50771	1.31069	14.5171	0.000138893
uc011ybd.1	Slfn4	schlafen 4	2363	55	37	24	49	10	71	54	376	144	490	97	28.9558	45.1896	19.1211	52.2618	14.4369	43.5176	47.0666	204.889	63.1251	358.86	54.4069	2.00455	4.36084	14.5114	0.000139314
uc008voj.1	Hspb7	heat shock protein beta-7	2768	28	6	6	17	9	16	34	71	60	76	74	12.5843	6.25584	4.08086	15.4787	11.0921	8.3719	25.2986	33.0283	22.4537	47.516	35.4333	1.52326	2.59457	14.5093	0.000139471
uc007oqg.1	Kcnk10	potassium channel subfamily K member 10	2934	0	0	0	0	0	0	0	29	2	6	5	0	0	0	0	0	0	0	12.7272	0.706111	3.53902	2.25869	5.54691	-0.0997478	14.5061	0.000139709
uc007ijk.1	Hba-a2	hemoglobin alpha, adult chain 2	566	7	7	14	9	5	49	22	23	28	36	44	15.3858	35.6929	46.567	40.0754	30.1365	125.386	80.0551	52.3245	51.2442	110.072	103.034	1.39413	1.98464	14.4983	0.000140283
uc007obw.2	Slc8a3	solute carrier family 8 (sodium/calcium	4943	18	9	9	13	4	27	15	40	63	32	41	4.53022	5.25475	3.42782	6.62834	2.76063	7.91122	6.25005	10.4199	13.2024	11.2034	10.9936	1.15276	2.06145	14.4897	0.000140928
uc009kic.1	Cyp2e1	cytochrome P450 2E1	1736	54	26	2	42	3	126	64	154	320	43	368	38.6974	43.2239	2.16894	60.975	5.89536	105.121	75.93	114.226	190.943	42.8658	280.96	2.15436	3.98646	14.4839	0.000141363
uc007jmh.1	Myh1	SubName: Full=Myosin, heavy polypeptide 1, skeletal muscle, adult; SubName: Full=Skeletal muscle myosin heavy chain II-d/x; Flags: Fragment;	693	161	137	57	77	46	364	304	173	672	174	566	289.021	570.542	154.849	280.033	226.445	760.743	903.49	321.445	1004.48	434.519	1082.5	1.30806	5.26619	14.4138	0.000146725
uc008wkm.1	Abcb1a	multidrug resistance protein 3	2705	11	3	3	5	1	13	17	31	23	11	19	5.05898	3.20077	2.08795	4.65859	1.26116	6.96059	12.9439	14.7567	8.80773	7.03749	9.30962	1.49006	1.2056	14.391	0.000148507
uc007elv.1	Txlnb	beta-taxilin	4457	141	58	54	99	32	133	126	376	370	176	320	39.3562	37.5565	22.8096	55.9815	24.4932	43.2194	58.2252	108.627	85.9929	68.338	95.1597	1.0867	4.72548	14.3759	0.00014971
uc008ytq.2	Myo18b	SubName: Full=Putative uncharacterized protein;	2817	24	16	9	43	9	53	68	97	92	73	100	10.5989	16.3921	6.01481	38.471	10.8992	27.2495	49.717	44.3383	33.8302	44.8465	47.0499	1.33867	3.14893	14.3712	0.000150076
uc008cke.1	H2-T9	Mus musculus H2-T9 (GS14) mRNA for MHC class Ib T9 (GS14), complete cds.	2485	26	13	13	16	7	53	28	59	108	63	23	13.0162	15.0979	9.8488	16.2273	9.60971	30.8901	23.2068	30.5717	45.0195	43.8739	12.2673	1.27777	2.61229	14.3635	0.000150695
uc007cta.1	Lmod1	leiomodin-1	3942	58	20	19	30	8	52	45	104	129	64	102	18.3041	14.6424	9.0741	19.1804	6.92328	19.1054	23.5114	33.9712	33.8982	28.0967	34.2949	1.05542	3.19346	14.3109	0.000154961
uc008hci.1	Glis3	zinc finger protein GLIS3	3917	18	10	9	22	12	28	34	152	61	61	57	5.71684	7.36795	4.32569	14.1554	10.4512	10.3532	17.8776	49.967	16.1317	26.9506	19.2871	1.51178	2.80081	14.2698	0.000158385
uc007dfm.1	Prdx6	SubName: Full=Putative uncharacterized protein;	2177	241	96	137	154	67	287	231	473	440	299	407	137.72	127.266	118.476	178.285	104.992	190.939	218.543	279.767	209.362	237.687	247.789	0.787727	5.35947	14.2675	0.000158583
uc008quk.1	Ppm1j	protein phosphatase 1J	1720	6	2	1	4	1	8	12	15	13	18	16	4.3397	3.35584	1.09456	5.86116	1.9834	6.73646	14.3693	11.2294	7.82922	18.1108	12.3293	1.7222	0.810703	14.2277	0.000161971
uc009rjf.1	Twf2	twinfilin-2	1594	41	14	30	34	12	47	45	122	117	95	77	31.9987	25.3478	35.4323	53.7579	25.6822	42.7051	58.1443	98.5519	76.0328	103.14	64.0248	1.08919	3.23058	14.227	0.000162027
uc007yos.1	abParts	Parts of antibodies, mostly variable regions.	2943	9	6	4	4	0	17	10	25	21	17	17	3.80443	5.88385	2.5588	3.42548	0	8.36621	6.9983	10.9381	7.3915	9.99657	7.65605	1.3709	1.14961	14.2233	0.000162344
uc009nxe.1	Agt	angiotensinogen	1839	13	9	6	4	3	14	12	49	48	19	37	8.79425	14.1241	6.14237	5.48189	5.56517	11.026	13.4395	34.309	27.0373	17.8799	26.6665	1.4473	1.73473	14.1851	0.000165682
uc009gkk.1	Zfp536	zinc finger protein 536	6358	9	2	2	4	1	17	14	24	13	12	14	1.761	0.907841	0.59221	1.58559	0.53656	3.87256	4.53514	4.86054	2.118	3.26628	2.91846	1.57994	0.979455	14.1847	0.000165712
uc008zry.2	Tmem132c	transmembrane protein 132C precursor	5113	55	21	19	17	10	72	77	38	193	37	143	13.3821	11.8534	6.99591	8.37964	6.67211	20.3951	31.0169	9.56977	39.1007	12.5233	37.0686	1.38062	3.27649	14.1584	0.000168049
uc007oqh.1	Kcnk10	potassium channel subfamily K member 10	2465	0	0	0	0	0	0	0	29	2	6	4	0	0	0	0	0	0	0	15.1487	0.840459	4.21237	2.15074	5.51322	-0.121439	14.1492	0.000168868
uc009mvu.2	Mt3	metallothionein-3	538	0	0	0	0	0	2	2	4	2	3	3	0	0	0	0	0	5.38416	7.65651	9.57351	3.8508	9.65009	7.39069	4.2583	-0.812413	14.1401	0.000169689
uc008hcj.1	Glis3	SubName: Full=Glis3 protein; Flags: Fragment;	3709	17	10	9	22	11	27	33	146	61	59	54	5.70203	7.78114	4.56827	14.9492	10.1175	10.5433	18.3248	50.6862	17.0363	27.5288	19.2967	1.50327	2.75603	14.1296	0.000170641
uc007hpa.1	Itga7	integrin alpha-7	4020	55	24	43	53	22	78	87	239	134	136	104	17.0206	17.23	20.1377	33.2278	18.6696	28.1021	44.5734	76.5536	34.5288	58.5471	34.2889	1.11804	3.85318	14.1292	0.000170675
uc012ajb.1	Mx2	Mus musculus mRNA for Mx2 protein, complete cds, feral strain NJL.	2422	25	7	7	14	7	62	34	32	73	86	17	12.8411	8.34112	5.44115	14.5682	9.85967	37.0756	28.9126	17.0126	31.2214	61.4493	9.30295	1.57248	2.49552	14.1204	0.000171476
uc007qrm.1	Dok3	docking protein 3	1546	16	9	9	7	5	21	18	61	48	36	23	12.875	16.8009	10.9597	11.4114	11.0331	19.6734	23.9798	50.8059	32.1614	40.2982	19.7181	1.3031	1.98468	14.1169	0.000171795
uc009hiy.1	Synm	synemin isoform L	2745	135	93	104	145	60	225	200	426	468	242	365	61.1827	97.7779	71.3276	133.131	74.5672	118.716	150.062	199.83	176.607	152.569	176.237	0.897669	5.15752	14.1155	0.000171918
uc008uag.1	Lrp8	low-density lipoprotein receptor-related protein	7153	19	11	8	6	4	29	29	36	40	21	28	3.30448	4.43818	2.10556	2.11405	1.9077	5.87192	8.35012	6.48049	5.79262	5.0807	5.18819	1.10605	1.8899	14.0768	0.000175499
uc009nwr.1	Acta1	actin, alpha skeletal muscle	1433	3187	1193	1110	2203	521	4595	4216	8458	8139	5493	7488	2766.77	2402.67	1458.29	3874.54	1240.31	4644.18	6059.51	7600.03	5883.4	6633.7	6925.73	1.42132	9.33378	14.0723	0.000175915
uc009kgk.1	Adam8	disintegrin and metalloproteinase	3031	41	29	15	46	11	37	65	263	115	162	165	16.8281	27.6129	9.31691	38.2493	12.3807	17.6801	44.1683	111.728	39.3021	92.4957	72.1512	1.59638	3.78566	14.0664	0.000176471
uc009kgj.1	Adam8	disintegrin and metalloproteinase	3034	41	29	15	46	11	37	65	263	115	162	165	16.8115	27.5856	9.3077	38.2115	12.3685	17.6627	44.1246	111.618	39.2632	92.4042	72.0799	1.59638	3.78566	14.0662	0.000176492
uc009mgr.1	F2rl3	proteinase-activated receptor 4 precursor	1762	3	1	2	0	0	9	6	11	14	7	3	2.11813	1.63793	2.13693	0	0	7.39787	7.01339	8.0386	8.23049	6.87519	2.25663	2.14803	0.189859	14.0612	0.00017696
uc008qvw.2	Chi3l3	chitinase-3-like protein 3 precursor	1539	9	4	1	6	0	10	10	71	22	22	19	7.27514	7.50104	1.22329	9.82573	0	9.41091	13.3827	59.4037	14.8077	24.7387	16.3629	2.09172	1.47671	14.0243	0.000180466
uc009iwf.1	A530023O14Rik	SubName: Full=Putative uncharacterized protein A530023O14Rik;	4303	6	1	4	10	0	7	10	65	21	38	32	1.73467	0.670701	1.75007	5.85707	0	2.35612	4.78643	19.4507	5.05535	15.2829	9.85654	2.1812	1.63151	14.0139	0.000181462
uc008efu.1	Dtna	dystrobrevin alpha isoform 2	1691	10	5	3	6	0	13	9	31	22	21	26	7.35688	8.53349	3.33998	8.94252	0	11.1345	10.9618	23.6054	13.4767	21.4916	20.3787	1.5045	1.28215	14.0035	0.000182468
uc007fjz.1	AK018967	Mus musculus adult male testis cDNA, RIKEN full-length enriched library, clone:1700056O17 product:hypothetical protein, full insert sequence.	453	19	12	21	12	10	38	34	45	51	46	48	52.1786	76.451	87.2745	66.7629	75.3079	121.494	154.584	127.911	116.621	175.732	140.439	0.973119	2.40998	13.9694	0.000185805
uc009nrj.1	Irf8	Mus musculus adult male colon cDNA, RIKEN full-length enriched library, clone:9030603A05 product:interferon concensus sequence binding protein, full insert sequence.	3452	65	20	16	41	16	69	57	165	170	132	67	23.425	16.7209	8.72601	29.934	15.812	28.95	34.0085	61.547	51.0131	66.1752	25.7247	1.22982	3.56798	13.9517	0.000187567
uc007aey.1	Sox17	transcription factor SOX-17	2377	8	5	7	7	8	14	13	43	37	26	43	4.18695	6.07073	5.54415	7.422	11.4815	8.53039	11.2641	23.2934	16.1241	18.9294	23.9765	1.38615	1.75643	13.9431	0.000188432
uc008xfh.1	Jakmip1	janus kinase and microtubule-interacting protein	1349	1	0	0	0	0	1	3	7	6	6	3	0.9222	0	0	0	0	1.07364	4.58028	6.68159	4.60726	7.69718	2.94751	3.35266	-0.46069	13.9074	0.000192044
uc008duj.2	Epas1	endothelial PAS domain-containing protein 1	5352	256	96	172	140	80	370	220	850	493	232	480	59.506	51.7673	60.5033	65.9271	50.9932	100.128	84.6622	204.501	95.4189	75.0178	118.87	0.968818	5.5727	13.9071	0.000192074
uc008cxx.1	Apobec2	probable C->U-editing enzyme APOBEC-2	1218	264	71	119	176	60	215	282	1394	694	193	651	269.646	168.233	183.936	364.181	168.052	255.659	476.853	1473.7	590.222	274.222	708.402	1.4462	5.78797	13.8964	0.000193164
uc008bee.2	Dusp1	dual specificity protein phosphatase 1	1942	54	47	45	68	13	145	138	208	138	83	362	34.5925	69.8472	43.6244	88.2494	22.8367	108.141	146.357	137.914	73.6094	73.9641	247.062	1.34128	4.24544	13.892	0.000193621
uc011xqc.1	Timeless	RecName: Full=Protein timeless homolog; Short=mTim;	4599	30	21	30	19	12	56	45	96	87	72	47	8.11512	13.1782	12.2807	10.4122	8.90136	17.6358	20.1526	26.8783	19.5956	27.0933	13.545	0.982933	2.97429	13.8489	0.000198107
uc009ova.2	Esam	Mus musculus endothelial cell-selective adhesion molecule (Esam) mRNA, complete cds.	1865	63	18	40	52	23	65	77	173	190	96	126	42.0241	27.8544	40.3783	70.2711	42.0715	50.4783	85.0344	119.443	105.531	89.0809	89.5442	1.01308	3.74386	13.801	0.000203227
uc009ouz.2	Esam	endothelial cell-selective adhesion molecule	1854	63	18	40	52	23	65	77	171	190	96	126	42.2735	28.0197	40.6178	70.688	42.3211	50.7778	85.539	118.763	106.157	89.6095	90.0755	1.00937	3.74125	13.7894	0.000204491
uc007dfl.1	Prdx6	peroxiredoxin-6	2334	258	101	143	165	69	306	238	499	471	317	424	137.517	124.888	115.346	178.17	100.853	189.885	210.019	275.292	209.037	235.045	240.775	0.784039	5.4351	13.766	0.000207053
uc007hlw.2	Timeless	protein timeless homolog isoform 1	4456	30	21	30	19	12	56	45	96	86	72	47	8.37555	13.6011	12.6748	10.7463	9.18702	18.2017	20.7994	27.7408	19.992	27.9627	13.9797	0.980137	2.97241	13.7412	0.000209804
uc007hlv.2	Timeless	protein timeless homolog isoform 2	4459	30	21	30	19	12	56	45	96	86	72	47	8.36991	13.592	12.6663	10.7391	9.18084	18.1895	20.7854	27.7222	19.9786	27.9439	13.9703	0.980125	2.97241	13.7251	0.000211607
uc007hlu.2	Timeless	protein timeless homolog isoform 3	4456	30	21	30	19	12	56	45	96	86	72	47	8.37555	13.6011	12.6748	10.7463	9.18702	18.2017	20.7994	27.7408	19.992	27.9627	13.9797	0.980125	2.97241	13.7246	0.000211661
uc011wuw.1	Sell	SubName: Full=L-selectin isoform v2;	2305	42	9	17	22	11	39	22	143	85	89	71	22.6681	11.2686	13.885	24.0549	16.2802	24.5055	19.6578	79.8838	38.1989	66.8208	40.8257	1.334	3.00429	13.697	0.0002148
uc007cyg.2	Prg4	proteoglycan 4 isoform 1	4278	19	8	18	16	9	24	21	237	59	57	58	5.52523	5.39696	7.92133	9.42608	7.17696	8.12532	10.1102	71.3348	14.2861	23.0583	17.9694	1.77041	2.92038	13.6426	0.00022111
uc007hlx.2	Timeless	protein timeless homolog isoform 2	4402	29	21	29	19	12	53	45	95	87	72	46	8.19568	13.768	12.4026	10.8782	9.29972	17.438	21.0545	27.7886	20.4726	28.3058	13.8501	0.986625	2.95677	13.6013	0.00022603
uc007gru.2	Mybpc1	myosin binding protein C, slow type	3935	748	420	314	671	144	1496	1003	1213	2997	1177	2367	236.48	308.038	150.228	429.764	124.841	550.626	524.976	396.926	788.943	517.636	797.259	1.2542	7.43618	13.597	0.00022655
uc007jvy.1	Eno3	beta-enolase isoform 1	1464	258	112	136	283	58	359	347	798	900	362	663	219.238	220.789	174.89	487.189	135.153	355.16	488.17	701.868	636.803	427.917	600.231	1.11206	5.90035	13.5923	0.000227116
uc008iii.1	Pfkfb3	6-phosphofructo-2-kinase/fructose-2,	1736	26	17	15	14	10	34	44	87	79	35	42	18.6321	28.2618	16.267	20.325	19.6512	28.3661	52.2019	64.5302	47.139	34.8908	32.066	1.0854	2.62025	13.5894	0.000227461
uc007hpb.1	Itga7	integrin alpha-7	4032	54	24	41	53	22	76	84	240	133	134	100	16.6614	17.1787	19.1439	33.1289	18.614	27.3	42.9083	76.6451	34.1692	57.5144	32.8719	1.11327	3.83242	13.5627	0.000230724
uc007grt.2	Mybpc1	myosin binding protein C, slow type	3918	752	422	314	671	144	1493	1006	1214	2998	1179	2369	238.776	310.848	150.88	431.629	125.382	551.906	528.831	398.977	792.63	520.765	801.395	1.2521	7.43777	13.5429	0.000233166
uc008npr.1	Tgm2	protein-glutamine gamma-glutamyltransferase 2	3549	278	110	170	194	93	279	233	1292	567	607	555	97.4487	89.4514	90.1798	137.768	89.3955	113.859	135.217	468.76	165.493	295.989	207.268	1.19614	5.94355	13.5036	0.000238104
uc012aam.1	Mefv	pyrin isoform 1	3249	15	3	9	12	10	17	20	172	34	95	30	5.74353	2.66484	5.21506	9.30858	10.5	7.57826	12.6784	68.1667	10.8401	50.6018	12.2382	2.02304	2.64948	13.5002	0.000238539
uc009gmt.1	Etfb	electron transfer flavoprotein subunit beta	815	107	31	70	53	28	114	100	162	197	124	168	163.329	109.775	161.699	163.897	117.203	202.59	252.712	255.948	250.387	263.303	273.211	0.782416	4.07682	13.4345	0.000247037
uc008kjk.1	Slc43a1	large neutral amino acids transporter small	2437	11	8	5	8	3	10	12	48	51	29	35	5.61532	9.47403	3.86261	8.27345	4.19957	5.94312	10.1417	25.3618	21.6779	20.5937	19.0352	1.47271	1.78156	13.4072	0.000250662
uc008nps.1	Tgm2	protein-glutamine gamma-glutamyltransferase 2	2839	194	87	127	152	75	204	180	992	450	449	423	85.0107	88.4411	84.218	134.937	90.1228	104.072	130.584	449.925	164.191	273.699	197.479	1.18941	5.55623	13.3862	0.00025348
uc009knv.2	Tnnt3	RecName: Full=Troponin T, fast skeletal muscle; Short=TnTf; AltName: Full=Fast skeletal muscle troponin T; Short=fTnT;	944	428	201	206	624	104	765	735	1770	1653	1079	1342	564.039	614.503	410.83	1665.96	375.837	1173.71	1603.61	2414.32	1813.86	1978.07	1884.2	1.31856	6.96541	13.3698	0.000255702
uc009knx.2	Tnnt3	RecName: Full=Troponin T, fast skeletal muscle; Short=TnTf; AltName: Full=Fast skeletal muscle troponin T; Short=fTnT;	917	428	201	206	624	103	765	735	1770	1652	1078	1342	580.646	632.597	422.926	1715.01	383.183	1208.26	1650.82	2485.41	1866.14	2034.43	1939.68	1.3196	6.96477	13.3552	0.000257713
uc009nrk.1	Irf8	interferon regulatory factor 8	2827	151	64	49	90	40	157	132	342	378	319	163	66.449	65.3363	32.6315	80.2359	48.2695	80.4348	96.1681	155.774	138.506	195.28	76.4201	1.07816	4.76021	13.3335	0.000260711
uc009knt.2	Tnnt3	troponin T, fast skeletal muscle isoform 8	917	430	201	207	625	105	766	732	1773	1653	1079	1342	583.36	632.597	424.979	1717.76	390.624	1209.84	1644.09	2489.62	1867.27	2036.31	1939.68	1.31411	6.9664	13.3213	0.00026241
uc009knu.2	Tnnt3	troponin T, fast skeletal muscle isoform 2	962	429	201	206	626	104	767	735	1774	1653	1079	1344	554.778	603.005	403.143	1640.03	368.805	1154.76	1573.6	2374.5	1779.92	1941.06	1851.7	1.31742	6.96719	13.3098	0.000264025
uc009knw.2	Tnnt3	RecName: Full=Troponin T, fast skeletal muscle; Short=TnTf; AltName: Full=Fast skeletal muscle troponin T; Short=fTnT;	950	430	201	207	626	103	767	735	1774	1653	1078	1344	563.095	610.622	410.217	1660.74	369.873	1169.34	1593.48	2404.49	1802.41	1963.76	1875.09	1.31727	6.96699	13.2934	0.000266339
uc007xlw.2	Pfkm	6-phosphofructokinase, muscle type	2833	325	153	135	295	70	409	395	774	834	458	825	142.716	155.864	89.7126	262.438	84.2927	209.097	287.166	351.794	304.946	279.777	385.97	1.0436	6.05052	13.2888	0.000266999
uc008ytp.1	AK006812	Mus musculus adult male testis cDNA, RIKEN full-length enriched library, clone:1700056F22 product:unclassifiable, full insert sequence.	1044	3	0	1	7	1	11	9	18	14	7	23	3.57485	0	1.80329	16.8986	3.26767	15.2603	17.7552	22.2006	13.8909	11.6035	29.1993	1.85437	0.764605	13.2619	0.000270849
uc009kns.2	Tnnt3	troponin T, fast skeletal muscle isoform 8	950	432	201	208	627	105	768	732	1777	1654	1079	1344	565.715	610.622	412.198	1663.4	377.055	1170.87	1586.98	2408.56	1803.5	1965.58	1875.09	1.31181	6.96861	13.2594	0.000271219
uc009iqq.2	Art5	SubName: Full=Art5 protein;	1278	2	0	0	3	1	4	8	13	7	7	12	1.94687	0	0	5.9162	2.66936	4.53314	12.8926	13.098	5.67375	9.47894	12.445	2.16805	0.233275	13.2549	0.000271863
uc011xvk.1	Obscn	SubName: Full=Obscurin, cytoskeletal calmodulin and titin-interacting RhoGEF; Flags: Fragment;	2902	64	28	19	60	16	78	80	164	179	92	148	27.4359	27.8459	12.326	52.1082	18.8088	38.9285	56.7774	72.7679	63.8938	54.8634	67.5943	1.09729	3.75459	13.2485	0.000272791
uc009gws.2	Dbp	D site-binding protein	1678	20	17	18	12	6	50	17	51	56	48	59	14.8277	29.2386	20.1951	18.0236	12.1983	43.1567	20.866	39.1356	34.57	49.5042	46.6021	1.06125	2.44684	13.2448	0.000273336
uc007slo.1	Dusp13	dual specificity protein phosphatase 13 isoform	1744	9	7	8	7	4	15	20	41	23	35	27	6.41997	11.5838	8.63595	10.1159	7.82442	12.457	23.6193	30.2713	13.6611	34.7307	20.5193	1.35065	1.69834	13.1961	0.000280527
uc008jds.3	Hmcn2	SubName: Full=Putative uncharacterized protein Hmcn2;	2892	41	7	13	16	6	52	46	42	75	28	53	17.6369	6.98554	8.46275	13.9436	7.07769	26.042	32.7599	18.7001	26.8637	16.7553	24.2898	1.08389	2.51655	13.182	0.000282644
uc009knj.2	Tnnt3	troponin T, fast skeletal muscle isoform 7	1008	436	205	209	635	107	771	740	1792	1676	1090	1364	538.1	586.94	390.348	1587.69	362.128	1107.81	1512.01	2289.13	1722.33	1871.36	1793.49	1.30812	6.98463	13.1397	0.000289099
uc007ixe.1	Slc22a4	solute carrier family 22 member 4	2260	31	19	12	11	7	44	50	49	68	23	98	17.0644	24.2631	9.9963	12.2669	10.5664	28.1977	45.5664	27.9178	31.1676	17.6121	57.4729	1.21764	2.6435	13.1389	0.000289227
uc009knr.2	Tnnt3	troponin T, fast skeletal muscle isoform 8	996	437	205	210	635	106	771	740	1792	1676	1089	1364	545.832	594.011	396.941	1606.82	363.066	1121.15	1530.23	2316.71	1743.08	1892.17	1815.1	1.30798	6.98442	13.1256	0.000291283
uc007jsf.1	Acap1	SubName: Full=Centaurin, beta 1; SubName: Full=Centb1 protein;	2247	12	4	2	6	3	18	18	29	22	13	19	6.64378	5.13756	1.67569	6.72977	4.55467	11.6022	16.4988	16.6184	10.142	10.0123	11.2072	1.31039	1.30239	13.1148	0.000292971
uc008gio.1	Pygm	glycogen phosphorylase, muscle form	2844	358	141	141	335	76	475	433	1059	991	437	732	156.6	143.084	93.3375	296.871	91.1639	241.899	313.575	479.468	360.95	265.916	341.136	1.09492	6.18014	13.1004	0.000295239
uc011zpz.1	Abcc4	ATP-binding cassette, sub-family C (CFTR/MRP),	5711	106	50	43	36	25	126	92	166	192	92	144	23.0904	25.2673	14.175	15.887	14.9337	31.9542	33.1786	37.4274	34.8251	27.8784	33.4192	0.819327	3.96598	13.0985	0.000295533
uc009rvl.1	Ccrl2	C-C chemokine receptor-like 2	1861	11	6	3	13	2	14	12	60	52	38	26	7.35332	9.30476	3.03488	17.6055	3.66625	10.8956	13.2806	41.5144	28.9441	35.337	18.5171	1.60392	1.87979	13.0891	0.000297012
uc012gfr.1	Ushbp1	Mus musculus 12 days embryo embryonic body between diaphragm region and neck cDNA, RIKEN full-length enriched library, clone:9430064H24 product:inferred: AIEBP {Homo sapiens}, full insert sequence.	3497	51	17	24	27	15	47	47	102	107	67	72	18.1431	14.0299	12.9206	19.459	14.633	19.4658	27.6812	37.5576	31.6951	33.1567	27.2887	0.885521	3.10302	13.0865	0.000297426
uc009knl.2	Tnnt3	troponin T, fast skeletal muscle isoform 5	1041	438	205	210	637	107	773	740	1796	1677	1090	1366	523.432	568.334	379.783	1542.2	350.648	1075.47	1464.08	2221.52	1668.73	1812.04	1739.19	1.30586	6.98682	13.085	0.000297671
uc009mcz.2	Ushbp1	Usher syndrome type-1C protein-binding protein	3549	51	17	24	27	15	47	47	102	107	67	72	17.8773	13.8243	12.7313	19.1739	14.4186	19.1806	27.2756	37.0073	31.2307	32.6709	26.8889	0.885523	3.10302	13.0839	0.00029784
uc009knn.2	Tnnt3	troponin T, fast skeletal muscle isoform 6	1029	438	205	210	637	106	773	740	1796	1676	1090	1366	529.537	574.961	384.212	1560.19	351.422	1088.01	1481.15	2247.42	1687.18	1833.17	1759.47	1.30711	6.98636	13.0751	0.000299247
uc008vhv.2	Tcea3	transcription elongation factor A protein 3	1247	10	2	3	7	2	9	12	27	27	20	20	9.97633	4.62875	4.5292	14.1476	5.47145	10.4531	19.8197	27.8799	22.4285	27.7559	21.2574	1.41539	1.22502	13.0611	0.000301484
uc009dts.1	Gapdh	glyceraldehyde-3-phosphate dehydrogenase	1232	17	2	9	3	3	17	234	24	22	8	18	17.1662	4.68511	13.753	6.13709	8.3071	19.9852	391.19	25.0839	18.4976	11.2376	19.3646	2.94428	2.64626	13.0224	0.000307779
uc009kno.2	Tnnt3	troponin T, fast skeletal muscle isoform 7	1050	437	205	212	640	106	773	741	1795	1681	1092	1368	517.761	563.462	380.113	1536.18	344.394	1066.25	1453.49	2201.25	1658.37	1799.81	1726.8	1.30463	6.98865	13.005	0.000310652
uc009knp.2	Tnnt3	troponin T, fast skeletal muscle isoform 2	1080	436	205	211	641	105	774	744	1796	1681	1091	1370	502.227	547.811	367.811	1495.84	331.669	1037.98	1418.84	2141.29	1612.31	1748.21	1681.29	1.30764	6.98925	12.9945	0.000312414
uc007sxe.1	Sema3g	semaphorin-3G precursor	3686	49	17	34	32	17	60	61	141	135	55	72	16.5378	13.3105	17.3656	21.88	15.7338	23.5758	34.0845	49.2558	37.9386	25.8226	25.8895	0.946631	3.30723	12.994	0.000312495
uc007kpp.1	Ccl4	C-C motif chemokine 4	660	1	1	0	1	0	4	4	14	5	7	4	1.88492	4.37277	0	3.81864	0	8.77781	12.4824	27.3135	7.84747	18.3547	8.03271	2.64313	-0.0947957	12.991	0.000312988
uc011ybi.1	ScyA4	Mus musculus strain B10.S/J small inducible cytokine A4 (ScyA4) mRNA, complete cds.	610	1	1	0	1	0	4	4	14	5	7	4	2.03942	4.73119	0	4.13164	0	9.4973	13.5056	29.5523	8.4907	19.8591	8.69112	2.64313	-0.0947957	12.9898	0.000313195
uc007qmx.1	Syk	Mus musculus ES cells cDNA, RIKEN full-length enriched library, clone:C330013E14 product:spleen tyrosine kinase, full insert sequence.	3059	31	19	24	26	9	44	37	133	84	86	56	12.6072	17.9256	14.7706	21.4213	10.0369	20.8326	24.9118	55.9842	28.4448	48.6532	24.2636	1.14142	3.04333	12.9841	0.00031414
uc009nrv.2	Fbxo31	F-box only protein 31	1819	21	13	19	14	11	27	35	84	63	44	48	14.3623	20.6258	19.6647	19.3976	20.63	21.4982	39.6295	59.4621	35.8766	41.8613	34.9747	1.06146	2.54741	12.9816	0.000314566
uc012aan.1	Mefv	pyrin isoform 2	3094	15	3	9	12	10	16	20	170	33	93	29	6.03126	2.79834	5.47632	9.77492	11.026	7.48979	13.3135	70.7493	11.0483	52.0182	12.4229	1.99563	2.628	12.9753	0.000315635
uc009knk.2	Tnnt3	troponin T, fast skeletal muscle isoform 1	1080	438	205	212	642	107	775	741	1799	1682	1092	1370	504.531	547.811	369.555	1498.18	337.986	1039.32	1413.11	2144.87	1613.26	1749.81	1681.29	1.30229	6.99085	12.963	0.000317708
uc009knm.2	Tnnt3	troponin T, fast skeletal muscle isoform 3	1068	438	205	212	642	106	775	741	1799	1681	1092	1370	510.2	553.966	373.707	1515.01	338.589	1050.99	1428.99	2168.97	1630.42	1769.47	1700.18	1.30353	6.9904	12.9542	0.000319198
uc009knq.2	Tnnt3	troponin T, fast skeletal muscle isoform 4	1053	438	205	212	642	106	775	741	1799	1681	1091	1370	517.467	561.857	379.03	1536.59	343.413	1065.97	1449.35	2199.87	1653.65	1793.04	1724.4	1.30329	6.99022	12.9499	0.000319935
uc012fxm.1	Tnnt3	SubName: Full=Troponin T fast skeletal muscle isoform; Flags: Fragment;	1012	436	205	211	641	104	774	741	1793	1677	1090	1369	535.973	584.62	392.526	1596.36	350.584	1107.72	1508.07	2281.36	1716.55	1863.97	1792.95	1.30665	6.98712	12.941	0.000321458
uc007dhy.2	Sell	L-selectin isoform 1	2321	44	10	18	23	12	39	24	150	84	91	72	23.5839	12.4344	14.6004	24.975	17.6378	24.3366	21.297	83.2166	37.4893	67.8514	41.1153	1.28462	3.05135	12.8996	0.00032866
uc008uae.1	Lrp8	low-density lipoprotein receptor-related protein	7296	24	12	9	6	4	36	32	39	39	23	31	4.09226	4.74675	2.32233	2.07261	1.87031	7.14641	9.03333	6.88293	5.53711	5.45551	5.63148	1.06876	2.01986	12.8791	0.000332268
uc009myn.1	Ccdc113	coiled-coil domain-containing protein 113	1271	0	0	0	0	0	3	4	1	5	0	4	0	0	0	0	0	3.41858	6.48183	1.01309	4.075	0	4.17119	4.34212	-0.782002	12.8631	0.000335126
uc009cor.1	Dysf	dysferlin isoform 2	6836	32	15	10	18	11	33	37	71	76	40	53	5.82351	6.33271	2.754	6.63625	5.48946	6.99169	11.1476	13.3737	11.5164	10.1263	10.2759	0.9834	2.59672	12.8173	0.000343427
uc012fip.1	Zfp536	zinc finger protein 536	4546	7	1	1	1	1	15	8	15	9	6	13	1.9156	0.63485	0.41413	0.554399	0.750428	4.77894	3.62446	4.24869	2.05077	2.2841	3.79018	1.76142	0.536296	12.8108	0.00034463
uc009gkl.1	Zfp536	zinc finger protein 536	4411	7	1	1	1	1	15	8	15	9	6	13	1.97423	0.654279	0.426805	0.571367	0.773395	4.9252	3.73539	4.37873	2.11353	2.354	3.90618	1.76143	0.536296	12.81	0.000344781
uc009uvq.1	Asb11	ankyrin repeat and SOCS box protein 11	1375	20	3	5	9	1	22	16	55	27	16	40	18.0952	6.29678	6.84595	16.4965	2.48105	23.1734	23.9663	51.5055	20.3406	20.1377	38.557	1.44442	1.74223	12.8007	0.000346484
uc007rcp.2	Ube2ql1	ubiquitin-conjugating enzyme E2Q-like protein 1	2682	6	3	9	2	4	14	20	24	17	30	16	2.78311	3.22822	6.31757	1.87942	5.08792	7.56031	15.3587	11.5225	6.56589	19.3578	7.90691	1.52704	1.32876	12.7998	0.000346659
uc007bis.2	Myl1	myosin light chain 1/3, skeletal muscle isoform	817	92	67	40	108	20	163	123	333	344	178	240	140.089	236.675	92.1731	333.161	83.5116	288.959	310.074	524.827	436.154	377.043	389.345	1.13474	4.60656	12.7991	0.000346786
uc007xym.2	Mefv	pyrin isoform 3	3126	17	3	9	12	10	16	20	172	33	94	30	6.76546	2.7697	5.42026	9.67485	10.9131	7.41312	13.1772	70.8489	10.9352	52.0393	12.7197	1.97388	2.64591	12.7897	0.000348528
uc011wop.1	Neu2	sialidase-2 isoform 1	1717	114	38	38	79	24	140	157	145	256	95	300	82.5984	63.8724	41.6658	115.96	47.6848	118.094	188.327	108.741	154.445	95.7515	231.578	1.08064	4.32078	12.7704	0.00035215
uc011woq.1	Neu2	sialidase-2 isoform 2	1615	114	38	38	79	24	140	157	145	256	95	300	87.8152	67.9065	44.2973	123.284	50.6964	125.553	200.221	115.608	164.199	101.799	246.204	1.08064	4.32078	12.7693	0.00035236
uc009gao.1	Ryr1	ryanodine receptor 1, skeletal muscle	15362	661	275	267	769	131	1003	878	2069	2223	1482	1776	53.5292	51.6637	32.7213	126.163	29.0912	94.5634	117.714	173.423	149.898	166.952	153.229	1.28218	7.33096	12.7598	0.000354148
uc007jgz.2	Kcnj12	ATP-sensitive inward rectifier potassium channel	2463	12	3	5	8	3	27	26	17	21	12	52	6.06114	3.51526	3.82184	8.18611	4.15523	15.877	21.7416	8.88747	8.83198	8.43159	27.9824	1.52225	1.61107	12.7476	0.000356461
uc007uyv.2	Abcc4	ATP-binding cassette, sub-family C (CFTR/MRP),	5729	111	51	45	38	26	129	92	173	196	99	144	24.1036	25.6916	14.7877	16.7169	15.4822	32.6123	33.0744	38.8831	35.4389	29.9053	33.3142	0.799266	4.00809	12.7429	0.000357359
uc009bdo.2	Flnc	filamin-C	9067	222	86	97	217	60	224	376	515	496	661	391	30.4598	27.3738	20.1407	60.3182	22.5749	35.7812	85.4097	73.137	56.6659	126.162	57.1556	1.16803	5.6296	12.7395	0.000358019
uc009bgz.1	Akr1b8	aldose reductase-related protein 2	1304	32	9	10	22	6	22	54	115	41	65	61	30.5288	19.9189	14.4374	42.5204	15.6968	24.4352	85.2902	113.557	32.5694	86.2637	62.0009	1.4248	2.74494	12.718	0.000362152
uc008sos.2	Fancg	Fanconi anemia group G protein homolog isoform	2723	13	4	5	3	4	21	14	22	23	19	17	5.93927	4.23948	3.45692	2.77668	5.01131	11.1697	10.5892	10.4032	8.74951	12.0753	8.2746	1.17393	1.29472	12.7134	0.000363046
uc011yvf.1	Adssl1	adenylosuccinate synthetase isozyme 1	1860	56	16	20	66	21	64	89	164	177	101	169	37.4552	24.826	20.2434	89.43	38.5163	49.8353	98.5508	113.534	98.5743	93.9725	120.426	1.19201	3.7821	12.7124	0.00036324
uc008sot.2	Fancg	Fanconi anemia group G protein homolog isoform	2702	13	4	5	3	4	21	14	22	23	19	17	5.98543	4.27243	3.48378	2.79826	5.05026	11.2565	10.6715	10.4841	8.81751	12.1692	8.33891	1.17394	1.29472	12.7104	0.000363623
uc009bdn.1	Flnc	filamin-C	9166	222	86	97	217	61	224	376	515	496	661	391	30.1308	27.0781	19.9232	59.6667	22.7033	35.3947	84.4872	72.3471	56.0538	124.8	56.5383	1.16475	5.63047	12.71	0.000363709
uc009gzy.1	Tmem86a	transmembrane protein 86A	1791	106	46	84	72	37	154	159	209	186	229	159	73.6288	74.1246	88.2979	101.319	70.4766	124.536	182.846	150.26	107.577	221.275	117.665	0.878113	4.44464	12.7004	0.000365582
uc007peu.2	Adssl1	adenylosuccinate synthetase isozyme 1	1791	56	16	20	66	21	64	89	164	176	101	169	38.8982	25.7825	21.0233	92.8753	40.0002	51.7553	102.348	117.908	101.794	97.5929	125.065	1.19058	3.78106	12.6739	0.000370798
uc009gkm.1	Zfp536	zinc finger protein 536	4322	7	1	1	1	1	13	8	15	9	6	14	2.01489	0.667752	0.435594	0.583133	0.789322	4.35641	3.81231	4.4689	2.15705	2.40248	4.29328	1.73537	0.521376	12.6655	0.000372469
uc011xuu.1	Slc22a4	SubName: Full=MCG13777, isoform CRA_d; SubName: Full=Solute carrier family 22 (Organic cation transporter), member 4;	2156	30	19	12	11	5	43	48	46	62	23	97	17.3105	25.4334	10.4785	12.8587	7.91152	28.8862	45.8538	27.4728	29.7883	18.4617	59.6305	1.22742	2.5907	12.6365	0.000378298
uc009das.1	Lmod3	leiomodin-3	2242	61	28	31	75	13	89	94	160	249	91	171	33.8479	36.0431	26.0311	84.3097	19.7809	57.4943	86.3526	91.8921	115.045	70.2422	101.09	1.12175	3.92824	12.6316	0.000379274
uc007nyp.1	Spnb1	spectrin beta chain, erythrocyte	8608	84	49	35	119	31	150	145	254	314	165	310	12.1399	16.4284	7.65477	34.8415	12.2856	25.2382	34.6935	37.9949	37.786	33.1722	47.7315	1.12203	4.58195	12.6292	0.000379771
uc008wpk.1	Reln	SubName: Full=Reelin; Flags: Fragment;	2594	13	6	7	2	2	21	15	31	25	9	33	6.23463	6.67547	5.08036	1.94318	2.63026	11.7252	11.9098	15.3881	9.98328	6.00434	16.8613	1.33083	1.42108	12.6124	0.000383195
uc009isi.1	Olfr558	olfactory receptor 558	2923	19	5	3	8	3	21	14	41	34	20	26	8.08653	4.93675	1.93223	6.89784	3.50131	10.4054	9.86466	18.0613	12.0491	11.8411	11.7894	1.21614	1.63044	12.6119	0.000383296
uc009uvr.1	Asb11	ankyrin repeat and SOCS box protein 11	1356	20	6	8	14	2	28	23	75	33	17	55	18.3488	12.77	11.107	26.0208	5.03163	29.9067	34.9342	71.2189	25.2091	21.6961	53.7587	1.38436	2.10834	12.6101	0.000383671
uc007fwl.2	Trpm2	transient receptor potential cation channel	7292	12	3	5	6	3	10	5	71	26	33	38	2.04725	1.18734	1.29089	2.07375	1.4035	1.9862	1.41223	12.5373	3.69343	7.83177	6.90689	1.80376	1.72602	12.6063	0.000384444
uc008rbo.2	S1pr1	sphingosine 1-phosphate receptor 1	3029	169	41	76	93	43	127	131	528	325	217	243	69.4104	39.0647	47.2368	77.3813	48.4293	60.726	89.0748	224.454	111.144	123.98	106.329	1.07761	4.80735	12.5987	0.000386007
uc008qew.1	Lce3b	small proline rich-like 6A	561	0	0	0	0	0	1	32	0	3	0	2	0	0	0	0	0	2.58171	117.482	0	5.53939	0	4.72512	5.86442	-0.0810936	12.5972	0.000386334
uc012euq.1	Apold1	apolipoprotein L domain-containing protein 1	3284	21	16	25	19	11	38	34	138	48	53	104	7.95524	14.061	14.3319	14.5815	11.4269	16.7591	21.3235	54.109	15.1405	27.9296	41.9736	1.25859	2.93004	12.5937	0.000387049
uc008yqj.1	Pxmp2	peroxisomal membrane protein 2	1019	8	4	1	5	3	15	9	29	39	6	23	9.76682	11.3289	1.84753	12.3665	10.0435	21.32	18.1908	36.6452	39.6455	10.1899	29.9157	1.57492	1.2147	12.5604	0.000394012
uc009dut.1	Vwf	von Willebrand factor precursor	3664	24	10	19	20	11	35	27	93	58	53	57	8.14879	7.87671	9.76258	13.7571	10.2418	13.8351	15.1772	32.6829	16.3974	25.033	20.6189	1.06362	2.63738	12.5554	0.000395067
uc007wza.1	1500032L24Rik	SubName: Full=Putative uncharacterized protein 1500032L24Rik;	552	94	52	104	45	40	142	141	174	218	148	215	211.849	271.872	354.7	205.459	247.206	372.58	526.094	405.886	409.092	463.997	516.232	0.794565	4.35238	12.5435	0.000397579
uc007nzv.2	Arg2	arginase-2, mitochondrial precursor	1417	12	9	14	13	6	23	27	93	34	27	54	10.5353	18.3304	18.6005	23.122	14.4451	23.5087	39.2443	84.5097	24.8549	32.9751	50.5091	1.34397	2.27432	12.4958	0.000407863
uc008xbp.1	Gm1673	hypothetical protein LOC381633	658	0	1	0	0	1	3	4	3	8	3	6	0	4.38606	0	0	5.18457	6.60337	12.5204	5.87069	12.5941	7.8902	12.0857	2.63001	-0.39679	12.4879	0.000409591
uc008jbi.1	Tbc1d13	Mus musculus adult inner ear cDNA, RIKEN full-length enriched library, clone:F930025B07 product:TBC1 domain family, member 13, full insert sequence.	301	5	0	0	2	1	7	7	16	10	13	5	20.6653	0	0	16.7462	11.3337	33.6823	47.8977	68.4459	34.4141	74.7428	22.0166	2.02524	0.377793	12.4818	0.00041093
uc007niz.1	Hdac9	histone deacetylase 9	3446	31	8	11	18	8	40	25	70	74	62	28	11.1914	6.7	6.00958	13.1647	7.91979	16.8118	14.942	26.1563	22.2444	31.1364	10.7693	1.15542	2.50974	12.4797	0.000411408
uc009lta.2	Galnt7	N-acetylgalactosaminyltransferase 7 isoform 2	2065	22	7	20	27	6	44	42	54	51	47	67	13.2538	9.78314	18.2338	32.9531	9.9122	30.8605	41.8902	33.6719	25.5831	39.3886	43.0032	1.06568	2.59244	12.4758	0.00041226
uc007biu.2	Myl1	myosin light chain 1/3, skeletal muscle isoform	654	82	31	29	78	14	103	83	216	222	120	169	155.982	136.799	83.4808	300.586	73.0279	228.102	261.387	425.275	351.624	317.538	342.495	1.09394	4.03788	12.463	0.000415098
uc007nfi.2	Rsad2	radical S-adenosyl methionine domain-containing	4220	91	39	12	67	17	223	98	135	227	526	78	26.8266	26.6718	5.35347	40.0142	13.7428	76.5354	47.8296	41.1922	55.7207	215.708	24.4979	1.76802	4.49229	12.4622	0.000415262
uc007oxg.1	Serpina3n	serine protease inhibitor A3N precursor	2085	316	98	122	129	72	236	200	1560	507	547	314	188.546	135.65	110.159	155.932	117.805	163.937	197.564	963.412	251.887	454.019	199.604	1.38987	5.81488	12.461	0.000415527
uc008hny.1	Hps1	Hermansky-Pudlak syndrome 1 protein homolog	2754	16	7	9	9	3	21	19	28	40	32	24	7.22759	7.33558	6.15241	8.23627	3.71617	11.044	14.2093	13.0915	15.0453	20.1084	11.5503	1.0668	1.75115	12.4569	0.000416449
uc009avn.1	Col1a2	Mus musculus adult male lung cDNA, RIKEN full-length enriched library, clone:1200014H15 product:procollagen, type I, alpha 2, full insert sequence.	3221	291	116	148	169	73	300	262	497	683	358	352	112.393	103.936	86.5043	132.236	77.3163	134.896	167.53	198.682	219.651	192.347	144.843	0.780207	5.53799	12.4296	0.000422577
uc008doo.1	Ltbp1	latent-transforming growth factor beta-binding	5501	111	55	44	58	40	116	111	186	265	143	171	25.1026	28.855	15.0584	26.5729	24.806	30.5412	41.5589	43.5376	49.9008	44.987	41.2003	0.80954	4.25132	12.4245	0.000423741
uc007ekl.2	Plagl1	pleiomorphic adenoma gene-like 1	3947	58	14	18	41	6	59	55	87	113	131	85	18.2809	10.2367	8.58562	26.18	5.18588	21.6499	28.6998	28.3822	29.6561	57.4376	28.5429	1.21113	3.30982	12.4153	0.00042584
uc011wrl.1	Il24	Mus musculus melanoma differentiation associated gene-7 mRNA, complete cds.	1087	0	0	0	0	0	1	2	1	1	2	20	0	0	0	0	0	1.33242	3.78951	1.18458	0.952958	3.18415	24.3863	4.97963	-0.45978	12.4149	0.000425915
uc007cmq.2	Il24	interleukin-24	1116	0	0	0	0	0	1	2	1	1	2	20	0	0	0	0	0	1.29779	3.69104	1.1538	0.928195	3.1014	23.7526	4.97963	-0.45978	12.4147	0.000425968
uc007fjy.2	Mypn	myopalladin	5246	35	17	18	31	9	43	33	81	97	73	75	8.29998	9.35235	6.45968	14.8931	5.85265	11.8716	12.9559	19.8816	19.1534	24.0817	18.9487	0.993309	2.94319	12.4102	0.000426987
uc011wsi.1	Rnpep	aminopeptidase B isoform 2	2184	60	29	45	42	19	80	71	124	113	113	112	34.1771	38.3218	38.7906	48.4673	29.6783	53.0527	66.9559	73.1076	53.5956	89.5402	67.9691	0.823336	3.61014	12.4065	0.000427842
uc007bxa.2	Neu2	sialidase-2 isoform 4	1583	118	41	39	80	24	143	159	148	261	96	306	92.7338	74.7486	46.3821	127.368	51.7213	130.835	206.871	120.386	170.79	104.95	256.204	1.06352	4.35014	12.4063	0.000427885
uc008zpz.1	Rilpl1	RILP-like protein 1	2249	56	20	19	37	18	49	54	111	127	85	104	30.9767	25.665	15.9049	41.4633	27.3037	31.5556	49.4524	63.5517	58.4949	65.4066	61.29	0.962711	3.33388	12.3935	0.000430837
uc007dwi.1	Parp1	poly [ADP-ribose] polymerase 1	3827	126	56	60	68	31	124	130	240	222	185	163	40.959	42.2309	29.5161	44.7819	27.6339	46.9281	69.9629	80.7507	60.0894	83.6577	56.4514	0.833473	4.3735	12.391	0.000431401
uc011zve.1	Mb	myoglobin	968	244	136	115	368	35	565	571	476	1257	480	1031	313.582	405.475	223.66	958.13	123.348	845.363	1214.91	633.177	1345.13	858.14	1411.66	1.37636	6.20691	12.3877	0.000432178
uc008jdt.3	Hmcn2	RecName: Full=Hemicentin-2; Flags: Precursor;	2460	34	7	12	16	6	43	41	39	68	25	47	17.1942	8.21227	9.18359	16.3922	8.3206	25.3165	34.3267	20.4138	28.6337	17.5872	25.3226	1.02494	2.37107	12.3786	0.000434289
uc008kfq.1	Ttn	SubName: Full=Putative uncharacterized protein; Flags: Fragment;	1079	38	21	20	51	7	58	54	104	148	83	127	43.8126	56.1692	34.8959	119.124	22.1317	77.8532	103.075	124.11	142.083	133.122	156.001	1.15396	3.38096	12.3754	0.000435023
uc007wmy.1	Mb	myoglobin	1056	243	136	115	367	35	562	570	473	1255	479	1030	286.272	371.685	205.022	875.899	113.069	770.801	1111.72	576.754	1231.07	784.99	1292.76	1.3755	6.2035	12.3698	0.000436336
uc007bwz.2	Neu2	sialidase-2 isoform 3	1743	118	40	39	82	26	143	161	150	268	97	310	84.2213	66.2312	42.1244	118.568	50.8879	118.825	190.244	110.812	159.272	96.309	235.727	1.06315	4.36915	12.366	0.000437212
uc007dys.1	C130074G19Rik	hypothetical protein LOC226777	2853	135	58	72	88	54	162	137	281	388	144	226	58.8666	58.6714	47.5113	77.7379	64.57	82.24	98.9012	126.823	140.875	87.348	104.991	0.805622	4.6476	12.3611	0.000438361
uc008crr.2	Vegfa	vascular endothelial growth factor A isoform 3	1484	60	43	53	42	17	144	96	147	122	78	119	50.2984	83.6247	67.237	71.3292	39.0799	140.54	133.236	127.549	85.1588	90.9606	106.282	0.868465	3.79256	12.3576	0.00043919
uc007swt.1	Nt5dc2	5'-nucleotidase domain containing 2	1410	43	15	41	32	14	68	90	82	91	52	108	37.9391	30.7024	54.7433	57.1983	33.8725	69.849	131.464	74.8839	66.8537	63.8229	101.52	0.960417	3.27683	12.3522	0.000440457
uc007nfh.2	Rsad2	radical S-adenosyl methionine domain-containing	3785	89	39	12	67	17	221	97	135	223	523	76	29.2524	29.7371	5.96873	44.613	15.3222	84.5661	52.7824	45.9263	61.0299	239.127	26.613	1.76326	4.48077	12.3442	0.000442354
uc009ncu.1	Slc9a5	sodium/hydrogen exchanger 5	5222	7	2	3	2	3	17	12	11	9	21	21	1.66762	1.10533	1.08156	0.965262	1.95985	4.715	4.7329	2.71237	1.78529	6.95945	5.33001	1.62564	0.962022	12.3403	0.000443288
uc007bit.2	Myl1	myosin light chain 1/3, skeletal muscle isoform	994	154	78	51	138	23	196	161	419	424	232	331	192.74	226.469	96.594	349.901	78.9369	285.588	333.597	542.777	441.858	403.919	441.354	1.10997	4.96313	12.3391	0.000443574
uc009dsi.1	Cd4	T-cell surface glycoprotein CD4 precursor	3095	59	20	21	36	9	66	45	177	110	76	75	23.7153	18.6496	12.7739	29.3153	9.9202	30.8854	29.9457	73.6387	36.8159	42.4957	32.1178	1.10127	3.33419	12.3368	0.000444108
uc007bxb.2	Neu2	sialidase-2 isoform 4	1843	120	41	39	81	24	146	159	150	263	96	313	81.0015	64.2035	39.8388	110.767	44.4247	114.735	177.687	104.8	147.82	90.1443	225.094	1.06855	4.36525	12.3329	0.000445038
uc009flv.1	AK020867	Mus musculus adult retina cDNA, RIKEN full-length enriched library, clone:A930016O22 product:hypothetical protein, full insert sequence.	2560	286	124	167	426	107	543	389	1549	1067	658	784	138.984	139.792	122.813	419.394	142.588	307.206	312.963	779.121	431.746	444.814	405.903	1.21476	6.41572	12.3268	0.000446498
uc008kjl.1	Slc43a1	large neutral amino acids transporter small	2478	11	8	6	9	3	11	11	50	48	29	36	5.52241	9.31728	4.55844	9.15363	4.13008	6.42927	9.1427	25.9814	20.0652	20.253	19.2552	1.39236	1.79757	12.3262	0.000446644
uc008ntx.1	Wfdc12	WAP four-disulfide core domain protein 12	725	15	20	22	1	3	112	146	24	66	5	245	25.7389	79.6145	57.1283	3.47627	14.1163	223.743	414.761	42.6252	94.2995	11.9351	447.893	2.50278	3.29738	12.2852	0.000456576
uc007ast.1	Aff3	AF4/FMR2 family member 3	2110	18	6	8	11	5	28	19	21	60	42	27	10.6127	8.20671	7.13796	13.139	8.084	19.2197	18.5462	12.8154	29.4559	34.4476	16.9601	1.19377	1.94937	12.2829	0.000457128
uc009ncd.1	Nol3	nucleolar protein 3	2869	61	18	31	20	15	46	50	102	94	69	105	26.4507	18.1068	20.3422	17.5692	17.8361	23.2219	35.894	45.7787	33.9391	41.6208	48.507	0.896621	3.17946	12.2814	0.0004575
uc009rpf.2	Gpx1	glutathione peroxidase 1	1045	585	227	311	344	134	600	986	818	993	779	958	696.429	626.917	560.287	829.649	437.449	831.582	1943.32	1007.93	984.32	1290.07	1215.05	0.940853	6.63602	12.2746	0.00045916
uc007wzb.1	1500032L24Rik	hypothetical protein LOC69029 precursor	585	94	52	104	45	40	141	141	174	213	148	216	199.898	256.536	334.691	193.869	233.261	349.087	496.416	382.99	377.161	437.823	489.377	0.789275	4.34885	12.2668	0.000461091
uc008jcz.1	Ptges	prostaglandin E synthase	3647	148	73	67	71	23	200	166	269	231	105	343	50.4851	57.768	34.5864	49.0653	21.5145	79.4263	93.7465	94.9752	65.6114	49.8248	124.653	0.980918	4.61034	12.2575	0.000463388
uc007txw.1	Myh7	Mus musculus adult male aorta and vein cDNA, RIKEN full-length enriched library, clone:A530053K13 product:myosin, heavy polypeptide 7, cardiac muscle, beta, full insert sequence.	3700	9	4	1	2	1	12	7	13	25	9	30	3.02606	3.12003	0.508821	1.36232	0.922013	4.69731	3.89654	4.52413	6.99909	4.20953	10.7465	1.63232	0.949215	12.2419	0.000467288
uc011xym.1	Atp2a3	sarcoplasmic/endoplasmic reticulum calcium	4606	34	16	21	14	8	40	28	56	81	37	69	9.18316	10.0253	8.58345	7.66048	5.92522	12.5778	12.5204	15.6552	18.2165	13.9018	19.855	0.887382	2.60384	12.2243	0.000471702
uc007ekk.2	Plagl1	pleiomorphic adenoma gene-like 1	3914	58	14	18	41	6	59	55	83	112	132	87	18.4351	10.323	8.65801	26.4007	5.22961	21.8324	28.9418	27.3056	29.6415	58.3641	29.4608	1.20782	3.30718	12.2162	0.000473768
uc012bzx.1	Gm13889	protein Ag2 homolog	1291	20	7	9	12	7	20	23	134	39	29	44	19.2726	15.6485	13.1245	23.4265	18.4974	22.4375	36.6931	133.651	31.2926	38.8744	45.1723	1.51254	2.37015	12.2087	0.00047566
uc007boz.1	Speg	striated muscle-specific	10787	30	9	21	31	8	38	48	61	94	52	64	3.45985	2.40792	3.66509	7.24291	2.53004	5.10215	9.16481	7.28153	9.02673	8.34248	7.86367	0.999156	2.79179	12.1915	0.000480075
uc007qrn.1	Dok3	SubName: Full=Putative uncharacterized protein; Flags: Fragment;	2375	20	12	14	12	8	26	24	96	63	51	28	10.4762	14.582	11.0976	12.7341	11.4912	15.8555	20.8128	52.0477	27.4777	37.162	15.6257	1.23447	2.43438	12.1785	0.000483428
uc007jzo.2	Atp2a3	sarcoplasmic/endoplasmic reticulum calcium	4593	34	16	21	14	8	40	28	56	81	37	68	9.20915	10.0537	8.60774	7.68217	5.94199	12.6134	12.5558	15.6995	18.268	13.9411	19.6227	0.882833	2.60081	12.1784	0.000483468
[truncated: 3 more rows]

## Sheet: 120H
DOWN		FDR=0.019
[truncated: 1,318 more rows]

## Sheet: 192H
DOWN		FDR=0.026
[truncated: 971 more rows]
