# Supplementary material for: Deep Sequencing Transcriptome Analysis of Murine Wound Healing: Effects of a Multicomponent, Multitarget Natural Product Therapy-Tr14
Source: Front Mol Biosci. 2017 Aug 17;4:57. doi: 10.3389/fmolb.2017.00057 (PMC5572416; doi:10.3389/fmolb.2017.00057)
Supplement: Supplementary Table 4 — Gene ontology (GO) categories for differentially expressed genes affected by Tr14 treatment of wounds over time. RNA-seq data was analyzed to identify transcripts modulated by Tr14-IO during wound repair, as shown in Supplementary Table 3. The transcripts were then organized using DAVID (Huang da et al., 2009) into Gene Ontologies that covered those transcripts at each time point post-injury. [file Table4.XLSX]

## Sheet: 12H_up_(S<G)
Term	Count hits	PValue	Genes hits	List Total	Pop Hits	Pop Total	Fold Enrichment over expected
GO:0042303~molting cycle	5	3.13565e-06	KRT25, DSG4, GPRC5D, KRT27, KRT71	28	52	13588	46.6621
GO:0042633~hair cycle	5	3.13565e-06	KRT25, DSG4, GPRC5D, KRT27, KRT71	28	52	13588	46.6621
GO:0008544~epidermis development	5	0.000101671	KRT25, DSG4, GPRC5D, KRT27, KRT71	28	125	13588	19.4114
GO:0001942~hair follicle development	4	0.00012886	KRT25, DSG4, KRT27, KRT71	28	50	13588	38.8229
GO:0022404~molting cycle process	4	0.00012886	KRT25, DSG4, KRT27, KRT71	28	50	13588	38.8229
GO:0022405~hair cycle process	4	0.00012886	KRT25, DSG4, KRT27, KRT71	28	50	13588	38.8229
GO:0007398~ectoderm development	5	0.00012928	KRT25, DSG4, GPRC5D, KRT27, KRT71	28	133	13588	18.2438
GO:0031069~hair follicle morphogenesis	3	0.000636793	KRT25, KRT27, KRT71	28	19	13588	76.6241
GO:0048730~epidermis morphogenesis	3	0.00093755	KRT25, KRT27, KRT71	28	23	13588	63.2981
GO:0042398~cellular amino acid derivative biosynthetic process	3	0.00405415	PADI3, SLC5A7, PADI1	28	48	13588	30.3304
GO:0018101~peptidyl-citrulline biosynthetic process from peptidyl-arginine	2	0.00989728	PADI3, PADI1	28	5	13588	194.114
GO:0019240~citrulline biosynthetic process	2	0.00989728	PADI3, PADI1	28	5	13588	194.114
GO:0000052~citrulline metabolic process	2	0.0118654	PADI3, PADI1	28	6	13588	161.762
GO:0018195~peptidyl-arginine modification	2	0.0216495	PADI3, PADI1	28	11	13588	88.2338
GO:0030855~epithelial cell differentiation	3	0.0246139	DSG4, GPRC5D, KCNE1	28	123	13588	11.8362
GO:0045109~intermediate filament organization	2	0.025537	TCHH, KRT25	28	13	13588	74.6593
GO:0006575~cellular amino acid derivative metabolic process	3	0.0316807	PADI3, SLC5A7, PADI1	28	141	13588	10.3252
GO:0045104~intermediate filament cytoskeleton organization	2	0.0428474	TCHH, KRT25	28	22	13588	44.1169
GO:0045103~intermediate filament-based process	2	0.0485514	TCHH, KRT25	28	25	13588	38.8229
GO:0030162~regulation of proteolysis	2	0.0504455	RNF180, SPINK12	28	26	13588	37.3297
GO:0048729~tissue morphogenesis	3	0.0805527	KRT25, KRT27, KRT71	28	238	13588	6.11705
GO:0030216~keratinocyte differentiation	2	0.0912078	DSG4, GPRC5D	28	48	13588	20.2202
GO:0009913~epidermal cell differentiation	2	0.096634	DSG4, GPRC5D	28	51	13588	19.0308

## Sheet: KEY
Term		This is the Gene Ontology category, which is pre-curated transcripts known to be involved in this process, function, or location.
Count hits		This is the number of transcripts from the list of DEG transcripts submitted for analysis. The size of the list submitted is in 'List Total' below.
PValue		This is the probability that this number of transcripts from the list would fall into this category by chance alone. The smaller the probability, the more likely the 'hits' are real or meaningful.
Genes hits		These are the actual transcript names for the 'Count hits' column
List Total		This is the size of the list that was submitted for analysis.
Pop Hits		This is the maximum number of transcripts which could fall under this GO.
Pop Total		This is the total number of transcripts that are mapped in the GO database.
Fold Enrichment over expected		It is EXPECTED that Pop Hits/Pop total is the likelihood of any transcript randomly falling into this category. Count hits/List total is the ACTUAL percentage of transcripts which are in this GO.
		If the ACTUAL % is higher than the EXPECTED %, then that is said to be 'ENRICHED' for the GO, and the fold enrichment is calculated.
		The P Value of this fold enrichment is shown as Pvalue.
		A Hypothetical Example:
		In human genome background (30,000 gene total), 40 genes are involved in p53 signaling pathway. A given gene list has found that 3 out of 300 belong to p53 signaling pathway. Then we ask the question if 3/300 is more than random chance comparing to the human background of 40/30000.
		A 2x2 contingency table is built on above numbers:
			User Genes	Genome
		In Pathway	3	40
		Not In Pathway	297	29960
		Fisher Exact P-Value = 0.008 (using 3 instead of 3-1). Since P-Value <= 0.01, this user gene list is specifically associated (enriched) in p53 signaling pathway than random chance
		This is explained more fully here:
		https://david.ncifcrf.gov/content.jsp?file=functional_annotation.html

## Sheet: 12H_down (S>G)
Term	Count hits	PValue	Genes hits	List Total	Pop Hits	Pop Total	Fold Enrichment over expected
GO:0006952~defense response	4	0.000661035	RARRES2, NFKBID, PPARG, DEFB3	7	448	13588	17.3316
GO:0050873~brown fat cell differentiation	2	0.0127396	RARRES2, PPARG	7	29	13588	133.872
GO:0045444~fat cell differentiation	2	0.0266399	RARRES2, PPARG	7	61	13588	63.644
GO:0006954~inflammatory response	2	0.095346	NFKBID, PPARG	7	225	13588	17.2546

## Sheet: 24H_up
No results with p-value below 0.1

## Sheet: 24H_down
No results with p-value below 0.1

## Sheet: 36H_up
Term	Count hits	PValue	Genes hits	List Total	Pop Hits	Pop Total	Fold Enrichment over expected
GO:0034097~response to cytokine stimulus	3	0.00224305	SERPINA3H, SERPINA3G, SERPINA3I, SERPINA3F	31	32	13588	41.0927
GO:0009725~response to hormone stimulus	4	0.00561162	SERPINA3H, SERPINA3G, SERPINA3I, SERPINA3F, SPRR2F	31	165	13588	10.626
GO:0009719~response to endogenous stimulus	4	0.00758053	SERPINA3H, SERPINA3G, SERPINA3I, SERPINA3F, SPRR2F	31	184	13588	9.52875
GO:0006979~response to oxidative stress	3	0.0156938	GPX2, EPAS1, SOD2	31	87	13588	15.1146
GO:0006952~defense response	5	0.0162072	DEFB6, SELP, PENK, IL1RL1, SPHK1	31	448	13588	4.89199
GO:0043434~response to peptide hormone stimulus	3	0.0185283	SERPINA3H, SERPINA3G, SERPINA3I, SERPINA3F	31	95	13588	13.8418
GO:0048145~regulation of fibroblast proliferation	2	0.0432722	SPHK1, SOD2	31	20	13588	43.8323
GO:0034599~cellular response to oxidative stress	2	0.0474985	EPAS1, SOD2	31	22	13588	39.8475
GO:0006955~immune response	4	0.0842888	MILL1, RNF125, IL1RL1, SERPINA3G	31	471	13588	3.72248
GO:0006800~oxygen and reactive oxygen species metabolic process	2	0.098828	IL19, SOD2	31	47	13588	18.652
GO:0010033~response to organic substance	4	0.0989299	SERPINA3H, SERPINA3G, SERPINA3I, SERPINA3F, SPRR2F	31	505	13588	3.47186

## Sheet: 36H_down
Term	Count hits	PValue	Genes hits	List Total	Pop Hits	Pop Total	Fold Enrichment over expected
GO:0030097~hemopoiesis	4	0.00291883	HBA-A2, ALAS2, BRCA2, HBB-B1	17	251	13588	12.7378
GO:0048534~hemopoietic or lymphoid organ development	4	0.00401318	HBA-A2, ALAS2, BRCA2, HBB-B1	17	281	13588	11.3779
GO:0002520~immune system development	4	0.00459918	HBA-A2, ALAS2, BRCA2, HBB-B1	17	295	13588	10.8379
GO:0015671~oxygen transport	2	0.0128813	HBA-A2, HBB-B1	17	11	13588	145.326
GO:0015669~gas transport	2	0.0152066	HBA-A2, HBB-B1	17	13	13588	122.968
GO:0030218~erythrocyte differentiation	2	0.055077	HBA-A2, ALAS2	17	48	13588	33.3039
GO:0034101~erythrocyte homeostasis	2	0.0584231	HBA-A2, ALAS2	17	51	13588	31.3449
GO:0008585~female gonad development	2	0.0606477	PGR, BRCA2	17	53	13588	30.162
GO:0007292~female gamete generation	2	0.0639753	PGR, BRCA2	17	56	13588	28.5462
GO:0046545~development of primary female sexual characteristics	2	0.065082	PGR, BRCA2	17	57	13588	28.0454
GO:0046660~female sex differentiation	2	0.0727949	PGR, BRCA2	17	64	13588	24.9779
GO:0048469~cell maturation	2	0.0847947	PGR, BRCA2	17	75	13588	21.3145
GO:0043009~chordate embryonic development	3	0.0863553	HBA-A2, OSR2, BRCA2	17	421	13588	5.69568
GO:0009792~embryonic development ending in birth or egg hatching	3	0.0877682	HBA-A2, OSR2, BRCA2	17	425	13588	5.64208
GO:0030879~mammary gland development	2	0.0966489	PGR, BRCA2	17	86	13588	18.5882
GO:0008406~gonad development	2	0.0987886	PGR, BRCA2	17	88	13588	18.1658

## Sheet: 72H_up
Term	Count hits	PValue	Genes hits	List Total	Pop Hits	Pop Total	Fold Enrichment over expected
GO:0006412~translation	7	0.000312711	GM6900, WDR89, SARS, GM4987, LARS2, GM4832, KPNA2	41	319	13588	7.27242
GO:0031424~keratinization	3	0.00304306	LOR, HRNR, IVL	41	28	13588	35.5087
GO:0008544~epidermis development	4	0.00585891	LOR, HRNR, FLG, IVL	41	125	13588	10.6053
GO:0007398~ectoderm development	4	0.0069542	LOR, HRNR, FLG, IVL	41	133	13588	9.96736
GO:0030216~keratinocyte differentiation	3	0.00875024	LOR, HRNR, IVL	41	48	13588	20.7134
GO:0009913~epidermal cell differentiation	3	0.00983581	LOR, HRNR, IVL	41	51	13588	19.495
GO:0006699~bile acid biosynthetic process	2	0.0204298	CYP7B1, AKR1D1	41	7	13588	94.6899
GO:0045861~negative regulation of proteolysis	2	0.0347728	SPINK12, SPINK5	41	12	13588	55.2358
GO:0008206~bile acid metabolic process	2	0.04328	CYP7B1, AKR1D1	41	15	13588	44.1886
GO:0060429~epithelium development	4	0.0451046	LOR, CYP7B1, HRNR, IVL	41	271	13588	4.89173
GO:0030855~epithelial cell differentiation	3	0.050709	LOR, HRNR, IVL	41	123	13588	8.08328
GO:0030162~regulation of proteolysis	2	0.0738524	SPINK12, SPINK5	41	26	13588	25.4934
GO:0050679~positive regulation of epithelial cell proliferation	2	0.0874321	CYP7B1, EPGN	41	31	13588	21.3816

## Sheet: 72H_down
Term	Count hits	PValue	Genes hits	List Total	Pop Hits	Pop Total	Fold Enrichment over expected
GO:0019882~antigen processing and presentation	7	2.82487e-05	H2-Q2, TAP2, H2-BL, H2-D1, H2-T23, H2-T24, TAPBP	94	87	13588	11.6307
GO:0048002~antigen processing and presentation of peptide antigen	5	9.15258e-05	H2-Q2, TAP2, H2-D1, H2-T23, TAPBP	94	35	13588	20.6505
GO:0051726~regulation of cell cycle	9	0.000107331	ATF5, CDKN1A, TNF, CUL7, JUN, BCCIP, PDE3A, TCF3, HSPA8	94	214	13588	6.07934
GO:0002474~antigen processing and presentation of peptide antigen via MHC class I	4	0.000196888	H2-Q2, H2-D1, H2-T23, TAPBP	94	17	13588	34.0125
GO:0006955~immune response	12	0.000362493	H2-Q2, CCL3, TNF, TAP2, H2-BL, CXCL2, H2-D1, H2-T23, H2-T24, NLRP3, CCL4, TCF3	94	471	13588	3.68288
GO:0006915~apoptosis	10	0.00450285	FKBP8, TNF, CUL7, CSRNP1, ACIN1, NLRP3, PPP1R15A, NIACR1, LUC7L3, PURB	94	465	13588	3.10867
GO:0012501~programmed cell death	10	0.00502802	FKBP8, TNF, CUL7, CSRNP1, ACIN1, NLRP3, PPP1R15A, NIACR1, LUC7L3, PURB	94	473	13588	3.05609
GO:0008219~cell death	10	0.007813	FKBP8, TNF, CUL7, CSRNP1, ACIN1, NLRP3, PPP1R15A, NIACR1, LUC7L3, PURB	94	507	13588	2.85115
GO:0016265~death	10	0.00903653	FKBP8, TNF, CUL7, CSRNP1, ACIN1, NLRP3, PPP1R15A, NIACR1, LUC7L3, PURB	94	519	13588	2.78523
GO:0008380~RNA splicing	6	0.0122605	BAT1A, THOC4, SNRNP70, SNRNP35, LUC7L3, SART1	94	201	13588	4.31502
GO:0042325~regulation of phosphorylation	7	0.0145454	CDKN1A, TNF, CCDC88A, CCDC88C, DGKD, JUN, BCCIP	94	290	13588	3.48921
GO:0051174~regulation of phosphorus metabolic process	7	0.0171726	CDKN1A, TNF, CCDC88A, CCDC88C, DGKD, JUN, BCCIP	94	301	13588	3.3617
GO:0019220~regulation of phosphate metabolic process	7	0.0171726	CDKN1A, TNF, CCDC88A, CCDC88C, DGKD, JUN, BCCIP	94	301	13588	3.3617
GO:0031341~regulation of cell killing	3	0.0178006	H2-Q2, TAP2, H2-BL	94	30	13588	14.4553
GO:0001910~regulation of leukocyte mediated cytotoxicity	3	0.0178006	H2-Q2, TAP2, H2-BL	94	30	13588	14.4553
GO:0042493~response to drug	4	0.0224199	JUN, PDE3A, TCF3, DDIT3	94	88	13588	6.5706
GO:0002697~regulation of immune effector process	4	0.0224199	H2-Q2, TNF, TAP2, H2-BL	94	88	13588	6.5706
GO:0002428~antigen processing and presentation of peptide antigen via MHC class Ib	2	0.0271003	H2-Q2, TAP2	94	4	13588	72.2766
GO:0019883~antigen processing and presentation of endogenous antigen	2	0.0271003	H2-Q2, TAPBP	94	4	13588	72.2766
GO:0002483~antigen processing and presentation of endogenous peptide antigen	2	0.0271003	H2-Q2, TAPBP	94	4	13588	72.2766
GO:0006396~RNA processing	8	0.0301292	RPS14, BAT1A, THOC4, SNRNP70, SNRNP35, PES1, LUC7L3, SART1	94	437	13588	2.64628
GO:0042127~regulation of cell proliferation	9	0.0308941	MAFG, ATF5, CDKN1A, TNF, CCDC88A, STK11, BECN1, JUN, TCF3	94	538	13588	2.41818
GO:0006952~defense response	8	0.0338168	H2-Q2, CCL3, TNF, CXCL2, H2-D1, NLRP3, CCL4, TAPBP	94	448	13588	2.58131
GO:0006397~mRNA processing	6	0.0338502	BAT1A, THOC4, SNRNP70, SNRNP35, LUC7L3, SART1	94	262	13588	3.31038
GO:0045944~positive regulation of transcription from RNA polymerase II promoter	7	0.0360901	TNF, MAFB, CSRNP1, JUN, NR4A1, USF1, TCF3	94	358	13588	2.82646
GO:0045941~positive regulation of transcription	8	0.0441193	TNF, MAFB, CSRNP1, JUN, NR4A1, USF1, TCF3, DDIT3	94	475	13588	2.43458
GO:0002475~antigen processing and presentation via MHC class Ib	2	0.0469475	H2-Q2, TAP2	94	7	13588	41.3009
GO:0010628~positive regulation of gene expression	8	0.0497361	TNF, MAFB, CSRNP1, JUN, NR4A1, USF1, TCF3, DDIT3	94	488	13588	2.36972
GO:0001932~regulation of protein amino acid phosphorylation	4	0.0501662	TNF, CCDC88A, CCDC88C, JUN	94	121	13588	4.77862
GO:0006986~response to unfolded protein	3	0.0527103	UPF3A, PPP1R15A, DDIT3	94	54	13588	8.03073
GO:0016071~mRNA metabolic process	6	0.0561713	BAT1A, THOC4, SNRNP70, SNRNP35, LUC7L3, SART1	94	302	13588	2.87192
GO:0007049~cell cycle	9	0.0576885	CDKN1A, CEP250, CUL7, CROCC, STK11, BCCIP, PES1, TCF3, DDIT3	94	611	13588	2.12926
GO:0007050~cell cycle arrest	3	0.0580256	CDKN1A, STK11, DDIT3	94	57	13588	7.60806
GO:0006357~regulation of transcription from RNA polymerase II promoter	9	0.0599395	ATF5, TNF, MAFB, DRAP1, CSRNP1, JUN, NR4A1, USF1, TCF3	94	616	13588	2.11198
GO:0001916~positive regulation of T cell mediated cytotoxicity	2	0.0599559	H2-Q2, TAP2	94	9	13588	32.1229
GO:0045935~positive regulation of nucleobase, nucleoside, nucleotide and nucleic acid metabolic process	8	0.0602442	TNF, MAFB, CSRNP1, JUN, NR4A1, USF1, TCF3, DDIT3	94	510	13588	2.2675
GO:0051090~regulation of transcription factor activity	3	0.0616684	TNF, NLRP3, DDIT3	94	59	13588	7.35016
GO:0044092~negative regulation of molecular function	4	0.0619124	CDKN1A, NR4A1, NLRP3, DDIT3	94	132	13588	4.3804
GO:0051050~positive regulation of transport	4	0.0619124	TNF, NLRP3, CD63, NIACR1	94	132	13588	4.3804
GO:0045893~positive regulation of transcription, DNA-dependent	7	0.0656112	TNF, MAFB, CSRNP1, JUN, NR4A1, USF1, TCF3	94	416	13588	2.43239
GO:0051028~mRNA transport	3	0.0672745	MYO1C, BAT1A, THOC4	94	62	13588	6.99451
GO:0001819~positive regulation of cytokine production	3	0.0672745	H2-Q2, TNF, NLRP3	94	62	13588	6.99451
GO:0051254~positive regulation of RNA metabolic process	7	0.0674372	TNF, MAFB, CSRNP1, JUN, NR4A1, USF1, TCF3	94	419	13588	2.41497
GO:0008285~negative regulation of cell proliferation	5	0.0676283	CDKN1A, TNF, STK11, BECN1, JUN	94	224	13588	3.22663
GO:0006412~translation	6	0.0677341	RPS26, RPSA, RPL41, RPS14, UBC, UBB, RPS8, UBA52	94	319	13588	2.71887
GO:0006954~inflammatory response	5	0.0685069	CCL3, TNF, CXCL2, NLRP3, CCL4	94	225	13588	3.21229
GO:0051173~positive regulation of nitrogen compound metabolic process	8	0.0686912	TNF, MAFB, CSRNP1, JUN, NR4A1, USF1, TCF3, DDIT3	94	526	13588	2.19853
GO:0010557~positive regulation of macromolecule biosynthetic process	8	0.0709098	TNF, MAFB, CSRNP1, JUN, NR4A1, USF1, TCF3, DDIT3	94	530	13588	2.18193
GO:0001914~regulation of T cell mediated cytotoxicity	2	0.0727887	H2-Q2, TAP2	94	11	13588	26.2824
GO:0002706~regulation of lymphocyte mediated immunity	3	0.073043	H2-Q2, TAP2, H2-BL	94	65	13588	6.67169
GO:0050657~nucleic acid transport	3	0.0750003	MYO1C, BAT1A, THOC4	94	66	13588	6.5706
GO:0051236~establishment of RNA localization	3	0.0750003	MYO1C, BAT1A, THOC4	94	66	13588	6.5706
GO:0050658~RNA transport	3	0.0750003	MYO1C, BAT1A, THOC4	94	66	13588	6.5706
GO:0006403~RNA localization	3	0.0769744	MYO1C, BAT1A, THOC4	94	67	13588	6.47253
GO:0002703~regulation of leukocyte mediated immunity	3	0.082994	H2-Q2, TAP2, H2-BL	94	70	13588	6.19514
GO:0031328~positive regulation of cellular biosynthetic process	8	0.0838768	TNF, MAFB, CSRNP1, JUN, NR4A1, USF1, TCF3, DDIT3	94	552	13588	2.09497
GO:0042981~regulation of apoptosis	8	0.0844969	ATF5, CDKN1A, TNF, CUL7, NR4A1, NLRP3, NIACR1, DDIT3	94	553	13588	2.09119
GO:0002711~positive regulation of T cell mediated immunity	2	0.0854481	H2-Q2, TAP2	94	13	13588	22.239
GO:0009891~positive regulation of biosynthetic process	8	0.0870041	TNF, MAFB, CSRNP1, JUN, NR4A1, USF1, TCF3, DDIT3	94	557	13588	2.07617
GO:0043067~regulation of programmed cell death	8	0.0889125	ATF5, CDKN1A, TNF, CUL7, NR4A1, NLRP3, NIACR1, DDIT3	94	560	13588	2.06505
GO:0010564~regulation of cell cycle process	3	0.0891531	TNF, CUL7, PDE3A	94	73	13588	5.94054
GO:0009611~response to wounding	6	0.0894578	F2RL2, CCL3, TNF, CXCL2, NLRP3, CCL4	94	347	13588	2.49948
GO:0010941~regulation of cell death	8	0.0908448	ATF5, CDKN1A, TNF, CUL7, NR4A1, NLRP3, NIACR1, DDIT3	94	563	13588	2.05404
GO:0015931~nucleobase, nucleoside, nucleotide and nucleic acid transport	3	0.0912358	MYO1C, BAT1A, THOC4	94	74	13588	5.86026
GO:0051101~regulation of DNA binding	3	0.0912358	TNF, NLRP3, DDIT3	94	74	13588	5.86026
GO:0043068~positive regulation of programmed cell death	5	0.0923632	CDKN1A, TNF, NR4A1, NIACR1, DDIT3	94	250	13588	2.89106
GO:0010942~positive regulation of cell death	5	0.0944245	CDKN1A, TNF, NR4A1, NIACR1, DDIT3	94	252	13588	2.86812
GO:0009615~response to virus	3	0.0954437	H2-Q2, BECN1, NLRP3	94	76	13588	5.70605
GO:0051607~defense response to virus	2	0.0979365	H2-Q2, NLRP3	94	15	13588	19.2738

## Sheet: 96H_up
Term	Count hits	PValue	Genes hits	List Total	Pop Hits	Pop Total	Fold Enrichment over expected
GO:0006936~muscle contraction	15	6.19348e-14	MYH1, MYBPC1, MYH2, ACTN2, MYH7, MYH6, TTN, TRIM63, CACNA1S, MYH8, JSRP1, MYOM2, AGT, ARG2, RYR1, MYH13	190	60	13588	17.8789
GO:0003012~muscle system process	15	3.21165e-13	MYH1, MYBPC1, MYH2, ACTN2, MYH7, MYH6, TTN, TRIM63, CACNA1S, MYH8, JSRP1, MYOM2, AGT, ARG2, RYR1, MYH13	190	67	13588	16.011
GO:0006941~striated muscle contraction	8	2.55392e-08	JSRP1, MYH1, ARG2, MYH2, MYH13, MYH7, MYH6, CACNA1S, MYH8	190	24	13588	23.8386
GO:0055002~striated muscle cell development	10	4.99353e-08	GPX1, MYO18B, MUSK, TCAP, ACTA1, MYH6, TTN, FLNC, CACNA1S, SNTA1	190	54	13588	13.2437
GO:0055001~muscle cell development	10	1.49754e-07	GPX1, MYO18B, MUSK, TCAP, ACTA1, MYH6, TTN, FLNC, CACNA1S, SNTA1	190	61	13588	11.7239
GO:0051146~striated muscle cell differentiation	11	4.19351e-07	GPX1, MYO18B, MUSK, ACADM, TCAP, ACTA1, MYH6, TTN, FLNC, CACNA1S, SNTA1	190	89	13588	8.83903
GO:0042692~muscle cell differentiation	12	6.78817e-07	GPX1, MYO18B, MUSK, ACADM, TCAP, ACTA1, AGT, MYH6, TTN, FLNC, CACNA1S, SNTA1	190	117	13588	7.33495
GO:0048747~muscle fiber development	8	7.89896e-07	GPX1, MYO18B, MUSK, ACTA1, MYH6, FLNC, CACNA1S, SNTA1	190	38	13588	15.056
GO:0007517~muscle organ development	13	6.38113e-06	GPX1, MYO18B, MUSK, ACADM, DES, ACTA1, MYLPF, MYH6, SMTNL1, TTN, CACNA1S, UNC45B, SNTA1	190	176	13588	5.28242
GO:0014706~striated muscle tissue development	10	6.96232e-05	GPX1, MYO18B, MUSK, ACADM, ACTA1, MYLPF, MYH6, TTN, CACNA1S, SNTA1	190	127	13588	5.63116
GO:0060537~muscle tissue development	10	0.000118138	GPX1, MYO18B, MUSK, ACADM, ACTA1, MYLPF, MYH6, TTN, CACNA1S, SNTA1	190	136	13588	5.25851
GO:0006875~cellular metal ion homeostasis	8	0.000485225	S1PR1, PYGM, RYR1, TGM2, MT1, ATP1A2, SYPL2, MT3	190	100	13588	5.72126
GO:0001568~blood vessel development	12	0.000613585	GPX1, MYO18B, S1PR1, TBX3, EPAS1, AGT, CCBE1, NOTCH4, ITGA7, VEGFA, TGM2, SOX17	190	244	13588	3.51717
GO:0055065~metal ion homeostasis	8	0.000688919	S1PR1, PYGM, RYR1, TGM2, MT1, ATP1A2, SYPL2, MT3	190	106	13588	5.39742
GO:0001944~vasculature development	12	0.000757481	GPX1, MYO18B, S1PR1, TBX3, EPAS1, AGT, CCBE1, NOTCH4, ITGA7, VEGFA, TGM2, SOX17	190	250	13588	3.43276
GO:0048741~skeletal muscle fiber development	5	0.000961362	GPX1, MUSK, ACTA1, CACNA1S, SNTA1	190	32	13588	11.1743
GO:0048661~positive regulation of smooth muscle cell proliferation	4	0.00106537	S1PR1, NOTCH4, VEGFA, TGM2	190	15	13588	19.0709
GO:0055080~cation homeostasis	10	0.00109147	S1PR1, PYGM, SLC9A5, RYR1, MT2, TGM2, MT1, ATP1A2, SYPL2, MT3	190	184	13588	3.88673
GO:0030003~cellular cation homeostasis	9	0.00128921	S1PR1, PYGM, RYR1, MT2, TGM2, MT1, ATP1A2, SYPL2, MT3	190	152	13588	4.23449
GO:0030001~metal ion transport	16	0.00131586	SLC8A3, SLC9A5, KCNB1, TMEM38A, ATP1A2, KCNJ12, CACNA1S, KCNA7, KCNJ11, TRPM2, KCNK10, ATP2A3, RYR1, SLC22A4, CAMK2B, SCN4A	190	442	13588	2.58881
GO:0042592~homeostatic process	19	0.00132324	EPAS1, SLC9A5, PFKM, ATP1A2, SYPL2, GPX1, HBA-A2, S1PR1, PYGM, GCK, PRDX6, VEGFA, RYR1, TGM2, MT2, MT1, PARP1, MB, MT3	190	584	13588	2.32671
GO:0010035~response to inorganic substance	7	0.00177189	GPX1, ABCB1A, PRDX6, MT2, MT1, MYH7, MT3	190	92	13588	5.44142
GO:0048878~chemical homeostasis	14	0.00179905	EPAS1, SLC9A5, PFKM, ATP1A2, SYPL2, S1PR1, GCK, PYGM, VEGFA, RYR1, MT2, TGM2, MT1, MT3	190	365	13588	2.74307
GO:0048514~blood vessel morphogenesis	10	0.00181147	GPX1, MYO18B, S1PR1, EPAS1, CCBE1, NOTCH4, ITGA7, VEGFA, TGM2, SOX17	190	198	13588	3.61191
GO:0001666~response to hypoxia	6	0.0019381	NOL3, PYGM, EPAS1, VEGFA, MB, MT3	190	64	13588	6.70461
GO:0070482~response to oxygen levels	6	0.00207631	NOL3, PYGM, EPAS1, VEGFA, MB, MT3	190	65	13588	6.60146
GO:0030239~myofibril assembly	4	0.0021779	TCAP, ACTA1, MYH6, TTN	190	19	13588	15.056
GO:0006811~ion transport	21	0.00217923	SLC8A3, SLC9A5, KCNB1, TMEM38A, ATP1A2, KCNJ12, CACNA1S, KCNA7, KCNJ11, TRPM2, KCNK10, SLC16A3, ATP6V0E2, SLC26A7, ATP2A3, RYR1, SLC22A4, ABCC4, CAMK2B, SCN4A, ANO8	190	712	13588	2.10931
GO:0006812~cation transport	17	0.0022592	SLC8A3, SLC9A5, KCNB1, TMEM38A, ATP1A2, KCNJ12, CACNA1S, KCNA7, KCNJ11, TRPM2, KCNK10, ATP6V0E2, ATP2A3, RYR1, SLC22A4, CAMK2B, SCN4A	190	515	13588	2.36072
GO:0048660~regulation of smooth muscle cell proliferation	4	0.0025362	S1PR1, NOTCH4, VEGFA, TGM2	190	20	13588	14.3032
GO:0030005~cellular di-, tri-valent inorganic cation homeostasis	8	0.00268181	S1PR1, PYGM, RYR1, MT2, TGM2, MT1, ATP1A2, SYPL2	190	134	13588	4.2696
GO:0030029~actin filament-based process	9	0.0032281	NRAP, TCAP, ACTA1, AIF1, XIRP2, S100A9, MYH6, TTN, FLNC	190	176	13588	3.65706
GO:0007519~skeletal muscle tissue development	6	0.00325316	GPX1, MUSK, ACTA1, MYLPF, CACNA1S, SNTA1	190	72	13588	5.95965
GO:0015672~monovalent inorganic cation transport	12	0.0034722	ATP6V0E2, SLC9A5, KCNB1, SLC22A4, TMEM38A, ATP1A2, KCNJ12, KCNJ11, KCNA7, TRPM2, SCN4A, KCNK10	190	303	13588	2.83231
GO:0060538~skeletal muscle organ development	6	0.003663	GPX1, MUSK, ACTA1, MYLPF, CACNA1S, SNTA1	190	74	13588	5.79858
GO:0007507~heart development	10	0.00400656	VCAM1, MYO18B, ACADM, TBX3, ALPK3, TCAP, MYH6, TTN, HDAC9, MB	190	223	13588	3.20699
GO:0055066~di-, tri-valent inorganic cation homeostasis	8	0.0043126	S1PR1, PYGM, RYR1, MT2, TGM2, MT1, ATP1A2, SYPL2	190	146	13588	3.91867
GO:0031032~actomyosin structure organization	4	0.00486262	TCAP, ACTA1, MYH6, TTN	190	25	13588	11.4425
GO:0006576~biogenic amine metabolic process	6	0.00511391	SAT1, ACHE, ACADM, EPAS1, HDC, SLC22A4	190	80	13588	5.36368
GO:0016052~carbohydrate catabolic process	6	0.00539019	PYGM, GCK, ENO3, CHI3L3, PFKM, GAPDH	190	81	13588	5.29747
GO:0006813~potassium ion transport	8	0.0070631	KCNB1, TMEM38A, ATP1A2, KCNJ12, KCNJ11, KCNA7, SCN4A, KCNK10	190	160	13588	3.57579
GO:0006979~response to oxidative stress	6	0.00727317	GPX1, EPAS1, PRDX6, MYH7, TRPM2, MT3	190	87	13588	4.93212
GO:0045446~endothelial cell differentiation	3	0.00804729	GPX1, S1PR1, AGT	190	10	13588	21.4547
GO:0030036~actin cytoskeleton organization	8	0.00830749	NRAP, TCAP, ACTA1, AIF1, XIRP2, S100A9, MYH6, TTN	190	165	13588	3.46743
GO:0006874~cellular calcium ion homeostasis	6	0.00875751	S1PR1, PYGM, RYR1, TGM2, ATP1A2, SYPL2	190	91	13588	4.71533
GO:0044275~cellular carbohydrate catabolic process	5	0.00964504	PYGM, GCK, ENO3, PFKM, GAPDH	190	60	13588	5.95965
GO:0045214~sarcomere organization	3	0.00974612	TCAP, MYH6, TTN	190	11	13588	19.5043
GO:0035239~tube morphogenesis	8	0.010008	TBX3, TIMELESS, AGT, NOTCH4, VEGFA, TGM2, SHANK3, TWIST1	190	171	13588	3.34577
GO:0055074~calcium ion homeostasis	6	0.0104393	S1PR1, PYGM, RYR1, TGM2, ATP1A2, SYPL2	190	95	13588	4.51679
GO:0001525~angiogenesis	7	0.0106977	GPX1, S1PR1, EPAS1, CCBE1, NOTCH4, VEGFA, SOX17	190	133	13588	3.76399
GO:0048511~rhythmic process	6	0.0118371	TIMELESS, DBP, AGT, VEGFA, PER3, FANCG	190	98	13588	4.37852
GO:0046164~alcohol catabolic process	5	0.0126951	GCK, ADH1, ENO3, PFKM, GAPDH	190	65	13588	5.50121
GO:0055082~cellular chemical homeostasis	10	0.0127514	S1PR1, PYGM, GCK, RYR1, MT2, TGM2, MT1, ATP1A2, SYPL2, MT3	190	268	13588	2.6685
GO:0000302~response to reactive oxygen species	4	0.0135024	GPX1, PRDX6, MYH7, MT3	190	36	13588	7.9462
GO:0010927~cellular component assembly involved in morphogenesis	4	0.0135024	TCAP, ACTA1, MYH6, TTN	190	36	13588	7.9462
GO:0007512~adult heart development	3	0.0135719	TCAP, MYH6, TTN	190	13	13588	16.5036
GO:0006575~cellular amino acid derivative metabolic process	7	0.0139692	SAT1, ACHE, ACADM, EPAS1, HDC, CKMT2, SLC22A4	190	141	13588	3.55043
GO:0051480~cytosolic calcium ion homeostasis	4	0.0156345	S1PR1, RYR1, TGM2, ATP1A2	190	38	13588	7.52798
GO:0042060~wound healing	6	0.0200452	VWF, F2RL3, GPX1, DYSF, MYH1, MYH2, HPS1	190	112	13588	3.8312
GO:0048742~regulation of skeletal muscle fiber development	3	0.0203179	MUSK, TBX3, HDAC9	190	16	13588	13.4092
GO:0016202~regulation of striated muscle tissue development	4	0.0204359	MUSK, TBX3, HDAC9, TWIST1	190	42	13588	6.81103
GO:0050801~ion homeostasis	10	0.021498	S1PR1, PYGM, SLC9A5, RYR1, MT2, TGM2, MT1, ATP1A2, SYPL2, MT3	190	293	13588	2.44081
GO:0019725~cellular homeostasis	11	0.0216898	S1PR1, PYGM, GCK, PRDX6, RYR1, MT2, TGM2, MT1, ATP1A2, SYPL2, MT3	190	343	13588	2.29351
GO:0048634~regulation of muscle development	4	0.0217489	MUSK, TBX3, HDAC9, TWIST1	190	43	13588	6.65263
GO:0006096~glycolysis	4	0.023107	GCK, ENO3, PFKM, GAPDH	190	44	13588	6.50144
GO:0009611~response to wounding	11	0.0234115	VWF, F2RL3, GPX1, SERPINA3N, DYSF, MEFV, MYH1, MYH2, HPS1, CHI3L3, HDAC9, CCL4	190	347	13588	2.26707
GO:0030097~hemopoiesis	9	0.0242146	HBA-A2, EPAS1, GADD45G, VEGFA, IRF8, CD4, ZBTB16, HDAC9, MB	190	251	13588	2.56431
GO:0006471~protein amino acid ADP-ribosylation	3	0.0254398	ART5, PARP1, ART1	190	18	13588	11.9193
GO:0006816~calcium ion transport	6	0.0269144	SLC8A3, ATP2A3, RYR1, CAMK2B, CACNA1S, TRPM2	190	121	13588	3.54624
GO:0055085~transmembrane transport	13	0.0273153	SLC16A3, ATP6V0E2, ABCB1A, SLC26A7, KCNB1, SLC16A9, SLC22A4, ABCC4, KCNA7, CACNA1S, TRPM2, SCN4A, ABCB4	190	460	13588	2.0211
GO:0033194~response to hydroperoxide	2	0.0276262	GPX1, TRPM2	190	2	13588	71.5158
GO:0007263~nitric oxide mediated signal transduction	2	0.0276262	MT2, MT1	190	2	13588	71.5158
GO:0030218~erythrocyte differentiation	4	0.0289903	HBA-A2, EPAS1, VEGFA, MB	190	48	13588	5.95965
GO:0006873~cellular ion homeostasis	9	0.0296984	S1PR1, PYGM, RYR1, MT2, TGM2, MT1, ATP1A2, SYPL2, MT3	190	261	13588	2.46606
GO:0001763~morphogenesis of a branching structure	6	0.0303949	TBX3, TIMELESS, AGT, NOTCH4, VEGFA, TGM2	190	125	13588	3.43276
GO:0048641~regulation of skeletal muscle tissue development	3	0.0310254	MUSK, TBX3, HDAC9	190	20	13588	10.7274
GO:0035295~tube development	9	0.0318007	TBX3, TIMELESS, EPAS1, AGT, NOTCH4, VEGFA, TGM2, SHANK3, TWIST1	190	264	13588	2.43804
GO:0006955~immune response	13	0.0319448	PRG4, IL1RL1, RSAD2, VTN, TINAGL1, CCL4, H60B, H2-T9, IRF8, VEGFA, GADD45G, CD4, MX2	190	471	13588	1.9739
GO:0009266~response to temperature stimulus	4	0.0338737	ACADM, AGT, HSPB7, HSPB2	190	51	13588	5.60908
GO:0034101~erythrocyte homeostasis	4	0.0338737	HBA-A2, EPAS1, VEGFA, MB	190	51	13588	5.60908
GO:0042493~response to drug	5	0.034262	ABCB1A, ABCC4, SMTNL1, KCNJ11, ABCB4	190	88	13588	4.0634
GO:0006007~glucose catabolic process	4	0.0355905	GCK, ENO3, PFKM, GAPDH	190	52	13588	5.50121
GO:0019320~hexose catabolic process	4	0.0355905	GCK, ENO3, PFKM, GAPDH	190	52	13588	5.50121
GO:0001974~blood vessel remodeling	3	0.0370455	EPAS1, VEGFA, TGM2	190	22	13588	9.75215
GO:0034599~cellular response to oxidative stress	3	0.0370455	GPX1, EPAS1, MT3	190	22	13588	9.75215
GO:0051153~regulation of striated muscle cell differentiation	3	0.0370455	MUSK, TBX3, HDAC9	190	22	13588	9.75215
GO:0046365~monosaccharide catabolic process	4	0.0391561	GCK, ENO3, PFKM, GAPDH	190	54	13588	5.29747
GO:0007528~neuromuscular junction development	3	0.0402097	MUSK, CACNA1S, SNTA1	190	23	13588	9.32815
GO:0048754~branching morphogenesis of a tube	5	0.0406995	TBX3, TIMELESS, AGT, NOTCH4, VEGFA	190	93	13588	3.84493
GO:0010273~detoxification of copper ion	2	0.0411533	MT2, MT1	190	3	13588	47.6772
GO:0048534~hemopoietic or lymphoid organ development	9	0.0429112	HBA-A2, EPAS1, GADD45G, VEGFA, IRF8, CD4, ZBTB16, HDAC9, MB	190	281	13588	2.29054
GO:0048738~cardiac muscle tissue development	4	0.0448313	MYO18B, ACADM, MYH6, TTN	190	57	13588	5.01865
GO:0046545~development of primary female sexual characteristics	4	0.0448313	TBX3, AGT, VEGFA, FANCG	190	57	13588	5.01865
GO:0030099~myeloid cell differentiation	5	0.0448698	HBA-A2, EPAS1, VEGFA, IRF8, MB	190	96	13588	3.72478
GO:0007155~cell adhesion	14	0.0497403	SELL, CLDN5, VTN, VCAM1, VWF, WISP2, AGT, ITGA7, CD4, ESAM, RELN, ADAM8, SELE, THBS4	190	561	13588	1.78471
GO:0022610~biological adhesion	14	0.0503177	SELL, CLDN5, VTN, VCAM1, VWF, WISP2, AGT, ITGA7, CD4, ESAM, RELN, ADAM8, SELE, THBS4	190	562	13588	1.78153
GO:0035136~forelimb morphogenesis	3	0.053816	TBX3, ZBTB16, TWIST1	190	27	13588	7.9462
GO:0051147~regulation of muscle cell differentiation	3	0.053816	MUSK, TBX3, HDAC9	190	27	13588	7.9462
GO:0002520~immune system development	9	0.0538616	HBA-A2, EPAS1, GADD45G, VEGFA, IRF8, CD4, ZBTB16, HDAC9, MB	190	295	13588	2.18184
GO:0048739~cardiac muscle fiber development	2	0.0544931	MYO18B, MYH6	190	4	13588	35.7579
GO:0043062~extracellular structure organization	6	0.0571002	A930038C07RIK, MUSK, AGT, VTN, CACNA1S, SNTA1	190	149	13588	2.87983
GO:0046660~female sex differentiation	4	0.0595549	TBX3, AGT, VEGFA, FANCG	190	64	13588	4.46974
GO:0009636~response to toxin	3	0.0611443	GPX1, MT2, MT1	190	29	13588	7.39819
GO:0009310~amine catabolic process	4	0.0618223	SAT1, ACHE, HDC, PRODH	190	65	13588	4.40097
GO:0043129~surfactant homeostasis	2	0.0676484	EPAS1, VEGFA	190	5	13588	28.6063
GO:0051482~elevation of cytosolic calcium ion concentration during G-protein signaling, coupled to IP3 second messenger (phospholipase C activating)	2	0.0676484	S1PR1, TGM2	190	5	13588	28.6063
GO:0048875~chemical homeostasis within a tissue	2	0.0676484	EPAS1, VEGFA	190	5	13588	28.6063
GO:0001778~plasma membrane repair	2	0.0676484	DYSF, MYH1, MYH2	190	5	13588	28.6063
GO:0008015~blood circulation	5	0.0691544	GPX1, AGT, VEGFA, MYH6, ATP1A2	190	111	13588	3.22143
GO:0003013~circulatory system process	5	0.0691544	GPX1, AGT, VEGFA, MYH6, ATP1A2	190	111	13588	3.22143
GO:0060562~epithelial tube morphogenesis	5	0.0691544	TBX3, TIMELESS, AGT, SHANK3, TWIST1	190	111	13588	3.22143
GO:0006766~vitamin metabolic process	4	0.0712856	ACADM, ADH1, SLC22A4, GSTO1	190	69	13588	4.14584
GO:0006091~generation of precursor metabolites and energy	8	0.0725303	ATP6V0E2, PYGM, GCK, IDH2, ENO3, PFKM, GAPDH, ETFB	190	261	13588	2.19205
GO:0015674~di-, tri-valent inorganic cation transport	6	0.0743438	SLC8A3, ATP2A3, RYR1, CAMK2B, CACNA1S, TRPM2	190	161	13588	2.66518
GO:0014823~response to activity	2	0.0806215	MYH1, MYH2, SMTNL1	190	6	13588	23.8386
GO:0009437~carnitine metabolic process	2	0.0806215	ACADM, SLC22A4	190	6	13588	23.8386
GO:0001885~endothelial cell development	2	0.0806215	GPX1, AGT	190	6	13588	23.8386
GO:0006767~water-soluble vitamin metabolic process	3	0.0808048	ACADM, SLC22A4, GSTO1	190	34	13588	6.31022
GO:0060429~epithelium development	8	0.0837155	GPX1, S1PR1, TBX3, TIMELESS, AGT, VEGFA, SHANK3, TWIST1	190	271	13588	2.11117
GO:0019318~hexose metabolic process	6	0.0872002	PYGM, GCK, PFKFB3, ENO3, PFKM, GAPDH	190	169	13588	2.53902
GO:0007204~elevation of cytosolic calcium ion concentration	3	0.0891468	S1PR1, RYR1, TGM2	190	36	13588	5.95965
GO:0009967~positive regulation of signal transduction	6	0.0923015	GPX1, AGT, VEGFA, TGM2, CD4, RELN	190	172	13588	2.49474
GO:0007623~circadian rhythm	3	0.0934097	TIMELESS, DBP, PER3	190	37	13588	5.79858
GO:0046688~response to copper ion	2	0.0934151	MT2, MT1	190	7	13588	20.4331
GO:0006000~fructose metabolic process	2	0.0934151	PFKFB3, PFKM	190	7	13588	20.4331
GO:0006577~betaine metabolic process	2	0.0934151	ACADM, SLC22A4	190	7	13588	20.4331
GO:0006882~cellular zinc ion homeostasis	2	0.0934151	MT2, MT1	190	7	13588	20.4331
GO:0032024~positive regulation of insulin secretion	2	0.0934151	GCK, PFKM	190	7	13588	20.4331
GO:0006814~sodium ion transport	5	0.0967869	SLC9A5, SLC22A4, ATP1A2, TRPM2, SCN4A	190	125	13588	2.86063

[truncated: 5 more sheets: 96H_down, 120H_up, 120H_down, 192H_up, 192H_down]
