# Supplementary material for: Deep Sequencing Transcriptome Analysis of Murine Wound Healing: Effects of a Multicomponent, Multitarget Natural Product Therapy-Tr14
Source: Front Mol Biosci. 2017 Aug 17;4:57. doi: 10.3389/fmolb.2017.00057 (PMC5572416; doi:10.3389/fmolb.2017.00057)
Supplement: Supplementary file 18 [file DataSheet1.zip]

Archive with 5 entries (5 files):
- Supplementary Table 5A (U).xlsx
- Supplementary Table 5B (S).xlsx
- Supplementary Table 5C (Tr14-I).xlsx
- Supplementary Table 5D (Tr14-IO).xlsx
- Supplementary Table 5E (Summary).xlsx
