# Supplementary material for: Deep Sequencing Transcriptome Analysis of Murine Wound Healing: Effects of a Multicomponent, Multitarget Natural Product Therapy-Tr14
Source: Front Mol Biosci. 2017 Aug 17;4:57. doi: 10.3389/fmolb.2017.00057 (PMC5572416; doi:10.3389/fmolb.2017.00057)
Supplement: Supplementary file 18 [file DataSheet1.zip › Supplementary Table 5A (U).xlsx]

## Sheet: RAW and RPKM
		Informative reads in sample ----->		2158785	4048247	4584952	5070725	5426152	5692668	6046798	5926360	7002537	5912568	6909121	5210926	939704	4316956	4700900	5969007	5988367	5256364	6751886	5660194	5623159	5385833	8199624	8291887	9629380	11453577	9928288	9916214	9530455	10359532	7642257	8065903	8557500	5301429	2902812	4633530	5209592	5450554	5694848	7060388	7407220	7029014	5756310	9017016	8167961	9191534
				RAW
Genes	Name	Description	Length of exons	0HU1	0HU2	0HU3	0HU4	0HU5	0HU6	0HU7	12HU1	12HU2	12HU3	12HU4	12HU5	12HU6	12HU7	24HU1	24HU2	24HU3	24HU4	24HU5	24HU6	24HU7	36HU1	36HU2	36HU3	36HU4	36HU5	36HU6	36HU7	72HU1	72HU2	72HU3	72HU4	72HU5	72HU6	72HU7	96HU1	96HU2	96HU3	96HU4	96HU5	96HU6	96HU7	120HU1	120HU2	120HU3	120HU4
uc007aet.1	mKIAA1889	Mus musculus 12 days embryo female ovary cDNA, RIKEN full-length enriched library, clone:6620402H21 product:unclassifiable, full insert sequence.	3608	1	0	2	2	1	1	0	1	2	2	0	3	0	0	1	2	0	2	1	1	1	3	2	2	7	3	2	1	5	8	2	4	5	3	3	3	1	5	3	5	4	2	2	9	10	4
uc007aeu.1	Xkr4	XK-related protein 4	3634	2	1	3	4	5	3	8	4	6	7	7	1	0	0	0	2	2	2	2	2	1	4	5	7	5	11	9	3	10	10	8	7	6	7	4	5	1	7	5	6	4	5	3	12	14	5
uc007aev.1	AK149000	Mus musculus 2 days neonate sympathetic ganglion cDNA, RIKEN full-length enriched library, clone:7120441D17 product:unclassifiable, full insert sequence.	2257	0	0	0	1	4	0	0	1	1	0	0	0	0	0	0	0	0	0	1	0	0	0	2	0	3	3	3	0	4	1	2	2	5	0	1	0	0	0	3	0	0	0	2	4	0	2
uc007aew.1	Rp1	oxygen-regulated protein 1 isoform 2	3047	1	1	0	0	3	0	0	0	0	0	0	0	0	0	0	0	0	0	0	1	1	1	1	0	0	0	1	0	1	0	1	0	0	0	0	0	0	0	1	0	0	0	0	0	0	1
uc007aex.2	Rp1	oxygen-regulated protein 1 isoform 1	7508	0	1	0	1	3	0	2	0	0	1	0	0	0	2	0	0	2	0	2	2	2	1	2	1	1	0	2	2	1	1	1	0	3	4	0	0	0	2	0	0	0	0	1	0	1	1
uc007aey.1	Sox17	transcription factor SOX-17	2377	1	3	3	6	7	6	7	8	6	5	7	6	1	8	5	5	4	4	10	8	21	31	59	54	43	37	48	53	82	51	48	42	46	22	18	22	23	42	22	46	50	40	23	37	26	34
uc007aez.1	Sox17	transcription factor SOX-17	3130	1	5	3	7	7	5	8	9	11	4	6	7	1	11	6	6	4	3	10	5	17	33	64	52	49	42	58	54	88	61	53	45	59	27	22	25	28	46	22	54	58	41	33	51	34	44
uc007afa.1	Sox17	transcription factor SOX-17	2763	1	4	3	7	5	5	6	8	10	2	3	5	1	10	5	6	3	3	6	4	13	24	53	40	35	35	47	43	69	50	40	35	45	24	19	20	21	37	20	43	48	35	28	46	27	38
uc007afb.1	Sox17	transcription factor SOX-17	1956	1	3	3	7	5	5	5	8	8	2	3	4	1	8	4	6	3	2	6	4	13	23	47	37	23	30	37	37	61	40	36	32	34	21	18	18	17	32	19	34	38	29	19	34	21	27
uc007afc.1	Sox17	transcription factor SOX-17	2347	1	4	3	7	7	5	7	9	9	4	7	6	1	9	5	6	4	2	10	5	18	32	59	50	39	38	49	49	81	51	49	43	48	24	21	23	24	43	21	45	49	35	25	40	28	33
uc007afd.2	Mrpl15	39S ribosomal protein L15, mitochondrial isoform	1918	23	40	52	47	54	54	77	80	67	60	80	64	7	42	34	73	40	41	59	69	55	79	99	102	138	156	130	139	121	127	85	81	99	56	27	47	49	71	63	66	111	97	58	97	98	103
uc007afe.2	Mrpl15	Mus musculus adult male brain cDNA, RIKEN full-length enriched library, clone:0710007O18 product:mitochondrial ribosomal protein L15, full insert sequence.	1763	12	24	32	36	35	31	47	42	42	44	46	38	4	25	23	45	29	32	39	42	34	51	58	61	84	110	84	84	86	85	47	58	67	33	22	32	21	49	40	47	61	75	40	63	64	59
uc007aff.2	Mrpl15	39S ribosomal protein L15, mitochondrial isoform	4203	34	55	83	70	84	73	109	117	103	95	121	96	9	67	58	107	71	54	89	99	80	112	152	153	211	224	191	212	180	195	126	119	142	88	45	65	79	115	92	108	157	135	85	149	141	156
uc007afg.1	Lypla1	acyl-protein thioesterase 1	2355	32	59	70	74	75	76	107	121	115	86	114	95	10	68	70	104	71	69	75	89	68	85	139	131	167	186	165	186	161	170	107	115	138	100	43	70	61	88	96	72	139	123	72	118	97	118
uc007afh.1	Lypla1	acyl-protein thioesterase 1	2433	71	150	175	198	197	167	290	287	240	219	304	228	30	179	182	249	216	198	221	218	179	206	336	340	388	417	380	414	389	454	267	283	334	190	99	174	157	209	237	202	341	320	172	286	266	308
uc007afi.2	Tcea1	transcription elongation factor A protein 1	2671	15	32	39	30	46	27	35	39	51	36	41	35	4	26	21	28	32	34	31	27	22	35	58	42	61	76	72	57	65	64	35	44	44	24	14	29	20	20	27	34	43	46	24	50	42	52
uc007afk.2	Rgs20	regulator of G-protein signaling 20 isoform 2	1665	0	1	3	5	7	3	1	4	6	4	3	3	2	1	5	3	4	16	11	8	4	2	2	2	2	6	1	1	2	2	2	8	8	4	0	0	4	3	2	1	2	2	1	1	12	7
uc007afl.2	Rgs20	regulator of G-protein signaling 20 isoform 1	2125	0	2	2	5	8	3	1	4	5	3	3	3	3	1	5	3	3	11	10	7	4	2	2	1	1	6	1	0	2	1	1	7	7	4	0	0	5	3	1	2	3	2	1	1	11	7
uc007afm.1	Atp6v1h	V-type proton ATPase subunit H	2309	44	68	61	105	105	127	133	108	104	101	132	88	12	73	82	113	97	90	128	101	96	88	128	131	175	188	158	171	173	184	130	128	145	91	48	74	84	72	91	99	113	132	102	115	126	94
uc007afn.1	Atp6v1h	V-type proton ATPase subunit H	1976	93	142	161	213	219	237	312	267	269	274	297	252	41	176	194	265	257	217	293	267	222	201	291	343	398	472	433	420	342	432	258	292	309	214	98	156	191	176	188	233	290	275	182	278	273	251
uc007afo.1	Oprk1	kappa-type opioid receptor	1410	0	0	0	0	0	0	0	1	0	0	0	0	0	1	1	0	0	0	0	0	1	0	0	0	0	0	0	0	0	0	0	0	0	0	0	0	0	0	0	0	0	0	0	0	0	0
uc007afp.1	Oprk1	kappa-type opioid receptor	1440	0	0	0	0	0	0	0	1	0	0	0	0	0	1	1	0	0	0	0	0	1	0	0	0	0	0	0	0	0	0	0	0	0	0	0	0	0	0	0	0	0	0	0	0	0	0
uc007afq.1	Oprk1	kappa-type opioid receptor	3040	0	0	0	0	1	0	0	0	0	0	0	0	0	1	0	0	0	0	0	0	0	0	0	0	0	0	0	0	0	0	0	0	1	0	0	1	0	0	0	0	0	0	0	0	0	1
uc007afr.2	Rb1cc1	RB1-inducible coiled-coil protein 1	7046	142	265	280	320	323	421	400	404	488	371	429	355	41	285	272	350	403	279	396	294	314	270	423	430	496	520	498	509	555	584	371	451	551	298	152	246	361	287	373	458	383	408	298	576	481	527
uc007afs.1	Rb1cc1	RB1-inducible coiled-coil protein 1	5945	81	171	182	213	195	275	226	246	299	209	260	223	27	184	148	218	203	164	262	202	175	172	259	251	286	311	255	303	320	330	234	265	332	186	72	149	208	186	223	273	215	233	178	349	294	303
uc007aft.2	CC1	Mus musculus CC1 mRNA for coiled-coil protein, complete cds.	2612	34	65	56	54	59	73	91	84	84	74	89	56	9	57	58	73	105	54	78	53	59	58	86	98	109	112	127	117	125	136	68	104	111	62	41	53	84	47	72	107	92	93	64	121	112	121
uc007afu.2	CC1	Mus musculus CC1 mRNA for coiled-coil protein, complete cds.	2128	15	40	42	38	38	40	48	54	46	47	46	35	6	31	36	54	76	32	40	32	34	37	52	74	68	63	80	69	70	71	42	61	72	41	27	32	57	28	42	69	47	61	42	71	68	80
uc007afv.2	Fam150a	hypothetical protein LOC620393	858	0	0	0	0	0	0	1	0	0	0	0	0	0	1	0	1	0	0	0	0	0	0	0	0	0	0	1	1	0	1	0	2	0	0	0	0	0	1	0	0	0	0	0	0	0	2
uc007afw.1	St18	suppression of tumorigenicity 18 protein	5898	2	0	0	2	0	2	3	1	3	4	2	2	2	1	1	2	4	3	2	1	9	7	4	8	7	5	5	10	9	12	6	7	9	9	3	7	7	7	4	6	10	11	11	12	10	10
uc007afx.1	St18	suppression of tumorigenicity 18 protein	5820	2	0	0	2	0	2	3	1	3	4	2	2	2	1	1	2	4	3	2	1	9	6	4	8	7	5	5	10	9	12	6	7	9	9	3	7	7	7	4	6	10	11	11	12	10	10
uc007afy.1	St18	suppression of tumorigenicity 18 protein	5862	2	0	0	3	0	2	3	2	3	4	2	3	2	1	0	1	3	3	2	1	8	6	4	6	6	5	3	8	9	13	6	7	7	7	3	7	6	6	4	6	10	12	10	12	10	9
uc007afz.1	St18	suppression of tumorigenicity 18 protein	5784	2	0	0	3	0	2	3	2	3	4	2	3	2	1	0	1	3	3	2	1	8	5	4	6	6	5	3	8	9	13	6	7	7	7	3	7	6	6	4	6	10	12	10	12	10	9
uc007aga.1	St18	suppression of tumorigenicity 18 protein	5711	2	0	0	2	0	2	3	1	3	4	2	3	2	1	0	1	3	3	2	1	8	5	4	6	6	5	3	8	9	12	6	7	7	7	3	7	6	6	4	6	10	11	10	12	10	9
uc007agb.1	Pcmtd1	protein-L-isoaspartate O-methyltransferase	5232	75	135	138	188	204	181	227	213	197	182	182	162	22	110	103	197	147	157	173	167	111	168	284	282	339	372	310	320	491	548	291	349	375	244	137	170	237	279	275	313	359	336	230	460	414	465
uc007agc.1	Pcmtd1	protein-L-isoaspartate O-methyltransferase	4810	62	125	114	143	171	154	186	178	163	163	165	146	17	92	85	164	128	137	144	154	91	146	239	244	292	308	270	261	423	457	254	287	317	203	115	146	199	230	231	268	310	283	198	375	351	396
uc007agd.1	Pcmtd1	protein-L-isoaspartate O-methyltransferase	5217	66	125	117	137	163	151	179	167	158	154	161	140	18	97	85	167	133	135	139	147	87	144	247	241	286	304	268	256	396	450	249	274	305	195	118	147	202	217	227	262	308	278	184	367	349	399
uc007age.1	AK043789	Mus musculus 10 days neonate cortex cDNA, RIKEN full-length enriched library, clone:A830033B12 product:ENV POLYPROTEIN PRECURSOR (COAT POLYPROTEIN) [CONTAINS: SURFACE PROTEIN; TRANSMEMBRANE PROTEIN] homolog [Mouse intracisternal a-particle], full insert sequence.	1261	0	0	1	1	1	2	0	0	0	0	0	0	1	0	1	0	2	0	1	1	1	1	1	0	2	1	2	0	0	1	0	0	2	2	0	0	1	0	1	1	1	0	0	0	1	0
uc007agf.1	AK142999	Mus musculus 10 days neonate cortex cDNA, RIKEN full-length enriched library, clone:A830033B12 product:ENV POLYPROTEIN PRECURSOR (COAT POLYPROTEIN) [CONTAINS: SURFACE PROTEIN; TRANSMEMBRANE PROTEIN] homolog [Mouse intracisternal a-particle], full insert sequence.	631	1	0	1	0	2	0	0	0	3	1	0	2	1	0	1	0	1	0	1	2	1	1	0	1	1	0	3	0	1	1	1	0	1	2	0	0	1	0	0	1	1	0	0	0	1	0
uc007agg.1	Sntg1	gamma-1-syntrophin	1628	0	0	0	0	1	0	0	1	0	0	0	0	0	0	0	0	0	0	0	0	0	1	0	0	0	0	0	0	0	0	0	0	0	0	0	0	0	0	0	0	0	0	0	0	0	0
uc007agh.1	Sntg1	gamma-1-syntrophin	4193	0	1	0	0	1	0	0	1	0	0	0	0	1	0	0	0	0	0	0	0	0	1	1	1	1	1	0	0	0	0	0	0	3	1	0	0	0	0	0	0	0	1	1	0	1	0
uc007agi.1	Sntg1	gamma-1-syntrophin	4190	0	1	0	0	1	0	0	1	0	0	0	0	1	0	0	0	0	0	0	0	0	1	1	1	1	1	0	0	0	0	0	0	3	1	0	0	0	0	0	0	0	1	1	0	1	0
uc007agj.1	Sntg1	gamma-1-syntrophin	4139	0	1	0	0	1	0	0	1	0	0	0	0	1	0	0	0	0	0	0	0	0	1	1	1	1	1	0	0	0	0	0	0	3	1	0	0	0	0	0	0	0	1	1	0	1	0
uc007agk.2	Rrs1	ribosome biogenesis regulatory protein homolog	2048	53	72	78	116	105	132	126	134	170	139	148	93	9	86	83	94	87	78	99	87	77	72	98	129	142	193	176	170	108	112	94	84	90	72	20	72	59	61	81	49	89	77	40	70	73	62
uc007agl.2	Adhfe1	hydroxyacid-oxoacid transhydrogenase,	3139	6	12	18	19	28	12	26	24	33	23	15	11	3	10	12	27	14	23	32	16	17	36	54	39	37	51	52	75	102	57	36	23	57	27	28	26	31	23	57	41	56	34	34	62	61	67
uc007agm.2	Adhfe1	RecName: Full=Hydroxyacid-oxoacid transhydrogenase, mitochondrial; Short=HOT; EC=1.1.99.24; AltName: Full=Alcohol dehydrogenase iron-containing protein 1; Short=ADHFe1; Flags: Precursor;	3098	6	12	18	19	28	12	26	24	33	23	14	11	3	10	12	27	14	23	31	16	17	36	54	39	36	51	52	75	102	57	36	23	57	27	28	26	31	23	57	41	56	34	33	61	61	67
uc007agn.2	2610203C22Rik	Mus musculus adult male tongue cDNA, RIKEN full-length enriched library, clone:2310007M24 product:unclassifiable, full insert sequence.	1245	0	2	2	7	9	4	6	9	9	8	6	9	1	2	5	5	1	3	2	4	8	18	32	22	22	25	28	38	43	20	18	18	19	16	8	15	12	17	18	19	11	7	20	21	33	14
uc007ago.2	2610203C22Rik	Mus musculus adult male tongue cDNA, RIKEN full-length enriched library, clone:2310007M24 product:unclassifiable, full insert sequence.	509	0	0	0	2	1	0	2	1	2	1	1	1	0	0	0	1	1	1	1	1	2	11	17	14	8	13	11	11	7	10	7	7	10	8	1	4	2	4	4	7	4	1	4	12	10	4
uc007agp.1	3110035E14Rik	hypothetical protein LOC76982	3187	0	1	1	1	2	0	3	3	1	2	1	4	1	0	3	0	6	1	5	2	2	17	24	12	11	22	19	13	12	22	9	11	15	8	4	6	4	9	2	10	14	13	9	9	8	8
uc007agq.1	Mybl1	myb-related protein A	3560	2	8	9	6	12	18	8	10	13	5	8	11	2	10	14	13	12	15	12	9	6	15	25	34	28	47	42	29	22	30	12	14	25	9	5	11	6	18	12	11	21	16	9	13	9	7
uc007agr.1	AK031819	Mus musculus 13 days embryo male testis cDNA, RIKEN full-length enriched library, clone:6030423O15 product:unclassifiable, full insert sequence.	3799	33	76	70	64	73	66	96	82	98	83	124	83	13	84	61	80	101	66	116	74	82	111	150	157	189	203	191	172	216	241	212	179	166	81	84	98	111	127	122	148	196	200	147	190	170	197
uc007ags.1	Vcpip1	deubiquitinating protein VCIP135	5174	90	167	220	224	255	283	307	285	299	275	359	249	38	204	246	265	256	195	337	258	307	321	460	462	578	682	608	553	643	773	577	518	438	253	224	333	286	387	326	415	541	519	385	529	471	523
uc007agt.1	AK006607	Mus musculus adult male testis cDNA, RIKEN full-length enriched library, clone:1700034P13 product:unclassifiable, full insert sequence.	2255	10	30	37	38	44	45	46	42	50	51	58	42	8	40	50	44	34	26	57	46	45	39	77	71	85	131	108	92	117	136	92	88	86	40	32	63	54	55	68	68	91	89	49	76	80	88
uc007agu.1	Sgk3	serine/threonine-protein kinase Sgk3	5515	112	218	242	239	281	290	391	344	378	298	396	258	38	229	259	332	336	287	330	283	179	154	246	266	353	375	309	302	303	401	259	262	258	189	85	131	158	161	180	208	275	262	170	205	173	220
uc007agv.1	Sgk3	serine/threonine-protein kinase Sgk3	5408	112	217	242	239	277	289	391	343	377	297	395	258	38	229	259	332	336	287	328	282	178	152	245	265	351	372	309	301	301	398	258	260	257	186	84	131	157	161	180	207	272	262	169	205	172	217
uc007agw.1	Sgk3	serine/threonine-protein kinase Sgk3	5737	112	222	245	244	284	303	393	347	383	301	399	263	39	233	264	340	345	292	339	288	182	155	251	268	355	381	312	308	307	403	263	266	260	194	85	136	159	163	184	215	277	265	173	209	176	225
uc007agx.1	Sgk3	serine/threonine-protein kinase Sgk3	5396	112	223	245	247	281	296	394	358	382	301	399	264	39	233	262	332	335	285	327	281	176	147	241	255	333	369	292	289	291	378	251	259	256	187	78	127	157	153	180	201	266	254	164	197	163	212
uc007agy.1	Sgk3	serine/threonine-protein kinase Sgk3	5443	113	215	241	238	281	290	391	342	373	293	393	255	39	230	256	328	334	282	326	278	172	149	240	255	331	364	292	290	291	373	247	255	253	183	78	126	156	153	178	200	266	254	162	198	165	212
uc007agz.1	6030422M02Rik	minichromosome maintenance complex	2826	2	1	2	2	3	4	3	1	1	4	3	1	0	1	1	2	4	0	4	3	3	0	0	1	2	1	1	1	0	1	2	0	0	0	1	0	2	0	0	0	1	2	2	5	0	0
uc007aha.1	Snhg6	Mus musculus 18-day embryo whole body cDNA, RIKEN full-length enriched library, clone:1110008H02 product:unclassifiable, full insert sequence.	407	14	22	28	35	37	38	50	40	33	37	35	38	6	27	18	36	27	31	28	37	13	26	36	46	69	71	88	78	62	66	47	22	50	25	15	25	22	55	31	33	40	50	27	53	50	44
uc007ahb.1	Lrrc67	leucine-rich repeat-containing protein 67	1417	0	0	0	0	0	0	0	0	0	0	0	0	0	0	0	0	0	0	0	1	0	2	0	0	0	0	1	1	0	0	0	1	0	0	0	0	0	0	1	1	0	0	0	0	0	0
uc007ahc.1	Lrrc67	leucine-rich repeat-containing protein 67	1140	0	0	0	0	0	0	0	0	0	0	0	0	0	0	0	0	0	0	0	1	0	2	0	0	0	0	1	1	0	0	0	1	0	0	0	0	0	0	1	1	0	0	0	0	0	0
uc007ahd.1	Lrrc67	leucine-rich repeat-containing protein 67	784	0	0	0	0	0	0	0	0	0	0	0	0	0	1	0	0	0	0	0	1	0	0	0	0	0	0	0	0	0	0	0	0	0	0	0	0	0	0	1	0	0	0	0	0	0	0
uc007ahe.1	Cops5	COP9 signalosome complex subunit 5	1239	58	122	127	177	195	143	230	216	239	180	231	158	24	134	126	172	186	151	175	166	132	144	217	278	267	295	294	275	213	274	217	234	191	122	64	117	133	141	156	155	259	235	70	167	160	196
uc007ahf.1	Cops5	COP9 signalosome complex subunit 5	2164	45	94	98	148	153	112	191	173	191	139	165	120	13	100	81	130	133	130	139	131	119	103	156	215	188	233	233	220	174	214	188	183	166	83	54	94	105	104	112	113	206	186	57	127	116	154
uc007ahg.1	Cspp1	SubName: Full=Putative uncharacterized protein Cspp1;	2079	19	31	31	17	30	26	23	50	39	34	36	33	3	26	26	34	25	19	27	24	22	20	35	52	52	57	51	41	52	40	24	35	42	29	9	21	30	27	31	36	37	34	11	55	49	45
uc007ahh.1	Cspp1	SubName: Full=MCG8324, isoform CRA_a; SubName: Full=Putative uncharacterized protein;	2174	25	46	64	43	63	66	69	53	73	64	69	62	2	47	50	52	58	41	52	54	31	46	85	74	82	118	90	95	93	99	73	80	67	50	17	45	50	55	54	62	82	73	54	101	74	78
uc007ahi.1	Cspp1	centrosome and spindle pole associated protein	4354	57	107	122	124	133	139	162	108	156	119	147	127	15	95	99	122	127	107	140	118	82	112	170	162	195	268	212	216	209	229	157	164	177	109	40	99	102	106	123	156	160	128	106	173	166	197
uc007ahj.1	Cspp1	SubName: Full=Putative uncharacterized protein;	2178	26	47	66	48	65	67	74	59	78	67	74	63	2	52	52	56	62	43	53	54	33	47	90	80	89	126	92	106	98	105	79	82	72	51	19	46	48	57	54	63	86	76	55	103	81	84
uc007ahk.1	Cspp1	SubName: Full=MCG8324, isoform CRA_a; SubName: Full=Putative uncharacterized protein;	2162	26	45	65	47	64	67	72	56	76	66	74	62	2	51	52	56	62	43	52	54	33	47	88	78	86	121	91	106	95	104	79	81	69	50	19	46	48	57	54	62	83	76	55	101	78	83
uc007ahl.1	Cspp1	SubName: Full=MCG8324, isoform CRA_a; SubName: Full=Putative uncharacterized protein;	2154	26	45	65	47	64	67	72	56	76	66	74	62	2	51	52	56	62	43	52	54	33	47	88	78	85	121	91	106	95	104	79	81	69	50	19	46	48	57	54	62	83	76	55	101	78	83
uc007ahm.1	AK076931	Mus musculus adult male testis cDNA, RIKEN full-length enriched library, clone:4930558F10 product:unclassifiable, full insert sequence.	398	0	0	1	1	1	2	2	2	1	3	0	2	0	1	1	0	2	0	1	2	1	2	3	2	1	1	2	1	3	0	3	3	2	1	1	0	1	0	2	1	0	0	2	4	0	1
uc007ahn.1	Arfgef1	brefeldin A-inhibited guanine	7042	173	321	394	415	437	449	534	473	569	525	633	418	57	364	394	460	536	446	581	454	416	342	621	589	648	814	580	650	515	653	528	518	533	355	195	292	356	314	429	452	448	415	419	569	540	588
uc007aho.1	AK134369	Mus musculus 13 days embryo male testis cDNA, RIKEN full-length enriched library, clone:6030446C19 product:hypothetical ARM repeat fold containing protein, full insert sequence.	3526	18	43	53	59	57	49	62	57	75	73	81	47	9	43	55	60	70	56	87	62	56	40	95	90	84	101	82	94	74	76	66	50	86	36	32	42	51	46	61	60	68	42	61	79	83	91
uc007ahp.1	Arfgef1	brefeldin A-inhibited guanine	3124	92	187	221	225	239	237	285	238	310	287	323	218	35	203	201	248	287	238	316	260	243	185	339	315	346	430	312	354	276	352	274	288	281	189	98	144	179	158	239	249	207	231	220	298	278	291
uc007ahq.1	Cpa6	carboxypeptidase A6 precursor	1930	1	2	3	2	0	0	4	2	1	4	7	2	0	2	6	2	3	2	1	2	3	0	5	4	4	6	2	4	8	11	8	2	6	5	4	2	8	0	5	6	5	2	7	8	3	7
uc007ahr.1	Cpa6	RecName: Full=Carboxypeptidase A6; EC=3.4.17.1; Flags: Precursor;	1805	1	2	3	2	0	0	4	2	1	4	7	2	0	1	6	2	2	2	0	1	3	0	5	4	4	6	2	4	7	8	8	2	6	4	4	2	8	0	5	6	5	2	7	8	3	6
uc007ahs.2	Prex2	phosphatidylinositol	11054	46	76	67	109	106	97	123	114	132	83	117	115	19	68	85	109	88	80	149	101	170	311	427	494	547	561	638	632	698	682	384	391	544	276	201	273	272	419	367	532	477	487	297	763	487	502
uc007aht.1	Prex2	RecName: Full=Phosphatidylinositol 3,4,5-trisphosphate-dependent Rac exchanger 2 protein; Short=P-Rex2; Short=PtdIns(3,4,5)-dependent Rac exchanger 2; AltName: Full=DEP domain-containing protein 2;	1584	7	17	8	17	18	15	27	9	24	11	23	11	2	15	15	17	14	6	21	20	21	50	66	70	109	105	114	119	105	108	77	62	88	41	28	46	37	65	58	80	66	99	57	130	83	110
uc007ahu.1	Prex2	SubName: Full=Putative uncharacterized protein;	2949	4	6	7	10	10	8	10	11	16	7	6	8	1	5	6	14	12	4	14	9	19	27	34	40	52	39	46	52	65	68	44	28	47	27	22	24	27	32	39	46	35	50	25	61	38	43
uc007ahv.2	Prex2	phosphatidylinositol	6537	28	33	23	48	45	45	49	54	58	43	48	57	6	28	45	56	47	39	65	40	74	139	188	200	218	237	267	266	295	282	137	166	231	127	96	107	120	190	165	227	218	194	141	357	207	202
uc007ahw.2	A830018L16Rik	hypothetical protein LOC320492 isoform 3	6815	0	3	1	2	1	0	1	2	2	0	1	0	1	3	3	1	1	0	0	0	0	4	5	2	4	1	2	3	3	5	1	3	2	5	1	2	2	1	2	2	4	2	3	3	0	3
uc007ahx.2	A830018L16Rik	hypothetical protein LOC320492 isoform 2	2780	0	2	1	2	0	0	0	0	0	0	2	0	1	1	3	2	0	0	0	0	0	2	1	0	2	1	1	1	3	2	0	0	1	3	0	0	1	0	2	0	1	1	2	2	0	0
uc007ahy.2	A830018L16Rik	hypothetical protein LOC320492 isoform 4	6168	0	3	1	2	1	0	0	2	2	0	1	0	1	2	3	1	1	0	0	0	0	4	4	2	3	1	2	3	3	5	1	3	2	5	1	2	2	0	2	1	4	2	3	3	0	3
uc007ahz.1	A830018L16Rik	hypothetical protein LOC320492 isoform 2	654	0	0	0	0	0	0	0	0	0	0	0	0	0	0	0	0	0	0	0	0	0	0	0	0	1	0	0	0	0	1	0	0	0	2	0	0	1	0	0	0	0	0	1	1	0	0
uc007aia.2	Sulf1	extracellular sulfatase Sulf-1 precursor	4625	21	50	45	75	60	64	89	103	107	107	140	117	22	53	144	204	178	172	236	189	169	708	901	1070	1138	1158	1091	1135	766	963	653	571	515	294	240	861	339	910	298	656	537	824	373	751	564	613
uc007aib.2	Sulf1	extracellular sulfatase Sulf-1 precursor	4530	21	50	45	74	59	64	87	101	106	106	138	117	22	53	143	203	175	172	233	187	167	704	889	1054	1123	1137	1070	1119	754	944	647	565	508	289	236	845	335	902	296	648	531	809	367	744	555	605
uc007aic.1	Sulf1	extracellular sulfatase Sulf-1 precursor	2660	10	13	11	29	31	21	29	41	41	34	52	38	10	15	60	68	73	57	92	60	61	221	329	376	393	395	374	351	280	327	241	189	168	107	92	299	108	309	110	224	192	269	137	266	176	212
uc007aid.1	Sulf1	extracellular sulfatase Sulf-1 precursor	4609	21	50	44	76	63	67	82	99	103	100	141	114	22	51	141	198	176	166	238	188	169	685	895	1074	1092	1124	1053	1101	760	946	639	563	504	298	236	836	334	881	297	642	535	813	369	725	541	586
uc007aie.1	Sulf1	Mus musculus 14, 17 days embryo head cDNA, RIKEN full-length enriched library, clone:3230401B12 product:SULFATASE FP homolog [Rattus norvegicus], full insert sequence.	2004	10	26	31	35	27	37	45	49	48	54	71	64	10	32	61	111	81	92	117	108	94	362	449	567	577	566	556	604	383	494	320	289	264	143	122	446	176	463	167	331	262	453	204	377	299	306
uc007aif.1	Slco5a1	solute carrier organic anion transporter family,	8511	167	312	383	313	362	427	341	320	330	338	352	250	25	204	167	297	350	170	250	268	86	85	115	147	134	167	121	205	94	115	83	122	167	70	27	71	75	52	100	96	75	97	59	132	100	172
uc007aig.1	Slco5a1	SubName: Full=Slco5a1 protein;	4752	58	121	148	112	127	176	123	115	120	107	135	107	7	71	70	106	136	54	97	105	23	36	34	59	51	73	37	70	37	45	40	40	72	30	7	30	35	19	41	40	28	33	24	57	32	68
uc007aih.1	Slco5a1	SubName: Full=Slco5a1 protein;	4574	49	119	140	105	121	165	117	107	114	106	127	99	6	68	67	101	133	49	93	104	17	29	31	52	54	68	36	69	36	44	36	33	70	31	6	32	33	18	39	40	29	33	21	52	31	67
uc007aii.1	Slco5a1	SubName: Full=Putative uncharacterized protein;	5123	64	134	163	126	138	192	142	132	136	121	160	121	7	80	78	121	155	62	108	117	25	37	35	62	56	79	39	79	40	52	43	44	81	33	8	33	37	20	45	41	33	34	28	62	34	74
uc007aik.1	Prdm14	PR domain containing 14	2593	0	1	0	0	0	0	0	0	2	1	2	1	0	0	0	0	2	1	0	1	1	0	1	0	2	0	1	1	0	1	1	0	0	1	0	0	0	1	0	0	0	0	0	0	0	0
uc007ail.1	Ncoa2	nuclear receptor coactivator 2 isoform b	8117	144	229	282	258	279	352	346	301	448	372	467	311	51	250	287	334	390	279	377	322	322	204	325	301	332	496	350	347	382	418	290	395	415	268	125	178	280	180	260	326	347	295	255	269	323	346
uc007aim.1	Ncoa2	nuclear receptor coactivator 2 isoform a	8213	151	234	286	280	291	364	352	316	463	386	482	317	53	256	301	340	396	288	379	327	330	210	342	315	342	511	368	360	401	437	306	403	425	268	130	178	285	183	270	335	357	302	259	281	333	368
uc007ain.1	Ncoa2	nuclear receptor coactivator 2 isoform b	8006	144	228	278	266	278	355	345	305	450	381	469	310	51	251	290	330	387	274	370	319	319	202	327	303	332	500	356	354	389	425	294	387	421	265	129	175	275	179	260	328	348	294	256	270	324	355
uc007aio.1	Ncoa2	nuclear receptor coactivator 2 isoform a	3429	71	122	134	156	147	175	190	161	228	198	233	146	23	134	143	165	177	142	181	174	139	107	175	148	162	275	189	182	213	243	160	179	210	152	68	80	158	90	133	160	181	155	108	142	164	202
uc007aip.1	Ncoa2	nuclear receptor coactivator 2 isoform b	3858	65	117	126	142	138	168	189	157	219	200	234	141	21	137	138	163	173	133	177	174	129	102	163	142	153	267	185	180	203	229	155	164	212	152	70	77	153	88	125	158	176	152	107	136	161	194
uc007aiq.1	Ncoa2	SubName: Full=Putative uncharacterized protein;	2954	39	63	77	77	68	116	99	72	118	104	107	73	13	75	72	76	87	86	94	89	65	52	76	86	80	127	72	96	89	117	58	68	86	76	37	38	88	46	69	79	87	73	69	95	77	107
uc007air.1	Ncoa2	SubName: Full=Putative uncharacterized protein;	2890	33	50	46	61	46	80	76	56	84	88	71	60	11	52	53	51	67	58	69	63	41	39	66	63	72	97	54	67	82	93	45	37	75	54	31	21	58	31	55	64	64	57	50	63	46	87
uc007ais.1	AK171953	Mus musculus 10 days neonate medulla oblongata cDNA, RIKEN full-length enriched library, clone:B830028E17 product:unclassifiable, full insert sequence.	3467	8	26	27	27	31	38	34	25	43	41	31	27	3	34	21	28	42	30	37	23	25	31	39	34	44	46	36	41	37	41	29	33	30	13	13	15	24	20	25	30	27	24	25	45	28	52
uc007ait.1	Tram1	translocating chain-associated membrane protein	2888	131	219	263	279	317	342	456	460	501	423	558	449	83	322	380	498	529	468	647	446	604	649	995	1056	1149	1211	1133	1239	1076	1140	781	804	780	470	289	625	486	798	511	740	829	827	497	839	775	852
uc007aiu.1	Lactb2	beta-lactamase-like protein 2	1888	15	34	36	50	49	36	32	42	49	47	60	52	3	34	31	52	44	29	46	52	35	68	80	106	103	119	116	100	103	112	66	65	70	38	30	35	38	55	45	71	87	76	52	86	74	80
uc007aiv.1	Xkr9	XK-related protein 9	1926	0	1	0	0	0	0	0	1	0	1	0	1	0	0	0	0	0	0	0	0	0	1	0	0	1	0	0	0	0	0	2	0	0	1	0	0	0	0	0	0	0	0	0	0	0	1
uc007aiw.1	Eya1	eyes absent homolog 1	3884	8	10	6	17	19	14	12	13	25	8	15	11	2	16	8	8	17	12	33	10	9	8	17	17	16	24	20	16	32	20	22	12	19	13	9	6	13	12	12	19	12	10	10	20	16	28
uc007aix.1	Eya1	eyes absent homolog 1	4330	8	10	7	18	21	14	14	13	28	9	14	12	2	15	9	10	18	14	32	11	9	9	17	19	18	27	22	18	32	23	24	14	19	14	10	6	14	11	12	21	12	13	13	22	15	29
uc007aiy.1	Eya1	eyes absent homolog 1	4327	8	10	7	18	21	14	14	13	28	9	14	12	2	15	9	10	18	14	32	11	9	9	17	19	18	27	22	18	32	23	24	14	19	14	10	6	14	11	12	21	12	13	13	22	15	29
uc007aiz.1	Eya1	eyes absent homolog 1	4214	7	10	8	17	19	14	14	13	28	9	14	12	2	16	9	8	17	12	31	10	9	9	17	18	18	25	22	18	32	23	23	14	20	14	10	6	13	10	12	21	13	12	12	22	15	28
uc007aja.1	Msc	musculin	1715	0	0	0	1	0	1	1	1	0	1	0	0	0	0	0	1	1	0	1	0	0	0	5	5	4	4	2	4	4	6	1	6	4	2	0	2	2	0	1	3	2	6	3	4	4	5
uc007ajb.1	AK080352	Mus musculus 3 days neonate thymus cDNA, RIKEN full-length enriched library, clone:A630063H21 product:unclassifiable, full insert sequence.	652	0	0	0	0	0	0	0	0	0	1	0	0	0	1	0	0	1	0	0	1	0	0	0	0	0	1	0	0	0	1	1	0	1	2	1	0	0	1	1	0	0	0	0	0	0	0
uc007ajc.1	Trpa1	transient receptor potential cation channel	4263	0	0	1	0	1	0	1	2	0	0	0	1	0	0	0	0	0	0	0	0	0	0	0	2	1	1	2	0	2	3	0	2	1	0	0	1	0	1	0	1	0	1	0	2	2	0
uc007ajd.1	AK195788	Mus musculus cDNA, clone:Y1G0103F19, strand:plus, reference:ENSEMBL:Mouse-Transcript-ENST:ENSMUST00000032484, based on BLAT search.	287	0	0	0	0	0	0	0	0	0	0	0	0	0	0	0	0	0	0	0	0	0	0	0	0	0	0	0	0	0	0	0	0	0	0	0	0	0	0	0	0	0	0	0	0	0	0
uc007aje.1	Kcnb2	potassium voltage-gated channel subfamily B	5309	1	0	1	1	3	4	1	0	3	1	1	3	0	1	0	0	0	3	2	0	1	0	1	0	2	2	3	2	0	0	1	0	2	1	0	1	0	0	0	0	1	0	1	2	2	0
uc007ajf.1	Terf1	telomeric repeat-binding factor 1	965	6	17	22	23	20	26	40	32	37	30	25	21	5	15	12	29	15	22	36	22	21	31	50	39	51	62	39	46	47	64	57	50	49	28	10	24	26	35	37	37	49	39	39	36	43	38
uc007ajg.1	Terf1	telomeric repeat-binding factor 1	3208	10	22	32	25	24	32	44	35	44	38	35	31	7	22	17	37	22	29	42	24	26	40	61	45	64	77	56	62	59	81	67	58	60	33	13	29	36	44	44	48	57	51	48	54	52	46
uc007ajh.1	Terf1	telomeric repeat-binding factor 1	1633	8	26	31	36	35	41	50	52	53	37	40	30	6	20	23	38	22	33	46	37	39	43	70	60	76	92	69	76	75	90	77	73	74	38	15	39	35	54	64	48	65	54	57	50	59	57
uc007aji.1	Terf1	telomeric repeat-binding factor 1	1546	8	25	29	35	34	39	50	49	52	36	36	28	6	18	22	37	21	32	42	36	36	40	65	56	71	86	64	72	73	87	72	69	73	35	15	37	34	52	60	43	60	53	54	48	56	56
uc007ajj.1	Gm106	RPE-spondin precursor	2748	5	6	13	15	17	15	15	23	23	10	14	10	1	6	7	14	14	30	22	10	13	10	30	21	21	26	27	14	47	47	37	37	50	26	6	13	15	22	25	33	26	38	25	44	20	50
uc007ajk.1	AK015384	Mus musculus adult male testis cDNA, RIKEN full-length enriched library, clone:4930444P10 product:hypothetical Arginine-rich region containing protein, full insert sequence.	1844	0	0	1	1	0	0	0	1	0	0	0	0	0	1	1	0	0	0	0	0	0	0	0	0	0	1	0	1	1	0	0	1	0	0	0	1	0	2	0	1	0	0	0	1	0	2
uc007ajl.2	Rpl7	60S ribosomal protein L7	934	149	277	318	303	372	392	559	560	483	406	481	355	49	382	324	451	425	441	401	389	257	297	414	484	550	615	545	606	639	670	490	439	552	359	155	253	313	336	321	372	561	530	234	451	396	425
uc007ajm.1	Rdh10	retinol dehydrogenase 10	2295	20	46	54	69	73	79	124	102	121	139	150	129	26	83	101	133	146	151	150	159	157	124	290	239	229	273	247	290	135	206	156	127	217	132	42	264	102	113	157	168	164	190	82	144	108	141
uc007ajn.2	Stau2	double-stranded RNA-binding protein Staufen	2890	20	33	37	36	41	46	55	55	45	43	73	43	5	30	22	35	41	42	44	48	33	54	75	97	108	111	92	86	85	100	59	77	88	51	21	38	48	46	49	82	78	69	41	79	73	84
uc007ajo.2	Stau2	double-stranded RNA-binding protein Staufen	2759	18	33	34	32	38	42	51	53	44	43	71	41	5	29	22	34	41	42	42	47	33	51	72	91	103	108	89	80	80	91	58	74	83	48	20	37	47	44	47	77	77	65	41	76	69	81
uc007ajq.2	Stau2	double-stranded RNA-binding protein Staufen	3119	23	37	53	48	52	65	67	64	75	62	82	64	8	38	31	46	51	50	60	55	33	51	83	94	97	115	97	84	86	100	61	92	101	63	29	44	53	51	62	81	83	75	43	77	69	92
uc007ajr.2	Stau2	RecName: Full=Double-stranded RNA-binding protein Staufen homolog 2;	1193	5	6	14	16	18	16	20	19	22	11	23	10	2	12	12	14	7	12	17	16	7	16	28	24	33	29	30	24	18	31	18	23	24	14	5	13	10	17	15	21	23	20	9	27	18	21
uc007ajs.1	Ube2w	SubName: Full=Putative uncharacterized protein;	1482	3	14	13	21	16	14	24	28	23	17	18	17	2	15	10	21	19	22	28	19	25	31	42	52	50	50	44	55	48	59	36	33	39	19	15	25	23	29	23	36	38	50	28	60	36	42
uc007ajt.1	Ube2w	probable ubiquitin-conjugating enzyme E2 W	2354	30	71	67	94	86	69	121	123	109	110	119	111	16	53	72	110	103	105	113	108	97	132	192	219	246	257	219	258	224	277	203	172	192	97	77	111	106	153	121	174	197	190	140	258	172	201
uc007aju.1	Ube2w	probable ubiquitin-conjugating enzyme E2 W	1519	7	23	23	34	17	30	39	42	30	26	35	16	2	20	18	33	28	26	39	33	31	41	55	68	59	76	57	70	63	78	47	39	48	21	25	26	25	32	29	47	50	61	38	66	47	60
uc007ajv.1	Tceb1	transcription elongation factor B polypeptide 1	955	32	63	78	78	83	87	115	123	128	107	124	122	10	73	81	91	98	97	111	102	100	137	158	228	278	261	236	270	189	215	142	147	136	85	45	78	77	106	93	108	151	166	83	136	158	163
uc007ajw.1	Tceb1	transcription elongation factor B polypeptide 1	962	31	63	76	86	89	84	119	112	127	101	133	123	11	72	85	89	105	101	113	98	98	130	154	216	259	245	223	245	163	192	131	138	114	81	41	79	74	97	92	98	139	149	78	114	143	134
uc007ajx.1	Tmem70	transmembrane protein 70, mitochondrial isoform	1732	22	43	48	54	42	50	82	82	89	69	88	55	8	42	61	73	69	50	83	54	75	88	114	122	131	144	136	135	157	156	121	120	119	63	33	68	74	86	80	99	94	103	64	110	89	126
uc007ajy.1	Tmem70	transmembrane protein 70, mitochondrial isoform	1729	22	43	48	54	42	50	82	82	89	69	88	55	8	42	61	73	69	50	83	54	75	88	114	122	131	144	136	135	157	156	121	120	119	63	33	68	74	86	80	99	94	103	64	110	89	126
uc007ajz.2	Ly96	lymphocyte antigen 96 isoform A	603	1	1	1	2	3	3	8	3	10	10	7	13	2	7	7	9	4	4	12	8	21	22	20	30	30	27	33	39	23	39	25	20	20	11	6	17	23	14	9	33	22	23	17	25	23	31
uc007aka.1	Jph1	junctophilin-1	2192	4	18	17	31	31	36	25	28	20	9	23	13	2	19	8	26	24	17	28	17	30	65	83	82	76	89	81	112	151	145	107	66	76	46	40	35	51	38	55	89	64	85	40	127	131	130
uc007akb.2	Gdap1	RecName: Full=Ganglioside-induced differentiation-associated protein 1; Short=GDAP1;	2193	0	1	0	0	0	0	0	0	0	0	0	0	0	1	1	0	2	1	0	0	0	0	1	1	1	1	1	0	3	2	2	0	2	0	2	0	1	1	1	1	1	0	0	2	0	3
uc007akc.2	Gdap1	ganglioside-induced differentiation-associated	3937	0	1	0	1	1	2	0	1	2	0	0	0	0	2	0	0	0	0	0	0	1	0	2	2	1	0	3	1	7	14	2	2	3	3	3	0	1	1	3	2	1	3	4	0	4	5
uc007akd.1	AK135932	Mus musculus in vitro fertilized eggs cDNA, RIKEN full-length enriched library, clone:7420436E03 product:unclassifiable, full insert sequence.	1009	0	1	0	0	0	0	0	0	0	0	0	0	0	0	0	0	0	0	0	0	0	0	0	0	1	0	1	0	0	2	0	0	0	0	0	0	0	1	0	0	1	0	0	1	0	0
uc007ake.2	Pi15	peptidase inhibitor 15	6923	165	280	354	254	284	332	496	456	755	570	715	533	95	193	465	767	667	596	371	626	270	215	516	365	350	759	443	358	222	300	286	384	564	362	80	160	61	133	354	289	382	281	191	403	259	322
uc007akf.1	AK038933	Mus musculus adult male colon cDNA, RIKEN full-length enriched library, clone:9030207K14 product:unclassifiable, full insert sequence.	2264	4	3	3	4	3	3	6	5	7	4	6	8	0	3	2	1	3	3	1	5	4	0	5	1	0	9	4	6	1	4	2	8	9	0	1	1	2	3	4	2	5	5	3	6	3	6
uc007akg.1	Crispld1	cysteine-rich secretory protein LCCL	3742	5	16	13	14	12	16	9	15	17	14	14	15	1	10	6	7	9	9	7	19	7	10	21	20	16	12	29	23	25	33	19	67	55	24	14	7	5	15	25	19	14	16	6	84	29	62
uc007akh.1	Crispld1	cysteine-rich secretory protein LCCL	4006	5	18	13	14	14	17	12	14	16	16	16	19	1	10	5	7	9	10	7	20	6	10	22	20	17	14	29	25	23	37	20	70	57	24	15	7	6	15	26	20	16	16	5	88	29	61
uc007aki.1	Crisp4	cysteine-rich secretory protein 1	1193	0	0	0	0	0	0	0	0	0	0	0	0	0	0	0	0	0	0	0	0	0	0	0	0	0	0	0	0	0	0	0	0	0	0	0	0	0	0	0	0	0	0	0	0	0	0
uc007akj.1	Crisp4	cysteine-rich secretory protein 1	1369	0	0	0	0	0	0	0	0	0	0	0	0	0	0	0	0	0	0	0	0	0	0	0	0	0	0	0	0	0	0	0	0	0	0	0	0	0	0	0	0	0	0	0	0	0	0
uc007akk.1	Crisp4	cysteine-rich secretory protein 1	1252	0	0	0	0	0	0	0	0	0	0	0	0	0	0	0	0	0	0	0	0	0	0	0	0	0	0	0	0	0	0	0	0	0	0	0	0	0	0	0	0	0	0	0	0	0	0
uc007akl.1	Defb49	Mus musculus beta-defensin 49 (Defb49) mRNA, complete cds.	222	0	0	0	0	0	0	0	0	0	0	0	0	0	0	0	0	0	0	0	1	0	0	0	0	0	0	0	0	0	0	0	0	0	0	0	0	0	0	0	0	0	0	0	0	0	0
uc007akm.1	Defb18	beta-defensin 18 precursor	258	0	0	0	0	0	0	0	0	0	0	0	0	0	0	0	0	0	0	0	0	0	0	0	0	0	0	0	0	0	0	0	0	0	0	0	0	0	0	0	0	0	1	0	0	0	0
uc007akn.2	Defb41	beta-defensin 41 precursor	469	0	0	0	0	0	0	0	0	0	0	0	0	0	0	0	0	0	0	0	0	0	0	0	0	0	0	0	0	0	0	0	0	0	0	0	0	0	0	0	0	0	0	0	0	0	0
uc007ako.1	Gm15386	beta-defensin 17 precursor	256	0	0	0	0	0	0	0	0	0	0	0	0	0	0	0	0	0	0	0	0	0	0	0	0	0	0	0	0	0	0	0	0	0	0	0	0	0	0	0	0	0	0	0	0	0	0
uc007akp.1	Tcfap2d	transcription factor AP-2-delta	1747	0	0	0	0	0	0	0	0	0	0	0	0	0	0	0	0	0	0	0	0	0	0	0	0	0	0	1	0	1	0	0	0	0	0	0	0	0	0	0	0	0	0	0	0	0	0
uc007akq.1	Tcfap2b	transcription factor AP-2-beta isoform 1	3069	12	53	55	48	50	59	56	55	66	58	63	62	11	39	35	45	45	36	40	37	14	4	23	3	11	34	24	16	15	23	24	31	43	44	5	0	19	5	35	11	42	12	11	11	3	16
uc007akr.1	Tcfap2b	transcription factor AP-2-beta isoform 1	6021	28	93	111	83	89	93	87	81	119	99	128	103	16	67	61	78	83	63	71	68	25	10	43	10	24	69	48	34	24	53	39	63	89	68	9	5	31	10	69	27	67	19	27	17	4	24
uc007aks.1	Tcfap2b	transcription factor AP-2-beta isoform 2	862	7	9	12	12	12	9	7	18	18	11	21	11	7	8	15	12	9	6	11	14	4	0	5	1	1	10	8	0	4	3	4	11	11	11	0	0	5	3	14	2	10	3	3	1	2	1
uc007akt.1	Tcfap2b	transcription factor AP-2-beta isoform 2	6056	33	89	110	84	91	84	82	83	115	96	126	98	15	64	64	77	81	62	69	68	25	10	42	11	23	69	49	30	21	52	33	64	91	69	9	5	32	13	71	25	63	20	27	16	4	21
uc007aku.1	Tcfap2b	transcription factor AP-2-beta isoform 2	5710	29	90	106	79	88	82	81	77	114	96	122	98	15	63	60	74	79	61	67	64	25	10	41	10	23	69	46	30	21	51	33	61	87	64	9	5	31	10	67	25	61	19	26	16	3	20
uc007akv.1	Pkhd1	polyductin	12928	2	0	0	0	1	2	2	1	3	1	2	2	0	3	3	1	0	1	0	1	1	0	2	5	2	3	1	4	12	7	22	15	4	5	1	3	9	11	2	1	7	11	5	7	8	12
uc007akw.1	Pkhd1	SubName: Full=Putative uncharacterized protein;	1629	0	0	0	0	0	1	1	1	3	1	0	0	0	1	2	1	0	1	0	1	1	0	1	1	1	1	1	2	2	2	2	2	2	1	0	1	2	3	2	1	1	1	3	2	4	3
uc007akx.1	Pkhd1	SubName: Full=Putative uncharacterized protein;	905	0	0	0	0	0	1	1	1	3	0	0	0	0	1	1	1	0	1	0	0	1	0	1	1	1	1	1	2	2	2	2	2	2	1	0	1	2	2	2	1	1	1	2	2	3	3
uc007aky.1	Il17a	interleukin-17A precursor	1171	0	0	0	0	0	0	0	0	1	1	0	0	0	0	0	0	0	0	1	0	0	0	0	0	0	0	2	1	0	0	0	0	0	0	0	0	0	0	0	0	0	0	0	0	0	0
uc007akz.1	Il17f	interleukin-17F precursor	1120	0	0	0	0	0	0	0	0	0	0	0	0	0	0	0	0	0	0	0	0	0	0	0	0	0	0	1	0	0	0	1	0	0	0	0	0	0	0	0	1	0	0	0	0	0	0
uc007ala.1	Il17f	interleukin-17F precursor	1175	0	0	0	0	0	0	0	0	0	0	0	0	0	0	0	0	0	0	0	0	0	0	0	0	0	1	1	0	0	0	1	0	1	0	0	1	0	0	0	1	0	0	0	0	0	0
uc007alb.1	AK205147	Mus musculus cDNA, clone:Y1G0142J18, strand:unspecified.	370	4	13	13	11	8	15	17	15	14	13	26	14	2	8	6	16	9	10	13	10	10	16	28	23	22	37	29	32	26	22	10	13	10	13	4	7	6	4	9	14	25	12	8	7	4	10
uc007alc.1	Mcm3	DNA replication licensing factor MCM3	2886	51	104	122	89	101	126	173	182	177	143	191	133	30	81	100	150	109	111	119	129	95	207	286	280	315	426	361	330	264	234	184	163	151	100	40	102	50	101	78	87	271	184	68	88	93	124
uc007ald.1	Paqr8	membrane progestin receptor beta	4420	76	155	163	248	242	231	259	251	211	228	262	207	23	181	131	143	201	213	271	173	67	34	63	65	55	130	47	47	46	62	44	57	93	70	8	17	72	19	61	58	57	47	28	39	61	54
uc007ale.1	Paqr8	membrane progestin receptor beta	4405	75	149	160	243	234	222	247	237	205	222	260	202	23	178	128	141	197	208	265	165	63	30	63	65	54	124	44	46	43	61	42	54	90	70	8	16	70	19	61	57	56	47	28	39	56	52
uc007alf.2	Efhc1	EF-hand domain-containing protein 1	2208	1	1	1	4	4	2	1	7	4	3	8	1	2	2	4	3	6	2	9	3	8	12	9	13	14	27	14	15	29	25	21	15	10	8	8	11	10	17	9	26	22	15	13	21	16	26
uc007alg.1	Tram2	translocating chain-associated membrane protein	1409	4	5	8	12	10	8	9	5	9	17	15	15	1	11	10	17	14	7	20	10	28	21	36	55	49	71	55	52	37	43	29	35	23	13	6	31	14	20	16	42	33	26	21	45	20	29
uc007alh.1	AK138554	Mus musculus adult male spinal cord cDNA, RIKEN full-length enriched library, clone:A330062A16 product:unclassifiable, full insert sequence.	372	0	1	0	0	0	0	0	0	0	0	0	0	0	0	0	0	0	0	0	1	1	1	0	1	0	0	0	0	0	1	0	1	1	0	0	0	0	0	0	1	0	1	0	2	1	1
uc007ali.1	Tmem14a	transmembrane protein 14A	1292	1	3	2	6	7	4	4	6	5	4	6	1	2	1	1	2	4	5	4	2	1	5	3	7	4	14	9	5	16	20	16	11	12	5	6	5	6	4	10	11	9	14	9	8	15	14
uc007alj.1	Tmem14a	transmembrane protein 14A	1112	1	3	2	6	6	4	4	6	5	4	6	1	2	1	1	2	4	5	4	2	1	5	3	7	4	14	9	5	16	19	15	11	12	5	6	5	6	4	10	10	9	14	8	8	15	13
uc007alk.1	Gsta3	glutathione S-transferase A3	1450	1	0	1	4	10	7	3	2	3	3	10	5	2	1	1	1	0	5	0	3	2	1	1	2	1	1	3	1	1	2	3	1	3	2	1	0	5	1	3	1	0	1	2	14	8	9
uc007all.1	Gsta3	glutathione S-transferase A3	1355	1	0	1	4	10	7	3	2	3	3	10	5	2	1	1	1	0	5	0	3	2	1	1	2	1	1	3	1	1	1	3	1	3	1	1	0	5	1	3	1	0	1	2	14	8	9
uc007alm.1	Gm4956	RecName: Full=Glutathione S-transferase; EC=2.5.1.18;	1148	0	0	0	1	1	0	0	0	0	0	0	1	0	0	0	0	0	1	0	0	0	0	0	0	0	0	0	0	1	0	0	0	0	0	0	0	0	1	0	0	0	0	0	1	0	0
uc007aln.1	Khdc1a	KH homology domain-containing protein 1A	1950	0	0	0	0	0	0	0	0	0	0	0	0	0	1	0	1	0	0	0	0	0	0	0	1	0	0	0	0	0	0	0	0	1	0	0	0	0	0	0	0	0	0	0	0	0	1
uc007alo.1	Khdc1c	KH homology domain-containing protein 1C	844	0	0	0	0	0	0	0	0	0	0	0	0	0	0	0	0	0	0	0	0	0	0	0	0	0	0	0	0	0	0	0	0	0	0	0	0	0	0	0	0	0	0	0	0	0	0
uc007alp.2	Khdc1b	KH homology domain-containing protein 1B	2247	0	0	0	0	0	0	0	0	0	0	0	0	0	0	0	0	0	0	0	0	0	0	0	0	0	0	1	0	1	0	0	0	0	0	0	0	0	0	0	0	0	0	0	0	0	0
uc007alq.2	Kcnq5	potassium voltage-gated channel subfamily KQT	6923	4	11	6	10	6	10	9	7	10	2	10	4	0	10	2	12	12	4	22	7	33	41	28	53	64	44	50	66	46	59	41	31	34	16	18	25	49	34	19	37	53	31	44	74	33	61
uc007alr.1	Rims1	SubName: Full=Rims1 protein;	825	0	0	0	0	0	1	0	1	0	0	1	0	0	0	0	0	0	1	0	1	0	0	0	0	0	0	0	1	0	3	1	0	1	1	0	0	0	0	2	1	1	0	1	0	0	0
uc007als.1	Rims1	regulating synaptic membrane exocytosis protein	4062	1	4	1	4	3	7	3	9	4	7	7	1	3	4	3	10	4	6	4	9	1	0	2	3	3	6	2	1	5	5	7	7	9	6	0	3	1	1	6	2	9	1	1	6	2	5
uc007alt.1	Rims1	regulating synaptic membrane exocytosis protein	3978	1	4	1	4	3	7	3	8	4	7	7	1	3	4	3	10	4	6	4	9	1	0	2	3	3	5	2	1	5	5	7	7	9	6	0	3	1	1	6	2	9	1	1	6	2	5
uc007alu.1	Rims1	regulating synaptic membrane exocytosis protein	3795	1	4	1	4	3	7	3	8	4	7	7	1	3	4	3	10	4	6	4	8	1	0	2	3	3	5	2	1	5	5	7	7	9	6	0	3	1	1	6	2	9	1	1	6	2	5
uc007alv.1	Rims1	regulating synaptic membrane exocytosis protein	3723	1	4	1	4	3	7	3	8	4	7	7	1	3	4	3	10	4	6	4	8	1	0	2	3	3	5	2	1	5	5	7	7	9	6	0	3	1	1	6	2	9	1	1	6	2	5
uc007alw.1	Rims1	regulating synaptic membrane exocytosis protein	3570	1	4	1	3	3	7	2	7	4	7	5	1	3	4	3	10	4	5	4	8	1	0	2	3	3	5	2	1	5	5	7	7	8	4	0	3	0	1	6	2	9	1	1	6	2	4
uc007alx.1	mKIAA0340	Mus musculus adult male medulla oblongata cDNA, RIKEN full-length enriched library, clone:6330441K02 product:weakly similar to Regulating synaptic membrane exocytosis protein 1 (Rab3-interacting molecule 1) (RIM 1) [Rattus norvegicus], full insert sequence.	787	0	0	0	0	0	1	0	3	0	2	0	0	1	2	0	2	2	2	1	4	0	0	0	1	3	3	1	1	4	0	2	4	2	0	0	0	0	0	0	0	3	0	0	2	0	1
uc007aly.1	Rims1	SubName: Full=Rim1delta83-105; Flags: Fragment;	1288	0	1	0	0	0	0	0	0	1	1	0	0	0	0	0	1	0	0	2	0	0	0	1	1	0	0	1	0	0	0	1	0	1	1	0	2	0	1	0	0	0	0	0	1	1	0
uc007alz.1	4933415F23Rik	hypothetical protein LOC66755	1780	0	1	2	0	1	1	0	1	0	0	0	1	0	1	0	0	1	1	1	1	0	0	0	0	2	4	1	0	0	0	0	0	0	0	0	0	0	0	0	0	0	0	1	2	1	1
uc007ama.2	Mir30c-2	Mus musculus microRNA 30c-2 (Mir30c-2), microRNA.	84	0	2	1	4	2	6	6	5	2	3	0	2	0	1	1	2	5	1	2	3	1	1	1	2	0	5	2	1	1	3	4	1	1	1	0	0	1	1	4	1	2	1	2	2	5	8
uc007amb.1	Ogfrl1	opioid growth factor receptor-like protein 1	4844	10	23	33	19	34	29	46	36	50	59	52	55	10	40	58	68	65	46	83	47	100	151	151	140	203	181	160	243	195	169	137	134	116	58	48	66	82	115	53	135	142	187	118	119	132	123
uc007amc.1	AK090150	Mus musculus 16 days neonate male diencephalon cDNA, RIKEN full-length enriched library, clone:G630007A06 product:unclassifiable, full insert sequence.	1522	0	0	1	0	0	0	0	0	0	0	0	0	0	0	0	0	0	0	0	0	0	0	1	1	1	1	1	1	1	1	1	0	1	0	0	0	0	0	0	0	2	1	0	1	0	0
uc007amd.1	B3gat2	galactosylgalactosylxylosylprotein	1823	0	0	0	0	0	0	1	0	0	0	0	0	0	0	0	0	1	0	0	0	0	1	0	0	0	0	1	0	1	0	0	0	0	0	0	0	0	0	0	0	0	0	0	0	0	0
uc007ame.1	B3gat2	galactosylgalactosylxylosylprotein	4355	37	76	64	78	95	95	102	113	124	108	130	108	13	73	78	105	87	87	131	76	84	77	102	94	100	163	92	111	104	135	93	111	156	82	33	54	72	59	83	79	104	81	70	109	100	88
uc007amf.1	Smap1	Mus musculus adult male testis cDNA, RIKEN full-length enriched library, clone:1700056O10 product:similar to STROMAL MEMBRANE-ASSOCIATED PROTEIN SMAP1A [Homo sapiens], full insert sequence.	1864	32	68	80	95	116	99	115	101	131	106	153	78	17	79	89	103	96	102	150	103	101	81	102	102	119	176	124	112	99	158	103	134	145	97	42	72	78	67	111	92	111	79	79	99	93	98
uc007amg.1	Smap1	stromal membrane-associated protein 1	2081	50	89	113	131	154	132	158	156	187	160	219	129	23	116	122	152	144	145	218	130	143	113	157	142	167	250	159	164	150	229	150	194	218	135	51	95	113	98	143	135	163	127	115	148	141	135
uc007amh.1	Smap1	stromal membrane-associated protein 1	2259	53	96	117	136	157	136	161	162	196	168	228	134	24	118	125	161	151	152	227	136	145	118	165	150	169	262	167	171	164	241	159	205	234	148	53	99	117	102	144	143	168	137	121	154	145	140
uc007ami.1	Smap1	stromal membrane-associated protein 1	1344	21	30	48	55	65	61	64	67	78	48	84	40	9	46	52	54	54	63	81	63	61	41	48	65	73	100	78	64	54	98	60	91	86	48	20	35	45	36	63	55	72	48	50	62	62	65
uc007amj.2	1110058L19Rik	hypothetical protein LOC68002 precursor	667	3	15	9	21	20	17	32	22	21	22	23	26	5	19	12	14	29	19	24	27	21	36	55	44	69	71	80	92	102	107	57	67	63	47	17	31	26	46	25	55	68	55	41	84	64	87
uc007amk.2	Fam135a	hypothetical protein LOC68187	4833	266	475	503	549	574	608	688	656	643	563	666	486	79	438	437	556	615	558	721	466	356	92	179	187	168	380	173	163	195	270	173	233	352	267	60	96	176	110	286	172	217	167	118	202	238	245
uc007aml.2	Fam135a	hypothetical protein LOC68187	6467	333	615	690	753	821	812	921	874	863	784	897	671	105	610	588	749	834	759	991	657	490	127	235	274	217	491	232	211	272	362	227	325	490	356	79	120	247	140	379	231	295	216	149	258	330	316
uc007amn.2	Fam135a	Mus musculus 0 day neonate eyeball cDNA, RIKEN full-length enriched library, clone:E130308H07 product:hypothetical protein, full insert sequence.	2654	81	178	212	209	256	223	266	226	275	244	239	194	27	185	148	203	215	194	285	186	140	41	52	90	48	115	72	46	83	108	72	101	145	100	25	23	78	32	95	67	82	56	33	66	85	81
uc007amo.2	Col9a1	collagen alpha-1(IX) chain precursor	3888	0	1	0	1	0	0	1	0	1	0	0	0	0	0	1	0	0	1	0	0	3	1	0	3	1	1	3	0	5	2	0	0	0	0	0	1	1	0	1	4	1	2	0	1	0	0
uc007amp.2	Col9a1	collagen alpha-1(IX) chain precursor	3070	0	1	0	1	0	0	1	0	1	0	0	0	0	0	1	0	0	0	0	0	2	1	0	3	1	1	3	0	5	2	0	0	0	0	0	1	1	0	1	4	1	2	0	1	0	0
uc007amq.1	Col19a1	collagen alpha-1(XIX) chain precursor	10542	1	2	1	2	3	4	0	2	1	2	1	0	1	0	2	5	4	2	14	3	10	10	10	12	5	17	17	10	25	35	19	67	7	14	1	16	147	13	2	9	44	16	207	83	13	32
uc007amr.1	Col19a1	collagen alpha-1(XIX) chain precursor	3362	0	1	0	0	0	3	0	1	1	0	0	0	0	0	1	1	2	0	2	0	3	6	3	3	2	9	8	4	10	10	4	22	4	4	1	2	54	3	0	1	15	5	46	18	8	9
uc007ams.1	Atpase6	Mus musculus ATPase subunit 6 (Atpase6) mRNA, mitochondrial gene encoding mitochondrial protein, complete cds.	842	16	20	24	30	24	36	27	17	34	28	28	28	8	22	7	11	21	15	19	13	37	22	19	13	21	24	15	13	36	49	44	22	28	27	19	15	12	24	18	22	11	12	23	20	9	26
uc007amt.1	Lmbrd1	probable lysosomal cobalamin transporter	5392	46	75	92	118	118	130	148	170	171	162	171	154	23	108	129	152	154	159	216	145	172	161	296	287	321	335	345	310	426	432	288	293	318	167	90	159	205	222	177	273	290	288	197	319	276	258
uc007amu.1	Lmbrd1	probable lysosomal cobalamin transporter	5228	44	72	88	108	110	126	142	153	159	154	164	151	23	104	123	149	147	146	210	141	167	154	285	269	300	321	332	285	408	409	275	284	306	159	88	152	202	218	176	263	272	276	187	298	266	250
uc007amv.2	Bai3	SubName: Full=Putative uncharacterized protein;	2861	0	0	0	1	1	1	0	0	0	0	0	0	0	0	0	0	0	0	1	0	0	1	1	0	0	1	1	1	0	0	0	0	1	1	0	1	0	0	1	0	2	0	0	0	3	2
uc007amw.2	Bai3	brain-specific angiogenesis inhibitor 3	5177	0	2	3	1	1	3	2	3	0	0	0	0	0	0	1	0	0	0	1	1	2	3	1	1	2	2	2	3	2	2	0	4	3	2	2	2	1	4	2	1	2	4	1	0	6	6
uc007amy.1	Bai3	brain-specific angiogenesis inhibitor 3	4623	0	1	1	0	1	1	0	0	1	2	0	0	0	0	1	1	0	0	1	0	0	1	3	2	1	0	1	1	1	1	0	0	2	2	0	0	0	0	1	0	2	0	0	0	2	1
uc007amz.2	4931408C20Rik	hypothetical protein LOC210940	4331	0	0	0	0	0	0	1	0	0	0	0	0	1	0	1	1	0	0	1	1	0	1	0	0	2	2	2	0	2	0	1	2	0	0	0	0	0	0	0	0	0	1	2	0	0	0
uc007ana.1	AK050085	Mus musculus adult male liver tumor cDNA, RIKEN full-length enriched library, clone:C730014A19 product:unclassifiable, full insert sequence.	1793	0	0	0	0	0	0	0	0	0	0	0	0	0	0	0	1	0	0	0	0	0	1	0	0	0	0	1	1	0	1	0	0	0	1	0	0	0	0	0	0	0	0	0	1	0	0
uc007anb.1	Gm597	hypothetical protein LOC210962	2882	0	0	0	0	0	0	0	1	0	1	0	0	0	0	1	0	0	0	0	0	0	0	0	0	0	1	0	0	0	0	1	0	0	2	0	0	0	0	0	0	0	0	0	0	0	0
uc007anc.1	AK087209	Mus musculus 0 day neonate lung cDNA, RIKEN full-length enriched library, clone:E030034H13 product:hypothetical protein, full insert sequence.	1166	0	0	0	0	0	0	0	0	0	1	1	1	1	0	1	0	1	1	0	1	1	0	0	3	1	0	0	0	0	0	1	0	0	1	0	2	0	1	0	1	0	1	0	1	0	1
uc007and.1	AK188812	Mus musculus cDNA, clone:Y0G0146I19, strand:minus, reference:ENSEMBL:Mouse-Transcript-ENST:ENSMUST00000036880, based on BLAT search.	198	0	0	2	0	2	1	2	1	0	1	1	1	0	0	1	0	0	1	1	0	0	1	2	0	1	3	2	1	4	2	1	0	4	1	0	0	1	0	0	1	1	2	0	2	1	6
uc007ane.1	Phf3	PHD finger protein 3	7561	110	223	280	321	344	352	371	370	419	360	407	348	41	308	298	311	314	312	376	318	379	399	554	594	672	786	653	671	667	738	524	572	596	325	234	290	402	425	447	552	604	538	443	751	547	674
uc007anf.1	Phf3	SubName: Full=Putative uncharacterized protein;	1729	12	19	30	41	49	47	57	59	43	39	49	52	5	39	36	42	35	42	47	40	47	47	59	89	77	104	87	84	87	103	75	80	71	36	28	31	52	64	59	69	73	66	66	108	72	88
uc007ang.1	Phf3	SubName: Full=Putative uncharacterized protein;	2361	10	11	25	34	37	45	53	50	42	36	42	43	6	28	31	44	30	32	40	33	41	33	50	90	67	93	74	66	86	87	60	68	65	44	24	30	42	50	49	59	62	60	61	86	63	76
uc007anh.1	Ptp4a1	protein tyrosine phosphatase type IVA 1	4129	30	71	81	77	76	113	110	106	83	77	95	75	13	58	70	69	95	56	83	79	64	40	68	85	81	122	65	81	78	70	59	62	94	56	33	42	42	39	58	48	67	47	44	77	73	69
uc007ani.1	Ptp4a1	protein tyrosine phosphatase type IVA 1	4126	30	71	81	77	76	113	109	106	83	77	95	75	13	57	70	69	95	56	83	79	64	40	68	85	80	122	65	81	78	70	59	62	94	56	32	42	42	39	58	48	67	47	43	77	73	69
uc007anj.2	4931428L18Rik	SubName: Full=Putative uncharacterized protein; SubName: Full=RIKEN cDNA 4931428L18, isoform CRA_a;	1094	0	0	0	0	0	0	0	0	1	0	0	0	1	0	1	0	1	0	0	0	0	2	0	0	0	0	1	0	0	0	0	0	0	0	0	0	0	0	0	0	0	0	0	0	0	0
uc007ank.1	Lgsn	lengsin	1903	0	0	0	0	0	0	0	0	1	1	0	0	1	0	0	0	0	0	0	1	1	1	0	0	0	0	0	0	0	0	0	0	0	0	0	0	0	0	0	0	0	0	0	1	0	1
uc007anl.2	4931428L18Rik	SubName: Full=Putative uncharacterized protein; SubName: Full=RIKEN cDNA 4931428L18, isoform CRA_b;	850	0	0	0	0	0	0	0	0	1	0	0	0	1	0	1	0	1	0	0	0	0	1	0	0	1	0	0	0	0	0	0	0	0	0	0	0	0	0	0	0	0	0	0	0	0	0
uc007anm.1	4930521A18Rik	hypothetical protein LOC74708	1449	0	0	0	0	0	0	0	0	0	0	0	0	0	0	0	0	0	0	0	0	0	0	0	0	0	0	0	0	0	0	0	1	0	0	0	0	0	0	0	0	0	0	0	0	0	0
uc007ann.1	Slm1	Mus musculus SLM-1 (Slm1) mRNA, complete cds.	3176	0	0	0	0	0	0	0	0	0	0	0	0	0	0	0	0	0	0	1	0	0	1	0	0	0	1	0	1	2	0	0	0	0	0	0	0	0	0	0	0	0	0	0	1	0	0
uc007ano.1	Khdrbs2	KH domain-containing, RNA-binding, signal	5207	1	0	0	1	0	1	1	0	0	0	0	1	0	0	0	0	0	1	0	0	0	1	0	0	0	1	0	2	3	0	0	0	2	0	1	0	1	0	0	0	0	0	0	0	2	0
uc007anp.1	Khdrbs2	KH domain-containing, RNA-binding, signal	1359	0	0	0	0	0	0	0	0	0	0	0	0	0	0	0	0	0	0	0	0	0	1	0	0	0	0	0	0	1	0	0	0	0	0	0	0	0	0	0	0	0	0	0	0	0	0
uc007anq.1	Prim2	DNA primase large subunit	1937	10	36	52	38	32	38	58	57	59	50	64	54	8	28	25	57	52	47	49	40	32	65	96	117	130	148	134	130	97	103	79	58	68	42	20	43	41	56	46	45	78	65	35	50	53	65
uc007anr.1	Prim2	DNA primase large subunit	2132	5	14	17	17	11	14	14	20	28	19	24	15	4	11	10	16	21	19	14	15	13	26	31	48	47	60	37	44	38	24	31	20	23	11	9	18	11	21	13	18	25	23	18	17	20	24
uc007ans.1	DQ714940	DQ714940	30	0	0	0	0	0	0	0	1	1	1	0	1	1	1	0	1	0	0	2	0	0	0	1	2	0	1	0	0	0	1	0	1	0	2	1	1	1	1	0	0	0	1	0	0	0	0
uc007ant.2	1700001G17Rik	SubName: Full=Putative uncharacterized protein; SubName: Full=RIKEN cDNA 1700001G17;	889	1	0	0	1	0	1	1	1	5	0	1	1	0	0	0	4	1	2	1	1	2	4	0	2	1	6	2	0	2	1	1	3	0	1	0	1	2	0	0	1	1	2	2	1	4	0
uc007anu.1	Rab23	ras-related protein Rab-23	2548	6	19	11	18	19	18	14	12	30	25	32	14	1	15	7	22	26	17	15	18	5	29	27	44	33	50	32	34	18	22	29	36	22	15	4	25	9	20	15	19	16	30	20	30	32	27
uc007anv.1	Rab23	ras-related protein Rab-23	1329	6	12	5	18	17	13	15	9	26	23	20	14	1	12	6	14	17	9	14	11	3	17	19	32	26	37	27	25	19	16	22	26	19	14	6	22	5	18	18	14	14	25	11	16	21	24
uc007anw.2	Rab23	ras-related protein Rab-23	4321	15	39	48	47	40	35	53	55	70	71	74	51	10	34	44	51	46	42	60	58	38	65	100	120	104	161	131	114	79	80	88	82	76	31	25	69	46	61	52	66	80	77	41	67	69	80
uc007anx.2	Rab23	SubName: Full=Putative uncharacterized protein; SubName: Full=RAB23, member RAS oncogene family, isoform CRA_a;	4418	15	39	49	47	40	35	53	55	70	71	75	52	10	34	44	51	46	42	61	58	38	65	101	121	104	162	132	115	79	80	89	83	76	31	25	70	46	61	53	66	81	78	41	67	69	81
uc007any.1	Bag2	BAG family molecular chaperone regulator 2	1815	28	58	55	58	69	61	87	81	104	91	89	46	11	39	60	103	63	72	78	76	47	28	45	75	73	106	74	73	54	62	46	47	79	57	7	21	29	27	23	23	48	44	22	33	59	43
uc007anz.1	Zfp451	zinc finger protein 451	3650	40	67	103	99	98	107	118	104	119	97	116	74	11	73	70	89	107	59	95	84	75	85	149	144	181	210	188	155	186	182	158	168	170	76	71	94	116	105	118	132	148	147	102	169	146	203
uc007aoa.1	Znf451	RecName: Full=Zinc finger protein 451;	3412	36	61	97	96	94	104	111	97	111	94	107	69	10	68	66	81	97	55	88	78	70	80	141	131	166	194	177	141	171	172	146	150	153	71	64	87	108	94	109	122	139	133	95	159	135	191
uc007aob.1	Zfp451	SubName: Full=Zfp451 protein; SubName: Full=Zinc finger protein 451, isoform CRA_a;	1909	26	50	74	63	75	84	79	85	83	59	86	67	7	54	59	51	57	52	70	70	61	61	92	108	91	147	129	106	88	118	96	104	96	48	43	61	69	56	83	83	79	99	63	122	91	100
uc007aoc.1	Bend6	BEN domain-containing protein 6	2292	2	1	1	1	0	3	5	4	4	4	6	7	1	3	6	2	2	4	5	7	6	15	16	22	23	17	9	17	18	19	13	10	9	6	3	11	5	17	8	7	12	19	6	12	8	20
uc007aod.1	Bend6	BEN domain-containing protein 6	2084	2	1	1	1	0	2	4	4	3	3	6	7	1	3	6	2	2	3	4	7	6	14	14	19	20	15	8	15	18	16	12	8	8	6	3	11	4	15	8	7	11	18	5	11	8	16
uc007aoe.1	Bend6	BEN domain-containing protein 6	1565	1	1	0	1	0	2	2	0	2	2	2	2	0	2	4	0	0	3	5	2	0	6	7	9	11	10	3	10	8	7	5	6	7	3	1	5	1	11	6	1	5	4	3	5	2	9
uc007aof.1	Bpag1	Mus musculus bullous pemphigoid antigen 1-e (Bpag1) mRNA, complete cds, alternatively spliced.	2438	32	74	84	116	101	106	139	165	174	160	188	164	17	105	114	147	153	132	161	182	168	248	371	456	498	514	453	521	349	431	267	292	306	174	112	190	209	240	213	251	282	289	186	398	358	431
uc007aog.1	Bpag1	Mus musculus bullous pemphigoid antigen 1-a (Bpag1) mRNA, complete cds, alternatively spliced.	2703	12	24	25	30	24	24	36	33	50	37	29	34	3	37	41	38	44	34	51	49	61	117	146	167	217	178	190	203	146	145	105	86	88	48	56	72	82	112	63	104	100	122	84	182	174	174
uc007aoh.1	Bpag1	Mus musculus bullous pemphigoid antigen 1-a (Bpag1) mRNA, complete cds, alternatively spliced.	2618	11	23	24	29	23	24	35	30	49	36	27	33	3	37	40	37	43	32	51	45	59	111	141	162	204	168	182	197	136	137	95	81	87	46	51	71	80	105	56	98	93	115	83	171	165	164
uc007aoi.1	Dst	bullous pemphigoid antigen 1 isoform b	23242	469	931	958	1295	1390	1461	1694	1769	1897	1730	2014	1763	284	1240	1263	1881	1670	1712	2078	1844	2317	3631	5255	5956	6914	7108	6183	7180	5216	5194	3577	3628	3869	2243	1551	2718	2898	2882	2448	3418	3630	3627	2671	5797	4470	5982
uc007aoj.1	Dst	bullous pemphigoid antigen 1 isoform a	17200	379	744	793	1027	1126	1173	1402	1453	1577	1443	1657	1442	230	956	1030	1522	1379	1435	1656	1532	1738	2560	3830	4297	4857	5236	4453	5186	3746	3870	2676	2755	3013	1743	1116	1934	2115	2018	1882	2554	2696	2625	1923	4045	3176	4274
uc007aok.1	Dst	SubName: Full=BPAG1 isoform 3; Flags: Fragment;	1198	6	14	19	28	23	23	22	34	32	33	31	32	4	28	35	37	37	20	35	35	51	84	104	147	196	179	148	181	128	116	84	84	67	43	34	61	67	69	44	63	77	94	79	160	129	173
uc007aol.1	Dst	RecName: Full=Bullous pemphigoid antigen 1; Short=BPA; AltName: Full=Dystonia musculorum protein; AltName: Full=Hemidesmosomal plaque protein; AltName: Full=Microtubule actin cross-linking factor 2; Short=Dystonin;	8158	307	632	699	941	1103	891	1600	1668	1887	1801	1949	1726	256	764	1015	1590	1436	1969	1343	1900	1010	804	2074	1646	1628	3009	1904	1834	1642	2435	1601	2037	2482	1513	450	606	1353	655	1573	1218	2146	1168	806	1551	1037	1555
uc007aom.1	Bpag1	Mus musculus bullous pemphigoid antigen 1-a (Bpag1) mRNA, complete cds, alternatively spliced.	2947	60	114	122	142	160	190	169	179	241	189	218	181	41	146	120	228	185	186	272	181	324	512	694	796	890	896	810	938	684	658	467	442	455	263	210	369	362	344	304	454	424	466	378	762	584	772
uc007aon.1	Dst	SubName: Full=MKIAA0728 protein; Flags: Fragment;	4372	111	180	187	220	235	258	280	281	350	287	351	264	50	226	194	341	289	262	406	268	471	720	967	1076	1351	1329	1217	1445	996	966	660	629	659	402	285	564	532	549	437	693	620	642	531	1108	873	1210
uc007aoo.1	Bpag1	Mus musculus bullous pemphigoid antigen 1-a (Bpag1) mRNA, complete cds, alternatively spliced.	3223	36	67	74	99	106	100	124	103	120	123	150	121	18	73	84	130	140	99	180	124	170	288	405	445	485	549	475	555	421	383	274	298	314	149	123	226	201	232	169	292	230	326	203	424	367	463
uc007aop.1	Bpag1	Mus musculus bullous pemphigoid antigen 1-a (Bpag1) mRNA, complete cds, alternatively spliced.	2773	28	59	61	86	90	83	105	83	97	104	126	102	15	62	69	109	114	83	142	105	153	247	346	358	403	474	390	467	369	323	222	259	262	122	107	193	169	209	142	249	193	268	176	354	312	379
uc007aor.2	Imp4	U3 small nucleolar ribonucleoprotein protein	2249	41	84	87	85	103	85	123	142	156	117	152	131	22	79	93	101	120	90	119	129	99	118	166	176	187	219	216	191	182	224	176	142	144	98	53	92	67	100	86	100	142	133	67	109	102	110
uc007aos.1	Ptpn18	tyrosine-protein phosphatase non-receptor type	1573	2	5	4	3	9	10	11	8	15	14	16	11	5	14	16	19	14	14	32	14	45	121	97	132	166	158	177	177	255	241	171	136	101	63	56	69	64	140	58	124	156	165	72	93	83	89
uc007aot.1	Ptpn18	Mus musculus 13 days embryo head cDNA, RIKEN full-length enriched library, clone:3110012D23 product:protein tyrosine phosphatase, non-receptor type 18, full insert sequence.	398	2	2	1	2	7	6	8	3	7	8	9	6	3	6	12	15	9	10	25	9	35	95	68	95	127	108	143	134	184	189	126	103	83	41	43	53	52	106	46	100	113	128	54	75	59	61
uc007aou.1	AK016244	Mus musculus adult male testis cDNA, RIKEN full-length enriched library, clone:4930568A12 product:unclassifiable, full insert sequence.	718	0	0	0	0	0	0	0	0	0	0	0	0	1	0	0	1	0	0	0	0	0	0	1	1	0	0	1	0	1	0	0	0	0	0	1	1	0	0	0	1	0	1	0	0	0	0
uc007aov.1	Prss39	inactive serine protease 39 precursor	1246	0	0	0	1	0	0	0	0	0	0	0	0	0	0	0	0	1	0	0	1	0	0	0	0	0	0	1	0	0	0	0	1	0	0	0	0	0	0	0	0	0	0	0	0	0	0
uc007aow.1	Cfc1	cryptic protein precursor	1038	0	0	0	0	1	0	0	0	0	0	0	0	0	0	0	0	0	0	1	0	0	0	0	0	0	0	0	0	1	0	1	0	0	0	0	0	0	0	0	0	0	0	0	0	0	0
uc007aox.1	Prss40	serine protease 40 precursor	1300	0	0	0	0	0	1	0	0	0	0	0	0	0	0	0	0	0	0	0	0	0	0	0	0	1	0	1	0	0	0	0	0	0	2	0	0	0	0	0	1	0	0	0	0	0	0
uc007aoz.1	DQ558230	DQ558230	39	0	0	0	0	0	0	0	0	0	0	0	0	0	0	0	0	0	0	0	0	0	0	0	0	0	0	0	0	0	0	0	0	0	0	0	0	0	0	0	0	0	0	0	0	0	0
uc007apa.1	DQ551615	DQ551615	28	0	0	0	0	0	0	0	0	0	0	0	0	0	0	0	0	0	0	0	0	0	0	0	0	0	0	0	0	0	0	0	0	0	0	0	0	0	0	0	0	0	0	0	0	0	1
uc007apb.1	DQ713197	DQ713197	32	0	0	0	0	0	0	0	0	0	0	0	0	0	0	0	0	0	0	0	0	0	0	0	0	0	0	0	0	0	0	0	0	0	0	0	0	0	0	0	0	0	0	0	0	0	0
uc007apc.1	DQ540165	DQ540165	35	0	0	0	0	0	0	0	0	0	0	0	0	0	0	0	0	0	0	1	0	0	0	0	0	0	0	0	0	0	0	0	0	0	0	0	0	0	0	0	0	0	0	0	0	0	0
uc007apd.1	DQ688885	DQ688885	30	0	0	0	0	0	0	0	0	0	0	0	0	0	0	0	0	0	0	0	0	0	0	0	0	0	0	0	0	0	0	0	0	0	0	0	0	0	0	0	0	0	0	0	0	0	0
uc007ape.1	AK082264	Mus musculus 0 day neonate cerebellum cDNA, RIKEN full-length enriched library, clone:C230030N03 product:hypothetical protein, full insert sequence.	2673	76	127	146	211	244	194	226	207	243	224	277	238	18	98	119	188	160	200	178	185	87	17	56	45	41	171	34	41	40	106	56	158	162	134	15	13	60	5	120	38	96	44	38	44	41	96
uc007apf.1	mKIAA1112	Mus musculus 13 days embryo male testis cDNA, RIKEN full-length enriched library, clone:6030405F07 product:similar to BA570J18.1.2 (POSSIBLE ORTHOLOG OF COLLYBISTIN II, CONTINUED FROM BA151A2.1.3 IN EM:AL451106, CONTINUES AS BA357C3.2 IN EM:AL391277) (FRAGMENT) [Homo sapiens], full insert sequence.	6234	150	281	344	444	466	383	474	482	541	470	588	464	47	208	249	429	379	447	397	413	175	37	136	103	94	386	100	98	146	245	161	330	369	296	38	41	125	42	264	102	215	104	77	118	104	174
uc007apg.1	Arhgef4	Mus musculus 13 days embryo male testis cDNA, RIKEN full-length enriched library, clone:6030405F07 product:similar to BA570J18.1.2 (POSSIBLE ORTHOLOG OF COLLYBISTIN II, CONTINUED FROM BA151A2.1.3 IN EM:AL451106, CONTINUES AS BA357C3.2 IN EM:AL391277) (FRAGMENT) [Homo sapiens], full insert sequence.	2358	18	53	57	67	69	60	70	69	96	68	98	77	8	36	33	91	64	74	59	80	23	16	36	24	16	59	28	18	45	55	37	48	69	42	5	8	20	18	53	26	32	25	16	23	35	28
uc007aph.1	Arhgef4	SubName: Full=Putative uncharacterized protein Arhgef4;	2980	26	58	72	75	83	72	80	78	116	77	116	82	8	43	38	100	76	86	69	92	29	19	40	27	21	73	40	24	51	59	41	50	81	45	6	10	25	25	57	30	35	27	21	27	35	35
uc007api.1	Arhgef4	rho guanine nucleotide exchange factor 4	2714	56	112	154	154	156	136	188	188	222	178	223	155	22	74	90	183	153	170	145	170	61	18	66	49	39	156	54	48	89	115	80	122	162	112	19	22	50	29	109	54	107	58	31	60	52	57
uc007apj.2	Fam168b	hypothetical protein LOC214469 isoform 3	5023	196	421	470	520	534	574	724	659	783	596	798	609	95	404	444	615	568	569	705	537	547	699	1087	970	1097	1386	1294	1258	1267	1473	954	928	1223	690	379	624	620	750	656	867	1019	909	636	999	858	1035
uc007apk.1	Plekhb2	pleckstrin homology domain-containing family B	5193	13	26	34	47	37	63	56	48	53	71	54	48	9	33	46	57	70	63	63	69	79	66	98	91	119	113	119	100	123	124	93	102	113	66	25	62	42	75	56	76	94	88	59	84	82	93
uc007apl.1	Plekhb2	pleckstrin homology domain-containing family B	3317	20	65	80	102	120	108	126	115	147	154	176	139	31	80	120	141	153	180	197	180	185	172	268	255	301	316	331	284	377	466	302	306	314	209	106	212	156	213	212	217	286	284	164	232	233	215
uc007apm.1	AK003327	Mus musculus 18-day embryo whole body cDNA, RIKEN full-length enriched library, clone:1110002O04 product:unclassifiable, full insert sequence.	566	1	0	0	0	3	0	0	0	0	0	0	0	1	0	1	1	0	0	0	0	0	0	0	0	0	3	0	0	1	2	0	0	0	0	2	1	0	1	0	0	1	0	0	1	0	0
uc007apn.2	Hs6st1	heparan-sulfate 6-O-sulfotransferase 1	3719	44	81	103	152	150	110	138	143	121	120	142	104	19	88	115	103	137	125	172	116	128	110	294	228	185	367	271	232	283	383	274	310	399	200	110	139	203	131	294	266	320	220	183	238	147	245
uc007apo.2	Ugcgl1	Mus musculus adult retina cDNA, RIKEN full-length enriched library, clone:A930007H10 product:unclassifiable, full insert sequence.	6990	55	149	160	154	191	189	257	212	251	235	264	230	26	139	175	263	243	216	329	225	285	425	537	625	773	776	702	735	600	660	442	407	397	243	160	305	292	318	272	337	455	435	262	440	425	453
uc007app.2	Uggt1	UDP-glucose:glycoprotein glucosyltransferase 1	9029	143	305	368	362	405	366	496	427	518	490	578	438	61	291	361	562	499	459	634	478	565	855	1138	1275	1584	1627	1477	1566	1323	1363	930	884	841	502	325	640	567	726	579	729	978	936	582	898	847	922
uc007apq.2	Uggt1	RecName: Full=UDP-glucose:glycoprotein glucosyltransferase 1; Short=UGT1; EC=2.4.1.-; AltName: Full=UDP--Glc:glycoprotein glucosyltransferase; AltName: Full=UDP-glucose ceramide glucosyltransferase-like 1; Flags: Precursor;	8998	143	305	366	362	404	363	494	426	515	490	577	438	61	291	360	559	499	459	634	478	565	853	1138	1275	1584	1625	1477	1564	1322	1362	930	884	841	500	325	640	567	725	579	727	977	936	582	897	845	922
uc007apr.2	Uggt1	SubName: Full=Putative uncharacterized protein; Flags: Fragment;	2610	69	126	158	172	173	140	194	153	217	202	251	156	26	115	148	219	198	184	228	187	220	315	449	484	608	640	590	644	561	549	390	365	347	193	129	249	214	330	239	303	403	373	247	339	330	370
uc007aps.1	Neurl3	E3 ubiquitin-protein ligase NEURL3	2583	0	3	2	4	5	8	5	6	13	15	13	10	4	16	39	17	26	25	43	26	103	59	100	95	116	85	92	145	112	125	114	86	70	34	50	110	32	77	47	90	76	130	59	94	120	53
uc007apt.1	Neurl3	E3 ubiquitin-protein ligase NEURL3	833	0	2	1	1	0	2	1	1	3	7	2	6	1	5	13	4	11	9	13	10	30	23	33	32	37	33	39	34	41	38	28	26	24	13	14	33	11	16	12	41	25	45	20	27	39	18
uc007apu.2	Arid5a	AT-rich interactive domain-containing protein 5A	5525	21	35	42	86	71	132	93	91	124	159	144	91	29	86	133	125	139	115	181	114	246	195	357	221	280	314	332	334	178	229	198	164	172	88	65	230	116	112	87	165	158	197	99	134	208	148
uc007apv.2	Arid5a	AT-rich interactive domain-containing protein 5A	5699	22	38	43	86	73	135	96	94	131	166	146	95	30	89	136	126	145	120	188	117	254	208	374	227	292	331	339	351	185	240	207	170	178	91	67	239	119	121	92	172	169	208	102	142	213	151
uc007apw.2	Arid5a	AT-rich interactive domain-containing protein 5A	5794	23	38	43	87	73	135	96	95	132	168	147	95	30	89	139	126	146	121	190	119	254	212	376	229	295	333	341	353	185	241	211	172	179	91	67	239	119	121	93	173	170	209	103	142	215	151
uc007apx.2	Arid5a	RecName: Full=AT-rich interactive domain-containing protein 5A; Short=ARID domain-containing protein 5A;	5578	22	36	42	86	71	133	93	92	127	161	145	92	29	87	133	125	140	116	184	115	248	201	361	223	285	322	337	339	180	235	201	165	176	91	66	236	118	117	89	169	164	199	100	138	208	149
uc007apy.2	Arid5a	AT-rich interactive domain-containing protein 5A	5981	23	38	43	87	74	135	97	96	133	169	147	95	30	91	139	128	146	125	192	123	258	211	381	228	296	336	348	354	189	240	210	173	181	94	69	240	121	125	95	174	171	210	104	143	216	154
uc007apz.1	4632411B12Rik	hypothetical protein LOC226976	4664	54	81	86	110	120	142	121	129	178	148	162	135	27	93	96	156	148	108	183	145	157	180	287	219	287	388	313	341	317	400	234	230	324	163	91	170	185	162	160	243	259	243	178	257	221	288
uc007aqa.1	4632411B12Rik	hypothetical protein LOC226976	4663	54	81	86	111	126	142	123	132	179	150	164	134	27	93	98	158	149	108	183	145	159	183	287	221	290	390	316	347	318	404	238	230	326	164	92	170	186	162	162	244	260	243	178	262	221	289
uc007aqb.1	AK132955	Mus musculus adult male testis cDNA, RIKEN full-length enriched library, clone:4930533C12 product:hypothetical C2 domain/C2 calcium/lipid-binding domain, CaLB containing protein, full insert sequence.	1723	3	8	9	14	7	12	12	12	4	9	10	6	2	1	8	3	7	8	4	5	5	13	14	8	11	14	20	11	13	20	18	10	12	9	5	4	10	11	13	12	10	16	15	14	11	8
uc007aqc.1	Lman2l	VIP36-like protein precursor	3769	12	12	24	23	42	28	24	21	34	16	25	16	3	15	22	26	25	24	28	22	22	31	57	48	50	67	56	54	52	59	27	44	39	26	20	15	29	31	30	39	43	36	30	51	35	46
uc007aqd.1	Lman2l	VIP36-like protein precursor	2225	14	12	23	28	40	31	26	21	29	16	26	14	3	13	19	24	24	22	24	22	22	28	53	44	54	62	58	53	54	58	26	39	41	23	21	18	27	36	32	37	45	37	25	50	36	40
uc007aqe.1	Lman2l	RecName: Full=VIP36-like protein; AltName: Full=Lectin mannose-binding 2-like; Short=LMAN2-like protein; Flags: Precursor;	2196	14	12	23	28	40	31	26	20	29	15	26	14	3	13	19	24	24	22	24	22	21	28	53	44	54	61	58	53	54	58	26	39	41	23	21	18	27	36	32	37	45	36	25	50	35	40
uc007aqf.1	Lman2l	SubName: Full=Lman2l protein;	2142	14	11	20	28	38	28	26	19	29	16	26	13	3	12	19	23	23	20	23	22	22	27	49	44	52	58	54	52	53	56	24	38	39	22	20	16	27	35	30	37	44	37	23	49	35	37
uc007aqg.2	Cnnm4	metal transporter CNNM4	4582	20	27	38	42	42	56	58	53	66	59	72	46	6	41	54	51	56	51	86	61	77	64	107	107	138	162	158	148	98	114	115	84	80	65	26	64	38	75	58	70	90	95	61	75	92	81
uc007aqi.1	Cnnm3	metal transporter CNNM3 isoform 2	5283	12	40	45	32	47	35	48	54	85	59	70	63	9	30	31	52	40	33	64	51	35	56	95	80	77	153	121	91	132	118	80	108	138	58	39	56	70	69	87	92	104	93	65	103	86	78
uc007aqj.1	Cnnm3	metal transporter CNNM3 isoform 1	5184	12	40	45	32	45	35	48	52	85	59	70	63	9	30	31	51	40	32	63	50	35	56	95	80	77	153	120	91	132	118	80	108	137	58	39	55	70	69	86	92	104	93	65	102	85	77
uc007aqk.1	Cnnm3	metal transporter CNNM3 isoform 1	5181	12	40	45	32	45	35	48	52	85	59	70	63	9	30	31	51	40	32	63	50	35	56	95	80	77	153	120	91	132	118	80	108	137	58	39	55	70	69	86	92	104	93	65	102	85	77
uc007aql.1	Ankrd23	ankyrin repeat domain-containing protein 23	1954	27	42	67	63	69	131	92	84	139	60	70	70	9	87	28	123	102	55	237	60	543	603	1224	801	1579	1215	1338	1565	1130	1375	870	518	595	212	138	361	846	327	262	557	902	734	360	346	375	408
uc007aqm.1	Ankrd23	ankyrin repeat domain-containing protein 23	1966	27	40	64	60	65	127	83	79	137	56	68	68	8	83	27	120	100	54	228	57	512	573	1185	765	1439	1138	1243	1445	1062	1290	826	491	564	200	133	339	806	307	249	524	855	694	340	320	358	390
uc007aqn.1	Ankrd23	SubName: Full=Ankrd23 protein;	1915	27	39	63	60	62	119	79	72	127	50	62	65	10	83	23	112	96	56	219	52	471	533	1082	700	1331	1049	1183	1343	994	1190	771	457	515	185	120	319	733	281	236	494	794	642	322	311	338	372
uc007aqo.1	Ankrd39	ankyrin repeat domain-containing protein 39	1786	5	13	18	15	16	18	21	18	21	19	31	16	2	14	8	23	21	12	24	14	15	21	45	36	34	37	63	63	64	83	43	49	42	24	17	11	32	30	24	32	38	39	27	39	26	39
uc007aqp.1	Ankrd39	Mus musculus adult male cecum cDNA, RIKEN full-length enriched library, clone:9130416N05 product:hypothetical Ankyrin repeat profile/Ankyrin-repeat/Ankyrin repeat region circular profile/Yeast DNA-binding domain containing protein, full insert sequence.	1980	5	13	20	16	16	18	22	19	23	21	32	19	2	16	8	23	22	12	26	15	16	22	47	37	38	38	64	63	71	85	44	51	43	27	17	12	35	34	30	34	41	46	29	40	27	39
uc007aqq.2	Sema4c	semaphorin-4C precursor	3640	35	65	74	80	60	89	89	86	117	74	96	66	5	66	56	78	75	84	110	75	69	99	153	149	169	175	171	161	179	202	152	148	171	111	48	104	98	102	92	131	126	125	74	119	130	151
uc007aqr.2	Sema4c	semaphorin-4C precursor	3805	38	73	82	88	61	89	93	91	123	79	102	68	5	69	57	82	78	87	115	79	71	103	159	152	169	176	179	173	190	210	156	148	178	116	50	108	104	110	97	131	128	133	80	129	136	155
uc007aqs.2	mKIAA1739	Mus musculus B16 F10Y cells cDNA, RIKEN full-length enriched library, clone:G370082P17 product:sema domain, immunoglobulin domain (Ig), transmembrane domain (TM) and short cytoplasmic domain, (semaphorin) 4C, full insert sequence.	639	5	13	12	14	3	6	7	6	12	12	14	3	0	5	4	15	9	8	17	5	3	12	12	10	17	20	23	28	17	22	27	12	17	11	6	13	16	14	10	13	18	22	13	13	16	13
uc007aqu.2	Fam178b	hypothetical protein LOC381337 isoform B	905	1	2	1	1	1	2	2	2	4	2	2	1	0	2	0	0	2	2	2	2	3	2	3	1	1	5	9	6	5	5	1	6	3	1	1	1	2	2	2	0	0	5	0	9	1	3
uc007aqv.2	Fam178b	hypothetical protein LOC381337 isoform C	1661	1	0	1	0	1	1	1	0	0	2	0	1	0	0	2	2	1	0	1	0	0	2	0	1	1	0	0	2	0	0	1	0	1	0	0	0	0	1	1	0	1	0	0	0	0	2
uc007aqw.1	Cox5b	cytochrome c oxidase subunit 5B, mitochondrial	569	24	65	71	65	81	63	95	121	108	63	100	82	9	63	58	97	97	88	77	94	73	82	127	160	173	203	172	189	178	164	126	104	131	108	47	67	50	89	70	97	130	114	75	116	129	111
uc007aqx.1	Actr1b	beta-centractin	2077	94	166	189	219	197	229	328	299	339	297	385	263	40	243	195	284	274	250	318	256	204	269	423	432	464	520	460	478	358	428	304	305	369	245	88	156	208	193	192	262	312	284	205	297	254	303
uc007aqy.1	AK016893	Mus musculus adult male testis cDNA, RIKEN full-length enriched library, clone:4933424G06 product:unclassifiable, full insert sequence.	1120	0	1	0	0	0	0	1	0	0	0	2	1	0	0	0	0	0	0	0	3	1	1	1	3	2	3	0	2	2	0	0	0	0	0	0	0	1	1	0	0	0	0	0	0	0	0
uc007aqz.1	Zap70	tyrosine-protein kinase ZAP-70	2180	0	0	0	0	0	3	1	0	2	2	1	0	0	1	0	1	1	0	3	0	0	2	3	4	8	3	1	6	5	8	5	10	6	5	2	3	5	10	4	12	8	7	4	11	8	7
uc007ara.1	Zap70	RecName: Full=Tyrosine-protein kinase ZAP-70; EC=2.7.10.2; AltName: Full=70 kDa zeta-associated protein; AltName: Full=Syk-related tyrosine kinase;	1339	0	0	0	0	0	2	1	0	2	1	1	0	0	1	0	1	1	0	2	0	0	0	1	4	6	0	1	2	3	6	3	5	4	3	1	0	4	5	3	6	5	3	3	9	5	4
uc007arb.1	Zap70	tyrosine-protein kinase ZAP-70	1041	0	0	0	0	0	2	1	0	1	1	0	0	0	1	0	1	1	0	1	0	0	0	1	4	5	0	1	2	3	5	2	4	3	3	0	0	4	5	3	6	4	2	2	4	5	4
uc007arc.1	Tmem131	transmembrane protein 131	2824	17	27	61	35	54	59	35	33	79	64	84	63	15	44	58	56	62	52	108	46	92	82	96	84	102	146	123	104	77	103	93	110	103	62	38	51	58	37	67	82	72	73	83	88	71	75
uc007ard.1	Tmem131	transmembrane protein 131	6548	68	129	193	143	166	193	161	163	267	234	326	197	39	146	194	198	216	190	313	220	253	222	361	353	373	547	483	394	307	387	312	363	343	190	124	196	194	177	246	325	310	292	303	359	303	361
uc007are.1	Vwa3b	SubName: Full=A230074B11Rik protein; Flags: Fragment;	1240	1	0	0	1	0	0	0	0	0	1	0	0	0	1	0	1	0	0	0	0	0	1	0	2	1	1	0	0	5	2	1	2	2	2	0	0	1	2	0	0	1	0	1	1	0	2
uc007arf.1	Vwa3b	SubName: Full=A230074B11Rik protein; SubName: Full=Putative uncharacterized protein; SubName: Full=RIKEN cDNA A230074B11, isoform CRA_b;	1769	1	0	0	2	0	0	0	0	0	1	0	0	0	1	0	1	0	0	0	0	0	1	0	2	1	1	0	0	5	2	1	2	2	2	0	0	1	2	0	0	1	0	1	1	0	2
uc007arh.2	4921511C04Rik	Mus musculus adult male testis cDNA, RIKEN full-length enriched library, clone:4921511C04 product:hypothetical protein, full insert sequence.	831	0	0	0	1	1	0	0	0	0	0	1	0	0	0	0	0	0	0	0	0	1	0	0	0	0	0	0	0	0	0	0	0	0	0	0	0	0	0	0	0	1	0	0	0	0	0
uc007ari.1	Cnga3	cyclic nucleotide-gated cation channel alpha-3	3498	0	2	1	0	2	1	2	1	0	1	3	2	0	0	0	0	2	0	0	0	0	1	1	3	0	0	2	2	3	2	0	1	0	3	0	0	0	1	3	1	2	0	1	0	2	0
uc007arj.1	AK051424	Mus musculus 12 days embryo spinal ganglion cDNA, RIKEN full-length enriched library, clone:D130048C09 product:unclassifiable, full insert sequence.	2910	3	3	6	13	11	10	21	4	21	16	12	10	2	13	12	19	22	11	15	17	19	20	27	25	35	43	40	32	46	43	35	45	36	14	12	25	13	19	23	23	35	35	15	38	31	26
uc007ark.1	Inpp4a	type I inositol-3,4-bisphosphate 4-phosphatase	3698	16	30	44	70	72	58	51	59	71	76	98	54	13	40	59	68	69	66	93	78	116	104	171	145	137	208	196	152	197	197	174	234	166	76	69	101	70	96	131	128	139	145	88	177	126	138
uc007arl.2	Inpp4a	type I inositol-3,4-bisphosphate 4-phosphatase	5688	23	57	66	103	114	90	78	98	112	116	135	85	18	62	88	107	108	108	150	124	169	159	261	215	208	314	312	257	295	344	243	331	234	109	91	135	114	149	200	214	231	227	148	258	198	222
uc007arm.1	AK019601	Mus musculus adult male testis cDNA, RIKEN full-length enriched library, clone:4930439A04 product:unclassifiable, full insert sequence.	405	3	1	1	2	4	4	1	0	0	2	0	2	0	1	2	2	3	4	0	4	2	3	5	5	3	7	2	2	5	5	3	2	3	4	3	1	2	3	4	2	2	5	5	4	2	2
uc007arn.1	Inpp4a	type I inositol-3,4-bisphosphate 4-phosphatase	2997	16	22	34	58	52	37	35	40	45	54	68	33	12	27	41	55	45	46	69	53	81	70	118	98	103	155	136	131	151	135	123	146	107	56	46	74	54	72	90	95	101	110	78	135	95	104
uc007aro.2	6330578E17Rik	hypothetical protein LOC76178	3862	97	187	208	207	213	210	326	264	304	302	346	282	63	221	197	272	262	226	290	267	226	299	479	515	575	653	569	618	665	692	533	502	452	290	191	280	231	342	319	379	476	421	302	443	395	428
uc007arp.1	Unc50	protein unc-50 homolog	1412	36	58	83	65	92	79	132	118	120	118	107	83	10	69	80	107	94	112	128	110	79	113	175	225	219	223	227	194	208	237	166	171	191	108	69	105	112	126	116	164	169	192	89	164	151	172
uc007arq.1	Unc50	protein unc-50 homolog	1187	33	52	74	59	82	71	120	105	109	99	96	77	8	63	73	86	83	101	115	102	71	102	148	213	201	205	195	184	191	216	154	157	171	95	65	93	97	116	104	150	149	181	83	154	134	163
uc007arr.2	Mgat4a	alpha-1,3-mannosyl-glycoprotein	6747	106	165	172	263	300	239	361	313	411	380	439	300	34	121	211	288	305	291	272	304	180	174	262	278	366	358	273	342	267	332	247	273	311	215	70	135	198	137	263	225	230	219	162	211	179	247
uc007art.2	Mgat4a	alpha-1,3-mannosyl-glycoprotein	7199	118	182	183	301	343	272	402	354	467	421	493	334	38	126	234	318	339	315	307	343	198	192	285	318	404	402	308	375	296	371	278	311	361	243	82	146	214	155	289	253	257	244	171	230	197	269
uc007aru.2	Mgat4a	alpha-1,3-mannosyl-glycoprotein	7172	118	182	183	301	340	272	402	354	467	420	493	334	38	126	234	317	339	315	307	343	198	192	285	318	404	402	307	375	296	371	278	311	361	243	82	146	214	154	289	253	257	244	171	229	197	269
uc007arv.2	Mgat4a	alpha-1,3-mannosyl-glycoprotein	7248	118	184	183	304	347	272	402	358	468	421	497	335	38	128	235	320	339	315	308	343	200	194	287	320	408	404	310	376	299	372	280	312	366	244	84	146	215	156	289	254	259	244	173	234	198	270
uc007arw.1	2010300C02Rik	hypothetical protein LOC72097	3364	5	18	10	10	14	24	14	15	14	11	25	11	2	3	5	11	16	7	10	15	1	3	8	2	3	11	6	5	6	14	13	15	35	16	4	3	9	2	14	8	16	7	5	3	2	2
uc007arx.2	2010300C02Rik	hypothetical protein LOC72097	4361	6	20	17	16	18	29	21	22	19	16	31	17	2	4	6	14	23	9	11	17	3	3	13	2	3	12	9	9	7	18	14	18	43	22	5	3	11	2	22	12	23	9	5	5	3	3
uc007ary.1	2010300C02Rik	Mus musculus adult male hypothalamus cDNA, RIKEN full-length enriched library, clone:A230090K04 product:hypothetical protein, full insert sequence.	929	0	2	4	4	5	2	3	5	3	4	4	3	0	2	1	4	3	0	0	2	2	0	3	0	0	1	1	3	1	4	1	3	5	3	1	0	1	0	3	2	5	1	1	2	1	1
uc007arz.1	Tsga10	testis-specific gene 10 protein	3400	3	5	3	6	5	10	5	8	10	9	6	3	1	4	9	9	9	4	5	4	15	27	25	34	40	27	33	34	47	37	34	26	19	15	11	18	23	27	17	31	23	39	21	40	21	51
uc007asa.1	Tsga10	testis-specific gene 10 protein	2721	3	5	3	6	5	10	5	8	10	9	6	3	1	4	9	8	9	3	5	4	14	25	24	34	40	25	30	32	45	35	33	26	18	13	9	18	21	23	17	31	23	36	21	40	20	47
uc007asb.1	Tsga10	testis-specific gene 10 protein	2511	3	5	3	6	5	10	4	8	10	9	6	3	1	3	9	8	9	3	4	4	14	24	23	34	39	25	30	32	43	35	32	24	17	12	9	17	21	23	16	30	23	35	18	39	20	46
uc007asc.1	Tsga10	testis-specific gene 10 protein	2705	3	5	3	6	5	10	4	8	10	10	6	3	1	3	9	8	9	3	4	4	14	24	23	35	39	28	32	32	44	36	32	23	17	13	10	18	21	23	18	30	23	35	19	39	20	48
uc007asd.1	Tsga10	SubName: Full=Putative uncharacterized protein;	3921	8	9	6	12	9	18	10	15	18	11	14	10	3	11	15	15	10	12	13	10	22	33	36	55	82	61	62	63	68	75	53	43	38	28	21	34	29	36	39	52	45	56	40	58	48	74
uc007ase.1	Tsga10	SubName: Full=Putative uncharacterized protein;	3896	8	9	5	11	9	18	10	15	18	11	14	10	3	11	15	15	10	13	13	10	23	35	37	55	82	62	63	63	69	76	53	44	39	30	23	34	30	39	38	51	45	56	40	57	48	77
uc007asf.1	Tsga10	SubName: Full=Putative uncharacterized protein;	3852	8	9	4	11	9	18	10	15	18	10	14	10	3	11	15	15	10	13	13	9	23	35	37	55	82	62	63	63	69	76	53	44	39	30	23	34	30	39	38	51	45	56	40	57	48	77
uc007asg.1	AK039030	Mus musculus adult male hypothalamus cDNA, RIKEN full-length enriched library, clone:A230088E03 product:unclassifiable, full insert sequence.	3089	0	0	0	0	0	0	1	2	0	0	0	0	0	1	0	4	1	1	1	1	0	1	4	0	1	0	1	1	1	2	4	1	0	0	0	1	1	1	0	1	0	1	0	1	0	1
uc007ash.2	Lipt1	lipoyltransferase 1, mitochondrial precursor	1555	2	4	7	8	11	2	5	8	9	4	11	14	0	3	8	18	9	15	10	9	7	10	12	16	15	23	18	13	18	19	18	15	11	15	4	9	11	10	9	14	21	18	8	13	20	18
uc007asi.1	Mitd1	MIT domain-containing protein 1	1229	10	18	24	20	30	21	42	38	58	46	57	43	3	35	27	52	37	32	30	28	32	34	75	67	102	110	76	110	101	108	99	64	59	39	21	29	39	73	36	60	82	83	37	63	59	82
uc007asj.1	Mrpl30	39S ribosomal protein L30, mitochondrial	691	29	54	35	42	51	45	68	74	58	51	83	56	7	38	40	51	60	48	64	57	44	54	101	128	96	111	98	113	122	127	102	63	87	64	32	50	45	62	59	60	60	90	49	71	74	86
uc007ask.1	Lyg2	lysozyme g-like protein 2 precursor	2564	607	1211	1369	569	660	1218	1185	1160	1863	1117	1435	692	85	296	833	1377	1085	199	330	605	212	9	48	97	35	141	35	9	17	75	94	132	268	312	1	20	187	6	151	87	79	63	13	12	1	32
uc007asl.1	Lyg1	lysozyme g-like protein 1 precursor	798	0	1	1	1	0	0	1	0	3	0	0	1	1	0	1	0	0	0	0	1	0	0	0	0	0	0	0	0	0	1	0	0	0	0	0	0	0	0	1	0	0	0	1	0	0	0
uc007asm.1	Txndc9	thioredoxin domain-containing protein 9	4596	52	96	116	101	104	105	134	156	130	143	139	124	14	95	90	142	105	105	126	100	95	83	125	137	165	195	189	189	158	177	138	140	160	88	37	75	90	95	99	97	143	128	94	133	103	122
uc007asn.1	Txndc9	thioredoxin domain-containing protein 9	4583	52	98	113	99	97	101	135	151	127	138	138	120	13	92	88	137	101	100	120	97	90	77	122	136	160	193	179	189	157	173	135	135	157	86	34	74	90	96	97	98	140	126	92	132	103	115
uc007aso.1	Eif5b	eukaryotic translation initiation factor 5B	7797	193	368	437	501	559	539	516	522	645	462	573	425	63	345	330	419	382	370	418	395	344	339	482	474	625	751	623	633	478	590	442	569	459	283	158	319	329	345	433	370	495	420	299	516	413	544
uc007asp.1	Rev1	DNA repair protein REV1	2743	30	50	64	56	82	77	81	86	88	75	82	61	13	44	40	51	59	54	81	58	62	58	110	107	132	145	136	107	140	126	97	97	102	61	37	62	67	84	78	81	98	113	76	128	105	152
uc007asq.1	Rev1	RecName: Full=DNA repair protein REV1; EC=2.7.7.-; AltName: Full=Rev1-like terminal deoxycytidyl transferase;	4128	39	72	80	80	116	101	108	114	119	102	108	93	18	59	59	74	78	71	99	78	83	81	152	146	169	200	177	140	189	178	134	135	143	84	57	89	99	124	114	123	135	151	108	180	149	196
uc007asr.1	Rev1	DNA repair protein REV1	4262	42	74	86	99	125	108	127	124	138	119	124	99	19	69	67	80	87	71	111	84	94	94	183	159	185	221	204	161	218	206	145	163	161	92	60	99	109	140	123	144	159	178	113	196	169	211
uc007ass.2	Aff3	AF4/FMR2 family member 3	6010	6	24	29	42	40	43	35	22	41	42	47	27	4	25	18	37	34	21	35	32	15	18	39	35	44	53	44	48	47	66	37	33	61	43	17	18	30	21	42	44	56	37	42	84	61	58
uc007ast.1	Aff3	AF4/FMR2 family member 3	2110	1	7	13	16	12	23	14	4	13	15	17	11	2	13	6	14	13	9	9	10	8	4	11	12	23	25	18	17	11	26	12	16	26	14	3	5	10	6	11	15	22	11	14	28	18	20
uc007asu.1	Aff3	AF4/FMR2 family member 3	2647	3	8	19	22	17	24	16	10	17	17	23	16	2	15	9	16	17	10	14	14	11	8	18	16	23	28	23	28	18	39	13	18	31	21	4	8	13	8	18	16	28	16	19	40	32	29
uc007asw.1	AK048050	Mus musculus adult male aorta and vein cDNA, RIKEN full-length enriched library, clone:A530010N14 product:unclassifiable, full insert sequence.	1189	1	1	2	2	3	1	2	2	2	3	1	2	0	1	0	1	4	1	0	2	1	1	2	1	1	3	2	1	4	1	0	1	1	1	0	2	3	3	1	4	0	0	1	4	1	4
uc007asx.1	Lonrf2	LON peptidase N-terminal domain and RING finger	5077	0	3	4	2	3	3	3	1	1	3	5	0	1	0	0	2	2	1	2	2	0	5	4	6	6	8	4	5	8	10	10	8	8	4	2	4	6	2	4	6	6	3	4	19	13	30
uc007asy.1	Chst10	carbohydrate sulfotransferase 10	3119	1	2	0	1	0	2	1	1	1	0	2	1	1	1	0	0	1	0	1	1	1	4	4	6	4	7	10	4	7	13	5	6	5	0	2	2	5	4	1	8	4	1	0	7	9	7
uc007asz.1	Chst10	SubName: Full=Carbohydrate sulfotransferase 10; SubName: Full=Carbohydrate sulfotransferase 10, isoform CRA_c;	5064	1	2	0	1	0	2	1	1	1	0	2	1	1	1	0	0	2	1	1	1	1	5	4	7	4	7	11	6	7	13	5	8	6	0	3	2	5	4	3	8	4	2	0	8	10	8
uc007ata.1	Chst10	RecName: Full=Carbohydrate sulfotransferase 10; EC=2.8.2.-; AltName: Full=HNK-1 sulfotransferase; Short=HNK-1ST; Short=HNK1ST;	2438	0	0	0	1	0	0	1	1	0	0	0	1	0	0	0	0	1	0	0	0	1	1	1	6	1	4	4	1	4	3	0	4	1	0	2	0	2	1	1	4	1	1	1	2	2	4
uc007atb.1	Nms	neuromedin-S preproprotein	1001	0	0	0	0	0	0	0	0	0	0	0	0	0	0	0	1	0	0	0	0	0	0	0	0	0	0	0	0	0	0	1	0	0	0	0	0	1	0	0	0	0	0	0	0	0	0
uc007atc.1	Pdcl3	phosducin-like protein 3	1706	20	52	58	61	83	65	100	96	117	101	110	72	11	56	59	90	89	72	103	74	82	107	126	146	164	187	192	161	172	185	149	120	157	71	35	77	59	93	99	111	142	118	48	108	93	126
uc007atd.2	Npas2	neuronal PAS domain-containing protein 2	4180	2	2	5	5	5	8	3	4	5	15	17	7	2	7	4	2	6	6	11	9	10	6	26	13	33	34	31	16	10	17	17	12	6	2	0	3	7	8	4	12	12	15	3	8	7	15
uc007ate.2	Gm6635	SubName: Full=Putative uncharacterized protein Gm6635;	730	12	16	22	29	23	25	37	40	37	26	29	22	4	23	23	24	19	26	32	21	16	19	38	34	39	55	40	36	34	54	37	32	43	25	9	24	37	32	32	25	44	30	19	34	24	34
uc007atf.2	Rpl31	60S ribosomal protein L31	1039	16	30	32	41	32	32	47	47	46	47	38	27	5	34	33	40	42	41	44	27	20	29	53	44	51	66	52	55	61	88	62	35	60	37	13	32	43	42	45	41	67	46	32	48	46	41
uc007atg.2	Tbc1d8	TBC1 domain family member 8	4438	28	67	49	70	75	78	88	86	91	89	93	73	17	72	53	92	85	102	111	78	125	98	157	142	178	245	195	218	239	266	202	160	207	98	71	87	98	110	112	143	177	174	146	182	156	173
uc007ath.2	Tbc1d8	TBC1 domain family member 8	3559	13	34	29	40	44	50	47	52	52	58	57	52	13	40	37	58	44	66	67	51	90	75	112	93	122	177	138	151	173	194	143	118	155	63	60	63	73	78	69	112	123	133	102	128	114	118
uc007ati.1	D1Bwg0212e	hypothetical protein LOC52846	3414	17	48	50	57	56	54	78	96	95	70	87	74	15	63	56	86	72	62	86	66	84	52	111	139	137	145	127	102	110	127	91	96	107	63	30	54	49	59	61	87	90	87	74	76	66	93
uc007atj.1	D1Bwg0212e	hypothetical protein LOC52846	2491	16	35	41	42	42	44	62	74	70	58	63	61	11	45	46	69	58	47	70	47	65	43	92	114	114	117	97	69	82	96	66	68	86	45	22	43	43	49	50	68	72	74	53	55	52	71
uc007atk.1	AK040602	Mus musculus 0 day neonate thymus cDNA, RIKEN full-length enriched library, clone:A430108H20 product:RIKEN cDNA 1600023E10 gene, full insert sequence.	1814	105	232	214	252	280	246	386	353	395	346	351	278	34	348	319	279	357	312	378	306	378	212	275	279	395	391	342	366	240	330	229	183	247	163	72	180	147	156	160	214	197	238	156	193	302	169
uc007atl.2	Rnf149	E3 ubiquitin-protein ligase RNF149 precursor	2431	343	719	724	845	873	816	1283	1275	1243	1104	1223	875	118	963	924	917	997	908	1136	967	1038	637	920	973	1123	1201	1045	1209	756	1023	700	652	932	545	214	586	470	467	531	674	719	730	424	520	684	529
uc007atm.1	Creg2	protein CREG2 precursor	5799	4	0	4	6	6	3	7	5	12	12	11	6	2	5	5	7	2	3	6	7	4	3	4	8	3	6	3	5	3	4	3	2	4	3	0	4	1	2	3	3	2	3	2	2	5	1
uc007atn.2	Rfx8	DNA-binding protein RFX8	2000	1	0	0	1	0	1	2	1	3	1	2	0	1	2	0	0	0	1	1	2	0	0	0	2	3	0	1	0	0	3	0	3	1	0	2	0	1	1	1	0	0	3	0	3	1	1
uc007ato.2	Gm3646	hypothetical protein LOC100042065	359	0	0	0	0	0	0	0	2	0	1	0	0	0	0	0	2	0	0	0	0	0	1	1	0	2	2	0	1	0	1	1	2	0	0	0	0	0	0	0	1	1	1	0	0	3	3
uc007atp.1	BC048628	Mus musculus adult male testis cDNA, RIKEN full-length enriched library, clone:1700066B17 product:unclassifiable, full insert sequence.	531	1	0	0	0	0	0	0	0	0	0	0	0	0	0	0	0	0	0	0	0	0	0	0	0	0	0	0	0	0	0	0	0	0	0	0	0	0	0	0	0	0	0	0	0	0	0
uc007atq.1	AK006899	Mus musculus adult male testis cDNA, RIKEN full-length enriched library, clone:1700066B17 product:unclassifiable, full insert sequence.	263	0	0	0	0	0	0	0	0	0	0	0	0	0	0	0	0	0	0	0	0	0	0	0	0	0	0	0	0	0	0	0	0	0	0	0	0	0	0	0	0	0	0	0	0	0	0
uc007atr.1	Map4k4	mitogen-activated protein kinase kinase kinase	5620	436	775	776	1125	1096	1231	1415	1408	1795	1471	1706	1304	216	1035	1145	1427	1455	1413	1649	1344	1553	1588	2149	2216	2632	2837	2465	2762	2145	2432	1658	1669	1958	1166	600	1236	1159	1258	1249	1342	1711	1586	1039	1674	1503	1654
uc007ats.1	Map4k4	mitogen-activated protein kinase kinase kinase	5905	464	814	825	1193	1196	1302	1502	1501	1904	1554	1803	1366	224	1092	1215	1537	1567	1506	1756	1403	1663	1691	2262	2355	2756	2976	2589	2887	2245	2555	1756	1739	2068	1244	630	1289	1216	1320	1322	1408	1800	1665	1090	1752	1580	1740
uc007att.1	AK041998	Mus musculus 3 days neonate thymus cDNA, RIKEN full-length enriched library, clone:A630051J06 product:unclassifiable, full insert sequence.	842	0	1	1	2	1	4	3	7	11	16	17	12	2	9	8	9	12	10	13	3	37	7	14	14	15	17	19	20	3	10	6	5	5	3	4	8	4	8	2	15	4	6	6	9	32	5
uc007atu.1	Il1r2	interleukin-1 receptor type 2 precursor	1343	11	9	15	49	54	46	112	99	169	277	338	136	44	166	309	95	233	209	230	256	517	106	203	139	190	146	196	145	123	122	85	92	76	33	41	137	79	99	36	120	68	132	108	205	511	67
uc007atv.1	Il1r1	interleukin-1 receptor type 1 isoform 1	4739	77	132	156	216	218	254	365	335	573	483	572	386	92	266	310	436	433	436	477	473	510	912	1159	1240	1491	1578	1565	1663	817	1088	830	585	648	302	212	858	416	629	378	842	729	876	428	592	396	511
uc007atw.1	Il1r1	interleukin-1 receptor type 1 isoform 2	4808	74	127	155	209	215	253	347	329	531	455	556	372	84	256	293	416	419	429	466	457	481	855	1095	1190	1381	1497	1463	1535	796	1052	812	580	643	302	209	825	395	596	375	810	720	851	416	583	391	494
uc007atx.1	Il1rl2	interleukin-1 receptor-like 2 precursor	1950	15	45	55	81	86	84	95	119	125	114	159	107	28	48	78	110	104	113	98	90	70	81	122	109	124	203	142	124	148	180	99	177	169	84	34	97	95	105	103	114	132	121	86	150	128	137
uc007aty.1	Il1rl2	interleukin-1 receptor-like 2 precursor	1817	14	42	50	73	76	75	92	116	115	103	148	98	26	47	75	103	97	109	95	84	68	74	115	98	116	196	130	114	141	161	95	165	160	81	31	92	88	99	100	102	120	111	80	140	119	121
uc007atz.2	Il1rl1	interleukin-1 receptor-like 1 isoform b	2820	3	11	3	10	4	38	116	105	197	194	287	261	70	95	116	192	203	214	131	151	247	202	109	409	323	332	141	361	50	96	84	34	17	7	20	290	40	124	18	43	126	70	12	32	38	29
uc007aua.2	Il1rl1	interleukin-1 receptor-like 1 isoform b	3002	4	11	3	11	4	41	121	113	204	204	299	277	71	105	123	210	213	228	135	160	259	210	114	432	349	352	153	383	53	102	92	35	17	10	19	298	40	131	18	43	130	72	14	31	40	31
uc007aub.2	Il1rl1	interleukin-1 receptor-like 1 isoform a	5279	5	9	5	12	9	29	64	71	133	128	177	148	34	61	84	137	145	164	96	130	139	127	96	315	230	227	105	266	60	85	79	44	28	15	23	226	33	91	26	50	101	57	24	51	50	35
uc007auc.2	Il1rl1	interleukin-1 receptor-like 1 isoform a	5071	4	9	5	11	9	26	59	63	126	118	165	132	33	51	77	119	135	150	92	121	127	119	91	291	204	206	93	243	57	79	71	43	28	12	23	217	33	84	26	50	97	55	22	51	46	33
uc007aud.1	Il18r1	interleukin-18 receptor 1 isoform b	1921	0	1	0	7	2	3	9	4	8	11	3	8	2	15	8	7	6	9	16	10	15	9	21	18	26	24	23	25	22	23	14	31	38	16	14	13	23	18	17	30	16	23	54	60	46	37
uc007aue.1	Il18r1	interleukin-18 receptor 1 isoform b	1094	0	1	0	3	1	1	5	2	5	5	1	4	2	12	5	6	3	6	10	8	6	5	10	8	15	14	15	15	16	13	12	17	21	12	9	8	8	12	8	22	13	11	32	38	31	23
uc007auf.1	Il18r1	interleukin-18 receptor 1 isoform b	1793	0	1	0	7	2	3	8	4	8	10	3	8	1	14	8	7	6	8	17	10	14	8	21	18	27	24	23	24	20	23	15	31	35	16	15	13	22	18	16	31	16	21	52	56	45	37
uc007aug.1	Il18r1	SubName: Full=Il18r1 protein; SubName: Full=Interleukin 18 receptor 1, isoform CRA_a; SubName: Full=Putative uncharacterized protein;	1654	1	0	0	6	1	2	6	4	9	9	4	10	0	13	7	8	6	8	19	10	11	6	20	17	23	25	23	27	21	27	12	25	35	15	13	13	24	12	18	31	17	19	48	55	44	35
uc007auh.1	Il18r1	interleukin-18 receptor 1 isoform a	2829	1	1	0	5	0	3	7	4	9	12	5	11	1	20	11	9	8	6	17	11	14	14	28	24	29	28	27	39	30	36	18	30	40	28	19	18	33	27	28	47	21	24	66	84	65	55
uc007aui.1	Il18rap	interleukin-18 receptor accessory protein	2533	0	1	0	3	1	2	13	6	15	22	16	12	4	21	25	25	25	14	36	19	51	35	57	44	86	47	69	83	31	45	33	16	19	13	23	26	16	35	11	34	37	43	49	37	46	21
uc007auj.1	Il18rap	interleukin-18 receptor accessory protein	1482	0	1	1	1	1	2	11	4	13	21	20	8	3	18	24	26	24	18	31	23	53	40	56	41	74	43	59	79	34	42	30	16	18	10	22	23	17	34	7	30	32	37	44	33	52	24
uc007auk.1	Il18rap	interleukin-18 receptor accessory protein	2481	0	0	0	2	1	2	20	12	30	39	40	21	8	33	44	38	47	29	55	40	88	75	97	72	117	84	99	147	58	62	60	26	44	14	31	51	27	60	12	64	52	77	67	65	101	43
uc007aul.1	Slc9a4	sodium/hydrogen exchanger 4	3822	0	0	2	1	0	1	1	1	2	0	0	0	0	1	0	1	1	1	2	2	3	5	3	8	2	5	3	1	3	0	2	5	2	2	0	4	1	2	0	3	1	2	0	1	1	1
uc007aum.1	Slc9a2	sodium/hydrogen exchanger 2	1871	11	33	27	30	40	53	27	49	37	36	45	26	5	18	22	27	37	41	43	26	9	2	8	14	5	17	7	5	8	13	8	16	15	19	3	2	9	2	16	6	11	5	2	6	0	9
uc007aun.1	Slc9a2	sodium/hydrogen exchanger 2	3493	40	78	88	100	128	128	125	112	110	128	141	98	9	53	60	99	116	112	117	99	26	7	19	23	19	66	12	14	22	25	29	34	58	55	8	5	28	3	39	17	29	14	6	21	10	21
uc007auo.1	Mfsd9	major facilitator superfamily domain-containing	3152	7	13	7	10	18	14	24	27	36	29	35	33	2	20	24	36	28	25	32	42	16	20	30	17	22	47	29	30	60	74	43	54	71	34	16	13	32	30	35	25	49	33	28	42	25	30
uc007aup.1	Mfsd9	RecName: Full=Major facilitator superfamily domain-containing protein 9;	3282	7	13	7	10	18	14	24	27	36	29	35	33	2	20	24	37	28	25	32	42	16	20	30	17	22	47	30	30	60	75	43	54	72	34	16	15	32	30	35	25	49	33	28	42	26	31
uc007auq.1	Tmem182	transmembrane protein 182 precursor	1096	12	15	16	26	21	23	22	23	22	18	24	14	2	19	8	21	19	4	24	25	32	48	73	60	74	81	88	86	105	114	84	62	47	44	20	31	107	31	37	68	82	46	65	78	84	96
uc007aur.1	2610017I09Rik	Mus musculus 10 days embryo whole body cDNA, RIKEN full-length enriched library, clone:2610017I09 product:hypothetical protein, full insert sequence.	507	0	0	0	0	0	0	0	0	0	0	0	0	0	0	0	0	0	0	0	0	0	0	1	0	1	0	0	0	0	0	0	0	0	0	0	0	0	0	0	0	0	0	0	1	0	1
uc007aus.1	2610017I09Rik	Mus musculus 10 days embryo whole body cDNA, RIKEN full-length enriched library, clone:2610017I09 product:hypothetical protein, full insert sequence.	642	0	0	0	0	0	0	0	0	0	0	0	0	0	0	0	0	0	0	0	0	0	0	1	0	1	0	0	0	0	0	0	0	0	0	0	1	0	0	0	0	0	0	0	1	0	1
uc007aut.1	2610017I09Rik	Mus musculus 10 days embryo whole body cDNA, RIKEN full-length enriched library, clone:2610017I09 product:hypothetical protein, full insert sequence.	595	0	0	0	0	0	0	0	0	0	0	0	0	0	0	0	0	0	0	0	0	0	0	1	0	1	0	0	0	0	0	0	0	0	0	0	1	0	0	0	0	0	0	0	1	0	1
uc007auu.1	2610017I09Rik	Mus musculus 10 days embryo whole body cDNA, RIKEN full-length enriched library, clone:2610017I09 product:hypothetical protein, full insert sequence.	546	0	0	0	0	0	0	0	0	0	0	0	0	0	0	0	0	0	0	0	0	0	0	1	0	1	0	0	0	0	0	0	0	0	0	0	0	0	0	0	0	0	0	0	1	0	1
uc007auv.1	2610017I09Rik	Mus musculus 10 days embryo whole body cDNA, RIKEN full-length enriched library, clone:2610017I09 product:hypothetical protein, full insert sequence.	1538	0	0	0	0	0	0	0	0	0	0	0	0	0	0	1	0	0	0	0	0	0	0	0	0	0	0	0	1	0	1	0	0	0	1	1	0	0	0	0	0	0	0	0	0	0	0
uc007auw.1	Pou3f3	POU domain, class 3, transcription factor 3	3064	1	1	2	3	4	3	6	5	9	3	7	2	1	4	3	2	3	1	5	3	3	6	4	4	8	11	4	6	15	16	7	10	6	2	4	4	11	8	4	6	7	6	5	5	11	5
uc007aux.2	2900092D14Rik	Mus musculus adult male hippocampus cDNA, RIKEN full-length enriched library, clone:2900092D14 product:unclassifiable, full insert sequence.	2841	0	0	0	0	1	0	0	0	0	1	1	0	0	0	0	0	0	0	0	0	0	0	1	1	1	0	0	0	2	1	1	0	1	0	0	0	0	1	0	1	0	0	0	0	0	2
uc007auy.1	AK011913	Mus musculus 10 days embryo whole body cDNA, RIKEN full-length enriched library, clone:2610100L23 product:hypothetical protein, full insert sequence.	981	0	0	0	0	0	0	1	0	0	0	0	0	0	0	0	0	0	0	0	0	0	0	0	0	1	0	0	0	0	0	0	0	1	0	1	0	0	0	0	0	0	0	0	0	0	0
uc007auz.2	Mrps9	28S ribosomal protein S9, mitochondrial	2473	15	34	38	43	56	45	79	72	70	64	63	56	9	33	48	61	36	39	47	51	43	68	84	73	96	127	92	108	87	112	82	69	66	45	34	30	47	53	44	51	76	68	56	80	79	105
uc007ava.2	Mrps9	28S ribosomal protein S9, mitochondrial	1419	29	49	45	58	65	75	116	109	106	120	109	113	11	65	64	116	72	57	60	74	64	84	117	124	154	195	165	183	152	177	131	126	139	91	41	53	75	95	64	91	137	100	61	110	103	141
uc007avb.1	Mrps9	28S ribosomal protein S9, mitochondrial	1186	17	34	26	30	34	34	73	56	55	59	58	77	6	33	37	65	52	39	35	37	40	48	76	69	98	117	87	111	83	91	87	86	82	46	24	28	38	53	48	52	85	60	36	60	56	91
uc007avc.2	Gpr45	Mus musculus adult male epididymis cDNA, RIKEN full-length enriched library, clone:9230112G11 product:unclassifiable, full insert sequence.	2038	0	0	0	0	0	0	1	0	0	1	0	0	1	0	1	0	0	0	1	1	0	1	0	1	2	0	2	1	5	2	1	1	1	0	0	3	0	2	0	2	0	0	0	0	1	2
uc007avd.2	Gpr45	probable G-protein coupled receptor 45	3860	0	0	0	0	0	1	0	0	1	3	1	0	0	0	1	1	2	0	1	1	2	0	0	0	1	0	0	1	3	1	1	0	2	0	0	2	0	1	0	1	0	0	0	0	0	0
uc007ave.1	Tgfbrap1	transforming growth factor-beta	5093	35	67	109	103	106	94	117	131	168	127	162	104	21	63	90	106	89	114	145	112	109	140	240	202	186	306	243	206	256	325	216	245	234	121	82	113	155	104	152	206	203	181	135	189	156	164
uc007avf.1	Tgfbrap1	transforming growth factor-beta	5538	38	69	111	104	109	98	124	138	171	125	164	102	21	63	91	110	90	113	146	113	111	140	237	201	180	309	241	207	255	327	213	242	237	124	84	112	156	107	154	210	199	183	139	191	160	165
uc007avg.1	Tgfbrap1	Mus musculus 7 days embryo whole body cDNA, RIKEN full-length enriched library, clone:C430019A16 product:TGF BETA RECEPTOR ASSOCIATED PROTEIN-1 homolog [Homo sapiens], full insert sequence.	3160	12	16	28	21	23	26	36	27	28	24	35	22	4	18	24	24	24	26	35	24	29	40	37	36	44	61	58	48	56	81	41	66	40	28	13	15	31	31	34	36	36	34	34	55	36	30
uc007avh.1	Tgfbrap1	RecName: Full=Transforming growth factor-beta receptor-associated protein 1; Short=TGF-beta receptor-associated protein 1; Short=TRAP-1; Short=TRAP1;	1818	9	20	25	26	17	27	32	39	43	31	45	27	3	21	13	36	32	35	30	30	30	35	74	55	62	87	55	55	72	73	56	50	73	33	21	42	36	24	35	39	62	44	24	51	38	45
uc007avi.1	Tgfbrap1	RecName: Full=Transforming growth factor-beta receptor-associated protein 1; Short=TGF-beta receptor-associated protein 1; Short=TRAP-1; Short=TRAP1;	3498	12	22	31	29	21	32	39	53	46	32	51	28	3	23	15	44	35	36	34	32	35	36	71	57	57	94	60	59	73	75	55	53	79	36	24	41	39	31	42	45	63	48	31	55	47	49
uc007avj.1	AI597479	ashwin	3457	49	103	93	87	90	108	119	105	137	109	120	108	16	83	55	117	87	65	94	94	95	89	129	158	160	175	158	167	186	192	151	129	133	97	49	65	87	96	102	115	143	147	84	170	149	155
uc007avk.1	Fhl2	four and a half LIM domains protein 2	1563	31	44	55	65	67	68	104	115	132	95	109	95	18	63	107	114	159	118	131	128	84	61	164	126	125	248	140	119	225	248	172	151	200	140	67	77	109	91	117	163	152	139	101	120	148	149
uc007avl.1	Fhl2	four and a half LIM domains protein 2	1414	24	38	51	55	57	61	92	101	116	89	101	82	17	54	93	98	147	104	114	115	75	60	142	109	110	210	124	107	184	207	147	123	176	122	60	66	98	83	99	137	126	111	90	111	132	132
uc007avm.2	Rpl29	60S ribosomal protein L29	638	24	57	69	106	94	91	93	103	117	89	103	70	8	62	57	79	79	59	78	73	62	71	87	116	146	160	131	178	151	183	120	146	156	67	37	59	65	94	92	113	166	106	57	97	123	109
uc007avn.1	Nck2	Mus musculus 0 day neonate head cDNA, RIKEN full-length enriched library, clone:4833426I10 product:unclassifiable, full insert sequence.	1543	9	14	22	34	19	31	33	31	32	32	41	38	3	15	20	23	24	28	33	30	15	20	25	18	39	48	34	29	46	51	46	38	46	29	10	20	33	18	25	22	48	31	18	23	33	31
uc007avo.2	Nck2	non-catalytic region of tyrosine kinase adaptor	2775	39	68	98	137	112	117	157	132	146	124	191	159	14	77	108	144	143	132	134	130	64	68	140	112	165	234	148	169	180	238	175	181	262	138	44	69	103	85	137	112	202	145	84	155	137	142
uc007avp.2	1500015O10Rik	augurin precursor	888	0	1	1	1	1	5	4	1	2	1	7	2	2	1	1	3	0	2	3	2	1	9	9	15	14	14	14	8	22	24	21	10	16	15	21	32	7	44	12	14	21	20	6	28	22	18
uc007avq.1	Uxs1	UDP-glucuronic acid decarboxylase 1	1263	8	12	14	21	21	26	20	26	26	26	31	22	6	14	22	28	23	20	29	18	27	32	46	53	51	61	59	56	41	42	34	40	34	20	11	19	22	28	25	16	33	28	19	43	22	37
uc007avr.1	Tpp2	SubName: Full=Putative uncharacterized protein;	1399	31	42	68	61	80	92	104	112	91	115	117	99	12	76	81	91	102	95	132	88	96	111	142	202	202	221	189	221	170	202	146	138	132	86	53	71	99	100	76	122	131	128	93	124	150	143
uc007avs.1	Tpp2	tripeptidyl-peptidase 2	4649	123	189	261	253	283	346	392	396	398	409	455	352	50	296	338	356	408	335	448	355	393	415	591	748	835	871	750	851	659	745	543	456	531	315	223	326	372	417	362	451	541	518	312	517	612	522
uc007avt.1	Tpp2	tripeptidyl-peptidase 2	4610	123	188	261	251	281	346	391	394	398	407	454	352	50	295	338	356	407	335	443	354	392	415	586	744	833	867	750	850	656	744	542	456	529	314	223	326	371	417	359	449	541	518	311	517	608	520
uc007avu.1	Tpp2	SubName: Full=Tpp2 protein; Flags: Fragment;	1132	41	59	70	76	77	101	122	108	135	116	114	92	22	83	97	106	124	96	142	99	138	114	169	220	254	259	217	248	184	212	156	121	141	83	72	97	111	129	114	140	160	157	91	166	175	158
uc007avv.1	A530098C11Rik	hypothetical protein LOC433294	1086	4	4	5	9	7	11	11	6	5	6	4	8	0	10	2	3	0	2	5	5	4	8	7	11	13	7	2	14	11	5	12	6	14	7	4	2	3	10	5	26	9	8	6	27	18	28
uc007avw.1	A530098C11Rik	Mus musculus adult male aorta and vein cDNA, RIKEN full-length enriched library, clone:A530098C11 product:hypothetical SAM (and some other nucleotide) binding motif containing protein, full insert sequence.	3454	4	5	8	15	9	14	18	10	10	13	11	12	1	8	9	5	6	6	9	5	10	8	13	12	18	22	17	20	20	15	18	13	15	8	8	5	10	13	11	28	12	12	13	35	20	40
uc007avx.2	1700029F09Rik	hypothetical protein LOC75623	1468	6	19	25	15	17	32	28	28	34	27	38	30	5	18	22	36	22	19	31	37	19	19	44	56	46	48	51	44	36	37	38	21	17	17	8	11	23	26	23	10	29	21	14	16	22	27
uc007avy.2	1700029F09Rik	hypothetical protein LOC75623	1534	7	19	26	16	18	32	28	30	37	28	38	32	5	20	24	36	24	20	32	37	20	19	45	56	49	50	52	47	38	40	40	22	17	17	8	12	23	26	23	11	31	23	15	16	22	27
uc007avz.2	1700029F09Rik	hypothetical protein LOC75623	1265	7	20	27	17	23	34	29	38	39	27	38	33	5	20	23	35	26	23	33	40	22	22	50	59	57	52	60	53	41	44	43	24	18	16	8	12	24	24	25	12	34	24	16	16	24	27
uc007awa.2	1700029F09Rik	hypothetical protein LOC75623	1143	6	20	26	16	22	33	29	36	36	26	38	31	5	18	21	35	24	22	32	40	21	22	49	59	53	50	59	50	39	41	41	23	18	16	8	11	24	24	25	11	32	22	15	16	24	27
uc007awb.1	Kdelc1	KDEL motif-containing protein 1 precursor	2324	10	22	25	27	40	31	43	38	48	45	43	39	7	31	38	38	43	42	61	31	39	94	126	145	117	191	141	155	110	136	118	105	86	54	32	62	83	82	61	73	104	108	63	109	83	109
uc007awc.1	Kdelc1	KDEL motif-containing protein 1 precursor	2039	5	16	17	18	30	19	31	27	35	36	34	27	5	23	26	25	33	29	40	22	26	65	87	93	88	124	94	98	78	93	83	69	66	40	18	42	59	62	43	52	70	83	45	70	59	72
uc007awd.2	Bivm	basic immunoglobulin-like variable	3574	18	20	26	32	18	14	40	41	40	46	41	31	7	23	18	41	40	35	36	40	24	48	69	61	83	88	84	75	114	98	51	75	62	41	33	31	49	51	60	44	73	68	45	78	67	76
uc007awe.2	Bivm	basic immunoglobulin-like variable	3377	18	19	24	31	15	14	38	39	38	44	40	29	7	22	18	40	38	33	34	40	23	45	69	55	81	85	83	68	111	95	50	72	60	40	31	31	46	48	55	41	71	65	42	71	63	71
uc007awf.2	Bivm	basic immunoglobulin-like variable	3571	18	19	24	31	15	14	40	41	40	46	43	30	7	23	20	42	38	33	36	44	24	46	71	55	82	89	88	70	114	102	51	78	64	40	32	32	48	49	57	41	74	69	43	75	65	77
uc007awg.1	AK163166	Mus musculus 10 days neonate cerebellum cDNA, RIKEN full-length enriched library, clone:B930033H10 product:excision repair cross-complementing rodent repair deficiency,complementation group 5, full insert sequence.	1779	6	14	8	17	18	16	28	24	26	27	20	18	2	18	14	20	24	10	15	15	11	14	30	19	27	41	22	30	32	38	25	38	37	24	13	12	20	22	20	29	27	21	17	21	22	25
uc007awh.2	Ercc5	SubName: Full=Putative uncharacterized protein; Flags: Fragment;	3188	41	71	81	105	103	88	127	121	146	112	140	106	16	89	83	104	93	97	116	85	84	101	157	149	186	214	158	152	154	176	141	142	181	116	57	62	99	82	107	107	138	147	79	140	116	128
uc007awi.2	Ercc5	DNA repair protein complementing XP-G cells	4010	46	83	87	116	126	101	148	141	161	137	159	122	18	95	95	129	112	121	131	102	99	120	180	184	209	247	190	186	178	218	174	160	204	129	69	71	124	98	119	125	166	167	90	169	149	148
uc007awj.1	Ercc5	SubName: Full=Putative uncharacterized protein; Flags: Fragment;	2994	41	71	81	104	103	87	125	121	144	112	136	106	16	88	82	102	93	96	114	83	82	100	157	148	184	212	158	149	149	172	140	142	178	114	57	62	98	80	107	106	138	147	79	140	116	127
uc007awk.1	4832428D23Rik	hypothetical protein LOC403183	3181	1	1	1	3	0	0	3	3	4	3	0	2	3	1	0	1	1	0	2	0	1	2	1	0	0	1	0	1	1	2	1	1	3	0	1	1	0	2	1	2	0	3	0	8	2	4
uc007awl.2	Gulp1	PTB domain-containing engulfment adapter protein	1421	3	11	8	10	7	19	17	12	12	14	20	16	1	8	7	11	9	12	19	18	13	34	60	50	66	76	71	51	123	98	65	55	68	29	28	30	31	57	47	73	60	66	54	94	72	88
uc007awm.2	Gulp1	PTB domain-containing engulfment adapter protein	2976	8	21	27	24	21	32	45	34	27	29	42	35	3	15	22	35	30	25	45	40	34	83	140	115	157	163	164	114	252	210	126	146	143	66	61	72	65	134	106	159	148	149	122	201	167	200
uc007awn.2	Gulp1	Mus musculus 13 days embryo head cDNA, RIKEN full-length enriched library, clone:3110030A04 product:CED-6 PROTEIN homolog [Homo sapiens], full insert sequence.	2914	8	20	27	24	21	30	44	34	27	27	41	34	3	15	22	35	30	24	44	39	34	83	135	114	154	160	160	111	249	205	121	144	141	63	59	72	65	133	104	155	142	147	119	193	164	194
uc007awp.2	Col3a1	SubName: Full=Putative uncharacterized protein; Flags: Fragment;	3159	774	1473	1474	3306	3670	3170	3134	3040	3994	3242	3836	2459	332	895	1004	1707	1602	1559	2149	2158	1596	8484	12823	12110	12666	13125	18476	11911	17244	17793	13088	16363	14275	6848	6185	11995	5902	19018	7532	16761	9131	14669	14634	30025	23743	31084
uc007awq.2	Col3a1	collagen alpha-1(III) chain precursor	5564	3050	6207	5525	13004	14376	13720	13278	13044	17872	13669	16401	10075	1377	3916	4782	7764	7118	7899	10694	9848	7430	40183	66587	53497	56765	62347	78685	49760	80662	83039	57324	79096	71660	35092	27121	57069	27995	73962	32771	72359	40223	67251	55817	130381	98025	132093
uc007awr.1	Col5a2	collagen alpha-2(V) chain precursor	6615	247	472	412	700	817	837	1024	1052	1032	903	1125	902	120	369	621	839	719	668	1001	860	775	3927	6138	5923	7239	7334	7590	6456	11224	10942	7328	7147	7659	3915	3395	6072	5249	7646	3659	8080	5473	7663	6179	11335	10081	12672
uc007aws.1	Col5a2	SubName: Full=Putative uncharacterized protein;	1970	68	106	109	201	227	231	286	295	269	258	305	241	31	105	176	242	209	185	255	248	182	1049	1555	1630	2158	2143	2255	2034	3152	3080	2016	1972	2119	950	929	1586	1333	2112	1004	2220	1543	2126	1774	3307	2956	3656
uc007awt.1	Wdr75	WD repeat-containing protein 75	2612	66	126	116	142	125	150	230	182	216	171	211	160	28	139	106	171	140	147	174	142	108	149	174	253	300	312	279	282	206	204	188	170	172	111	49	104	109	122	135	123	148	188	112	141	115	159
uc007awu.1	Slc40a1	solute carrier family 40 member 1	3380	359	722	874	792	805	918	1022	999	1072	1027	1213	740	72	642	631	737	854	769	709	704	322	76	161	168	167	397	170	130	231	386	229	365	491	368	62	97	265	115	355	233	281	210	120	164	186	235
uc007awv.1	Slc40a1	solute carrier family 40 member 1	3913	125	224	263	277	284	294	309	310	339	321	384	218	19	201	197	208	268	213	231	210	123	29	56	52	54	112	51	46	69	102	75	103	139	98	18	16	90	41	104	69	78	68	43	44	55	75
uc007awx.2	Dnahc7b	dynein, axonemal, heavy chain 7B	12318	13	28	30	36	48	16	34	38	18	30	34	19	3	10	15	31	25	28	23	27	5	4	13	3	4	39	9	10	22	57	48	50	101	51	9	11	35	13	80	33	54	22	42	34	9	27
uc007awy.1	Dnahc7b	Mus musculus dynein, axonemal, heavy chain 7B, mRNA (cDNA clone IMAGE:5363263), with apparent retained intron.	5522	5	16	10	18	18	6	19	14	15	17	21	9	2	2	3	10	13	15	11	13	0	1	5	1	0	16	6	4	11	28	17	19	43	18	4	5	14	7	31	11	26	8	12	16	3	13
uc007awz.2	Dnahc7b	Mus musculus adult male testis cDNA, RIKEN full-length enriched library, clone:4931404K22 product:Ciliary dynein heavy chain 7 homolog [Homo sapiens], full insert sequence.	2978	2	7	5	5	10	4	8	7	4	5	9	4	0	2	3	4	6	2	0	6	1	0	3	1	0	4	1	0	3	8	7	7	19	10	2	2	6	2	13	4	6	1	12	5	2	4
uc007axa.1	AK219219	Mus musculus cDNA, clone:Y2G0101J20, strand:minus, reference:ENSEMBL:Mouse-Transcript-ENST:ENSMUST00000015800, based on BLAT search.	57	0	0	0	0	0	0	0	1	0	0	0	0	1	0	0	0	1	2	1	3	0	0	1	1	0	1	0	1	3	0	2	1	0	1	1	0	0	0	1	1	1	1	1	0	1	0
uc007axb.1	BC048766	Mus musculus dynein, axonemal, heavy chain 7C, mRNA (cDNA clone IMAGE:6773387).	678	0	1	1	0	1	1	0	0	1	2	0	0	0	1	1	0	0	0	0	0	0	0	0	0	0	0	1	0	1	1	0	0	1	0	0	0	1	0	1	0	2	1	0	0	0	0
uc007axc.1	Slc39a10	zinc transporter ZIP10 precursor	4961	468	957	1209	943	1022	1034	1157	1119	1063	858	1019	768	76	566	509	956	784	444	620	690	276	212	669	280	427	879	633	394	521	512	613	537	904	646	123	210	245	262	675	425	698	488	332	333	267	375
uc007axd.1	Slc39a10	zinc transporter ZIP10 precursor	2624	299	621	762	656	677	697	761	752	729	574	648	508	58	390	332	597	488	288	420	453	178	152	444	190	301	581	408	255	343	359	405	348	600	421	79	140	148	170	445	280	464	320	224	219	171	236
uc007axe.1	AK219219	Mus musculus cDNA, clone:Y2G0101J20, strand:minus, reference:ENSEMBL:Mouse-Transcript-ENST:ENSMUST00000015800, based on BLAT search.	58	0	0	0	0	1	0	0	0	0	0	0	1	1	0	0	1	1	0	1	1	0	0	0	0	1	0	1	0	1	0	1	0	0	1	0	0	0	0	0	0	0	1	0	0	1	1
uc007axf.1	C230029F24Rik	SubName: Full=Putative uncharacterized protein;	542	0	0	0	0	0	0	0	1	0	0	0	0	0	0	0	0	0	0	0	0	1	0	0	0	0	0	0	0	0	0	0	0	0	0	0	0	0	2	0	0	0	0	0	0	0	0
uc007axg.2	BC029710	Mus musculus lung RCB-0558 LLC cDNA, RIKEN full-length enriched library, clone:G730001L10 product:unclassifiable, full insert sequence.	2458	0	0	0	0	0	1	0	1	0	0	0	0	0	1	0	1	1	0	0	0	0	0	0	0	0	1	0	0	0	0	1	1	1	0	1	1	0	1	0	0	0	0	0	1	2	0
uc007axh.1	AK020188	Mus musculus adult male corpus striatum cDNA, RIKEN full-length enriched library, clone:7630402F16 product:unclassifiable, full insert sequence.	1274	1	1	0	1	0	0	1	2	1	2	2	0	0	3	3	1	2	3	0	0	0	0	1	0	1	1	0	0	0	0	0	2	0	2	0	0	0	0	0	1	1	2	0	0	3	1
uc007axi.1	TMEFF2	Mus musculus TMEFF2 mRNA, complete cds.	2718	0	4	6	4	6	5	8	9	2	9	5	5	2	5	4	2	1	2	20	6	9	24	27	27	39	28	48	30	78	90	34	57	62	23	12	35	10	41	21	42	19	43	20	63	38	34
uc007axj.1	Tmeff2	tomoregulin-2 precursor	3339	1	4	4	5	6	11	13	11	3	9	9	11	0	5	5	3	6	8	27	9	17	51	78	65	72	73	123	71	181	201	81	118	133	66	44	69	31	97	59	97	49	89	58	160	92	84
uc007axk.1	Sdpr	serum deprivation-response protein	3055	46	74	110	95	127	92	121	111	100	87	96	96	8	52	61	114	96	98	114	78	78	264	381	332	390	565	515	355	796	769	490	355	526	189	176	225	251	343	317	356	443	410	262	609	462	482
uc007axl.1	AK006937	Mus musculus adult male testis cDNA, RIKEN full-length enriched library, clone:1700072G22 product:unclassifiable, full insert sequence.	546	0	2	2	1	2	0	0	4	3	3	9	1	1	1	4	1	9	3	6	4	11	0	0	0	0	1	0	0	0	0	0	0	0	0	0	0	0	0	0	1	1	1	0	1	5	2
uc007axm.1	Nabp1	Mus musculus adult male testis cDNA, RIKEN full-length enriched library, clone:4930434H03 product:similar to HYPOTHETICAL 22.3 KDA PROTEIN (UNKNOWN) (PROTEIN FOR MGC:2731) [Homo sapiens], full insert sequence.	4645	218	437	432	505	489	623	653	628	857	730	884	526	107	626	794	480	807	610	722	682	1013	354	424	493	605	588	697	688	415	451	390	292	333	226	122	185	134	233	296	215	468	292	230	254	728	248
uc007axn.1	Obfc2a	SOSS complex subunit B2	2838	147	270	290	320	344	429	432	435	538	449	587	328	79	418	497	332	545	418	483	459	699	272	336	426	480	500	568	531	351	381	353	247	255	158	100	185	121	216	238	215	367	264	169	235	518	227
uc007axo.1	Obfc2a	SOSS complex subunit B2	2311	129	226	247	271	293	359	367	373	445	376	488	287	67	362	429	304	450	361	395	398	584	243	298	389	437	444	513	473	309	340	306	213	220	139	87	159	102	187	205	192	322	234	146	214	443	200
uc007axp.1	Obfc2a	RecName: Full=SOSS complex subunit B2; AltName: Full=Oligonucleotide/oligosaccharide-binding fold-containing protein 2A; AltName: Full=Sensor of single-strand DNA complex subunit B2; AltName: Full=Sensor of ssDNA subunit B2; Short=SOSS-B2; AltName: Full=Single-stranded DNA-binding protein 2;	2714	148	269	286	319	332	419	435	429	534	458	590	333	78	420	501	329	553	406	486	458	698	261	335	432	469	500	573	533	351	384	351	248	257	167	99	182	114	219	233	214	365	264	175	230	505	222
uc007axq.1	AK043869	Mus musculus 10 days neonate cortex cDNA, RIKEN full-length enriched library, clone:A830044A12 product:unclassifiable, full insert sequence.	3889	6	9	8	6	12	7	10	12	19	13	9	7	1	10	4	7	7	5	9	6	3	0	1	1	0	2	0	1	2	6	3	2	3	1	1	2	2	0	1	1	1	5	3	1	1	1
uc007axr.2	Myo1b	myosin-Ib isoform 2	4954	92	174	221	316	339	276	403	393	408	368	412	302	48	169	313	339	334	411	334	397	285	347	531	569	680	695	579	661	628	705	493	514	563	382	163	348	402	385	471	426	528	492	296	507	504	661
uc007axs.2	Myo1b	myosin-Ib isoform 1	5041	94	176	223	319	341	280	409	393	413	369	413	303	48	170	316	344	338	413	335	399	289	350	536	577	691	700	587	667	636	713	497	520	566	385	166	352	404	390	476	434	535	497	298	508	509	669
uc007axt.2	Myo1b	myosin-Ib isoform 2	3055	62	114	138	204	220	176	259	253	254	244	266	199	31	115	209	226	201	255	227	265	187	228	348	373	459	471	381	444	392	469	312	360	386	245	106	232	273	241	297	286	338	307	170	319	319	401
uc007axu.2	Myo1b	SubName: Full=Putative uncharacterized protein Myo1b;	3107	9	22	53	76	71	62	96	88	71	74	83	56	13	47	66	70	44	80	80	83	53	56	87	100	136	123	130	133	122	137	89	122	138	87	37	77	89	87	84	93	115	94	49	101	92	132
uc007axv.2	Myo1b	Mus musculus 0 day neonate eyeball cDNA, RIKEN full-length enriched library, clone:E130307B17 product:myosin Ib, full insert sequence.	1611	6	17	29	44	46	33	48	49	43	41	47	31	4	20	42	42	28	46	33	55	40	42	58	59	76	68	67	83	75	79	55	81	85	54	22	36	45	47	49	61	66	62	28	51	52	75
uc007axw.1	Stat4	Mus musculus 16 days neonate thymus cDNA, RIKEN full-length enriched library, clone:A130029B15 product:signal transducer and activator of transcription 4, full insert sequence.	1406	0	0	0	0	1	1	1	3	3	1	1	2	0	1	0	1	2	2	0	1	10	4	3	7	16	5	4	7	9	14	6	5	7	4	3	5	4	5	3	14	2	5	13	21	9	8
uc007axx.1	Stat4	signal transducer and activator of transcription	2981	1	1	1	0	0	2	6	6	4	10	9	4	1	7	4	8	7	12	12	7	20	10	9	20	38	15	11	17	29	26	19	14	19	12	10	12	7	21	11	34	8	21	41	60	32	27
uc007axy.1	Stat1	Mus musculus adult male colon cDNA, RIKEN full-length enriched library, clone:9030611B09 product:signal transducer and activator of transcription 1, full insert sequence.	1478	14	32	32	47	45	48	62	54	72	66	66	53	10	49	53	62	70	72	58	64	95	93	191	143	221	252	310	207	511	592	560	391	175	117	248	114	86	310	189	263	355	281	288	202	274	415
uc007axz.1	Stat1	signal transducer and activator of transcription	2697	27	53	62	98	97	89	118	116	159	139	140	124	14	90	110	136	141	165	133	124	221	216	392	309	460	542	686	469	1137	1309	1230	815	408	257	541	239	183	690	392	568	803	633	639	402	608	859
uc007aya.1	Stat1	signal transducer and activator of transcription	5166	43	69	98	130	143	122	167	166	220	193	214	182	29	134	163	214	214	234	206	168	314	312	573	464	663	756	932	663	1509	1737	1647	1093	565	354	746	348	246	912	533	809	1114	907	917	591	855	1255
uc007ayb.1	Stat1	signal transducer and activator of transcription	5099	43	69	98	130	143	122	165	165	219	192	214	182	29	133	161	214	214	234	205	168	314	311	573	464	660	755	930	660	1508	1735	1646	1092	564	354	746	348	246	911	533	806	1112	906	917	589	854	1253
uc007ayc.1	Stat1	signal transducer and activator of transcription	5133	40	66	95	126	140	115	160	160	214	184	207	178	30	127	158	209	206	231	207	164	301	298	556	447	631	726	879	630	1444	1666	1565	1053	543	347	726	341	230	864	508	774	1060	872	879	563	811	1193
uc007ayd.1	Stat1	signal transducer and activator of transcription	3727	23	36	57	67	84	63	89	88	123	106	131	109	19	75	98	133	122	137	124	82	178	182	326	287	379	426	515	379	817	944	901	575	334	187	417	194	134	477	286	461	630	517	544	337	486	724
uc007aye.2	Gls	glutaminase isoform 1	4973	60	105	110	133	159	188	228	213	253	232	288	191	31	176	220	198	280	215	280	265	310	325	484	541	620	581	620	602	553	595	415	360	392	211	181	288	241	338	239	381	388	420	276	514	406	476
uc007ayg.1	Gls	glutaminase isoform 1	3245	46	92	116	139	147	147	179	203	234	192	219	162	30	150	188	195	197	166	188	172	248	295	370	557	547	478	503	535	418	467	347	286	305	169	147	261	161	322	200	348	324	330	255	489	394	430
uc007ayh.2	Nab1	NGFI-A-binding protein 1	5088	70	120	133	158	151	158	230	200	232	221	252	209	37	162	197	182	247	233	242	192	268	231	418	384	415	458	387	399	409	454	319	304	370	234	116	231	180	220	248	300	311	292	205	302	313	272
uc007ayk.3	Tmem194b	SubName: Full=Putative uncharacterized protein; SubName: Full=RIKEN cDNA 5330401P04, isoform CRA_e;	2880	7	13	14	11	27	16	24	21	21	19	30	20	5	5	22	29	16	27	21	16	20	29	63	42	67	57	56	42	58	75	35	42	54	27	25	25	22	32	25	40	54	53	37	39	45	41
uc007ayl.2	Mfsd6	major facilitator superfamily domain-containing	4770	85	188	197	210	248	241	277	270	342	259	294	244	37	186	181	275	238	264	287	232	190	137	218	202	250	331	243	238	222	307	212	268	309	206	73	108	144	105	201	169	177	168	108	139	178	129
uc007aym.1	Mfsd6	major facilitator superfamily domain-containing	3349	30	97	100	106	118	110	134	132	180	113	149	112	16	94	86	141	107	138	148	113	102	67	100	105	134	171	113	119	113	167	114	149	146	101	37	64	80	53	94	75	101	90	48	68	87	55
uc007ayn.1	Mfsd6	major facilitator superfamily domain-containing	2841	28	79	75	81	101	81	107	113	140	101	113	87	15	70	66	104	91	108	127	89	79	51	70	76	111	129	93	100	97	144	98	109	123	75	28	52	63	46	80	62	86	68	44	57	73	42
uc007ayo.2	Inpp1	inositol polyphosphate 1-phosphatase	1774	5	11	9	15	19	16	21	20	30	18	20	21	3	19	13	16	24	16	21	25	31	23	47	41	46	44	53	33	55	72	51	49	37	34	16	32	25	40	24	30	38	42	30	55	44	54
uc007ayp.1	Hibch	3-hydroxyisobutyryl-CoA hydrolase, mitochondrial	1704	16	39	42	54	53	44	64	66	68	54	58	71	9	33	23	53	45	25	34	49	30	62	79	100	94	125	116	107	115	105	73	96	86	55	37	52	42	47	63	74	83	68	50	101	73	75
uc007ayq.1	AK217058	Mus musculus cDNA, clone:Y0G0126H04, strand:minus, reference:ENSEMBL:Mouse-Transcript-ENST:ENSMUST00000050567, based on BLAT search.	415	0	2	1	0	1	0	1	0	0	0	0	0	1	0	0	1	0	0	0	0	1	2	0	0	2	0	3	0	2	2	0	8	6	0	0	1	1	1	1	2	2	5	0	8	3	2
uc007ayr.1	1700019D03Rik	hypothetical protein LOC67080	834	2	3	3	3	9	4	4	2	1	2	1	1	1	1	0	2	0	0	1	1	2	4	3	2	3	1	7	0	10	7	2	29	14	2	3	4	6	4	6	10	7	13	3	22	6	8
uc007ays.1	1700019D03Rik	hypothetical protein LOC67080	816	1	3	3	2	9	4	4	1	1	1	1	1	1	1	0	2	0	0	0	1	2	3	2	2	2	1	6	0	9	6	2	25	13	2	2	4	6	4	5	8	6	12	3	19	6	8
uc007ayt.1	Mstn	growth/differentiation factor 8 precursor	2682	16	9	40	40	48	31	27	28	20	12	10	8	3	15	1	9	8	5	14	1	11	18	18	14	32	17	31	23	154	113	72	41	71	29	79	8	5	26	104	71	33	77	21	130	161	97
uc007ayu.1	1700019A02Rik	hypothetical protein LOC69397	627	0	0	0	0	0	0	0	0	1	0	0	0	0	0	0	1	0	1	2	0	0	0	0	1	0	0	0	0	0	0	0	0	0	0	0	0	0	2	0	1	1	0	0	0	0	0
uc007ayv.1	Pms1	PMS1 protein homolog 1	3031	13	13	35	23	21	24	37	41	43	39	47	38	0	25	22	36	23	21	23	26	15	17	25	45	50	53	37	40	47	41	37	33	44	23	9	12	14	22	23	21	49	32	20	23	21	36
uc007ayw.1	AK052226	Mus musculus 13 days embryo heart cDNA, RIKEN full-length enriched library, clone:D330010E15 product:unclassifiable, full insert sequence.	531	0	2	2	2	1	0	0	4	2	3	2	3	0	2	2	4	2	0	2	2	2	0	4	0	3	1	4	1	3	1	1	0	0	2	0	0	1	1	0	1	0	1	1	2	0	2
uc007ayx.1	Pms1	PMS1 protein homolog 1	2473	10	12	29	23	19	21	32	40	36	36	36	36	0	24	20	26	22	20	22	21	12	16	21	41	44	38	31	35	42	39	30	27	40	20	7	10	13	18	20	18	42	28	19	19	17	32
uc007ayy.2	Ormdl1	ORM1-like protein 1	3076	3	17	24	14	19	26	27	27	27	16	19	15	8	12	15	26	21	14	25	18	6	14	19	15	29	23	33	32	26	26	33	21	25	17	7	7	6	9	10	9	17	17	13	13	12	13
uc007aza.1	Osgepl1	probable O-sialoglycoprotein endopeptidase 2	2283	12	21	17	19	22	26	34	20	39	30	35	33	3	14	18	26	26	12	28	15	17	24	48	47	60	53	35	41	52	66	43	53	43	16	9	22	28	22	18	32	37	23	20	43	43	43
uc007azb.1	Osgepl1	probable O-sialoglycoprotein endopeptidase 2	1661	11	22	16	20	22	28	35	19	37	28	36	31	3	14	19	26	24	13	29	15	16	25	50	46	62	53	34	41	54	60	44	50	42	16	7	22	27	24	21	33	37	24	19	39	42	40
uc007azc.1	Osgepl1	Mus musculus 10 days embryo whole body cDNA, RIKEN full-length enriched library, clone:2610001M19 product:similar to PUTATIVE SIALOGLYCOPROTEASE TYPE 2 [Homo sapiens], full insert sequence.	1584	11	19	16	20	22	28	32	19	35	26	32	30	3	14	18	25	24	12	28	15	16	25	48	46	61	51	34	41	52	57	43	47	42	14	7	20	25	23	21	33	37	24	19	37	40	40
uc007azd.1	Osgepl1	probable O-sialoglycoprotein endopeptidase 2	1067	6	14	4	11	5	13	18	7	13	15	20	22	1	4	9	10	10	5	13	7	8	10	20	16	27	26	13	22	31	27	20	26	15	9	2	11	10	16	13	7	19	8	11	14	18	16
uc007aze.1	Asnsd1	asparagine synthetase domain-containing protein	3174	43	82	110	89	97	88	139	135	137	115	123	116	13	88	84	130	94	101	126	107	87	143	191	238	296	262	275	278	299	285	222	179	175	140	72	116	119	145	136	170	189	190	104	162	176	194
uc007azf.1	Asnsd1	Mus musculus 13 days embryo male testis cDNA, RIKEN full-length enriched library, clone:6030403M10 product:hypothetical Protein prenyltransferases alpha subunit repeat containing protein, full insert sequence.	470	12	13	15	15	12	14	24	20	17	22	18	20	1	10	8	26	15	16	34	15	21	19	29	41	39	36	54	45	39	40	32	20	28	15	16	25	18	23	21	28	37	33	17	39	33	34
uc007azg.1	Asnsd1	asparagine synthetase domain-containing protein	2362	48	91	123	99	108	94	155	149	146	129	135	125	14	93	88	150	105	111	149	119	103	154	208	269	319	284	316	315	327	315	238	194	199	148	82	133	129	160	151	192	219	216	112	194	195	217
uc007azh.1	Asnsd1	SubName: Full=MCG115470, isoform CRA_b; SubName: Full=Putative uncharacterized protein;	931	22	26	38	34	42	38	65	56	52	47	50	52	6	37	29	58	34	43	64	47	51	58	79	101	121	117	130	107	115	115	87	72	66	48	35	55	53	61	46	72	93	74	48	77	86	84
uc007azi.1	AK038423	Mus musculus adult male hypothalamus cDNA, RIKEN full-length enriched library, clone:A230008D12 product:unclassifiable, full insert sequence.	732	0	0	0	0	1	0	0	0	0	1	0	0	0	0	0	0	0	0	0	0	2	0	0	0	0	1	0	0	0	0	0	0	2	0	0	0	0	0	0	0	0	1	0	0	0	0
uc007azj.2	Stk17b	serine/threonine-protein kinase 17B	3278	146	300	312	304	286	440	458	421	485	455	570	362	60	440	453	444	529	390	539	364	647	493	528	561	830	647	636	845	524	612	492	351	393	264	156	444	334	430	252	451	390	528	368	397	600	399
uc007azk.2	Hecw2	E3 ubiquitin-protein ligase HECW2 isoform 1	11179	51	83	73	74	78	96	115	101	136	92	107	79	16	64	75	99	89	47	71	61	53	57	110	120	138	157	144	92	137	152	84	106	130	91	55	79	111	80	57	114	95	100	88	172	132	176
uc007azl.2	Hecw2	E3 ubiquitin-protein ligase HECW2 isoform 2	1130	1	1	1	5	2	1	6	5	6	3	4	5	0	2	1	6	1	6	4	6	8	3	10	16	10	18	18	12	21	14	11	11	13	12	5	8	5	5	8	11	19	11	10	21	9	17
uc007azm.1	Hecw2	E3 ubiquitin-protein ligase HECW2 isoform 2	1799	0	0	1	3	1	1	6	2	2	2	1	2	0	0	1	2	0	3	0	4	4	1	11	6	6	11	10	8	14	8	3	8	8	8	1	4	4	1	6	8	9	7	5	11	5	10
uc007azn.1	Ccdc150	SubName: Full=Putative uncharacterized protein;	1204	2	1	0	0	0	0	0	1	1	2	1	0	0	0	0	0	3	0	0	0	0	0	0	1	0	0	2	4	0	0	0	1	1	2	1	0	1	0	0	0	0	3	0	0	0	1
uc007azo.1	Ccdc150	coiled-coil domain-containing protein 150	3807	2	2	2	1	2	0	3	4	1	2	2	0	0	0	1	2	6	2	3	1	1	1	3	3	4	6	6	6	2	2	1	2	2	2	1	0	3	2	1	1	2	4	1	3	1	2
uc007azp.1	Gtf3c3	general transcription factor 3C polypeptide 3	3005	29	53	50	67	54	60	89	85	89	83	84	67	17	52	52	85	71	56	81	58	67	75	111	113	161	179	159	155	142	159	107	100	119	79	41	57	82	90	88	88	127	121	91	107	102	137
uc007azr.2	Pgap1	GPI inositol-deacylase	1406	18	28	26	40	39	40	39	32	46	34	58	33	2	13	24	44	38	33	30	30	14	22	32	23	35	34	34	31	47	73	38	43	39	35	20	17	21	13	40	29	36	31	33	37	36	26
uc007azt.1	AK015376	Mus musculus adult male testis cDNA, RIKEN full-length enriched library, clone:4930444A19 product:unclassifiable, full insert sequence.	633	2	2	1	3	2	1	4	1	3	4	3	1	0	1	3	2	1	0	1	0	6	2	2	6	3	4	5	5	3	7	7	3	2	3	0	3	7	2	4	4	2	3	4	5	7	8
uc007azu.2	Ankrd44	serine/threonine-protein phosphatase 6	2332	14	29	44	37	41	33	40	47	55	47	52	37	9	30	34	41	41	47	48	53	60	63	91	85	88	132	96	134	155	167	107	108	87	54	40	60	63	78	54	90	95	109	80	95	93	102
uc007azv.2	Ankrd44	serine/threonine-protein phosphatase 6	2501	12	29	35	30	41	26	33	43	38	36	45	28	4	24	27	36	36	42	34	42	52	61	77	73	85	107	90	118	124	141	92	90	70	41	32	49	64	63	48	76	79	94	61	82	77	83
uc007azw.1	Sf3b1	SubName: Full=Putative uncharacterized protein;	3354	132	205	237	267	303	289	408	376	416	363	449	318	45	278	305	341	438	347	375	344	384	346	489	547	751	692	626	730	603	668	484	434	473	325	198	283	358	377	333	458	460	465	320	567	519	503
uc007azx.1	Sf3b1	splicing factor 3B subunit 1	6192	441	780	890	1071	1188	1064	1505	1468	1522	1322	1580	1149	195	1090	1196	1282	1428	1232	1409	1220	1424	1269	1838	2017	2572	2488	2345	2552	2322	2447	1813	1706	1911	1132	613	1089	1143	1365	1269	1563	1730	1785	1192	1937	1894	1840
uc007azy.1	Sf3b1	SubName: Full=Sf3b1 protein; Flags: Fragment;	3464	176	345	412	515	532	505	609	621	647	530	715	452	74	473	536	551	563	501	630	469	604	519	810	839	1110	1141	1067	1143	1050	1098	856	761	874	483	300	540	524	636	570	759	782	853	582	911	933	894
uc007azz.1	Coq10b	coenzyme Q-binding protein COQ10 homolog B,	1733	28	53	37	92	80	116	99	97	110	86	97	84	8	74	82	75	102	84	69	62	85	54	102	113	122	142	119	129	81	98	78	70	96	54	20	57	53	62	61	52	56	69	46	78	100	84
uc007baa.1	Coq10b	coenzyme Q-binding protein COQ10 homolog B,	1583	27	47	29	76	69	101	81	83	89	72	84	70	6	62	71	60	83	69	63	53	74	45	84	97	104	123	109	117	68	87	69	60	85	43	16	47	44	51	58	39	49	61	39	70	83	73
uc007bab.2	Hspd1	60 kDa heat shock protein, mitochondrial	2332	71	167	148	183	194	206	277	247	222	177	213	168	27	137	138	186	184	159	153	171	106	169	210	305	307	359	293	315	231	224	195	171	189	118	52	108	94	135	162	107	200	154	88	153	145	151
uc007bac.2	Hspe1	10 kDa heat shock protein, mitochondrial	768	37	76	114	119	126	113	170	165	123	100	119	91	7	91	66	98	75	67	69	91	70	111	102	145	198	207	196	222	190	183	142	132	123	72	47	60	49	106	92	85	145	119	59	108	128	129
uc007bad.1	Mobkl3	mps one binder kinase activator-like 3	2826	76	192	190	204	226	219	323	319	254	260	297	227	31	201	198	226	269	225	251	244	172	175	264	334	346	411	375	362	351	414	280	267	301	226	93	142	160	200	208	261	276	269	149	266	286	317
uc007bae.1	Mobkl3	Mus musculus 10 days embryo whole body cDNA, RIKEN full-length enriched library, clone:2610109B12 product:unclassifiable, full insert sequence.	2783	76	190	187	202	221	217	318	317	250	254	290	224	31	201	194	224	266	224	249	240	170	173	261	332	340	409	372	357	342	410	277	265	300	222	91	139	159	195	206	255	274	264	146	263	283	312
uc007baf.1	AK165532	Mus musculus 16 days embryo head cDNA, RIKEN full-length enriched library, clone:C130057F14 product:unclassifiable, full insert sequence.	888	1	11	5	9	18	9	11	9	11	17	15	9	0	7	12	9	10	9	9	12	7	12	9	14	15	15	16	12	10	10	13	9	12	9	3	8	7	12	11	10	9	9	8	8	9	18
uc007bag.1	Rftn2	raftlin-2	3676	2	10	7	12	7	11	22	16	21	22	13	12	2	7	11	14	13	12	21	14	18	65	63	75	99	81	75	73	191	153	87	78	88	40	33	57	75	109	47	89	84	82	59	115	120	163
uc007bah.1	Rftn2	Mus musculus 11 days embryo whole body cDNA, RIKEN full-length enriched library, clone:2700010E02 product:hypothetical protein, full insert sequence.	942	1	4	3	3	3	5	10	4	9	7	4	6	1	2	3	5	4	6	11	9	9	28	19	25	38	27	37	26	88	62	40	31	41	8	9	22	40	36	23	38	33	33	23	46	49	63
uc007bai.1	AK135004	Mus musculus adult male olfactory brain cDNA, RIKEN full-length enriched library, clone:6430540D06 product:hypothetical protein, full insert sequence.	1943	1	2	1	3	1	4	3	2	5	7	0	3	2	3	1	4	4	3	5	6	4	19	12	23	25	19	29	24	51	31	35	24	29	7	8	20	24	26	14	21	19	23	17	29	27	41
uc007baj.1	Mars2	methionyl-tRNA synthetase, mitochondrial	2882	11	20	28	33	36	50	32	58	38	53	53	41	6	22	22	49	40	35	51	36	22	47	62	72	74	98	103	86	86	77	66	53	57	39	16	28	34	40	37	40	43	52	28	55	61	64
uc007bal.1	Boll	protein boule-like isoform 1	1032	0	1	0	0	0	1	1	0	0	2	0	0	0	1	0	0	0	0	1	1	2	0	0	0	0	0	1	0	0	0	1	0	0	0	0	0	0	0	0	1	1	0	0	0	0	0
uc007bam.1	Boll	protein boule-like isoform 1	658	0	1	0	0	0	1	1	0	1	2	0	0	0	1	0	0	0	0	2	1	1	0	0	0	0	0	1	0	0	0	0	0	0	0	0	0	0	0	0	0	0	0	0	0	0	0
uc007ban.2	Plcl1	inactive phospholipase C-like protein 1	6555	12	7	20	21	20	19	15	21	12	4	10	11	3	11	13	21	19	7	15	19	20	39	40	52	71	89	65	94	112	79	92	63	90	32	29	43	43	59	54	64	72	55	57	77	75	79
uc007bao.1	AK079812	Mus musculus adult male cecum cDNA, RIKEN full-length enriched library, clone:9130227L01 product:unclassifiable, full insert sequence.	2136	0	0	0	0	0	0	0	0	0	0	0	0	0	0	0	0	0	0	0	0	1	0	0	0	1	0	1	0	0	0	1	0	0	0	0	0	0	0	0	0	0	0	1	0	0	0
uc007bap.1	AK033706	Mus musculus adult male cecum cDNA, RIKEN full-length enriched library, clone:9130227L01 product:unclassifiable, full insert sequence.	1636	0	0	0	0	0	0	0	0	0	0	0	0	0	0	0	0	0	0	0	0	1	0	0	0	1	0	0	0	0	0	0	0	0	0	0	0	0	0	0	0	0	0	1	0	0	0
uc007baq.1	AK005643	Mus musculus adult male testis cDNA, RIKEN full-length enriched library, clone:1700003I22 product:unclassifiable, full insert sequence.	424	0	0	0	0	0	0	0	0	0	0	0	0	0	0	0	0	0	0	0	0	0	0	0	0	0	1	0	0	0	0	0	0	0	0	0	0	0	0	0	0	0	0	0	0	0	0
uc007bar.1	Hsfy2	heat shock transcription factor, Y-linked	1403	0	0	0	0	0	0	0	0	0	0	0	1	0	0	0	0	0	0	1	0	0	0	0	0	0	0	0	0	0	0	0	0	0	1	0	0	0	0	0	0	0	0	0	0	0	0
uc007bas.1	Satb2	DNA-binding protein SATB2	5286	7	16	12	12	17	20	23	13	17	19	19	13	2	9	11	8	17	8	20	16	9	5	6	11	12	23	11	17	21	16	15	12	18	7	2	7	7	8	12	14	11	7	16	15	6	17
uc007bat.2	9130024F11Rik	Mus musculus adult male cortex cDNA, RIKEN full-length enriched library, clone:B530002L08 product:unclassifiable, full insert sequence.	2637	1	1	1	3	0	2	1	0	1	0	2	1	1	0	0	1	2	2	3	0	0	1	1	0	2	1	0	0	2	0	1	0	3	1	1	0	0	1	2	1	0	2	0	0	0	0
uc007bav.1	BC055402	Mus musculus adult retina cDNA, RIKEN full-length enriched library, clone:A930005K10 product:unclassifiable, full insert sequence.	3301	0	0	0	0	0	0	0	2	0	1	0	0	0	0	0	0	0	0	2	1	0	0	1	0	0	0	0	1	0	1	0	0	0	0	0	0	0	0	0	0	0	0	0	0	0	0
uc007baw.1	DQ705824	DQ705824	34	0	0	0	0	0	0	0	0	0	0	0	0	0	0	0	0	0	0	0	0	0	1	0	0	0	0	0	1	0	0	0	0	0	0	0	0	0	0	0	0	0	1	0	0	0	0
uc007bax.1	AK016177	Mus musculus adult male testis cDNA, RIKEN full-length enriched library, clone:4930558J18 product:unclassifiable, full insert sequence.	2052	1	4	2	1	1	0	1	3	2	1	3	0	0	2	2	1	3	1	3	0	0	2	5	1	3	3	7	8	1	3	4	2	7	1	0	1	2	1	2	1	1	2	2	0	0	0
uc007bay.2	1700066M21Rik	hypothetical protein LOC73467 precursor	3007	14	32	29	29	30	35	52	38	44	38	44	35	9	24	37	36	39	42	36	41	32	39	63	70	77	84	72	78	65	73	60	61	50	37	20	33	29	53	49	40	59	62	41	42	48	50
uc007baz.2	1110034B05Rik	RecName: Full=JmjC domain-containing protein C2orf60 homolog;	1394	10	11	15	23	20	16	43	44	40	27	51	25	2	19	18	25	22	10	30	24	28	33	44	59	56	61	73	55	45	48	38	36	38	28	10	26	16	25	26	28	42	41	19	32	37	34
uc007bba.2	1110034B05Rik	jmjC domain-containing protein C2orf60 homolog	1413	10	11	15	23	20	16	44	44	40	27	51	25	2	19	18	25	22	10	30	24	28	33	44	59	56	61	73	56	45	48	38	36	38	28	10	26	16	25	26	28	42	42	19	32	37	34
uc007bbb.2	1110034B05Rik	jmjC domain-containing protein C2orf60 homolog	709	2	5	10	13	13	8	20	23	19	10	24	14	2	8	8	14	9	4	13	12	12	17	18	34	32	24	36	33	22	21	19	19	20	14	6	14	8	13	16	11	16	18	7	17	21	16
uc007bbc.2	9430016H08Rik	hypothetical protein LOC68115 precursor	1325	15	30	23	30	19	21	45	37	46	43	46	40	9	16	27	35	32	41	39	47	22	30	42	44	56	59	77	75	62	65	48	61	62	30	11	24	42	31	35	36	60	54	39	39	41	45
uc007bbd.2	Spats2l	SPATS2-like protein isoform 1	3932	5	7	5	9	9	9	9	21	17	10	22	17	2	6	19	31	15	15	26	26	14	137	87	189	196	178	174	221	178	204	141	110	100	62	52	99	59	130	52	101	104	127	70	104	153	197
uc007bbe.2	Spats2l	SPATS2-like protein isoform 2	3743	4	6	4	9	9	8	9	20	17	9	19	15	2	6	18	27	14	13	23	22	12	112	83	170	173	168	156	199	163	192	127	96	92	54	47	92	58	123	44	92	95	109	61	92	140	181
uc007bbf.2	Kctd18	potassium channel tetramerization domain	2615	10	30	26	33	32	23	46	44	54	38	50	36	8	26	29	44	44	39	50	41	45	58	65	95	101	113	79	119	125	147	106	82	98	65	22	44	65	80	49	73	98	91	56	115	100	106
uc007bbh.2	Kctd18	potassium channel tetramerization domain	2639	9	13	14	16	20	8	26	23	26	17	29	21	2	19	6	18	26	16	28	22	27	25	37	46	46	67	31	56	60	64	63	48	71	46	9	14	32	30	27	39	41	51	35	72	52	50
uc007bbi.2	Kctd18	potassium channel tetramerization domain	2266	7	11	9	17	10	10	19	18	25	27	25	11	2	21	14	20	22	15	26	23	22	18	42	40	57	62	37	53	59	59	42	49	56	40	18	24	29	29	24	34	42	39	28	70	38	47
uc007bbj.2	Kctd18	potassium channel tetramerization domain	4186	8	17	14	27	14	13	26	29	32	37	38	16	2	26	22	37	35	23	34	35	37	32	55	74	79	94	58	78	92	99	68	60	82	55	26	33	54	50	32	50	60	58	48	100	66	74
uc007bbk.2	Sgol2	shugoshin-like 2 isoform 1	5314	16	27	39	32	27	30	54	41	52	31	40	41	5	19	38	57	56	42	65	57	31	94	117	131	203	188	160	155	135	123	87	102	63	41	23	53	22	76	39	48	126	103	26	40	63	28
uc007bbl.1	Aox1	aldehyde oxidase	4382	7	13	12	10	13	9	14	21	18	12	16	12	3	9	17	24	11	15	20	12	24	48	62	75	90	81	66	107	106	109	79	63	93	30	30	37	60	47	34	74	87	47	53	130	97	124
uc007bbm.1	Aox3	aldehyde oxidase 3	4360	1	2	4	7	9	7	9	8	5	3	10	2	1	7	5	4	5	2	7	8	2	9	27	7	10	4	9	7	120	114	11	33	41	27	30	17	28	36	32	88	53	76	30	99	63	43
uc007bbn.1	Aox3	aldehyde oxidase 3	3896	1	2	3	6	8	7	8	8	5	3	8	2	1	7	5	3	5	1	7	8	2	7	22	6	9	2	9	6	98	96	9	29	37	22	27	14	25	31	27	73	46	66	28	82	53	36
uc007bbo.1	Aox4	aldehyde oxidase 4	4972	15	31	53	98	105	108	77	81	154	102	146	74	7	59	62	107	90	56	94	86	14	3	18	4	8	61	13	5	6	13	11	24	36	34	2	2	6	1	29	8	8	7	4	1	216	5
uc007bbp.1	Aox3l1	aldehyde oxidase 3-like 1	4776	2	2	9	4	0	1	8	2	1	2	4	3	1	2	2	8	3	2	1	5	0	0	1	0	1	2	0	2	4	5	4	2	3	1	0	1	1	0	1	1	1	1	2	1	0	1
uc007bbq.1	Bzw1	basic leucine zipper and W2 domain-containing	2821	166	364	408	467	461	526	731	669	706	626	738	574	82	404	443	657	587	448	532	552	394	446	650	829	932	945	956	951	736	859	615	576	630	384	222	400	350	475	462	505	712	645	331	608	616	640
uc007bbr.1	Bzw1	basic leucine zipper and W2 domain-containing	2833	166	363	410	468	461	528	735	672	707	626	744	578	82	405	445	658	590	450	536	553	395	447	654	834	934	946	963	953	739	860	614	580	634	387	224	401	353	475	465	506	714	653	332	611	619	644
uc007bbs.2	Clk1	dual specificity protein kinase CLK1	1830	101	247	249	313	340	348	476	463	542	488	576	391	65	354	391	513	502	443	656	387	485	400	638	475	695	649	588	640	696	825	529	581	672	481	232	364	490	470	471	584	575	547	460	803	849	700
uc007bbt.2	Clk1	SubName: Full=CDC-like kinase 1, isoform CRA_a; SubName: Full=Putative uncharacterized protein;	1739	96	235	233	301	324	329	452	437	515	458	550	375	58	322	368	492	475	413	607	365	452	365	604	453	655	623	547	600	650	760	497	548	632	452	218	347	456	433	441	555	543	506	433	755	797	657
uc007bbu.2	Clk1	SubName: Full=CDC-like kinase 1, isoform CRA_a; SubName: Full=Putative uncharacterized protein;	3088	135	350	335	405	447	462	609	566	669	617	727	515	80	459	482	649	632	550	811	479	602	500	797	624	922	855	771	823	938	1088	681	764	888	621	319	496	646	609	620	798	775	736	625	1084	1100	937
uc007bbv.2	Ppil3	peptidyl-prolyl cis-trans isomerase-like 3	1086	12	29	29	31	44	38	61	52	51	49	67	40	7	35	28	59	46	35	45	43	41	49	75	77	118	121	105	92	90	99	79	67	84	41	30	36	35	61	44	52	92	66	38	64	67	61
uc007bbw.2	Ppil3	peptidyl-prolyl cis-trans isomerase-like 3	1364	12	28	28	31	46	40	60	58	51	49	68	39	8	34	27	62	46	38	46	42	41	49	77	78	121	119	108	95	91	97	80	71	79	42	30	38	33	58	44	52	91	66	40	68	70	58
uc007bbx.2	Ppil3	peptidyl-prolyl cis-trans isomerase-like 3	900	12	26	25	29	36	33	55	44	43	38	52	31	7	25	25	50	38	28	42	35	31	38	64	64	105	103	85	79	74	86	71	56	68	32	23	28	32	53	39	45	76	53	35	57	56	48
uc007bby.2	Ppil3	peptidyl-prolyl cis-trans isomerase-like 3	1292	9	24	24	26	34	29	60	47	43	42	54	26	6	28	25	52	36	36	35	35	40	43	56	61	94	100	87	77	78	84	62	52	76	32	26	25	31	51	35	47	74	57	27	52	54	56
uc007bbz.1	Nif3l1	NIF3-like protein 1	2473	29	58	55	62	66	51	108	84	84	73	91	69	8	61	58	110	60	57	69	74	68	70	94	122	114	156	142	111	109	142	91	98	110	65	29	55	58	61	69	73	107	89	37	75	94	93
uc007bca.1	Nif3l1	NIF3-like protein 1	2168	28	51	54	54	57	40	105	83	75	69	77	57	6	55	45	98	55	46	57	62	69	64	87	117	108	145	133	104	94	123	79	90	104	58	29	46	62	51	63	65	92	79	36	66	80	85
uc007bcb.1	Nif3l1	NIF3-like protein 1	2105	24	49	41	51	50	42	76	61	62	51	67	50	7	48	49	85	48	40	55	59	49	50	75	93	79	113	105	75	77	99	64	77	77	50	20	45	41	41	54	58	71	57	30	52	71	65
uc007bcc.1	Orc2	origin recognition complex subunit 2 isoform B	3030	47	83	113	76	78	78	153	141	140	116	165	117	16	68	63	127	119	62	92	105	94	101	169	194	233	216	193	189	132	164	114	101	143	74	39	79	83	74	96	90	135	112	75	108	97	116
uc007bcd.1	Orc2	origin recognition complex subunit 2 isoform A	3371	51	94	124	90	95	89	172	161	151	129	186	127	19	76	69	133	132	71	105	114	104	115	186	215	267	241	217	218	150	187	126	115	160	82	41	87	90	88	105	98	150	126	85	123	113	136
uc007bce.1	Orc2	origin recognition complex subunit 2 isoform A	3365	51	94	124	90	95	89	172	161	151	129	186	127	19	76	69	133	132	71	104	114	104	115	186	215	267	240	217	218	150	187	126	115	160	82	41	87	90	88	105	98	150	126	85	123	113	136
uc007bcf.1	AK144771	Mus musculus adult male spinal cord cDNA, RIKEN full-length enriched library, clone:A330005C06 product:unclassifiable, full insert sequence.	2101	2	5	3	0	0	3	2	6	4	4	1	2	1	2	3	2	4	4	4	5	3	0	3	2	4	8	3	4	3	5	5	7	2	3	1	2	2	1	2	2	2	3	0	0	1	4
uc007bcg.1	AK053027	Mus musculus 15 days embryo head cDNA, RIKEN full-length enriched library, clone:D930021J20 product:unclassifiable, full insert sequence.	2613	6	8	10	4	7	7	10	14	16	12	13	9	0	5	11	10	12	10	15	6	5	6	13	13	13	15	12	14	10	12	9	11	13	11	3	6	7	6	11	12	15	7	10	10	10	16
uc007bch.2	Fam126b	hypothetical protein LOC213056	8622	77	192	198	173	207	205	316	269	288	209	242	217	30	152	168	234	241	176	254	222	159	171	275	298	347	335	289	283	364	354	231	227	336	181	90	106	152	167	264	220	312	235	201	352	242	327
uc007bci.2	Fam126b	hypothetical protein LOC213056	8695	77	197	201	183	208	215	322	277	294	211	253	220	31	157	173	240	248	177	259	225	167	175	278	306	359	348	303	289	373	358	240	238	348	186	94	109	157	170	268	221	314	242	208	365	250	339
uc007bcj.2	Fam126b	hypothetical protein LOC213056	8863	78	198	205	184	211	217	327	282	297	214	258	224	31	159	174	241	252	178	261	231	168	178	279	308	363	352	307	293	374	361	240	245	354	186	96	111	159	173	271	223	319	246	210	373	250	345
uc007bck.1	Ndufb3	NADH dehydrogenase [ubiquinone] 1 beta	532	26	53	58	55	66	60	92	103	60	72	73	48	8	46	38	62	61	47	46	47	49	82	94	120	170	137	191	172	159	151	117	94	86	54	40	56	45	71	75	84	121	105	53	141	111	150
uc007bcl.1	AK079804	Mus musculus 0 day neonate thymus cDNA, RIKEN full-length enriched library, clone:A430073A12 product:caspase 8, full insert sequence.	936	0	4	3	0	2	3	2	2	7	2	4	4	1	2	3	1	2	4	7	2	6	5	5	8	9	13	18	9	11	11	16	12	11	4	4	4	2	5	6	19	11	10	7	14	13	23
uc007bcm.2	Als2cr12	amyotrophic lateral sclerosis 2 chromosomal	1576	0	0	0	1	1	0	1	3	1	0	9	4	0	2	0	3	4	4	1	0	3	2	5	6	5	6	10	11	6	5	3	3	3	1	2	1	1	0	3	6	4	3	1	5	1	0
uc007bcn.1	Cflar	CASP8 and FADD-like apoptosis regulator isoform	6622	85	192	191	237	252	268	325	334	372	354	416	288	57	283	351	349	409	366	531	358	583	423	692	731	850	877	822	867	844	908	655	597	613	306	277	444	371	523	410	570	645	563	498	753	660	741
uc007bco.1	Cflar	SubName: Full=CASP8 and FADD-like apoptosis regulator; SubName: Full=CASP8 and FADD-like apoptosis regulator, isoform CRA_a;	6605	85	196	192	242	253	268	327	336	372	355	417	293	57	284	354	351	413	370	533	361	585	425	695	737	858	878	823	873	845	912	664	598	618	306	280	444	371	519	415	570	651	565	500	759	662	742
uc007bcp.1	Cflar	CASP8 and FADD-like apoptosis regulator isoform	2018	11	21	20	31	25	35	42	30	34	26	44	30	2	22	30	28	31	33	38	42	41	38	52	43	62	56	57	60	50	55	38	36	56	21	17	25	31	21	24	42	46	48	23	35	28	34
uc007bcq.1	Cflar	CASP8 and FADD-like apoptosis regulator isoform	6911	95	211	209	260	275	298	358	359	402	373	457	316	59	298	378	372	437	395	561	393	616	458	735	766	900	920	870	918	880	950	687	623	656	323	288	462	398	528	429	602	686	598	513	773	680	764
uc007bcr.1	Cflar	Mus musculus 6 days neonate spleen cDNA, RIKEN full-length enriched library, clone:F430112F17 product:CASP8 and FADD-like apoptosis regulator, full insert sequence.	1106	13	27	30	32	26	41	45	35	43	27	60	38	4	20	44	34	38	43	53	47	50	59	65	62	77	68	88	84	61	76	58	57	67	31	26	31	47	26	33	65	60	64	39	66	48	59
uc007bcs.1	Casp8	caspase-8 precursor	2585	29	43	40	40	64	30	87	85	88	82	106	88	11	85	88	89	85	88	129	101	203	213	302	363	418	343	400	399	377	427	254	238	234	141	122	181	181	219	159	263	311	326	178	270	255	234
uc007bct.1	Casp8	caspase-8 precursor	2412	26	38	34	30	57	26	75	69	79	70	94	80	10	77	81	78	81	85	114	90	188	187	275	312	378	309	345	353	330	379	233	212	199	122	108	161	152	202	146	226	273	274	157	242	214	200
uc007bcv.2	Trak2	trafficking protein, kinesin binding 2	6240	150	350	367	377	344	490	427	417	523	477	545	367	58	287	324	386	388	317	396	353	335	344	547	524	601	692	595	623	531	549	397	391	430	247	165	267	289	267	258	357	426	370	221	471	416	440
uc007bcw.1	PAPK-A	Mus musculus mRNA for polyploidy associated protein kinase PAPK-A, complete cds.	3027	2	4	12	8	9	10	10	5	12	11	6	4	2	8	4	15	8	11	13	13	12	14	26	21	15	28	25	27	33	37	38	22	20	10	11	16	21	22	13	20	20	19	20	26	28	41
uc007bcx.1	Stradb	STE20-related kinase adapter protein beta	1299	5	8	18	8	8	12	9	8	9	12	8	8	2	8	6	9	11	8	13	17	10	14	25	22	28	24	20	25	37	43	29	31	25	15	10	10	20	18	14	21	23	27	17	23	27	29
uc007bcy.1	Stradb	STE20-related kinase adapter protein beta	2317	7	11	26	14	21	21	26	16	32	23	20	18	3	17	11	22	20	19	29	22	20	22	41	52	61	58	49	53	82	87	56	56	44	24	27	31	33	45	30	41	61	56	37	59	56	64
uc007bcz.1	PAPK-A	Mus musculus mRNA for polyploidy associated protein kinase PAPK-A, complete cds.	2145	7	11	26	14	20	20	26	14	32	23	20	16	3	16	11	22	19	19	27	21	18	19	39	48	56	53	44	49	73	82	52	53	38	23	25	30	31	44	28	41	57	51	37	53	52	60
uc007bda.1	PAPK-A	Mus musculus mRNA for polyploidy associated protein kinase PAPK-A, complete cds.	1502	3	2	6	5	7	8	10	5	8	3	7	6	2	5	4	9	8	7	7	5	5	7	10	19	17	19	18	14	34	20	18	13	22	8	10	11	10	8	6	7	12	17	9	20	18	16
uc007bdb.1	Als2cr11	SubName: Full=Putative uncharacterized protein; Flags: Fragment;	878	0	0	0	0	0	1	0	1	0	0	1	0	0	0	0	0	0	0	1	0	0	1	0	1	0	0	0	0	0	1	0	1	1	0	0	0	0	0	0	0	1	0	0	1	1	0
uc007bdc.1	Als2cr11	amyotrophic lateral sclerosis 2 (juvenile)	2131	0	0	0	0	0	0	0	0	0	2	1	0	0	1	0	0	0	0	0	0	0	0	0	1	0	0	0	0	0	2	0	0	0	0	0	0	0	0	1	0	2	1	2	0	0	0
uc007bdd.1	Als2cr4	amyotrophic lateral sclerosis 2 chromosomal	1827	12	13	18	33	22	32	27	34	32	29	29	26	3	17	21	30	29	21	19	22	30	35	46	63	78	64	80	65	74	85	36	51	52	26	13	23	18	36	30	42	65	49	30	60	34	54
uc007bde.1	Als2cr4	amyotrophic lateral sclerosis 2 chromosomal	1868	12	12	18	31	22	29	26	32	29	29	29	24	3	16	21	29	28	22	19	23	29	32	46	64	74	59	79	62	66	82	34	50	52	25	12	24	17	37	30	40	63	48	29	64	33	52
uc007bdf.1	Als2cr4	amyotrophic lateral sclerosis 2 chromosomal	1851	12	12	18	31	21	28	26	32	28	29	30	24	3	16	21	30	28	21	18	22	29	32	43	63	74	60	75	62	66	79	33	50	48	24	12	23	17	36	29	41	63	48	29	60	33	51
uc007bdg.2	Mpp4	MAGUK p55 subfamily member 4 isoform 1	2982	1	7	4	6	7	11	15	8	8	11	8	9	1	9	3	6	9	3	7	6	11	8	7	7	11	16	7	15	14	19	7	6	17	8	7	4	5	4	6	6	12	5	7	9	18	14
uc007bdh.1	Mpp4	MAGUK p55 subfamily member 4 isoform 2	2222	1	1	0	2	2	1	4	2	1	3	0	1	0	2	0	1	2	0	0	1	1	1	0	1	1	0	0	2	1	5	1	3	6	2	2	2	1	3	2	1	3	0	1	2	1	7
uc007bdi.2	Mpp4	MAGUK p55 subfamily member 4 isoform 2	2345	1	1	0	2	3	1	4	2	1	3	1	1	0	2	0	2	2	0	0	1	1	1	1	1	1	1	0	2	1	5	1	5	6	2	2	3	1	3	2	1	3	0	1	2	2	8
uc007bdj.1	Mpp4	RecName: Full=MAGUK p55 subfamily member 4; AltName: Full=Discs large homolog 6; Short=mDLG6;	1441	0	0	0	1	0	1	1	1	0	1	0	0	0	0	0	1	0	1	0	1	0	0	0	1	1	0	0	1	1	0	1	0	1	0	0	1	0	0	2	1	2	0	0	1	0	3
uc007bdk.2	Mpp4	MAGUK p55 subfamily member 4 isoform 2	1578	0	1	0	1	2	1	2	2	1	0	2	2	0	0	0	2	0	0	1	0	0	2	1	0	0	1	1	2	1	1	0	2	0	1	0	2	0	1	1	1	1	0	1	0	1	3
uc007bdl.2	Als2	alsin isoform 1	3551	13	40	46	30	41	49	81	68	59	58	71	66	6	47	40	63	53	47	63	57	45	64	73	109	111	125	108	94	111	118	71	82	86	55	22	40	59	49	48	67	76	69	45	94	70	64
uc007bdm.2	Als2	alsin isoform 1	6512	41	97	130	97	114	113	165	180	162	146	168	141	16	110	98	141	137	111	162	142	126	137	206	208	256	285	268	259	259	281	168	185	217	126	66	92	132	105	113	166	188	176	109	211	167	212
uc007bdn.2	Als2	alsin isoform 2	2963	24	53	79	61	64	55	74	103	93	80	89	69	9	60	55	72	78	59	94	79	76	71	121	89	132	152	155	153	139	152	89	98	122	63	45	49	72	52	64	88	105	99	60	107	94	135
uc007bdq.2	Cdk15	cell division protein kinase 15	1474	2	7	7	8	11	9	6	10	18	13	8	9	1	2	5	8	9	5	6	4	2	2	3	5	5	1	3	2	9	25	9	11	13	4	4	2	2	7	4	4	6	6	5	12	5	8
uc007bdr.2	Cdk15	cell division protein kinase 15	1477	2	7	7	8	11	9	6	10	18	13	8	9	1	2	5	8	9	5	6	4	2	2	3	5	5	1	3	2	9	25	9	11	13	4	4	2	2	7	4	4	6	6	5	12	5	8
uc007bds.2	Cdk15	RecName: Full=Cell division protein kinase 15; EC=2.7.11.22; AltName: Full=Amyotrophic lateral sclerosis 2 chromosomal region candidate gene 7 protein homolog; AltName: Full=Serine/threonine-protein kinase ALS2CR7; AltName: Full=Serine/threonine-protein kinase PFTAIRE-2;	496	0	2	1	2	3	1	1	2	5	2	1	2	0	1	1	4	4	1	1	1	1	1	1	0	1	0	1	1	4	5	2	3	0	1	2	1	0	2	2	1	1	1	1	4	3	0
uc007bdv.1	Gm973	hypothetical protein LOC381260	3595	2	2	6	9	12	13	10	11	6	5	9	7	3	6	4	7	4	6	6	2	4	1	0	1	3	10	6	2	9	10	1	9	9	4	1	3	3	4	9	1	4	3	5	5	8	7
uc007bdw.1	AK006768	Mus musculus adult male testis cDNA, RIKEN full-length enriched library, clone:1700052I12 product:unclassifiable, full insert sequence.	464	0	0	0	0	0	0	0	0	0	0	0	0	0	0	0	0	0	0	1	0	0	0	0	0	0	0	0	0	0	0	0	0	0	0	0	0	0	0	0	0	0	0	0	0	0	0
uc007bdx.1	Sumo1	small ubiquitin-related modifier 1 precursor	1215	22	37	39	50	44	57	76	78	70	61	71	45	5	30	42	53	49	38	45	63	33	40	75	97	108	118	106	103	120	136	109	91	83	42	35	40	42	70	67	62	107	105	51	113	84	113
uc007bdy.1	Nop58	nucleolar protein 58	1976	178	324	348	362	402	430	607	617	583	432	492	337	60	317	297	384	360	307	309	333	255	233	372	447	635	655	561	511	297	385	346	277	281	227	97	207	141	224	181	183	328	282	139	218	242	267
uc007bdz.1	Bmpr2	bone morphogenetic protein receptor type-2	3507	129	226	296	309	332	351	352	309	383	349	391	342	62	257	261	328	361	297	434	367	332	326	536	462	522	741	512	622	398	580	404	445	575	286	161	308	356	264	403	376	400	412	320	548	375	461
uc007beb.1	Ica1l	islet cell autoantigen 1-like protein	3650	11	18	13	17	25	13	17	17	31	22	32	19	0	18	22	15	17	16	25	20	11	7	17	14	13	12	13	15	14	12	11	15	17	11	2	3	15	7	10	18	19	12	11	15	11	17
uc007bec.1	Ica1l	islet cell autoantigen 1-like protein	3484	11	18	13	18	25	13	16	16	31	22	34	18	0	18	22	15	17	15	28	18	11	7	19	14	13	12	14	15	14	13	11	16	17	11	2	3	15	7	10	18	19	12	11	15	11	17
uc007bed.1	Ica1l	Mus musculus adult male testis cDNA, RIKEN full-length enriched library, clone:1700030B17 product:weakly similar to ALS2CR15 PROTEIN (FRAGMENT) [Homo sapiens], full insert sequence.	951	1	5	4	2	5	0	3	0	3	2	9	0	0	1	3	1	2	2	7	0	1	1	3	1	1	2	2	1	0	1	2	2	1	2	1	0	0	0	3	0	0	2	0	1	0	0
uc007bee.2	Wdr12	ribosome biogenesis protein WDR12	2928	37	52	63	80	78	76	119	117	148	94	117	77	12	57	48	69	84	50	105	63	60	52	73	92	82	119	78	89	53	65	58	51	54	45	16	34	29	35	52	32	64	48	31	51	57	48
uc007bef.2	Wdr12	ribosome biogenesis protein WDR12	2838	37	51	56	72	72	75	111	114	144	90	112	77	12	52	48	67	79	48	102	64	53	49	73	89	77	110	75	86	48	62	53	48	53	42	15	35	29	34	50	29	60	45	31	51	56	45
uc007beg.2	Wdr12	ribosome biogenesis protein WDR12	3106	42	54	60	79	78	75	116	117	147	93	118	76	14	57	52	73	83	50	104	70	56	52	76	93	88	114	84	92	61	70	66	54	58	48	16	36	35	35	53	32	74	47	37	58	58	48
uc007beh.1	Carf	amyotrophic lateral sclerosis 2 chromosomal	2604	8	14	30	23	23	17	25	27	33	31	39	19	1	24	27	33	15	26	33	25	14	31	43	43	48	62	35	37	49	73	36	54	48	33	20	28	31	31	30	45	43	36	26	47	35	47
uc007bei.1	Carf	SubName: Full=ECBRC-FC1;	2731	8	15	30	25	23	17	24	28	35	31	38	18	1	24	29	33	18	26	35	25	13	32	43	43	48	68	35	37	49	72	37	55	51	35	20	28	31	31	34	46	44	37	26	45	35	48
uc007bej.1	Nbeal1	neurobeachin like 1	12108	107	206	244	244	263	274	320	300	356	311	380	316	42	244	258	376	339	360	362	336	355	463	783	682	851	935	826	884	862	970	688	650	765	402	266	456	519	566	530	658	728	668	546	1090	760	946
uc007bek.1	Nbeal1	neurobeachin like 1	5026	49	96	106	119	130	124	153	139	170	138	171	164	20	112	118	188	166	173	160	167	156	212	374	318	402	430	412	450	399	479	337	338	355	190	140	220	238	276	247	313	336	307	252	541	364	470
uc007bel.1	AK041465	Mus musculus 3 days neonate thymus cDNA, RIKEN full-length enriched library, clone:A630012J04 product:unclassifiable, full insert sequence.	1398	6	7	14	7	14	9	9	19	10	13	16	10	1	10	11	10	19	10	18	13	16	17	29	34	31	33	36	21	39	45	32	20	34	16	8	19	18	21	19	31	29	20	20	42	31	41
uc007bem.1	Cyp20a1	cytochrome P450 20A1	927	9	21	17	32	29	21	38	33	37	35	41	26	4	22	17	34	33	22	34	29	47	79	99	103	137	148	129	132	113	131	97	90	58	38	25	68	52	87	49	76	84	90	50	83	73	62
uc007ben.1	Cyp20a1	cytochrome P450 20A1	1501	16	35	27	43	40	38	57	48	62	59	57	39	6	37	35	48	55	34	52	38	76	138	155	175	217	223	194	214	177	189	157	149	94	76	37	97	74	131	76	99	118	144	82	140	113	123
uc007beo.1	Cyp20a1	SubName: Full=Cyp20a1 protein;	1334	14	34	22	38	37	35	50	40	52	53	46	33	6	34	33	40	50	28	40	32	61	125	134	160	189	193	166	194	158	157	141	132	82	66	31	86	67	116	69	86	97	125	72	123	97	111
uc007bep.2	Abi2	abl interactor 2 isoform 1	4804	46	90	92	105	122	109	118	109	136	110	138	101	12	61	75	106	117	91	104	99	72	138	211	199	236	296	252	233	218	266	185	176	178	108	72	95	101	117	143	149	213	167	119	188	153	172
uc007beq.2	Abi2	abl interactor 2 isoform 3	5773	52	105	110	120	139	131	142	123	152	128	174	115	15	74	89	123	131	104	124	118	83	160	261	240	270	344	298	289	249	311	214	219	212	132	84	127	133	143	169	169	247	200	142	226	175	201
uc007ber.2	Abi2	abl interactor 2 isoform 2	5875	52	105	110	120	139	131	142	123	152	129	174	115	15	74	89	123	131	104	124	118	83	160	261	240	270	344	298	289	251	312	216	220	212	132	84	127	134	143	169	170	247	200	143	227	176	203
uc007bes.1	Raph1	Ras association (RalGDS/AF-6) and pleckstrin	2292	34	38	48	58	58	58	92	66	77	72	88	81	21	54	56	41	62	57	92	66	77	83	164	145	170	201	176	171	151	163	121	150	158	88	46	74	71	96	100	86	108	118	88	132	104	112
uc007bet.1	AK136844	Mus musculus 12 days embryo embryonic body between diaphragm region and neck cDNA, RIKEN full-length enriched library, clone:9430025M21 product:unclassifiable, full insert sequence.	2381	18	66	44	44	69	47	83	69	72	79	94	74	11	47	62	63	73	46	74	59	75	77	117	142	184	151	132	146	111	149	93	109	90	65	35	51	71	61	94	92	127	96	84	157	107	124
uc007beu.1	AK217854	Mus musculus cDNA, clone:Y0G0103O09, strand:minus, reference:ENSEMBL:Mouse-Transcript-ENST:ENSMUST00000050801, based on BLAT search.	155	9	28	23	28	20	32	33	27	28	33	41	23	5	20	16	21	26	29	16	19	12	12	25	36	29	26	23	32	30	25	31	22	24	12	9	18	16	18	18	11	32	23	8	14	25	9
uc007bev.2	Cd28	T-cell-specific surface glycoprotein CD28	1789	0	1	0	0	0	0	0	0	0	2	2	0	0	0	0	1	0	1	0	0	1	0	2	1	3	2	3	2	9	7	5	3	12	2	6	2	3	7	3	7	3	6	4	6	9	9
uc007bew.2	Cd28	T-cell-specific surface glycoprotein CD28	4317	1	2	2	1	0	1	0	2	4	3	3	3	1	2	2	2	1	2	2	3	5	7	12	10	14	12	11	6	67	41	23	45	30	8	21	21	9	18	25	40	17	31	29	41	32	39
uc007bex.1	AK040166	Mus musculus 0 day neonate thymus cDNA, RIKEN full-length enriched library, clone:A430071F14 product:unclassifiable, full insert sequence.	704	0	0	0	0	0	0	0	0	0	0	0	0	0	0	0	0	0	0	0	0	0	0	0	0	1	0	0	1	2	0	0	0	0	0	0	0	0	0	0	0	1	0	0	0	0	0
uc007bey.1	AK009383	Mus musculus adult male tongue cDNA, RIKEN full-length enriched library, clone:2310016D23 product:unclassifiable, full insert sequence.	383	0	0	0	0	0	0	0	0	0	0	1	0	0	0	1	0	0	0	0	0	0	0	2	0	1	0	0	0	5	1	0	0	0	1	1	0	0	1	0	0	0	0	0	0	0	0
uc007bez.1	Ctla4	cytotoxic T-lymphocyte protein 4 precursor	1931	0	3	0	0	1	1	4	0	2	2	1	0	0	0	2	1	3	1	2	2	1	2	0	6	5	1	0	7	4	5	4	1	5	3	6	4	2	6	0	8	1	6	10	17	4	1
uc007bfa.1	ctla-4	Mus musculus ctla-4 mRNA for hypothetical protein, complete cds.	1566	0	2	0	0	1	1	4	0	2	0	1	0	0	0	1	1	2	1	1	0	0	0	0	5	5	1	0	4	4	5	3	1	3	3	4	3	2	2	0	8	0	6	4	10	0	1
uc007bfc.2	Pard3b	Mus musculus adult male small intestine cDNA, RIKEN full-length enriched library, clone:2010002N16 product:unclassifiable, full insert sequence.	2451	4	16	13	16	28	15	23	18	16	21	20	10	2	5	6	16	11	14	14	12	6	14	19	13	17	12	19	17	25	34	25	36	36	20	4	10	20	14	33	26	31	15	11	47	23	44
uc007bfd.2	Pard3b	partitioning defective 3 homolog B	4670	16	37	38	45	48	34	55	49	64	49	51	36	8	22	16	40	36	37	36	34	9	14	45	30	23	42	31	23	63	59	45	66	70	37	13	26	40	19	62	47	52	30	31	91	48	68
uc007bfe.2	Pard3b	partitioning defective 3 homolog B	8392	37	90	101	136	134	114	142	134	152	121	128	102	13	68	58	104	98	94	93	78	34	43	110	73	77	112	85	67	154	150	105	141	179	122	36	58	120	53	133	129	119	95	104	219	113	207
uc007bfg.1	AK015421	Mus musculus adult male testis cDNA, RIKEN full-length enriched library, clone:4930448K12 product:unclassifiable, full insert sequence.	1956	5	9	8	12	17	10	8	11	13	12	14	15	1	2	1	3	8	15	10	10	6	8	11	11	6	6	6	9	11	13	13	18	17	11	4	5	6	15	17	22	14	8	10	30	13	26
uc007bfh.1	AK076674	Mus musculus adult male testis cDNA, RIKEN full-length enriched library, clone:4930448K12 product:unclassifiable, full insert sequence.	733	1	4	5	7	7	5	5	6	6	6	9	7	1	1	1	2	5	11	3	5	2	3	6	7	3	1	1	5	7	1	4	13	8	6	3	2	3	6	8	9	6	3	7	14	4	15
uc007bfi.1	Nrp2	SubName: Full=Putative uncharacterized protein;	2783	48	89	115	114	139	129	132	132	180	147	186	128	15	110	99	141	137	85	165	138	134	114	196	227	256	300	233	241	224	223	191	203	189	110	71	106	113	142	150	158	172	168	127	179	162	216
uc007bfj.1	Nrp2	neuropilin-2 isoform 5 precursor	4711	86	187	225	224	242	246	257	267	357	313	376	258	41	226	226	283	281	200	371	280	286	275	463	531	522	664	538	532	525	530	407	424	452	235	165	254	222	266	283	305	344	352	264	382	324	428
uc007bfk.1	Nrp2	neuropilin-2 isoform 6 precursor	4696	86	187	224	224	242	246	256	266	357	313	376	257	41	226	226	283	281	200	371	279	286	275	462	531	522	664	537	532	525	530	407	424	451	235	165	254	222	266	283	305	343	352	264	382	324	428
uc007bfl.1	Nrp2	neuropilin-2 isoform 1 precursor	6739	159	298	329	342	368	369	413	441	514	501	563	402	69	341	354	448	464	318	561	406	432	478	761	893	891	1018	868	919	843	855	670	660	657	363	276	376	335	434	399	544	558	623	440	658	548	685
uc007bfm.1	Nrp2	neuropilin-2 isoform 2 precursor	6724	159	298	328	342	368	369	412	440	514	501	563	401	69	341	354	448	464	318	561	405	432	478	760	893	891	1018	867	919	843	855	670	660	656	363	276	376	335	434	399	544	557	623	440	658	548	685
uc007bfn.1	Nrp2	neuropilin-2 isoform 3 precursor	6688	159	298	329	342	368	367	413	439	513	501	562	402	69	339	353	447	464	317	560	405	430	478	759	890	889	1016	865	916	841	853	670	659	654	363	275	375	334	433	398	542	557	623	439	654	547	682
uc007bfo.1	Nrp2	neuropilin-2 isoform 4 precursor	6673	159	298	328	342	368	367	412	438	513	501	562	401	69	339	353	447	464	317	560	404	430	478	758	890	889	1016	864	916	841	853	670	659	653	363	275	375	334	433	398	542	556	623	439	654	547	682
uc007bfp.1	Nrp2	neuropilin-2 isoform 6 precursor	2053	18	32	60	59	52	60	53	66	84	60	85	59	16	57	68	67	59	48	95	64	60	70	125	109	122	164	136	113	136	137	95	90	103	57	47	70	58	57	57	61	92	68	60	86	74	108
uc007bfq.2	Ino80d	INO80 complex subunit D isoform 2	3624	15	22	49	44	41	49	40	40	69	58	70	46	12	31	45	52	52	44	61	52	58	28	70	56	55	106	78	70	66	93	49	74	79	47	29	39	62	40	56	55	58	43	57	75	59	72
uc007bft.1	AK017924	Mus musculus adult male thymus cDNA, RIKEN full-length enriched library, clone:5830412M15 product:unclassifiable, full insert sequence.	1576	9	27	31	34	36	33	69	42	60	39	41	25	1	27	33	39	29	29	49	48	45	36	68	65	55	64	54	59	79	67	45	43	50	39	14	26	32	28	33	33	53	41	30	46	55	51
uc007bfu.2	Ndufs1	NADH-ubiquinone oxidoreductase 75 kDa subunit,	2665	133	277	286	325	301	365	498	505	487	356	461	319	42	252	246	402	352	337	398	347	270	373	559	668	698	743	684	694	712	702	477	413	495	325	137	246	244	312	310	380	455	453	250	533	532	630
uc007bfv.2	Ndufs1	NADH-ubiquinone oxidoreductase 75 kDa subunit,	2823	139	282	294	326	308	374	503	519	496	364	468	324	44	261	250	413	362	348	405	354	276	379	579	682	704	757	700	711	725	723	490	417	512	333	139	249	250	319	319	392	460	463	258	542	539	645
uc007bfw.1	Ndufs1	NADH-ubiquinone oxidoreductase 75 kDa subunit,	1244	65	140	137	140	133	175	219	227	220	153	195	135	18	121	120	167	145	125	172	160	125	159	221	273	327	338	280	280	301	330	210	173	212	150	55	95	107	144	125	155	221	199	101	213	229	246
uc007bfx.2	Ndufs1	NADH-ubiquinone oxidoreductase 75 kDa subunit,	2077	87	163	159	178	168	197	254	281	268	178	250	168	23	136	143	208	179	167	209	172	128	204	270	341	410	426	380	363	383	407	271	239	275	180	71	132	132	189	160	200	251	260	137	273	273	321
uc007bfy.2	Ndufs1	NADH-ubiquinone oxidoreductase 75 kDa subunit,	2769	136	278	291	327	304	365	500	508	490	362	466	324	43	255	253	405	353	341	404	352	276	380	564	675	707	748	694	698	719	711	486	415	499	326	139	248	247	313	312	382	463	456	251	535	537	635
uc007bfz.2	Eef1b2	elongation factor 1-beta	1933	416	832	866	1045	1183	1147	1587	1578	1574	1277	1427	1028	133	1028	878	1279	1034	1132	1184	1114	723	787	1161	1288	1515	1722	1500	1644	1687	1890	1460	1294	1437	929	385	804	833	960	795	960	1339	1299	714	1124	1163	1131
uc007bga.1	Gpr1	probable G-protein coupled receptor 1	1603	0	3	4	0	3	0	8	2	3	3	4	5	0	3	2	1	3	3	2	1	4	5	4	5	14	21	15	9	29	23	9	10	13	8	5	9	13	10	8	20	7	13	11	28	15	12
uc007bgb.2	Zdbf2	DBF4-type zinc finger-containing protein 2	12621	1	11	5	9	12	12	9	9	14	10	10	8	1	11	9	9	6	8	8	9	18	19	20	53	42	37	42	30	57	79	78	65	26	21	12	23	55	60	7	36	32	57	37	70	91	120
uc007bgc.2	Zdbf2	DBF4-type zinc finger-containing protein 2	12571	1	11	5	9	12	12	9	9	14	10	10	8	1	11	9	9	6	8	8	9	18	19	20	53	42	37	42	30	57	79	78	65	26	21	12	23	55	60	7	36	32	57	37	69	91	120
uc007bgd.1	Adam23	Mus musculus mRNA for ADAM23, complete cds.	3569	3	1	7	4	17	10	15	13	12	13	9	9	1	8	4	11	5	14	14	10	3	42	41	45	61	60	45	65	71	70	39	57	41	26	14	25	25	28	18	38	54	39	40	41	47	41
uc007bge.1	Adam23	disintegrin and metalloproteinase	3502	5	10	16	22	37	23	31	28	27	42	37	25	3	14	13	28	22	40	39	30	32	99	118	118	146	189	145	139	203	229	113	157	135	64	45	58	92	69	71	124	163	129	101	134	114	123
uc007bgf.2	Adam23	disintegrin and metalloproteinase	2878	6	11	18	27	41	26	33	34	27	43	39	30	3	16	17	27	21	43	43	35	35	103	127	127	143	205	172	156	217	244	118	185	141	67	51	65	95	79	81	144	180	142	111	149	125	127
uc007bgg.1	Adam23	disintegrin and metalloproteinase	6656	15	26	35	61	78	46	54	64	57	68	70	53	10	32	32	50	45	61	85	61	54	168	202	213	252	309	288	274	361	418	199	324	247	122	89	126	170	168	175	262	293	236	195	341	247	231
uc007bgh.1	Adam23	Mus musculus mRNA for ADAM23, complete cds.	4309	9	19	22	40	42	24	24	34	34	34	37	27	8	18	21	25	28	22	49	32	21	79	98	107	123	137	151	152	167	210	100	179	122	64	47	71	87	97	112	152	131	119	108	218	150	129
uc007bgi.1	Dytn	dystrotelin	2427	0	0	0	0	1	0	1	0	0	0	0	0	0	0	0	0	0	0	1	0	0	0	0	0	0	0	0	0	3	1	0	0	0	1	0	0	0	0	0	0	0	0	1	0	0	0
uc007bgj.1	Mdh1b	putative malate dehydrogenase 1B	1711	0	0	0	2	0	0	0	0	0	0	0	0	0	0	0	0	0	0	0	0	0	0	0	0	0	1	2	0	0	0	1	0	1	1	0	0	0	0	0	0	0	1	0	0	0	1
uc007bgk.2	Fastkd2	FAST kinase domain-containing protein 2	1838	11	26	31	31	35	28	38	44	44	29	49	37	2	31	26	55	34	30	36	35	32	41	49	64	67	71	61	68	56	63	39	42	49	31	15	25	20	26	33	29	49	46	30	29	43	39
uc007bgl.2	Fastkd2	FAST kinase domain-containing protein 2	3205	18	46	49	52	50	48	51	64	72	53	69	55	6	54	45	79	58	49	66	59	45	57	91	102	114	118	96	105	95	90	65	66	78	55	22	45	36	36	49	56	76	66	42	55	55	60
uc007bgm.1	OTTMUSG00000013918	Mus musculus 16 days embryo head cDNA, RIKEN full-length enriched library, clone:C130071J16 product:hypothetical protein, full insert sequence.	1432	0	1	0	0	0	0	0	0	1	0	1	1	0	0	2	2	1	2	1	1	0	0	3	0	1	0	0	3	0	3	2	2	0	0	1	1	0	0	1	2	0	4	1	2	1	0
uc007bgn.1	AK150559	Mus musculus adult male hypothalamus cDNA, RIKEN full-length enriched library, clone:A230023E16 product:unclassifiable, full insert sequence.	2719	5	14	21	22	26	19	29	32	53	47	43	45	9	43	62	59	59	54	110	50	121	60	110	86	125	140	115	87	57	90	64	99	70	60	19	60	43	47	56	95	72	73	57	85	86	71
uc007bgo.1	Klf7	Krueppel-like factor 7	1334	9	26	16	19	35	28	45	43	54	64	79	61	16	49	73	51	78	45	119	82	128	77	110	131	125	163	120	124	105	133	94	90	106	51	19	71	61	77	77	88	96	93	56	101	94	93
uc007bgp.1	Klf7	Krueppel-like factor 7	1125	8	18	12	14	26	17	37	31	36	50	61	45	11	36	54	39	62	31	95	67	96	56	96	99	93	138	93	97	89	109	74	66	87	34	16	58	50	60	57	67	76	79	46	77	67	74
uc007bgq.1	Klf7	Krueppel-like factor 7	1421	8	17	14	16	25	17	37	33	40	53	65	46	9	36	62	44	61	35	100	64	93	58	98	99	96	154	92	104	98	106	74	71	92	37	17	60	49	61	57	70	78	83	52	83	65	76
uc007bgr.1	Creb1	cyclic AMP-responsive element-binding protein 1	8421	108	259	325	269	278	303	406	379	433	340	436	315	50	318	278	378	366	307	402	342	289	368	580	613	682	765	707	734	731	787	566	519	602	374	206	326	322	404	435	488	584	584	371	627	561	560
uc007bgs.1	Creb1	cyclic AMP-responsive element-binding protein 1	8379	108	259	324	269	278	303	406	378	432	339	436	315	50	318	278	378	365	306	401	342	289	367	580	611	681	765	707	733	729	787	566	518	602	373	206	326	322	404	434	488	582	582	371	626	560	560
uc007bgt.1	Creb1	cyclic AMP-responsive element-binding protein 1	8257	105	250	319	258	271	293	393	369	420	333	425	302	48	309	267	366	349	297	387	334	282	352	560	591	662	744	679	704	703	741	552	505	577	363	196	316	313	386	414	468	558	560	356	612	535	543
uc007bgu.1	Fam119a	hypothetical protein LOC67099	2666	7	18	18	18	26	18	34	39	35	35	56	33	3	25	25	36	32	36	53	40	33	43	69	89	118	146	78	109	140	142	100	109	107	63	28	49	47	73	57	69	104	100	66	107	86	108
uc007bgv.1	Fam119a	hypothetical protein LOC67099	1987	8	15	16	17	26	18	32	39	32	30	54	30	3	25	22	33	33	33	53	41	30	40	70	84	114	143	75	106	132	136	96	101	104	59	28	48	45	67	53	63	99	95	65	108	85	100
uc007bgw.1	AK013046	Mus musculus 10, 11 days embryo whole body cDNA, RIKEN full-length enriched library, clone:2810408I11 product:unclassifiable, full insert sequence.	711	1	3	4	3	2	4	3	4	3	9	6	7	0	3	5	8	9	5	6	5	2	10	14	16	16	20	10	17	4	13	6	2	4	2	2	9	4	4	4	5	8	6	1	3	5	4
uc007bgx.1	Ccnyl1	cyclin Y-like 1	3057	8	21	18	30	45	42	42	45	42	45	58	46	11	31	28	39	55	46	58	52	54	55	90	91	99	117	107	93	86	100	71	65	67	40	25	51	47	60	57	70	70	72	43	74	57	74
uc007bgy.1	Fzd5	frizzled-5 precursor	6914	178	358	443	542	573	657	577	543	597	568	625	511	46	513	461	539	595	482	781	557	446	117	416	320	320	679	465	301	214	354	359	405	726	397	89	87	338	127	431	336	468	224	187	152	100	188
uc007bgz.1	Fzd5	frizzled-5 precursor	6807	176	358	440	538	568	655	573	538	595	564	620	507	46	511	460	536	592	479	773	555	446	117	413	318	320	673	463	299	212	353	354	400	722	396	89	86	336	127	430	334	464	223	185	152	100	187
uc007bha.1	Plekhm3	pleckstrin homology domain-containing family M	8562	35	72	77	76	101	114	125	125	149	155	166	153	14	85	127	139	189	170	178	173	190	148	266	249	265	370	304	287	326	359	264	272	273	141	97	140	169	134	174	225	232	235	196	251	249	220
uc007bhb.1	Plekhm3	pleckstrin homology domain-containing family M	2291	11	19	18	20	30	37	42	38	47	54	43	45	3	26	36	43	71	62	56	66	71	56	90	83	103	153	121	94	114	118	100	105	96	34	32	60	56	50	47	79	81	95	75	95	92	78
uc007bhc.1	Akr1cl	aldo-keto reductase family 1, member C-like	1353	4	6	11	5	9	7	12	8	9	5	6	4	1	0	4	7	9	5	6	4	1	2	4	0	3	11	1	1	13	7	8	6	13	13	2	2	1	4	6	9	9	6	2	4	11	7
uc007bhd.1	Akr1cl	aldo-keto reductase family 1, member C-like	1232	3	6	10	5	9	7	12	8	7	4	6	4	1	0	4	6	8	4	5	4	1	0	4	0	3	11	1	1	12	6	6	4	11	12	2	2	1	4	5	9	8	6	2	4	11	7
uc007bhe.1	4921521F21Rik	Mus musculus adult male testis cDNA, RIKEN full-length enriched library, clone:4921521F21 product:PROSTAGLANDIN F SYNTHASE (FRAGMENT) homolog [Homo sapiens], full insert sequence.	1144	3	1	4	5	3	2	6	4	5	3	5	0	1	2	3	4	1	1	3	1	1	2	3	2	2	8	1	2	4	7	4	8	3	5	1	2	1	2	4	4	5	2	2	2	5	2
uc007bhf.1	Cryge	gamma-crystallin E	642	0	0	0	0	0	0	0	0	0	0	0	0	0	0	0	0	0	0	0	0	0	0	0	0	0	0	0	1	0	0	0	0	0	0	0	0	0	0	0	0	0	0	0	0	0	0
uc007bhg.2	Crygd	gamma-crystallin D	635	0	0	0	0	0	0	0	0	0	0	0	0	0	0	0	0	0	0	0	0	0	0	0	1	0	0	0	0	0	0	0	1	0	0	0	0	0	0	0	0	0	0	0	0	1	0
uc007bhh.1	Crygc	gamma-crystallin C isoform 2	611	0	0	0	0	0	0	0	0	0	0	0	0	0	0	0	0	0	0	0	0	0	0	0	0	0	0	0	0	0	0	0	0	0	0	0	0	0	0	0	0	0	0	0	0	0	0
uc007bhi.1	Crygc	gamma-crystallin C isoform 1	541	0	0	0	0	0	0	0	0	0	0	0	0	0	0	0	0	0	0	0	0	0	0	0	0	0	0	0	0	0	0	0	0	0	0	0	0	0	0	0	0	0	0	0	0	0	0
uc007bhj.1	Crygb	gamma-crystallin B	605	0	0	0	0	0	0	0	0	0	0	0	0	0	0	0	0	0	0	0	0	0	0	0	0	0	0	0	0	0	0	0	0	0	0	0	0	0	0	0	0	0	0	0	0	0	0
uc007bhk.1	Cryga	gamma-crystallin A	615	0	0	0	0	0	0	0	0	0	0	0	0	0	0	0	0	0	0	0	0	0	0	0	0	0	0	0	0	0	0	0	0	0	0	0	0	0	0	0	0	0	0	0	0	0	0
uc007bhl.1	D630023F18Rik	hypothetical protein LOC98303	1135	0	0	0	0	0	2	1	0	3	0	0	0	0	0	0	0	1	1	0	1	1	0	0	3	0	1	1	0	1	1	1	1	1	2	0	0	1	0	0	1	0	1	1	0	1	0
uc007bhm.1	D630023F18Rik	hypothetical protein LOC98303	2180	0	2	1	1	1	2	2	2	5	0	2	0	1	0	0	1	2	4	1	1	0	0	1	5	2	2	2	1	1	4	3	1	4	2	1	0	1	1	1	2	0	1	2	0	2	2
uc007bhn.2	Idh1	isocitrate dehydrogenase [NADP] cytoplasmic	2263	118	225	310	415	409	350	515	531	550	465	535	415	47	269	327	503	427	382	430	409	249	538	784	722	849	979	980	812	1426	1315	828	856	908	530	301	394	465	614	570	733	947	891	418	974	777	884
uc007bho.1	Pikfyve	RecName: Full=1-phosphatidylinositol-3-phosphate 5-kinase; Short=Phosphatidylinositol-3-phosphate 5-kinase; EC=2.7.1.150; AltName: Full=FYVE finger-containing phosphoinositide kinase; AltName: Full=PIKfyve; AltName: Full=Phosphatidylinositol-3-phosphate 5-kinase type III; Short=PIPkin-III; Short=Type III PIP kinase; AltName: Full=p235;	1044	21	40	61	37	52	42	66	67	63	65	81	57	8	39	44	60	57	43	67	63	59	54	99	105	120	154	128	119	115	135	108	93	114	47	37	57	60	66	60	61	96	94	82	109	87	90
uc007bhp.1	Pikfyve	RecName: Full=1-phosphatidylinositol-3-phosphate 5-kinase; Short=Phosphatidylinositol-3-phosphate 5-kinase; EC=2.7.1.150; AltName: Full=FYVE finger-containing phosphoinositide kinase; AltName: Full=PIKfyve; AltName: Full=Phosphatidylinositol-3-phosphate 5-kinase type III; Short=PIPkin-III; Short=Type III PIP kinase; AltName: Full=p235;	1316	21	38	62	36	58	42	68	69	66	66	85	57	8	42	45	62	58	48	69	64	61	57	105	110	122	155	128	122	118	143	112	95	114	50	38	60	63	66	65	62	99	96	85	108	88	92
uc007bhq.1	Pikfyve	RecName: Full=1-phosphatidylinositol-3-phosphate 5-kinase; Short=Phosphatidylinositol-3-phosphate 5-kinase; EC=2.7.1.150; AltName: Full=FYVE finger-containing phosphoinositide kinase; AltName: Full=PIKfyve; AltName: Full=Phosphatidylinositol-3-phosphate 5-kinase type III; Short=PIPkin-III; Short=Type III PIP kinase; AltName: Full=p235;	4091	28	62	85	68	83	68	107	96	99	94	123	80	9	68	71	97	89	55	98	89	94	73	147	154	172	219	190	175	198	216	158	159	173	87	61	94	90	103	104	107	160	144	117	169	127	150
uc007bhr.1	Pikfyve	RecName: Full=1-phosphatidylinositol-3-phosphate 5-kinase; Short=Phosphatidylinositol-3-phosphate 5-kinase; EC=2.7.1.150; AltName: Full=FYVE finger-containing phosphoinositide kinase; AltName: Full=PIKfyve; AltName: Full=Phosphatidylinositol-3-phosphate 5-kinase type III; Short=PIPkin-III; Short=Type III PIP kinase; AltName: Full=p235;	3482	32	59	81	62	82	72	109	96	100	91	127	80	9	61	71	91	87	59	96	95	94	75	143	148	163	214	179	177	192	204	159	156	168	83	60	93	91	108	102	110	154	135	112	157	128	141
uc007bhs.1	Pikfyve	1-phosphatidylinositol-3-phosphate 5-kinase	11255	117	232	268	270	277	286	382	329	389	353	431	349	44	278	255	383	368	266	377	332	299	379	645	633	731	836	793	733	834	880	579	660	672	360	235	301	339	434	447	530	641	585	462	688	557	598
uc007bht.1	Pikfyve	1-phosphatidylinositol-3-phosphate 5-kinase	11390	119	235	271	273	283	291	388	331	398	354	438	354	45	282	259	385	370	266	378	336	303	381	649	638	739	843	799	740	841	890	583	662	678	364	245	303	341	437	451	533	648	587	466	694	562	604
uc007bhu.1	Pth2r	parathyroid hormone 2 receptor precursor	2414	0	0	0	1	0	0	0	0	0	0	0	0	0	2	1	0	0	1	0	0	0	0	1	0	1	0	3	1	2	0	1	0	2	2	0	0	0	1	0	0	1	0	0	1	0	0
uc007bhv.1	Crygf	gamma-crystallin F	622	0	0	0	0	0	0	1	0	0	0	0	0	0	0	0	0	0	0	0	0	0	0	0	0	0	0	1	0	0	0	0	0	0	0	0	0	0	0	0	0	0	0	0	0	0	0
uc007bhw.1	Mtap2	microtubule-associated protein 2 isoform 1	5520	40	85	120	108	105	128	125	133	136	132	143	113	17	66	113	147	138	108	131	121	29	16	33	26	45	83	25	26	35	46	49	47	93	73	9	16	37	28	56	41	33	42	29	37	130	53
uc007bhx.1	Mtap2	microtubule-associated protein 2 isoform 2	5427	40	84	120	105	105	128	123	133	135	129	138	112	16	65	113	145	136	108	130	118	29	16	33	26	44	82	25	25	35	46	49	47	92	73	9	16	37	28	55	40	33	41	29	36	129	52
uc007bhy.1	Mtap2	microtubule-associated protein 2 isoform 2	3375	6	17	15	21	16	18	16	24	23	13	30	19	7	9	22	21	19	21	27	25	7	4	5	4	5	12	7	7	10	9	9	8	19	17	4	6	5	5	8	9	12	6	5	6	17	9
uc007bhz.1	Mtap2	microtubule-associated protein 2 isoform 2	9374	47	90	129	119	113	133	130	142	150	144	155	118	18	67	126	151	150	123	146	124	28	17	35	31	44	84	29	26	46	54	50	48	96	77	10	15	40	31	62	47	36	46	30	44	142	60
uc007bia.1	Mtap2	microtubule-associated protein 2 isoform 2	5122	38	75	116	95	97	118	114	122	128	124	129	109	16	58	105	139	129	102	124	108	24	14	33	24	38	72	23	25	35	45	43	42	83	69	9	14	35	26	52	37	30	38	27	36	124	50
uc007bib.1	Mtap2	microtubule-associated protein 2 isoform 2	5125	38	75	116	95	97	118	114	122	128	124	129	109	16	58	105	139	129	102	124	108	24	14	33	24	38	72	23	25	35	45	43	42	83	69	9	14	35	26	52	37	30	38	27	36	124	50
uc007bic.1	Mtap2	SubName: Full=Putative uncharacterized protein; Flags: Fragment;	4215	10	17	20	32	25	17	22	27	35	25	34	22	7	7	29	25	25	27	33	22	5	4	6	9	4	13	4	6	18	14	11	8	18	20	4	5	7	5	13	13	14	10	6	12	28	12
uc007bid.1	Mtap2	Mus musculus adult male spinal cord cDNA, RIKEN full-length enriched library, clone:A330055K22 product:microtubule-associated protein 2 (fragment) homolog [Rattus norvegicus], full insert sequence.	4835	36	69	111	86	91	112	111	113	118	117	116	100	11	56	97	130	124	98	108	101	22	13	29	22	37	68	24	21	29	42	40	39	74	60	7	12	33	25	48	33	25	35	24	32	118	49
uc007bie.1	Mtap2	SubName: Full=Putative uncharacterized protein; Flags: Fragment;	4091	8	11	15	24	19	11	19	18	25	18	21	13	2	5	21	16	20	23	18	15	3	3	2	7	4	9	5	2	12	12	8	5	10	11	2	3	5	4	9	9	9	8	3	8	24	11
uc007bif.2	Unc80	RecName: Full=Protein unc-80 homolog; Short=mUNC-80;	1150	0	0	2	0	0	0	0	0	1	0	0	0	0	0	0	0	1	1	0	0	0	1	1	0	0	2	0	0	0	0	0	2	0	0	0	0	0	1	1	0	0	0	0	0	0	0
uc007bih.2	Unc80	protein unc-80 homolog	13533	8	11	16	24	26	14	15	12	19	10	16	10	1	5	9	6	18	7	6	9	6	5	1	3	3	4	3	2	2	1	2	4	3	4	2	0	1	3	7	1	1	2	2	5	3	1
uc007bii.2	Unc80	SubName: Full=Novel protein (C030018G13Rik); Flags: Fragment;	4532	4	8	9	17	14	10	8	8	16	7	13	9	0	4	7	5	13	4	3	7	4	1	0	2	1	1	2	1	1	0	2	1	2	1	0	0	0	1	3	0	1	2	1	2	1	0
uc007bij.1	Rpe	ribulose-phosphate 3-epimerase	521	12	29	52	48	67	60	65	68	44	66	58	45	8	30	21	56	39	48	40	49	50	43	47	63	67	98	99	105	96	84	66	60	87	37	18	27	29	44	42	43	71	42	20	64	57	55
uc007bik.1	Rpe	SubName: Full=Ribulose-5-phosphate-3-epimerase; SubName: Full=Ribulose-5-phosphate-3-epimerase, isoform CRA_a;	2628	63	121	165	153	190	149	228	204	158	173	205	148	25	110	112	165	142	151	148	148	120	137	192	218	233	330	284	280	307	287	234	183	230	119	68	86	113	142	147	150	232	173	105	200	213	203
uc007bil.1	Rpe	ribulose-phosphate 3-epimerase	2630	63	121	163	150	190	149	227	204	159	173	205	147	25	110	111	164	142	151	147	147	120	137	191	217	233	329	283	278	307	287	234	182	230	119	68	86	113	141	147	150	231	173	105	200	213	203
uc007bim.2	1110028C15Rik	hypothetical protein LOC68691 isoform 1	4655	60	123	125	130	153	149	201	181	171	123	176	118	20	116	122	158	178	129	156	142	137	113	204	179	212	282	229	196	299	287	238	236	273	154	82	105	135	164	198	206	259	218	192	241	215	262
uc007bin.2	1110028C15Rik	hypothetical protein LOC68691 isoform 2	4628	59	126	126	131	149	147	206	178	169	122	169	120	20	112	121	155	175	126	156	142	134	113	200	179	208	275	228	192	299	281	239	235	273	145	83	101	136	160	193	204	257	219	192	243	211	262
uc007bio.2	1110028C15Rik	hypothetical protein LOC68691 isoform 2	2375	29	69	72	72	77	88	111	94	102	66	98	67	11	60	74	88	98	66	84	77	70	61	103	93	111	136	102	106	167	153	136	116	140	85	44	57	70	87	104	116	131	123	113	136	106	138
uc007bip.1	1110028C15Rik	hypothetical protein LOC68691 isoform 2	2802	24	55	56	47	62	58	77	64	82	65	74	55	13	49	60	73	71	58	58	54	54	43	71	62	94	106	79	88	134	116	92	95	113	73	35	36	52	59	75	92	80	85	96	92	87	104
uc007biq.2	1110028C15Rik	hypothetical protein LOC68691 isoform 2	1649	19	47	45	45	56	47	70	57	71	56	66	45	9	44	51	58	56	45	51	45	46	35	63	55	71	89	61	67	111	108	79	80	90	61	30	35	40	52	62	77	74	71	78	79	75	96
uc007bir.1	Acadl	long-chain specific acyl-CoA dehydrogenase,	1892	31	59	94	75	84	76	101	93	95	105	116	100	10	75	89	94	115	106	120	114	76	65	136	126	135	251	186	135	142	192	153	166	162	81	42	49	137	77	111	111	148	106	96	134	106	160
uc007bis.2	Myl1	myosin light chain 1/3, skeletal muscle isoform	817	57	134	235	243	228	304	354	360	229	190	223	189	24	203	120	213	154	168	371	192	401	675	794	1200	1752	1340	1423	1549	1588	1371	806	471	827	350	306	278	365	448	478	968	772	730	465	1307	1315	1397
uc007bit.2	Myl1	myosin light chain 1/3, skeletal muscle isoform	994	48	112	180	180	176	220	276	289	192	164	187	142	17	149	83	153	121	135	305	168	319	562	684	970	1234	943	951	1074	1043	924	655	363	587	278	172	189	234	342	289	733	482	545	299	905	1086	998
uc007biu.2	Myl1	myosin light chain 1/3, skeletal muscle isoform	654	49	123	220	232	213	277	331	336	210	175	203	170	23	178	110	195	138	154	320	170	351	588	698	1078	1520	1173	1250	1354	1442	1198	721	435	737	313	283	245	321	407	434	847	704	654	417	1150	1142	1245
uc007biv.1	Lancl1	lanC-like protein 1	4243	57	116	148	123	135	115	174	186	143	140	140	126	10	81	86	138	115	129	129	106	62	64	102	100	110	189	118	122	175	195	114	154	186	141	40	39	61	45	113	96	141	94	71	110	99	121
uc007biw.2	Lancl1	lanC-like protein 1	4461	58	122	156	131	140	117	179	193	149	145	147	128	10	88	89	145	121	136	133	112	64	66	105	103	118	199	124	130	188	200	124	167	195	143	40	41	63	49	117	103	148	102	72	117	101	125
uc007bix.2	Lancl1	lanC-like protein 1	4277	58	117	151	126	136	115	175	188	146	141	140	126	10	82	88	139	118	129	130	107	63	65	102	99	115	191	118	124	176	196	117	156	186	141	40	40	61	47	114	99	143	96	71	115	99	122
uc007biy.1	Cps1	carbamoyl-phosphate synthase [ammonia],	4704	2	2	3	2	1	3	2	2	4	2	1	0	0	0	0	1	1	0	1	1	0	0	1	0	0	2	0	0	1	1	0	0	3	0	0	0	0	0	0	1	0	1	0	0	0	1
uc007biz.1	Cps1	Mus musculus carbamoyl-phosphate synthetase 1, mRNA (cDNA clone IMAGE:4160125), partial cds.	454	0	1	0	1	0	0	2	2	0	1	0	0	0	0	1	0	1	1	1	0	2	1	0	0	0	0	0	0	0	0	0	0	0	1	0	1	0	0	0	0	1	0	0	1	0	0
uc007bja.1	BC108272	Mus musculus cDNA clone IMAGE:30050772.	1337	0	0	0	0	0	0	0	0	0	0	0	0	0	0	0	0	0	1	0	0	0	0	0	0	0	0	0	0	2	1	0	0	1	0	0	0	0	0	1	0	0	0	0	0	0	0
uc007bjb.1	Erbb4	receptor tyrosine-protein kinase erbB-4	4257	0	0	0	1	0	1	0	2	1	0	0	1	0	1	0	1	0	0	2	0	0	0	0	0	2	2	0	0	0	2	3	0	0	3	0	0	0	1	0	1	0	0	1	0	0	0
uc007bjc.1	Erbb4	Mus musculus EGF-like growth factor receptor ErbB4 intracellular domain mRNA, partial cds.	517	0	0	0	0	0	0	0	0	0	0	0	0	0	0	0	0	0	0	0	0	0	0	0	0	0	0	0	0	0	0	0	0	0	0	0	0	0	0	0	0	0	0	0	0	0	0
uc007bjd.2	Ikzf2	zinc finger protein Helios	9421	6	10	11	23	26	19	17	17	27	13	38	21	2	14	12	18	20	10	20	19	16	49	63	58	71	70	54	90	95	124	68	57	75	44	32	33	39	77	64	114	55	79	119	112	134	114
uc007bjg.1	Spag16	sperm-associated antigen 16 protein isoform 1	1415	0	0	0	0	0	0	0	0	0	0	0	0	0	0	0	0	0	0	0	0	0	0	1	0	0	0	0	0	1	0	0	0	0	0	0	0	0	0	0	0	1	0	1	0	0	0
uc007bjh.1	Spag16	sperm-associated antigen 16 protein isoform 1	2126	0	0	0	0	0	0	0	0	0	0	0	0	0	0	0	0	0	0	0	0	0	0	1	0	0	0	0	0	1	0	0	0	0	0	0	0	0	0	0	0	1	0	1	0	0	0
uc007bji.1	Spag16	sperm-associated antigen 16 protein isoform 2	1288	0	0	0	0	0	0	0	0	0	0	0	0	0	0	0	0	0	0	0	0	0	0	0	0	0	0	0	0	0	0	0	0	0	0	0	0	0	0	0	0	0	0	1	0	0	0
uc007bjj.1	Vwc2l	von Willebrand factor C domain-containing	4228	0	0	0	0	1	0	0	0	0	1	0	0	0	0	0	1	0	1	0	2	1	0	0	0	1	1	1	2	0	0	0	0	0	2	0	0	0	0	0	0	1	0	0	0	1	0
uc007bjk.1	Vwc2l	von Willebrand factor C domain-containing	4655	1	0	0	0	0	0	0	0	0	0	0	0	0	1	2	0	1	2	0	0	0	0	0	0	1	3	0	2	1	0	1	1	0	2	0	0	0	0	0	1	0	0	0	0	0	0
uc007bjm.2	Bard1	BRCA1-associated RING domain protein 1	5448	25	31	45	37	35	30	43	52	37	38	41	47	10	24	27	42	36	35	43	35	21	30	68	42	56	98	88	51	58	52	49	42	60	34	10	18	10	23	39	17	65	41	22	16	17	34
uc007bjo.2	Abca12	Mus musculus 0 day neonate head cDNA, RIKEN full-length enriched library, clone:4832428G11 product:ATP-BINDING CASSETTE TRANSPORTER FAMILY A MEMBER 12 homolog [Homo sapiens], full insert sequence.	2899	35	78	58	105	101	141	121	122	123	138	192	134	19	70	100	127	134	105	168	112	65	5	12	19	10	57	7	6	6	34	17	34	68	71	2	5	28	2	48	9	13	13	4	8	152	31
uc007bjp.1	Abca12	ATP-binding cassette, sub-family A (ABC1),	4378	66	123	96	238	218	249	272	259	295	262	304	267	55	110	192	233	252	231	304	206	105	2	16	34	19	138	12	13	21	69	34	87	142	145	4	10	79	5	98	29	41	29	9	11	333	48
uc007bjq.1	Abca12	Mus musculus 0 day neonate head cDNA, RIKEN full-length enriched library, clone:4833417A11 product:RIKEN cDNA 4833417A11 gene, full insert sequence.	1503	21	46	35	84	74	84	113	86	101	72	106	108	13	52	61	70	89	79	106	62	40	0	5	15	8	51	5	5	10	20	8	33	55	52	2	3	34	3	40	10	16	9	3	3	134	19
uc007bjr.2	Atic	SubName: Full=5-aminoimidazole-4-carboxamide ribonucleotide formyltransferase/IMP cyclohydrolase; Flags: Fragment;	2633	3	16	19	13	28	17	23	24	29	34	22	19	3	23	17	24	37	18	26	28	23	26	49	51	67	76	67	78	48	61	38	37	31	26	13	31	33	31	20	25	52	41	27	39	33	44
uc007bjs.2	Atic	bifunctional purine biosynthesis protein PURH	1654	30	41	70	60	80	61	105	82	86	98	93	83	6	53	57	83	89	60	60	75	97	121	155	180	200	249	200	229	160	176	132	131	118	88	37	85	75	101	72	78	156	115	60	105	85	98
uc007bjt.2	Atic	bifunctional purine biosynthesis protein PURH	2611	68	119	168	153	176	151	256	210	212	212	243	185	29	148	138	222	199	149	180	215	223	303	354	419	508	608	514	539	367	414	302	308	281	199	87	176	146	249	178	212	343	275	168	272	231	257
uc007bju.1	Fn1	fibronectin precursor	8312	203	430	646	656	741	765	771	839	1110	1104	1302	1068	225	831	1357	891	1102	800	2266	1069	2713	4472	7046	6650	7207	7583	8651	9828	5122	6655	4268	7165	6776	3265	2380	5332	3710	3968	3934	6247	4324	4814	4922	8566	4684	5869
uc007bjv.1	Fn1	fibronectin precursor	7964	198	420	638	645	725	753	761	825	1090	1088	1288	1047	222	824	1339	887	1092	788	2236	1053	2672	4405	6955	6569	7080	7468	8503	9698	5014	6517	4191	7009	6660	3203	2315	5223	3652	3863	3859	6121	4235	4705	4807	8389	4581	5705
uc007bjw.1	Fn1	fibronectin precursor	8039	201	427	642	653	732	759	766	837	1103	1096	1296	1057	224	827	1347	889	1096	794	2253	1061	2699	4442	6988	6609	7135	7515	8567	9757	5051	6559	4218	7074	6705	3232	2332	5261	3675	3900	3897	6176	4266	4738	4840	8459	4620	5751
uc007bjx.1	Fn1	fibronectin precursor	7679	188	403	610	610	689	725	720	780	1035	1045	1237	1006	211	784	1291	861	1061	763	2136	1017	2554	4220	6657	6277	6786	7128	8102	9245	4796	6223	3981	6708	6379	3086	2217	5010	3515	3680	3689	5830	4017	4488	4550	8005	4351	5454
uc007bjy.1	Fn1	fibronectin precursor	7694	198	416	637	645	724	751	755	823	1084	1083	1283	1038	222	822	1331	884	1088	785	2218	1049	2648	4366	6913	6519	7033	7418	8445	9636	4976	6475	4160	6965	6624	3180	2288	5193	3630	3841	3832	6077	4211	4670	4777	8342	4550	5674
uc007bjz.1	Fn1	fibronectin precursor	7769	201	423	641	653	731	757	760	835	1097	1091	1291	1048	224	825	1339	886	1092	791	2235	1057	2675	4403	6946	6559	7088	7465	8509	9695	5013	6517	4187	7030	6669	3209	2305	5231	3653	3878	3870	6132	4242	4703	4810	8412	4589	5720
uc007bka.1	Fn1	fibronectin precursor	7409	188	399	609	610	688	723	714	778	1029	1040	1232	997	211	782	1283	858	1057	760	2118	1013	2530	4181	6615	6227	6739	7078	8044	9183	4758	6181	3950	6664	6343	3063	2190	4980	3493	3658	3662	5786	3993	4453	4520	7958	4320	5423
uc007bkb.1	Fn1	Mus musculus bone marrow stroma cell CRL-2028 SR-4987 cDNA, RIKEN full-length enriched library, clone:G431002M24 product:fibronectin 1, full insert sequence.	2500	32	96	117	136	133	157	122	136	201	214	266	214	44	151	248	152	198	151	414	172	505	800	1265	1195	1269	1401	1592	1738	819	1116	723	1276	1268	613	405	1006	710	674	764	1149	788	820	975	1447	794	966
uc007bkc.1	Fn1	SubName: Full=Fn1 protein;	1360	42	101	172	152	177	198	214	249	294	304	309	252	46	223	350	245	278	202	530	268	658	1099	1752	1675	1885	1879	2169	2616	1383	1752	1118	1863	1747	764	576	1358	875	1058	969	1526	1101	1297	1178	2211	1196	1463
uc007bkd.1	Fn1	SubName: Full=Fn1 protein;	2103	38	83	145	132	149	159	186	194	242	259	250	212	40	192	298	207	234	170	430	223	570	916	1391	1389	1598	1578	1830	2194	1163	1465	970	1578	1420	638	453	1116	724	915	821	1285	953	1077	963	1901	1012	1236
uc007bke.1	Gm15456	SubName: Full=Putative uncharacterized protein;	826	4	16	32	19	26	26	33	39	35	36	49	32	10	33	31	50	49	20	75	52	104	162	275	289	261	256	341	386	237	279	185	317	261	139	72	229	130	143	159	239	161	185	164	291	156	201
uc007bkf.1	AK049041	Mus musculus 0 day neonate cerebellum cDNA, RIKEN full-length enriched library, clone:C230094L05 product:unclassifiable, full insert sequence.	1371	0	3	10	3	6	12	9	10	10	12	9	11	7	16	12	14	19	7	18	16	33	53	81	104	83	87	151	146	91	102	71	108	89	38	27	81	39	51	64	89	56	54	47	91	60	73
uc007bkg.2	Mreg	melanoregulin	2493	107	184	259	261	307	299	292	314	346	330	381	219	44	201	226	256	249	276	266	225	137	14	79	54	54	137	74	66	54	81	57	89	127	98	17	25	48	20	86	57	75	47	43	62	83	69
uc007bkh.1	AK084284	Mus musculus adult male medulla oblongata cDNA, RIKEN full-length enriched library, clone:6330445I22 product:unclassifiable, full insert sequence.	3124	1	4	3	0	1	3	3	6	5	5	5	6	1	0	5	8	6	3	3	1	3	4	7	4	5	5	4	11	16	6	8	6	9	8	2	2	3	6	6	4	6	11	9	1	5	8
uc007bki.2	Pecr	peroxisomal trans-2-enoyl-CoA reductase	1185	3	11	8	10	8	5	9	11	23	13	16	7	0	4	6	14	12	5	15	10	8	8	16	12	16	34	23	24	18	23	23	16	28	10	5	5	9	10	10	17	17	14	9	16	7	15
uc007bkj.2	Pecr	peroxisomal trans-2-enoyl-CoA reductase	987	4	10	8	10	7	5	7	9	15	9	11	7	0	2	6	8	6	2	11	9	6	5	12	7	13	27	18	16	10	18	18	11	21	6	4	4	8	7	10	14	9	10	10	10	8	8
uc007bkk.1	Tmem169	transmembrane protein 169	2815	0	2	1	0	1	1	2	0	1	0	2	0	0	0	1	0	0	1	1	0	1	2	2	2	1	4	4	5	3	4	1	3	1	2	2	0	1	5	2	0	2	1	0	0	0	0
uc007bkl.2	Xrcc5	X-ray repair cross-complementing protein 5	2556	32	56	63	59	67	74	93	113	105	82	100	87	12	47	57	87	87	78	74	77	43	43	76	70	87	139	83	81	111	104	78	97	103	68	35	42	53	54	65	58	99	68	46	80	67	85
uc007bkn.1	2013-03-04	E3 ubiquitin-protein ligase MARCH4 precursor	4187	0	0	0	1	0	1	1	2	2	0	0	0	2	1	0	2	4	0	1	1	2	1	2	0	1	5	4	2	4	0	1	4	5	3	1	1	1	1	0	3	3	2	1	3	2	0
uc007bko.2	Smarcal1	SWI/SNF-related matrix-associated	1281	6	19	19	21	21	24	26	26	37	19	26	23	0	21	8	27	20	15	24	31	26	31	36	41	54	66	59	50	84	72	68	49	48	30	19	23	38	31	35	46	58	62	37	42	43	66
uc007bkp.2	Smarcal1	SWI/SNF-related matrix-associated	1754	8	21	23	24	21	26	34	28	42	22	30	26	0	23	10	32	24	16	33	32	29	37	44	49	63	75	69	59	98	76	75	60	55	32	21	25	42	37	41	49	63	71	40	52	47	74
uc007bkq.2	Smarcal1	SWI/SNF-related matrix-associated	2237	9	24	24	29	24	27	34	33	46	25	30	27	0	25	13	36	30	17	35	40	31	38	51	55	75	88	79	68	105	87	85	62	72	40	23	30	47	40	51	59	72	79	51	53	58	82
uc007bkr.2	Smarcal1	SWI/SNF-related matrix-associated	2818	12	35	37	37	27	35	46	41	65	40	37	38	3	35	23	48	47	24	51	49	41	54	84	75	100	109	103	88	143	122	115	90	102	58	30	46	69	64	69	81	103	104	69	81	88	101
uc007bks.2	Smarcal1	SWI/SNF-related matrix-associated	6715	17	40	44	42	33	39	55	54	78	52	47	49	4	39	25	60	56	33	67	57	50	64	98	97	125	133	121	109	164	148	134	109	125	76	37	56	81	82	86	94	115	126	78	115	112	128
uc007bkt.2	Ankar	ankyrin and armadillo repeat-containing protein	4573	0	0	0	0	0	0	1	0	0	0	0	1	0	0	0	0	0	0	0	1	0	1	0	0	0	0	0	0	0	1	0	0	0	1	0	0	0	0	0	0	0	0	0	0	0	0
uc007bku.2	Ankar	ankyrin and armadillo repeat-containing protein	3937	0	0	0	0	0	0	0	0	0	0	0	1	0	0	0	0	0	0	0	1	0	1	0	0	0	0	0	0	0	1	0	0	0	1	0	0	0	0	0	0	0	0	0	0	0	0
uc007bkv.2	Rpl37a	60S ribosomal protein L37a	588	12	34	36	30	33	39	56	63	50	44	58	33	15	65	49	65	47	54	54	50	36	42	63	79	98	112	128	134	129	115	116	93	85	46	24	51	52	76	63	73	91	73	47	86	71	77
uc007bkw.1	Igfbp2	insulin-like growth factor-binding protein 2	1304	7	14	16	21	20	20	29	24	29	46	38	23	1	3	15	13	22	20	17	16	3	15	40	11	19	39	29	47	97	157	97	62	168	74	69	28	95	64	96	137	78	37	116	161	70	154
uc007bkx.1	Igfbp5	insulin-like growth factor-binding protein 5	5854	143	227	380	450	455	551	350	376	509	420	522	353	54	297	526	684	681	268	562	729	640	598	1591	861	971	1929	1720	1309	1407	1475	1103	1470	1049	621	508	505	256	549	761	842	1061	1057	1162	1735	1763	2176
uc007bky.1	AK048274	Mus musculus 16 days embryo head cDNA, RIKEN full-length enriched library, clone:C130045L17 product:unclassifiable, full insert sequence.	1936	0	0	0	0	0	0	1	0	0	0	0	0	0	2	1	1	0	1	1	2	2	1	0	0	3	4	2	2	5	5	0	3	0	1	3	2	2	2	0	1	5	3	3	2	2	3
uc007bkz.2	Tnp1	spermatid nuclear transition protein 1	426	0	0	0	1	0	0	1	0	0	0	0	0	0	0	0	0	0	0	0	0	0	0	0	1	0	0	0	0	0	0	0	0	0	0	1	0	0	1	1	0	0	0	0	1	1	0
uc007bla.1	BC100504	Mus musculus adult male testis cDNA, RIKEN full-length enriched library, clone:1700027A15 product:unclassifiable, full insert sequence.	384	0	0	0	0	0	0	0	0	0	0	0	0	0	0	0	0	0	0	0	0	0	0	1	0	0	1	0	0	1	0	0	0	0	0	0	0	0	0	0	0	1	0	0	0	1	0
uc007blb.1	Pinc	Mus musculus pregnancy-induced noncoding RNA mRNA, complete sequence.	1560	0	0	0	0	0	0	0	0	0	0	0	0	0	0	0	0	0	0	0	0	0	0	1	0	0	1	1	0	0	1	0	0	0	0	2	0	0	0	0	0	0	0	0	0	0	0
uc007blc.1	Pinc	Mus musculus pregnancy-induced noncoding RNA mRNA, complete sequence.	961	0	0	1	1	0	0	0	0	0	0	0	0	0	0	0	0	0	0	0	0	0	0	1	0	0	1	0	0	0	1	0	0	0	0	0	0	0	0	0	0	0	0	0	0	0	0
uc007bld.1	AK079660	Mus musculus adult male spinal cord cDNA, RIKEN full-length enriched library, clone:A330023J11 product:hypothetical protein, full insert sequence.	2094	0	1	0	0	0	1	0	1	0	1	1	0	0	0	2	1	0	0	0	1	1	3	2	3	2	0	0	2	0	1	0	0	2	0	0	1	0	1	0	2	0	1	0	0	0	0
uc007blf.2	Tns1	tensin 1	6549	45	71	84	114	154	123	106	115	165	154	169	146	18	91	92	129	107	118	243	138	138	337	460	340	399	582	603	436	504	612	370	514	532	234	174	238	388	251	285	400	371	335	353	592	413	475
uc007blg.2	Tns1	tensin 1	2329	13	16	17	29	36	40	28	30	49	45	49	28	5	39	20	36	27	27	66	41	36	89	141	85	88	163	170	111	137	131	113	147	125	70	46	62	98	61	72	110	103	73	86	134	90	110
uc007bli.1	Tns1	SubName: Full=Putative uncharacterized protein;	1373	5	7	16	10	12	18	15	19	18	11	27	11	2	12	12	11	16	9	32	23	25	42	67	71	50	68	65	56	80	80	51	74	60	40	20	40	65	30	37	65	70	44	38	61	51	66
uc007blk.2	Rufy4	RUN and FYVE domain-containing protein 4 isoform	2313	0	3	4	5	1	4	5	5	8	10	15	5	2	8	8	10	16	6	16	13	28	42	31	24	32	38	23	43	11	12	10	4	5	7	4	7	4	7	0	11	11	13	9	10	9	6
uc007bll.1	Cxcr2	C-X-C chemokine receptor type 2	3043	2	4	5	5	10	17	44	61	85	158	136	71	47	141	201	194	179	130	198	117	560	441	553	359	617	515	574	760	231	256	276	142	160	84	95	248	70	240	58	239	162	534	141	164	339	91
uc007blm.1	Cxcr1	C-X-C chemokine receptor type 1	1124	0	0	0	0	0	0	0	0	0	1	0	0	0	0	2	0	0	0	2	1	2	0	0	0	1	0	0	0	0	0	0	0	0	0	0	0	0	0	0	0	1	0	0	0	0	1
uc007bln.1	Arpc2	actin-related protein 2/3 complex subunit 2	1422	91	196	239	254	274	286	387	391	405	360	418	362	55	333	344	394	394	355	526	388	595	558	817	932	1026	1041	1129	1087	919	1027	816	697	653	434	227	455	395	546	433	574	759	723	386	546	610	528
uc007blo.1	Arpc2	actin-related protein 2/3 complex subunit 2	1597	89	202	249	265	291	292	388	401	426	370	430	375	58	340	354	405	407	371	544	407	625	581	840	962	1059	1073	1154	1117	947	1049	839	722	678	459	234	468	407	568	450	598	785	741	392	559	623	542
uc007blp.1	Arpc2	actin-related protein 2/3 complex subunit 2	1404	83	185	214	224	247	257	345	340	361	323	377	331	51	300	314	358	359	318	494	349	554	486	753	822	914	925	1001	961	804	901	737	617	562	398	203	414	358	494	385	517	673	655	368	488	543	476
uc007blq.1	Gpbar1	G-protein coupled bile acid receptor 1	990	2	0	1	1	2	0	2	4	2	2	3	1	0	1	4	0	2	2	3	2	3	1	1	1	1	2	2	2	2	1	1	2	0	2	0	2	1	1	3	0	0	1	1	0	1	2
uc007blr.2	Aamp	angio-associated migratory cell protein isoform	1817	139	265	242	322	338	388	470	479	506	378	495	338	39	209	247	343	307	326	367	312	276	432	592	588	720	746	718	720	832	939	645	596	782	369	159	368	372	413	347	485	571	608	271	529	476	549
uc007bls.1	Pnkd	probable hydrolase PNKD isoform 2	635	2	12	10	8	11	3	14	4	9	4	13	8	1	1	2	5	5	3	7	11	13	7	9	15	15	24	19	19	22	33	15	12	26	13	5	2	6	10	10	8	15	16	6	19	9	15
uc007blt.1	Pnkd	probable hydrolase PNKD isoform 3	2956	1	11	14	17	12	17	20	14	14	13	22	19	2	5	5	14	16	10	17	16	19	12	19	20	25	33	29	31	39	39	26	29	43	20	5	8	20	21	27	21	34	27	26	28	21	23
uc007blu.1	Pnkd	probable hydrolase PNKD isoform 1	3073	2	15	16	18	17	18	24	14	18	14	26	23	3	6	5	16	18	11	20	21	23	13	23	24	28	44	34	37	45	51	31	30	50	22	9	9	22	26	30	24	38	29	26	33	23	28
uc007blv.2	Tmbim1	transmembrane BAX inhibitor motif-containing	2309	95	204	223	213	218	305	273	293	349	271	360	217	38	168	171	258	263	245	284	265	246	209	384	345	358	424	390	385	424	454	340	317	395	207	120	202	310	195	195	280	341	269	179	346	243	318
uc007blw.1	Pnkd	probable hydrolase PNKD isoform 1	2865	1	6	7	12	9	17	11	12	10	15	16	18	2	6	5	12	16	8	13	12	12	7	16	10	16	24	21	20	27	22	20	24	27	13	5	9	18	19	21	20	26	15	23	18	16	14
uc007blx.1	Gm216	hypothetical protein LOC241112	2101	0	3	0	1	1	2	1	1	9	9	7	9	7	12	32	0	29	8	19	18	39	5	5	5	17	8	7	8	11	8	6	9	4	5	0	4	5	12	1	4	3	8	3	8	20	10
uc007bly.2	Slc11a1	natural resistance-associated macrophage protein	2304	4	8	5	11	14	10	43	49	102	99	136	66	28	98	191	48	185	126	221	184	520	168	257	261	223	219	255	246	314	335	229	182	112	73	102	219	126	221	68	187	220	289	187	189	304	149
uc007blz.2	Ctdsp1	carboxy-terminal domain RNA polymerase II	2776	30	41	34	52	65	64	69	51	118	98	113	121	18	63	87	121	116	73	143	90	195	252	312	306	365	387	417	382	484	534	427	328	387	166	155	211	222	264	215	300	374	384	265	339	311	284
uc007bma.2	Mir26b	Mus musculus microRNA 26b (Mir26b), microRNA.	85	0	0	0	3	1	0	1	0	1	0	1	0	1	0	0	1	0	1	1	0	1	1	3	0	1	3	4	0	1	5	1	1	2	0	0	1	1	0	2	1	0	3	0	3	1	0
uc007bmb.2	Vil1	villin-1	3117	1	0	1	1	0	3	2	1	6	1	6	3	1	3	1	0	3	5	2	4	3	1	2	1	3	3	2	1	1	5	0	2	3	3	0	1	0	3	2	2	5	1	0	2	3	1
uc007bmc.2	Usp37	ubiquitin carboxyl-terminal hydrolase 37	6599	92	160	194	188	200	275	200	251	248	231	274	197	31	142	164	235	226	176	198	205	175	179	260	275	312	395	317	303	284	295	204	189	238	149	76	130	119	166	168	179	264	191	157	275	234	226
uc007bmd.2	Usp37	ubiquitin carboxyl-terminal hydrolase 37	7196	100	175	200	206	215	292	207	268	265	246	288	208	33	158	177	249	236	183	209	220	185	182	278	291	339	428	341	322	305	320	219	203	258	157	83	143	125	181	175	192	280	198	167	285	248	244
uc007bme.1	Usp37	ubiquitin carboxyl-terminal hydrolase 37	2757	44	84	90	116	111	125	88	124	143	112	133	98	16	89	94	106	108	90	97	107	94	85	124	149	180	221	180	167	168	155	103	100	134	74	39	67	63	91	73	97	128	112	88	138	135	139
uc007bmf.2	Rqcd1	cell differentiation protein RCD1 homolog	3266	57	84	96	116	128	123	141	130	202	160	186	186	23	80	102	185	176	110	124	140	140	177	254	250	246	331	279	292	243	247	196	182	189	120	58	115	116	138	131	155	218	177	101	154	163	136
uc007bmg.1	Plcd4	1-phosphatidylinositol-4,5-bisphosphate	2734	3	6	4	9	7	7	12	8	5	2	5	1	1	3	3	4	4	4	13	3	11	10	14	19	20	15	31	13	57	28	16	15	37	10	19	8	9	8	21	17	26	21	13	21	34	23
uc007bmh.1	Plcd4	1-phosphatidylinositol-4,5-bisphosphate	2981	2	6	4	9	7	7	12	9	5	2	5	2	1	3	4	4	4	4	12	2	10	9	13	20	19	15	30	12	52	28	15	13	35	10	18	7	8	8	19	17	26	21	12	18	30	23
uc007bmi.1	Plcd4	1-phosphatidylinositol-4,5-bisphosphate	1179	2	3	0	1	2	1	7	3	3	0	2	0	1	1	1	1	3	0	4	2	4	6	6	9	6	8	13	2	23	12	7	8	15	4	6	3	4	2	9	6	11	14	2	8	12	7
uc007bmj.1	Plcd	Mus musculus adult male testis cDNA, RIKEN full-length enriched library, clone:4933427D11 product:phospholipase C, delta 4, full insert sequence.	2264	2	5	3	6	7	6	10	8	4	2	4	2	1	2	4	2	4	4	11	2	10	9	12	19	17	14	28	11	41	25	14	12	30	9	14	6	7	7	19	14	25	17	8	16	26	18
uc007bmk.1	Plcd	Mus musculus adult male testis cDNA, RIKEN full-length enriched library, clone:4933427D11 product:phospholipase C, delta 4, full insert sequence.	2280	2	5	3	6	7	6	10	8	4	2	5	2	1	2	4	2	4	4	11	2	10	9	12	19	17	14	28	11	41	25	14	12	30	9	14	6	7	7	19	14	25	17	8	16	26	18
uc007bml.1	Zfp142	SubName: Full=Zinc finger 142;	6795	30	27	33	41	57	60	46	46	64	59	79	57	7	26	33	52	57	37	77	63	56	52	73	63	82	116	94	81	92	83	59	65	101	56	27	59	50	37	66	72	77	48	71	100	71	93
uc007bmm.1	Zfp142	zinc finger protein 142	7472	30	31	44	52	70	70	64	56	85	78	91	65	7	31	39	61	67	46	84	71	62	67	86	78	101	144	110	101	113	105	67	78	120	67	39	69	56	49	79	91	91	59	83	113	79	112
uc007bmn.1	Zfp142	zinc finger protein 142	7781	31	31	45	53	72	71	65	59	87	79	93	68	7	31	40	64	69	47	89	71	62	69	87	80	102	146	111	106	114	107	70	82	121	69	40	73	56	51	80	93	93	59	85	116	84	114
uc007bmo.1	Zfp142	SubName: Full=MCG133876, isoform CRA_c; SubName: Full=Putative uncharacterized protein;	3938	10	30	38	30	36	52	51	37	55	51	55	32	9	26	30	41	39	30	39	36	32	46	62	50	75	83	64	73	65	74	50	50	45	38	30	42	31	39	42	60	55	33	53	84	43	70
uc007bmp.1	Zfp142	SubName: Full=MCG133876, isoform CRA_c; SubName: Full=Putative uncharacterized protein;	3717	10	27	36	25	33	48	50	34	51	46	52	30	9	26	28	40	37	27	38	33	32	43	59	49	71	76	61	69	60	69	47	46	40	36	24	39	29	38	40	51	53	30	50	82	40	65
uc007bmq.1	Bcs1l	mitochondrial chaperone BCS1	1829	10	14	22	22	34	21	25	27	35	23	26	30	5	14	25	29	21	18	21	25	22	26	56	61	57	81	60	64	74	77	68	60	50	32	15	21	16	32	30	35	45	61	28	46	34	40
uc007bmr.1	Bcs1l	mitochondrial chaperone BCS1	1722	9	14	21	20	30	21	24	25	31	21	23	26	5	13	23	29	21	17	20	23	22	25	53	58	55	75	54	59	67	70	67	59	46	31	12	18	14	31	29	32	41	56	26	39	31	36
uc007bms.2	Rnf25	E3 ubiquitin-protein ligase RNF25	1475	49	85	80	84	81	98	112	130	117	97	113	78	12	58	57	101	88	76	104	77	60	57	77	90	107	147	131	97	108	129	106	93	111	83	28	53	72	55	76	92	89	82	55	69	79	102
uc007bmt.2	Rnf25	E3 ubiquitin-protein ligase RNF25	1472	49	85	80	84	81	98	112	130	117	97	113	78	12	58	57	101	88	76	104	77	60	57	77	90	107	147	131	97	108	129	106	93	111	83	28	53	71	55	76	92	89	82	55	69	79	102
uc007bmu.1	Stk36	serine/threonine-protein kinase 36	4049	3	5	8	7	4	6	11	4	7	9	4	5	2	6	4	8	10	9	4	7	5	6	8	14	8	15	20	13	18	25	12	14	18	11	3	10	12	6	4	7	4	11	8	11	12	11
uc007bmv.1	Stk36	serine/threonine-protein kinase 36	5234	3	6	9	8	4	9	12	4	9	11	6	5	2	7	5	10	11	14	8	7	5	7	15	18	11	18	25	17	21	28	13	16	25	11	5	11	16	7	6	9	5	12	11	12	13	15
uc007bmw.1	Stk36	serine/threonine-protein kinase 36	3681	1	4	3	3	2	5	7	3	4	5	4	3	1	3	3	8	3	9	5	2	3	2	11	9	4	11	15	8	13	13	8	9	18	3	4	4	14	4	5	3	1	5	5	4	6	13
uc007bmx.1	Stk36	serine/threonine-protein kinase 36	3015	1	4	3	2	3	5	6	3	5	4	4	3	1	2	3	8	3	9	5	2	3	2	9	9	4	8	12	8	10	12	8	9	18	1	4	3	13	4	5	3	1	4	5	4	6	11
uc007bmy.1	Ttll4	tubulin polyglutamylase TTLL4	4253	47	84	114	120	113	136	130	134	125	128	131	118	19	71	80	131	135	84	109	105	102	106	198	152	175	225	185	203	144	158	104	95	153	116	37	62	111	94	82	109	162	130	97	129	100	122
uc007bmz.1	mKIAA0173	Mus musculus mRNA for mKIAA0173 protein.	1484	10	29	23	33	25	32	28	32	28	36	37	29	6	19	30	35	22	17	29	25	27	33	42	43	44	50	51	65	30	42	24	28	33	22	11	16	25	23	19	27	39	29	19	32	28	40
uc007bna.1	Cyp27a1	sterol 26-hydroxylase, mitochondrial	1890	1	6	2	27	16	13	7	15	6	9	17	8	3	7	5	12	7	7	21	7	22	29	54	38	51	56	55	45	249	236	116	153	137	53	51	50	69	79	82	117	123	115	94	183	102	137
uc007bnb.2	Prkag3	5'-AMP-activated protein kinase subunit gamma-3	2832	0	1	5	4	8	2	1	3	11	2	0	3	1	5	1	6	2	2	8	3	5	7	6	5	13	25	12	13	58	42	53	27	16	16	16	7	12	26	11	16	28	30	31	41	60	41
uc007bnc.1	Prkag3	5'-AMP-activated protein kinase subunit gamma-3	1621	0	0	1	3	3	1	0	0	6	2	0	3	1	3	1	2	2	1	1	1	3	5	4	5	8	11	2	7	35	25	32	13	9	7	6	3	7	13	3	7	11	13	19	24	28	19
uc007bne.1	Wnt6	protein Wnt-6 precursor	2068	4	6	6	7	8	14	6	10	7	10	13	11	1	9	3	11	12	9	14	7	3	5	14	4	9	15	9	12	12	13	15	15	19	10	4	4	15	6	8	6	18	12	7	10	6	19
uc007bnf.2	Wnt10a	protein Wnt-10a precursor	1961	17	32	44	38	28	51	39	46	47	49	55	33	3	30	24	38	43	27	34	25	10	8	15	17	17	41	15	13	21	23	13	23	44	35	8	7	18	8	31	9	20	12	9	12	18	15
uc007bng.2	Cdk5r2	cyclin-dependent kinase 5 activator 2 precursor	2704	0	2	0	1	0	0	0	0	0	0	1	0	1	0	0	0	0	0	1	1	1	0	0	0	1	1	0	2	0	0	1	0	1	0	0	0	1	0	0	0	0	0	0	0	0	1
uc007bnh.2	Fev	protein FEV	1479	0	0	1	0	1	1	0	0	0	0	0	1	1	0	1	0	0	1	0	1	0	0	0	0	0	1	0	0	1	0	0	1	0	0	0	0	0	0	0	0	1	0	0	0	1	0
uc007bni.1	Cryba2	beta-crystallin A2	702	0	0	0	0	1	1	0	0	0	0	0	0	0	0	0	0	0	1	1	0	1	0	0	0	0	0	0	0	0	0	0	0	0	0	0	0	0	0	0	0	0	0	0	0	0	0
uc007bnj.1	Ccdc108	coiled-coil domain-containing protein 108	5718	0	1	2	0	0	1	0	3	0	2	0	0	0	1	0	0	1	2	3	0	0	1	0	1	0	1	1	1	0	0	0	0	1	1	1	0	0	1	1	0	0	1	1	0	1	0
uc007bnk.1	Ccdc108	SubName: Full=MCG144889, isoform CRA_b; SubName: Full=Putative uncharacterized protein;	3432	0	0	2	1	0	0	0	2	0	2	0	0	0	1	0	0	0	0	1	0	0	0	0	1	0	0	1	0	0	1	0	0	1	0	0	0	0	0	1	1	0	0	0	0	1	1
uc007bnl.1	Ihh	indian hedgehog protein	2444	0	1	1	0	1	0	2	0	3	2	1	0	1	1	0	0	2	1	0	3	1	1	0	2	1	2	2	3	3	0	3	4	1	1	0	0	0	0	1	3	2	0	0	0	1	3
uc007bnm.1	Ihh	indian hedgehog protein	1594	0	0	1	0	1	0	2	0	1	3	1	0	0	0	0	0	1	0	0	2	1	1	0	1	1	2	2	0	1	1	0	3	1	0	0	0	1	0	0	1	1	0	1	0	1	1
uc007bnn.2	Nhej1	non-homologous end-joining factor 1	937	4	10	12	8	12	8	9	9	17	15	12	10	1	6	6	10	9	7	20	13	9	14	9	14	22	22	10	12	21	26	14	9	14	12	2	9	9	7	8	12	14	18	8	5	13	13
uc007bno.1	Slc23a3	solute carrier family 23 member 3	2058	6	8	13	22	24	19	17	20	20	12	20	13	1	8	12	15	22	5	34	12	14	2	6	7	4	15	4	5	0	9	8	9	14	13	1	0	10	7	12	6	8	4	6	4	8	4
uc007bnp.1	1810031K17Rik	hypothetical protein LOC69171	2511	80	188	163	190	206	315	260	239	342	253	308	217	43	146	227	237	304	222	289	209	215	152	226	207	261	363	255	253	291	361	259	268	298	193	87	138	224	165	147	217	232	236	197	236	221	226
uc007bnq.1	1810031K17Rik	hypothetical protein LOC69171	2930	85	200	173	201	220	320	263	249	349	261	319	222	47	157	231	247	317	233	295	212	220	155	235	215	265	378	260	265	303	373	267	281	312	203	91	149	238	176	157	220	247	242	217	269	240	241
uc007bnr.1	1810031K17Rik	hypothetical protein LOC69171	3008	85	200	173	202	220	323	265	250	350	265	323	224	47	158	232	248	321	234	298	212	222	155	237	216	265	379	265	271	305	376	268	281	313	204	91	151	241	177	159	222	250	245	217	274	245	243
uc007bns.1	1810031K17Rik	hypothetical protein LOC69171	2985	85	201	175	203	220	321	267	252	353	265	324	223	47	158	233	248	321	235	297	215	224	156	239	217	269	380	264	270	305	376	269	283	315	206	91	152	242	177	158	223	247	246	219	272	246	246
uc007bnt.1	Fam134a	hypothetical protein LOC227298	2557	78	119	128	141	165	158	169	174	197	189	210	140	31	124	123	191	217	154	199	152	154	163	273	197	261	366	276	269	364	378	259	292	327	203	98	129	161	181	155	244	241	234	175	228	236	225
uc007bnu.1	Fam134a	hypothetical protein LOC227298	2446	77	117	121	136	156	152	164	164	193	177	204	137	30	121	119	175	203	142	190	142	149	160	254	187	246	354	264	257	350	363	247	274	319	197	94	124	149	176	146	232	229	223	169	223	228	216
uc007bnv.1	Fam134a	hypothetical protein LOC227298	2326	72	102	112	122	147	143	150	157	182	171	199	126	30	116	112	172	201	149	189	133	138	149	256	177	229	328	252	238	330	338	233	249	285	173	81	116	140	162	145	223	213	209	161	203	209	204
uc007bnw.2	Zfand2b	AN1-type zinc finger protein 2B	1237	21	45	32	46	36	49	63	65	80	54	69	48	12	40	31	58	56	34	53	49	43	26	63	60	52	69	65	63	84	76	61	63	90	47	22	40	38	30	46	41	80	60	33	56	28	44
uc007bnx.1	Abcb6	ATP-binding cassette sub-family B member 6,	2933	18	42	45	33	55	52	72	63	84	75	72	80	8	29	36	66	67	45	53	55	40	67	90	80	122	119	119	109	111	115	65	78	85	51	21	57	59	55	48	57	86	71	47	59	60	75
uc007bny.1	Abcb6	ATP-binding cassette sub-family B member 6,	1873	8	14	14	9	10	14	33	25	27	22	24	20	2	13	14	22	27	10	17	17	12	30	34	26	45	41	41	30	27	36	15	33	31	17	6	20	26	19	12	23	30	22	15	19	23	24
uc007bnz.1	Atg9a	autophagy-related protein 9A	4094	27	55	44	68	65	68	85	74	95	97	96	81	16	50	52	104	102	68	149	78	122	98	161	116	153	214	170	166	168	202	128	137	180	96	42	68	101	88	101	124	130	115	100	139	132	140
uc007boa.1	Atg9	Mus musculus 10 days neonate cortex cDNA, RIKEN full-length enriched library, clone:A830013B02 product:hypothetical protein, full insert sequence.	3374	27	51	43	68	64	66	85	70	92	93	95	80	16	49	51	101	101	64	146	77	119	93	156	114	145	207	166	161	166	195	124	133	178	95	41	64	99	86	99	121	124	112	100	134	127	136
uc007bob.1	Atg9a	autophagy-related protein 9A	3764	30	54	47	78	68	72	92	81	106	104	106	88	17	58	53	113	105	72	157	91	124	103	171	130	161	225	190	185	185	229	136	150	200	106	44	73	110	96	106	141	137	122	104	146	133	151
uc007boc.1	Atg9a	SubName: Full=Putative uncharacterized protein;	497	5	6	9	11	15	15	7	14	18	10	22	20	3	7	11	17	13	12	25	9	15	9	22	14	21	33	31	24	20	39	14	23	23	15	5	4	20	17	10	17	17	17	19	26	16	29
uc007bod.1	Ankzf1	ankyrin repeat and zinc finger domain-containing	2762	17	30	36	40	46	38	75	82	79	71	59	72	10	55	77	95	71	61	95	57	50	76	105	90	136	144	108	123	129	173	82	95	121	72	35	54	71	87	75	91	105	102	85	112	89	115
uc007boe.1	Ankzf1	ankyrin repeat and zinc finger domain-containing	1579	8	17	15	25	34	29	47	60	54	43	40	45	6	33	43	58	46	35	58	33	27	43	70	65	81	97	76	80	89	110	59	62	70	50	23	37	42	60	50	59	78	68	59	75	55	79
uc007bog.1	Glb1l	RecName: Full=Beta-galactosidase-1-like protein; EC=3.2.1.-; Flags: Precursor;	2040	8	11	12	19	8	9	13	13	28	24	19	19	4	15	15	17	12	13	17	10	20	30	46	32	45	59	54	49	86	101	39	45	53	29	25	29	39	45	31	49	49	42	52	82	71	65
uc007boh.2	Stk16	serine/threonine-protein kinase 16	2885	52	91	111	122	134	138	197	158	165	162	167	132	20	105	110	157	126	130	182	135	132	106	191	194	181	252	208	200	214	232	147	181	191	142	52	89	102	97	123	129	155	156	86	140	134	160
uc007boi.2	edpk	Mus musculus mRNA for EDPK, complete cds.	2905	52	92	111	122	134	139	197	158	165	163	167	132	20	105	110	157	127	130	182	135	132	106	192	196	181	253	209	200	214	232	147	183	191	143	52	89	104	97	123	129	155	156	88	140	134	163
uc007boj.1	Stk16	serine/threonine-protein kinase 16	2814	52	91	110	122	133	138	197	158	165	160	166	132	20	105	108	157	125	130	181	134	132	105	188	193	179	251	207	199	212	229	147	181	190	141	52	88	102	97	123	128	152	156	86	140	134	159
uc007bok.1	Tuba4a	tubulin alpha-4A chain	2053	450	861	927	971	1046	1276	1416	1400	1353	1167	1305	965	131	801	871	1102	1124	1056	1347	1085	989	641	883	1244	1187	1515	1025	1214	1115	1162	754	885	965	767	151	250	497	215	583	381	722	628	392	468	831	632
uc007bol.1	AK080399	Mus musculus 3 days neonate thymus cDNA, RIKEN full-length enriched library, clone:A630095N17 product:unclassifiable, full insert sequence.	648	0	1	4	2	3	3	8	4	4	2	3	3	2	1	3	0	3	0	4	2	4	0	0	0	1	1	1	0	1	4	1	3	0	0	0	0	1	0	0	0	0	2	0	0	2	0
uc007bom.2	Dnajb2	dnaJ homolog subfamily B member 2 isoform 2	1869	74	164	185	176	205	236	209	201	181	154	177	115	23	103	105	153	149	134	188	154	111	55	101	122	112	186	127	100	104	110	109	115	156	93	30	49	80	37	97	75	90	62	78	107	82	98
uc007bon.2	Dnajb2	dnaJ homolog subfamily B member 2 isoform 3	3053	84	182	215	213	249	278	241	239	222	196	223	145	28	124	127	178	182	170	231	178	137	66	130	148	143	217	148	115	121	140	132	137	188	114	33	60	101	44	113	94	119	77	88	128	105	115
uc007boo.2	Dnajb2	dnaJ homolog subfamily B member 2 isoform 2	1921	74	164	185	177	207	236	209	201	182	155	177	116	23	103	106	156	151	134	188	154	113	55	102	123	114	188	127	101	104	110	110	115	157	94	30	49	82	37	98	75	91	62	79	109	82	98
uc007bop.2	Dnajb2	dnaJ homolog subfamily B member 2 isoform 1	1867	73	160	182	174	202	231	202	199	174	152	172	115	22	100	101	152	149	133	181	150	110	53	102	118	110	181	125	95	98	104	110	111	152	89	29	48	81	36	97	74	91	59	75	103	80	96
uc007boq.1	Ptprn	receptor-type tyrosine-protein phosphatase-like	3535	4	1	6	5	5	8	1	7	6	6	5	2	1	3	6	5	7	5	7	3	4	19	24	18	29	19	19	14	38	52	24	24	16	11	15	44	18	21	14	25	21	34	15	30	18	16
uc007bor.1	Ptprn	receptor-type tyrosine-protein phosphatase-like	1616	0	0	0	0	0	0	0	3	0	1	0	0	0	0	2	1	2	2	0	1	2	9	8	9	11	5	8	4	16	28	14	6	9	4	5	18	7	9	0	10	7	13	6	7	5	5
uc007bos.1	Resp18	regulated endocrine-specific protein 18	710	0	0	0	0	0	0	0	1	0	0	0	0	0	0	0	1	0	0	0	0	0	0	0	0	0	0	0	0	0	1	0	0	0	0	0	0	0	0	0	0	0	0	0	0	0	0
uc007bot.2	Dnpep	aspartyl aminopeptidase isoform b	1643	36	57	64	66	83	76	130	104	98	114	134	95	12	54	80	109	131	100	107	94	121	114	196	193	224	251	241	199	300	313	201	207	221	130	73	150	119	123	121	185	201	214	110	142	145	161
uc007bou.2	Dnpep	aspartyl aminopeptidase isoform b	1720	36	57	66	66	83	76	130	104	99	114	135	95	12	54	81	109	131	100	107	94	122	115	198	194	224	252	242	199	301	314	201	209	222	131	73	151	119	124	122	185	200	214	110	142	146	160
uc007bow.2	Dnpep	SubName: Full=Putative uncharacterized protein;	2857	38	60	70	74	89	85	135	108	107	121	140	99	14	58	87	119	138	105	111	100	129	125	211	203	237	273	262	212	318	339	210	217	230	140	80	163	135	137	127	194	211	229	123	158	156	184
uc007box.1	Des	desmin	2149	164	296	349	451	494	675	504	534	573	513	624	559	95	496	286	979	590	411	1223	589	1971	2767	3551	3891	5756	5210	5305	5192	6449	6400	4335	2512	2467	1898	1229	1858	3378	2210	1427	3512	3905	3969	2385	4210	3496	4406
uc007boy.1	AK039780	Mus musculus adult male spinal cord cDNA, RIKEN full-length enriched library, clone:A330107F09 product:unclassifiable, full insert sequence.	671	2	1	2	1	2	0	0	0	2	3	3	1	1	2	1	1	4	1	1	0	4	6	9	10	10	8	12	6	23	6	14	6	7	4	8	3	3	1	7	5	5	7	2	11	16	8
uc007boz.1	Speg	striated muscle-specific	10787	13	21	36	31	35	38	28	29	27	34	53	44	4	26	17	40	41	28	57	29	48	95	137	116	124	160	146	163	171	169	127	101	130	69	46	42	55	65	64	107	104	98	64	106	111	139
uc007bpa.1	Speg	striated muscle-specific	3395	3	3	9	5	9	6	11	9	12	13	15	14	1	6	9	12	15	14	15	10	12	23	41	21	37	38	32	29	48	34	34	34	39	17	10	8	17	18	20	24	29	32	19	29	38	35
uc007bpb.1	Speg	striated muscle-specific	1330	1	0	6	1	1	2	4	3	3	2	4	5	0	0	3	3	1	2	4	2	3	4	22	3	7	7	12	7	16	9	6	11	13	7	1	4	5	8	4	7	7	10	9	7	14	8
uc007bpc.1	Speg	striated muscle-specific	9887	13	21	36	29	32	38	27	26	25	33	53	45	4	26	15	38	40	26	55	26	44	90	131	112	121	152	140	151	165	157	118	98	117	69	47	40	54	63	59	102	98	94	63	103	100	137
uc007bpd.1	Gmppa	mannose-1-phosphate guanyltransferase alpha	1528	11	24	31	31	44	40	66	54	68	68	56	51	7	45	56	64	56	60	80	51	73	88	140	139	126	153	169	149	175	164	146	133	142	87	54	64	64	99	82	113	124	124	92	146	83	113
uc007bpe.1	Gmppa	mannose-1-phosphate guanyltransferase alpha	1625	13	23	29	28	36	36	62	45	50	65	51	49	5	41	50	59	53	52	72	50	68	85	125	129	110	139	140	133	154	156	120	124	124	82	51	66	67	87	77	104	111	115	83	127	85	93
uc007bpf.1	Gmppa	mannose-1-phosphate guanyltransferase alpha	1619	13	23	29	28	36	36	62	45	50	65	51	49	5	41	50	59	53	52	72	50	68	85	125	129	110	137	139	133	154	156	120	124	124	82	51	66	67	87	77	104	111	115	83	127	85	93
uc007bpg.1	Accn4	amiloride-sensitive cation channel 4	2650	0	0	0	1	1	0	3	0	0	2	1	1	0	1	0	1	3	0	1	1	0	0	1	1	1	2	1	1	2	5	1	4	2	1	1	0	1	1	0	2	1	1	0	1	0	0
uc007bph.1	Chpf	chondroitin sulfate synthase 2 isoform b	3340	22	34	30	73	58	49	53	53	58	66	66	58	6	39	34	66	46	37	69	57	51	96	202	165	145	186	217	195	262	255	216	201	222	130	85	222	133	195	126	204	200	196	130	263	221	310
uc007bpi.2	Chpf	chondroitin sulfate synthase 2 isoform b	3235	23	33	32	78	63	53	57	59	63	70	68	61	6	41	40	70	50	36	70	60	55	110	213	178	154	202	241	207	285	278	235	221	246	141	90	264	146	214	136	221	213	226	137	286	251	330
uc007bpj.2	Chpf	chondroitin sulfate synthase 2 isoform a	3092	22	32	31	78	62	52	55	58	63	69	68	61	6	40	40	69	49	35	70	60	55	110	212	177	153	199	239	206	285	275	235	220	244	139	89	263	146	214	135	219	213	225	137	284	251	325
uc007bpk.2	Chpf	chondroitin sulfate synthase 2 isoform b	2814	21	31	29	69	57	45	45	54	58	63	57	55	5	35	37	65	44	33	67	58	50	96	195	157	138	180	213	190	253	254	213	203	216	128	83	237	131	190	121	197	198	207	129	263	227	295
uc007bpl.2	Tmem198	transmembrane protein 198	2185	0	3	3	0	2	4	3	5	4	2	3	3	2	3	3	5	4	1	3	5	2	4	6	6	5	9	4	7	5	15	9	8	8	2	0	1	5	9	1	10	6	6	3	7	4	6
uc007bpm.2	Tmem198	transmembrane protein 198	2444	0	3	3	0	2	4	3	5	5	2	3	3	2	3	3	4	4	1	4	5	2	5	6	6	5	9	4	7	5	15	9	8	8	2	0	1	5	9	1	9	6	6	3	7	4	7
uc007bpn.2	Obsl1	obscurin-like 1	5770	18	28	57	39	46	51	62	54	88	96	98	88	12	41	38	80	81	56	89	63	90	192	337	308	295	400	513	314	478	407	330	290	311	152	122	197	176	205	171	257	287	309	239	310	253	378
uc007bpo.2	Obsl1	SubName: Full=Putative uncharacterized protein Obsl1;	4939	18	25	57	36	47	51	58	50	88	92	99	88	14	39	38	79	81	58	84	62	79	189	328	301	276	377	478	282	443	379	309	275	300	145	117	183	168	192	167	240	276	289	226	289	232	346
uc007bpp.2	Obsl1	obscurin-like 1	2401	8	13	30	10	22	31	27	30	43	44	43	54	11	22	26	36	46	32	42	35	38	100	159	144	145	183	226	141	189	167	143	107	136	67	53	88	60	95	71	119	131	131	105	140	98	167
uc007bpq.2	Obsl1	obscurin-like 1	3462	14	18	48	25	37	42	46	45	63	81	71	81	11	35	30	56	64	46	66	52	60	148	247	228	220	290	361	224	328	299	241	204	216	109	84	136	118	144	126	191	223	215	166	213	152	269
uc007bpr.2	Obsl1	obscurin-like 1	2649	9	12	35	22	25	25	29	29	36	53	46	56	4	20	14	37	39	25	46	39	45	93	153	146	143	188	223	136	220	221	162	140	141	76	51	83	89	90	85	127	155	141	108	129	98	186
uc007bps.1	Inha	inhibin alpha chain precursor	1463	1	14	7	9	7	6	11	10	11	8	6	15	1	3	1	8	6	5	12	5	6	12	13	14	7	22	14	10	24	20	13	12	29	7	7	5	10	11	7	13	15	12	13	24	13	17
uc007bpt.2	Stk11ip	serine/threonine-protein kinase 11-interacting	4458	27	48	47	44	66	42	56	67	81	70	73	77	21	45	53	63	61	52	76	64	71	86	149	88	147	166	147	147	177	264	130	146	172	75	52	86	100	92	109	114	142	130	79	113	92	134
uc007bpu.1	Stk11ip	serine/threonine-protein kinase 11-interacting	4541	27	48	47	44	69	42	57	67	81	70	73	79	21	46	53	63	62	55	78	65	72	87	152	89	148	168	150	150	178	263	134	148	173	75	52	87	102	92	109	114	145	130	79	115	93	136
uc007bpv.2	Slc4a3	anion exchange protein 3	4441	10	15	23	12	30	30	34	24	36	28	29	37	5	9	18	36	31	28	52	20	38	68	90	77	93	117	144	115	119	152	96	116	101	63	33	57	65	63	41	59	103	89	62	80	61	90
uc007bpw.2	Slc4a3	SubName: Full=Anion exchanger 3 cardiac isoform;	4777	10	16	25	14	31	31	34	26	35	29	31	37	5	9	21	36	32	29	57	21	39	71	90	83	97	121	148	118	122	158	97	120	100	67	33	60	66	66	45	63	111	93	65	88	65	92
uc007bpx.2	Slc4a3	SubName: Full=Anion exchanger 3 cardiac isoform;	4022	10	14	23	12	29	28	32	23	31	24	28	36	5	8	18	33	30	28	48	18	36	66	85	73	86	110	138	113	114	141	92	108	96	60	30	52	59	56	39	57	99	88	59	76	56	85
uc007bpy.1	AK054265	Mus musculus 2 days pregnant adult female ovary cDNA, RIKEN full-length enriched library, clone:E330008C03 product:unclassifiable, full insert sequence.	2004	0	0	0	0	2	0	1	0	0	0	0	0	0	0	0	0	0	0	0	0	1	0	0	0	0	2	0	0	0	0	2	1	0	1	0	0	0	0	1	0	0	0	0	0	1	0
uc007bpz.1	Epha4	ephrin type-A receptor 4 precursor	6328	236	455	556	570	605	672	797	785	862	748	803	628	91	488	500	722	695	656	711	607	380	70	305	228	203	654	317	207	302	468	337	489	660	499	110	96	268	127	464	264	455	212	236	299	380	423
uc007bqa.1	Epha4	ephrin type-A receptor 4 precursor	3469	104	188	258	267	297	301	366	361	387	350	355	283	40	231	238	312	287	310	331	277	175	28	139	112	88	304	153	83	123	212	170	227	311	201	46	39	130	60	202	127	230	100	102	130	168	201
uc007bqb.2	Pax3	paired box protein Pax-3 isoform a	3868	4	12	10	8	10	8	17	10	20	11	18	5	0	3	6	9	6	4	2	6	0	0	4	0	0	5	1	4	0	0	2	5	5	11	0	0	0	0	2	2	1	1	1	7	4	3
uc007bqc.2	Pax3	paired box protein Pax-3 isoform b	3376	4	11	10	4	9	8	15	8	20	11	18	5	0	3	6	9	6	4	2	5	0	0	4	0	0	5	1	4	0	0	2	5	5	10	0	0	0	0	2	2	0	1	1	6	4	3
uc007bqd.1	Pax3	paired box protein Pax-3 isoform a	3292	3	4	6	3	3	4	6	5	9	3	10	2	1	3	7	5	3	1	0	7	0	1	4	0	1	2	1	4	2	0	0	4	2	5	0	0	0	1	2	3	4	0	0	3	4	5
uc007bqe.1	Sgpp2	sphingosine-1-phosphate phosphatase 2	3998	4	17	14	39	38	40	28	26	39	26	34	20	5	7	16	16	18	15	11	11	6	9	13	15	10	31	16	18	11	25	9	21	23	17	3	7	22	8	7	3	10	7	10	7	34	21
uc007bqf.1	Farsb	phenylalanyl-tRNA synthetase beta chain	2040	76	130	153	157	188	141	209	207	204	200	231	158	19	120	99	192	193	158	161	140	116	156	209	268	238	323	256	299	216	235	165	150	218	138	52	101	125	117	122	122	189	168	109	128	127	141
uc007bqg.1	Farsb	phenylalanyl-tRNA synthetase beta chain	2132	79	131	157	162	188	143	212	215	211	203	238	165	19	127	106	196	200	167	163	144	121	161	214	268	250	330	268	310	225	254	170	156	224	143	54	104	123	123	133	132	189	174	109	130	130	144
uc007bqh.1	Farsb	SubName: Full=Putative uncharacterized protein; Flags: Fragment;	2034	76	125	151	156	182	135	208	205	201	201	227	154	18	124	102	191	193	164	157	135	116	157	200	262	241	320	260	296	220	247	164	151	214	139	52	98	121	120	126	127	184	170	107	124	127	136
uc007bqi.1	Farsb	SubName: Full=Putative uncharacterized protein; Flags: Fragment;	2076	79	131	157	160	186	140	211	211	207	202	237	161	19	127	105	192	199	165	162	141	121	156	210	268	249	327	266	310	224	253	166	156	222	143	54	104	119	121	131	132	185	174	109	127	129	141
uc007bqj.2	BC035947	SubName: Full=BC035947 protein;	2999	0	1	1	0	0	1	1	2	0	0	0	0	0	0	0	0	0	0	0	1	0	1	0	1	2	1	0	0	3	2	1	0	1	0	0	0	1	0	3	0	1	1	0	1	0	1
uc007bqk.1	Mogat1	2-acylglycerol O-acyltransferase 1	1059	1	2	0	1	0	0	2	4	1	0	3	4	0	1	0	0	1	2	3	0	1	2	1	3	0	2	3	0	4	2	0	2	3	1	0	0	1	0	1	1	1	0	1	1	3	2
uc007bql.2	Mogat1	2-acylglycerol O-acyltransferase 1	1206	1	2	0	1	2	1	2	4	1	0	4	6	0	1	0	0	1	1	3	0	1	1	2	2	0	1	2	0	5	2	1	2	3	1	0	0	1	0	1	1	1	0	0	1	3	3
uc007bqm.2	Mogat1	Mus musculus diacylglycerol acyltransferase 2-like protein mRNA, complete cds.	351	0	1	1	1	2	1	1	1	0	0	1	2	0	0	0	0	0	0	0	1	0	0	2	1	0	0	0	0	2	1	3	1	0	0	1	0	0	0	0	0	0	0	0	0	1	1
uc007bqn.2	Utp14b	U3 small nucleolar RNA-associated protein 14	3695	185	336	386	537	584	627	533	589	577	430	565	405	61	498	362	349	436	359	554	353	230	91	168	178	183	358	156	169	141	192	160	214	216	165	31	66	138	67	190	115	163	142	119	128	130	146
uc007bqo.2	Acsl3	long-chain-fatty-acid--CoA ligase 3 isoform a	3950	178	312	340	457	499	540	475	478	493	390	446	312	55	517	324	379	413	355	579	343	275	97	167	182	202	302	208	201	188	242	166	234	286	192	61	78	210	89	220	171	184	162	161	179	154	208
uc007bqp.2	Acsl3	long-chain-fatty-acid--CoA ligase 3 isoform a	3810	171	291	323	438	473	518	449	460	469	372	423	298	51	494	317	367	391	346	547	322	261	94	161	171	193	283	202	199	181	234	164	224	276	184	60	74	207	85	209	165	178	157	158	173	149	200
uc007bqq.1	Kcne4	potassium voltage-gated channel subfamily E	2463	2	13	4	7	10	9	12	23	32	25	28	28	4	12	11	24	29	17	26	23	28	61	121	72	111	103	101	88	117	98	64	50	64	30	39	49	40	75	45	78	81	76	64	88	67	91
uc007bqr.1	Scg2	secretogranin-2 precursor	2485	0	0	0	0	0	1	1	1	1	0	0	1	0	0	0	0	0	0	0	2	0	0	2	0	0	1	0	1	1	3	1	0	2	3	1	0	0	2	0	1	1	2	0	0	1	0
uc007bqs.1	Scg2	secretogranin-2 precursor	2365	0	0	0	0	0	1	1	1	1	0	0	1	0	0	0	0	0	0	0	2	0	0	2	0	0	1	0	1	1	3	1	0	2	3	1	0	0	2	0	1	1	2	0	0	1	0
uc007bqu.2	Wdfy1	WD repeat and FYVE domain containing 1 isoform	4551	63	124	125	161	153	169	242	220	241	211	236	201	26	122	135	204	202	185	234	193	191	241	402	335	443	459	387	443	476	483	369	322	362	239	140	204	278	264	258	317	296	348	226	433	353	385
uc007bqv.1	Wdfy1	WD repeat and FYVE domain containing 1 isoform	438	2	4	6	11	9	10	12	6	10	10	15	12	1	2	5	8	16	5	8	5	7	8	12	12	18	13	18	20	24	20	16	16	15	8	6	12	12	10	9	13	9	15	4	14	15	16
uc007bqw.2	Wdfy1	WD repeat and FYVE domain containing 1 isoform	717	3	8	6	13	14	13	18	22	19	22	19	23	2	9	8	14	17	8	18	17	23	19	29	26	30	37	36	37	53	46	40	31	39	25	7	17	28	25	24	23	29	29	16	37	27	32
uc007bqx.1	Mrpl44	39S ribosomal protein L44, mitochondrial	983	12	25	16	24	24	14	31	26	31	28	31	22	2	14	13	35	23	23	18	29	24	30	35	53	45	67	60	71	54	56	49	39	33	37	4	6	30	22	24	27	42	36	26	35	28	38
uc007bqy.1	Mrpl44	39S ribosomal protein L44, mitochondrial	1424	27	39	38	42	50	29	61	55	59	68	64	47	12	37	34	69	55	47	53	61	57	66	102	97	103	140	132	130	113	126	99	73	82	61	16	20	56	44	56	52	85	78	48	82	63	73
uc007bqz.2	Serpine2	glia-derived nexin precursor	2055	13	23	20	32	39	37	33	30	37	35	43	25	5	54	35	46	39	48	95	45	89	154	235	259	270	232	206	242	285	320	141	146	283	122	163	215	214	203	179	434	172	215	262	566	365	501
uc007bra.2	Serpine2	glia-derived nexin precursor	2284	2	6	5	8	12	8	13	13	9	9	10	8	0	17	9	13	6	17	28	7	37	43	85	71	76	64	60	71	82	106	41	45	86	28	53	66	58	63	55	122	58	65	68	158	93	112
uc007brb.2	Fam124b	hypothetical protein LOC241128	2862	0	0	0	0	0	2	0	0	1	1	0	0	0	2	1	0	0	1	1	0	1	3	2	5	5	3	3	6	6	3	5	4	0	0	0	1	0	1	2	4	2	3	3	6	2	2
uc007brc.1	Cul3	cullin-3	2764	192	330	401	493	519	514	609	596	604	558	627	516	81	356	407	509	522	450	601	476	413	449	678	707	844	931	766	816	761	882	548	649	621	443	247	355	442	449	467	587	599	580	404	674	674	732
uc007brd.1	Cul3	SubName: Full=MKIAA0617 protein; Flags: Fragment;	2892	193	333	405	496	522	519	615	600	610	562	629	520	81	362	409	512	526	453	606	478	416	449	683	709	846	939	770	818	768	892	550	654	623	445	249	358	446	452	469	590	603	583	406	681	680	733
uc007bre.1	mKIAA0694	Mus musculus adult male diencephalon cDNA, RIKEN full-length enriched library, clone:9330153B10 product:CDNA FLJ10391 FIS, CLONE NT2RM4000139, MODERATELY SIMILAR TO R.NORVEGICUS TRG MRNA homolog [Homo sapiens], full insert sequence.	3143	3	2	6	1	4	6	8	6	6	9	15	16	4	6	15	7	8	8	21	14	23	50	61	67	95	58	78	101	91	96	62	41	63	21	34	33	49	63	30	67	64	59	60	84	102	79
uc007brf.1	Dock10	dedicator of cytokinesis protein 10	4539	4	5	7	14	11	11	15	20	35	23	36	24	4	19	41	39	41	23	58	26	117	136	158	191	279	190	213	292	249	288	170	152	139	62	89	99	97	135	80	190	161	141	185	257	209	206
uc007brg.2	Dock10	dedicator of cytokinesis protein 10	7303	8	8	14	16	21	24	30	32	56	40	59	39	9	35	67	56	65	44	98	49	169	233	276	314	447	318	358	481	402	495	287	252	237	103	144	157	173	243	134	302	266	238	307	427	366	363
uc007brh.2	Dock10	SubName: Full=Putative uncharacterized protein; Flags: Fragment;	1485	2	2	0	2	9	3	9	5	20	10	12	2	2	16	16	13	15	13	17	11	35	56	72	77	107	101	89	121	99	120	60	67	43	25	33	32	40	61	39	71	56	66	77	114	74	108
uc007bri.2	Dock10	SubName: Full=Putative uncharacterized protein;	2855	1	0	0	0	3	2	0	1	4	3	5	3	1	2	3	4	3	6	8	3	16	14	13	19	20	24	29	31	18	39	16	18	24	7	10	11	7	10	10	21	10	16	20	25	35	32
uc007brj.1	9430031J16Rik	neuronal tyrosine phosphorylated adaptor for	4555	0	1	0	0	0	1	2	0	1	0	0	0	0	0	0	0	0	0	0	0	0	0	1	0	0	0	0	0	0	0	1	1	1	0	0	0	0	1	1	0	0	0	0	1	0	0
uc007brk.1	9430031J16Rik	neuronal tyrosine phosphorylated adaptor for	4658	0	1	0	0	1	0	2	0	1	0	0	0	0	0	0	0	0	0	0	0	0	0	1	0	0	0	0	0	0	0	0	1	1	0	0	0	0	1	1	0	1	0	0	2	0	0
uc007brl.1	9430031J16Rik	neuronal tyrosine phosphorylated adaptor for	4906	0	0	0	0	0	0	0	0	2	0	0	0	1	0	0	3	0	0	0	0	1	0	0	0	1	0	0	0	0	0	1	0	1	0	0	0	0	1	1	0	0	0	0	0	0	0
uc007brm.1	9430031J16Rik	neuronal tyrosine phosphorylated adaptor for	4547	0	1	0	0	0	0	2	0	1	0	0	0	0	0	0	0	0	0	0	0	0	0	1	0	0	0	0	0	0	0	0	1	1	0	0	0	0	1	1	0	0	0	0	1	0	0
uc007brn.1	9430031J16Rik	neuronal tyrosine phosphorylated adaptor for	7677	0	1	0	1	1	2	1	0	3	1	0	0	0	1	1	0	1	0	0	0	0	1	0	2	1	0	1	1	0	1	1	0	1	0	1	0	0	1	0	1	0	0	0	0	0	0
uc007brp.2	Irs1	insulin receptor substrate 1	9163	75	127	180	149	157	183	195	202	222	175	237	165	16	90	93	158	122	90	143	137	55	156	291	276	214	295	321	236	566	573	370	431	513	236	164	132	179	256	296	431	371	281	289	610	628	727
uc007brq.2	Rhbdd1	rhomboid domain-containing protein 1	3509	29	54	60	75	94	85	111	96	120	81	94	96	16	53	70	87	88	73	97	77	70	59	121	156	146	183	163	140	149	180	126	98	136	81	34	53	70	75	99	101	134	104	90	119	121	99
uc007brr.1	Rhbdd1	rhomboid domain-containing protein 1	3687	29	52	59	73	89	83	108	91	115	79	96	95	16	52	66	84	85	71	94	73	68	58	115	153	141	178	149	137	143	175	115	91	130	78	33	53	70	70	90	98	130	102	88	113	114	96
uc007brt.1	Col4a4	collagen alpha-4(IV) chain precursor	7799	7	11	9	9	11	15	19	15	17	20	16	12	2	6	11	8	12	7	13	17	8	13	33	15	32	34	35	15	29	28	27	26	37	18	12	4	10	10	25	42	27	16	11	37	37	25
uc007bru.1	Col4a3	Mus musculus alpha 3 collagen IV (Col4a3) mRNA, complete cds.	1926	1	1	0	0	1	0	1	0	1	0	0	1	0	0	1	1	0	0	0	1	0	1	4	0	0	2	0	0	3	1	0	1	3	3	2	1	0	0	2	1	1	2	2	0	1	2
uc007brv.1	Col4a3	collagen alpha-3(IV) chain precursor	8609	4	4	1	3	10	8	8	5	7	5	6	4	0	3	9	3	6	3	8	5	1	9	11	4	11	8	11	4	14	26	6	9	34	4	6	4	4	8	10	18	17	8	8	13	17	20
uc007brw.1	AK043693	Mus musculus 10 days neonate cortex cDNA, RIKEN full-length enriched library, clone:A830020M24 product:unclassifiable, full insert sequence.	1001	3	8	9	8	14	8	18	18	22	16	19	9	0	14	2	8	5	9	16	10	8	10	13	23	19	27	27	26	27	21	15	24	15	12	9	8	8	5	10	3	22	18	15	23	17	20
uc007brx.1	Mff	mitochondrial fission factor	1865	57	94	108	134	121	115	176	168	195	159	193	150	24	131	92	159	146	131	175	148	120	157	217	292	298	340	305	303	307	339	239	217	240	146	89	118	123	147	167	198	238	240	172	258	226	215
uc007bry.1	Mff	RecName: Full=Mitochondrial fission factor;	1706	53	92	100	127	114	105	165	158	185	147	183	140	23	125	91	153	132	123	165	142	116	147	197	278	282	322	287	284	290	319	226	207	225	139	82	112	116	139	163	186	224	227	166	246	213	194
uc007brz.1	Mff	RecName: Full=Mitochondrial fission factor;	1709	53	92	100	127	114	105	165	158	185	147	183	140	23	125	91	153	132	123	165	142	116	147	197	278	282	322	287	284	291	319	226	207	225	139	83	112	116	139	163	187	224	227	166	246	213	194
uc007bsa.1	Mff	mitochondrial fission factor	642	28	33	42	46	57	49	72	80	88	62	82	59	11	41	26	61	67	55	71	47	53	56	99	114	105	141	120	113	112	143	98	80	86	67	34	53	56	59	69	78	90	98	65	106	90	73
uc007bsb.1	Mff	RecName: Full=Mitochondrial fission factor;	568	26	33	38	45	50	42	72	73	85	56	83	54	10	41	33	62	62	52	69	46	55	54	83	109	103	134	117	106	109	136	99	78	79	64	35	55	56	57	71	75	81	101	65	105	86	58
uc007bsc.1	Mff	RecName: Full=Mitochondrial fission factor;	1370	47	76	74	96	87	82	131	126	149	109	145	119	21	94	72	124	110	93	132	114	97	118	155	223	220	251	241	225	227	258	187	151	183	106	62	97	95	121	136	158	169	186	138	196	174	146
uc007bsd.1	Tm4sf20	transmembrane 4 L6 family member 20	1503	2	8	8	4	5	5	6	6	6	4	5	11	0	2	3	6	7	4	5	1	3	6	8	4	5	9	4	10	4	3	2	4	8	4	4	3	5	7	4	7	4	6	2	7	4	3
uc007bse.1	Agfg1	arf-GAP domain and FG repeats-containing protein	3137	93	217	241	272	275	248	359	371	405	411	461	369	51	242	254	307	345	286	371	324	336	482	722	742	844	900	865	762	552	624	456	443	441	282	168	373	268	356	276	370	480	450	293	398	383	368
uc007bsf.1	Agfg1	arf-GAP domain and FG repeats-containing protein	3080	93	215	240	271	271	246	358	367	399	410	456	364	51	239	249	301	343	282	365	322	330	478	718	735	830	888	862	759	548	615	451	438	436	281	167	371	267	353	270	367	476	446	292	392	380	365
uc007bsg.1	Agfg1	arf-GAP domain and FG repeats-containing protein	3050	91	208	238	267	274	244	351	361	395	397	453	361	50	232	248	302	337	284	362	318	327	466	702	724	825	875	843	743	532	607	445	430	426	273	161	368	255	346	269	364	464	441	283	391	374	355
uc007bsh.1	Agfg1	Mus musculus RAB/Rip protein mRNA, partial cds.	2209	65	156	156	172	162	160	233	242	269	268	305	255	29	170	170	223	247	201	257	216	231	309	500	487	594	631	540	506	353	404	290	300	300	184	101	259	181	223	209	251	318	305	208	277	254	249
uc007bsi.2	Slc19a3	thiamine transporter 2	2974	2	8	3	3	8	5	6	7	6	5	4	8	1	6	5	5	4	4	7	2	2	1	0	4	1	5	2	0	1	0	5	3	2	2	0	0	1	3	3	1	2	2	0	1	2	1
uc007bsj.2	Slc19a3	thiamine transporter 2	2844	2	8	3	3	8	5	6	7	6	5	4	8	1	6	4	5	4	4	7	2	2	1	0	4	1	5	1	0	1	0	5	3	2	2	0	0	1	3	3	1	2	2	0	1	2	0
uc007bsk.2	Ccl20	C-C motif chemokine 20 isoform 1	802	1	1	0	1	5	2	2	3	26	14	22	3	4	8	3	1	4	4	8	8	5	5	3	0	2	4	3	3	2	6	1	0	6	8	0	1	3	0	3	2	3	1	1	3	6	4
uc007bsl.2	Ccl20	C-C motif chemokine 20 isoform 2	799	1	1	0	1	5	2	2	3	26	14	22	3	4	8	3	1	4	4	8	8	5	5	3	0	2	4	3	3	2	6	1	0	6	8	0	1	3	0	3	2	3	1	1	3	6	4
uc007bsm.2	Ccl20	SubName: Full=Chemokine (C-C motif) ligand 20; SubName: Full=Chemokine (C-C motif) ligand 20, isoform CRA_a;	1417	1	1	1	1	5	3	2	4	28	16	24	3	5	8	3	1	4	4	9	8	7	5	3	2	2	5	3	3	2	6	1	0	6	8	0	1	3	0	3	2	3	1	1	3	6	4
uc007bsn.2	Wdr69	WD repeat domain 69	1353	0	0	0	1	0	0	0	0	0	0	0	0	0	1	0	0	0	1	0	0	0	0	1	0	0	0	0	0	1	0	0	0	1	0	0	0	0	0	0	0	0	0	0	0	1	0
uc007bso.2	Wdr69	SubName: Full=Putative uncharacterized protein;	1648	0	0	0	1	0	0	0	0	0	0	1	0	0	1	0	0	0	1	0	0	0	0	1	0	0	0	0	0	1	0	0	0	1	0	0	0	0	0	0	0	1	0	0	0	1	0
uc007bsp.2	Sphkap	A-kinase anchor protein SPHKAP	5719	2	1	1	3	2	2	4	2	0	0	1	0	1	2	1	0	0	0	2	0	2	4	3	5	6	5	3	0	11	7	2	8	0	1	3	9	0	14	3	4	1	21	3	1	2	4
uc007bsq.2	Sphkap	A-kinase anchor protein SPHKAP	6512	2	1	1	3	2	2	4	2	0	1	1	0	1	2	1	0	0	0	2	0	2	4	3	5	6	6	3	0	12	12	3	8	0	1	3	10	0	14	3	4	1	24	4	1	2	5
uc007bsr.2	Sphkap	RecName: Full=A-kinase anchor protein SPHKAP; AltName: Full=SPHK1-interactor and AKAP domain-containing protein;	5792	2	0	2	2	0	2	3	0	0	1	1	0	1	2	1	1	1	0	1	1	0	3	3	4	3	4	4	0	8	10	3	6	1	0	2	6	0	14	2	5	0	15	4	2	2	2
uc007bss.1	AK017086	Mus musculus adult male testis cDNA, RIKEN full-length enriched library, clone:4930545H10 product:unclassifiable, full insert sequence.	1634	0	0	0	1	0	0	1	0	2	0	0	0	0	1	1	1	0	0	0	0	0	0	0	0	0	1	0	0	1	0	1	0	0	0	0	0	0	0	1	0	0	0	0	1	0	0
uc007bst.2	Pid1	PTB-containing, cubilin and LRP1-interacting	2667	10	22	20	34	37	37	32	42	67	53	72	59	15	70	54	79	87	45	102	57	319	286	379	549	561	434	453	535	421	445	300	266	229	122	101	222	153	219	169	247	295	332	217	304	244	211
uc007bsu.1	5033414K04Rik	Mus musculus 11 days pregnant adult female ovary and uterus cDNA, RIKEN full-length enriched library, clone:5033414K04 product:unclassifiable, full insert sequence.	1119	0	7	1	3	3	1	4	7	8	12	13	9	2	15	16	14	17	7	24	9	56	42	57	91	74	77	77	61	57	53	37	36	45	16	11	47	25	35	20	38	44	33	30	31	37	30
uc007bsv.2	Pid1	SubName: Full=Putative uncharacterized protein; Flags: Fragment;	2555	10	10	12	17	10	11	9	15	29	34	36	35	9	47	36	31	48	25	49	24	175	127	142	240	268	204	237	217	165	161	123	101	74	45	44	91	71	87	48	99	114	111	85	119	103	87
uc007bsw.1	Dner	delta and Notch-like epidermal growth	3632	1	1	0	1	0	2	0	3	1	0	0	1	1	0	2	1	0	1	3	2	3	3	3	5	1	4	1	5	6	3	8	6	7	5	1	2	0	2	0	2	0	3	0	2	1	2
uc007bsx.1	Dner	delta and Notch-like epidermal growth	2394	1	1	0	1	1	2	0	2	1	0	0	0	1	0	1	0	0	0	2	2	1	1	2	3	1	1	0	1	0	2	5	5	6	4	1	1	0	1	0	1	0	3	0	0	0	1
uc007bsy.1	Trip12	thyroid hormone receptor interactor 12	9632	557	1060	1125	1369	1521	1531	1765	1732	1779	1591	1916	1340	215	1145	1265	1460	1539	1365	1873	1448	1337	1123	1715	1774	2063	2556	2010	2116	2201	2404	1641	1853	1883	1121	656	1035	1053	1147	1334	1529	1837	1679	1158	1718	1830	1874
uc007bsz.1	Trip12	thyroid hormone receptor interactor 12	2453	192	362	437	545	608	587	678	639	672	630	698	518	73	425	449	541	549	467	671	515	525	402	646	663	710	944	739	761	832	910	671	710	701	412	254	386	410	401	538	606	672	649	429	643	709	701
uc007bta.1	AK032919	Mus musculus 12 days embryo male wolffian duct includes surrounding region cDNA, RIKEN full-length enriched library, clone:6720416K24 product:unclassifiable, full insert sequence.	1938	16	32	44	39	53	57	68	62	66	51	54	60	7	38	38	51	55	45	56	49	36	35	45	51	70	84	62	70	78	93	73	69	55	44	33	30	48	43	60	54	62	70	32	57	53	77
uc007btb.1	Trip12	Mus musculus 13 days embryo male testis cDNA, RIKEN full-length enriched library, clone:6030460H18 product:Thyroid receptor interacting protein 12 (TRIP12) homolog [Homo sapiens], full insert sequence.	983	80	161	187	228	260	250	272	239	279	253	300	223	41	183	213	216	224	212	290	204	236	154	248	281	276	390	319	318	352	406	280	311	286	186	94	164	186	194	226	263	293	276	181	292	287	286
uc007btc.2	Fbxo36	F-box only protein 36	900	4	4	1	4	7	2	4	4	9	8	2	3	0	4	2	4	4	7	5	3	1	4	4	6	6	10	11	3	8	12	14	3	8	12	2	1	9	3	3	4	10	7	6	6	4	1
uc007btd.1	Slc16a14	monocarboxylate transporter 14	2349	1	0	4	0	3	0	2	2	2	4	3	3	0	2	1	2	3	0	4	5	3	7	5	1	5	8	7	2	7	9	3	10	7	3	0	2	11	1	2	3	5	6	2	2	7	1
uc007bte.1	BC038927	Mus musculus component of Sp100-rs, mRNA (cDNA clone IMAGE:5037238), partial cds.	872	0	0	0	0	0	0	0	0	0	0	0	0	0	0	0	0	0	0	0	0	0	1	0	0	0	0	0	0	1	0	1	0	0	0	0	1	0	0	0	0	0	0	0	0	0	1
uc007btf.1	C130026I21Rik	Mus musculus RIKEN cDNA C130026I21 gene, mRNA (cDNA clone MGC:8305 IMAGE:3593825), complete cds.	512	0	1	0	0	0	1	2	1	1	0	1	0	0	0	1	0	0	0	0	0	2	0	0	1	1	0	0	0	1	1	1	0	1	1	2	0	0	1	1	1	1	0	1	1	0	0
uc007btg.2	Csprs	component of Sp100-rs	2995	0	0	0	1	0	0	0	0	1	0	0	0	0	0	0	1	0	0	0	1	0	0	1	1	0	0	0	0	0	0	1	0	0	0	0	0	0	1	0	1	0	0	1	0	1	1
uc007bth.2	Csprs	component of Sp100-rs	2792	0	0	0	1	0	0	0	0	1	0	0	0	0	0	1	1	0	0	0	1	1	0	1	1	0	0	0	0	0	0	1	0	0	1	1	0	0	1	0	1	0	0	1	2	1	1
uc007bti.1	A530032D15Rik	SP140 nuclear body protein family member	1204	0	0	1	0	0	0	0	0	0	0	0	0	0	1	0	1	1	0	0	1	2	0	0	0	0	0	0	0	1	1	0	0	0	0	0	1	0	0	0	1	1	0	0	0	2	0
uc007btj.1	A530032D15Rik	SP140 nuclear body protein family member	1760	0	0	1	0	0	0	0	0	1	0	0	0	0	1	2	1	1	1	1	2	2	1	0	1	0	1	0	1	1	3	1	1	0	0	3	2	0	0	1	2	1	2	0	0	1	0
uc007btk.1	BC100303	Mus musculus 2 days pregnant adult female ovary cDNA, RIKEN full-length enriched library, clone:E330014L15 product:unclassifiable, full insert sequence.	2217	0	0	0	1	0	1	0	0	2	1	1	0	0	1	2	1	0	0	1	1	3	0	1	1	0	0	6	3	6	4	2	1	1	0	1	1	1	2	0	2	3	1	1	2	0	2
uc007btl.1	AK087744	Mus musculus 2 days pregnant adult female ovary cDNA, RIKEN full-length enriched library, clone:E330014L15 product:unclassifiable, full insert sequence.	2203	0	0	0	1	0	1	0	0	2	1	1	0	0	1	1	1	0	0	1	1	3	0	1	1	0	0	6	3	6	4	2	1	1	0	1	1	1	2	0	2	3	1	1	2	0	2
uc007btm.1	AK142678	Mus musculus 2 days pregnant adult female ovary cDNA, RIKEN full-length enriched library, clone:E330014L15 product:unclassifiable, full insert sequence.	2020	0	0	0	1	0	1	0	0	2	1	1	0	0	1	1	1	0	0	1	1	3	0	1	1	0	0	6	3	6	4	2	1	1	0	1	1	1	2	0	2	3	1	1	2	0	2
uc007btn.1	C130026I21Rik	SP140 nuclear body protein family member isoform	407	0	0	0	0	0	0	0	0	1	0	0	0	0	1	1	0	0	0	1	0	1	0	0	0	0	0	2	1	5	2	0	1	1	0	1	0	1	0	0	1	1	1	0	2	0	3
uc007bto.1	AK163333	Mus musculus 2 cells egg cDNA, RIKEN full-length enriched library, clone:B020015G01 product:unclassifiable, full insert sequence.	984	0	0	0	0	0	0	0	0	0	0	0	0	0	0	0	0	0	0	0	0	0	0	0	0	0	0	1	0	0	0	0	0	0	0	0	0	0	0	0	0	1	0	0	0	0	0
uc007btp.1	AK157632	Mus musculus activated spleen cDNA, RIKEN full-length enriched library, clone:F830228J04 product:weakly similar to Hypothetical Sp100 domain containing protein [Mus musculus], full insert sequence.	1721	0	0	0	0	0	0	0	0	0	0	0	0	0	0	0	0	0	0	0	1	0	0	0	0	0	0	0	0	0	0	0	0	0	0	0	0	0	0	0	0	0	0	0	0	0	1
uc007btq.1	Gm7609	predicted gene, EG665378	1611	0	0	0	0	0	0	0	0	1	0	0	0	0	0	0	0	0	0	0	0	1	0	0	0	0	0	0	0	0	0	0	0	0	0	0	0	0	1	0	0	0	0	1	0	0	1
uc007btr.1	Gm7609	predicted gene, EG665378	1417	0	0	0	0	0	0	0	0	1	0	0	0	0	0	0	0	0	0	0	0	1	0	0	0	0	0	0	0	0	0	0	0	0	0	0	0	0	1	0	0	0	0	1	0	0	1
uc007bts.1	BC038927	Mus musculus activated spleen cDNA, RIKEN full-length enriched library, clone:F830110B15 product:Putative G-protein coupled receptor homolog [Mus musculus domesticus], full insert sequence.	1597	0	0	0	0	0	1	0	0	0	0	1	0	0	0	0	0	0	0	0	0	0	0	0	0	1	1	1	1	0	1	1	0	0	1	0	0	0	0	1	0	0	1	0	0	1	0
uc007btt.1	C130026I21Rik	SP140 nuclear body protein family member isoform	1971	0	0	0	0	0	0	1	0	0	0	0	0	0	0	0	0	0	0	1	0	0	1	0	1	1	0	0	0	0	0	0	0	0	1	1	0	0	0	0	0	0	0	0	0	1	0
uc007btu.1	C130026I21Rik	SP140 nuclear body protein family member isoform	1887	0	0	0	0	0	0	1	0	0	0	0	0	0	0	0	0	0	0	1	0	0	1	0	1	1	0	0	0	0	0	0	0	0	1	1	0	0	0	0	0	0	0	0	0	1	0
uc007btv.1	BC108341	Mus musculus cDNA clone IMAGE:4190862.	2384	0	0	0	1	1	0	0	0	1	0	0	0	0	0	0	0	0	0	0	0	1	0	1	2	1	1	0	2	0	0	0	0	1	0	0	0	0	1	0	0	0	0	1	0	0	1
uc007btw.1	Csprs	RecName: Full=Component of Sp100-rs;	788	0	0	0	0	0	0	0	0	0	0	0	0	0	0	0	0	0	0	0	1	0	0	0	0	0	0	0	1	0	1	0	2	0	0	0	0	0	0	0	0	2	2	2	0	0	0
uc007btx.1	Csprs	component of Sp100-rs	2885	0	0	0	0	0	1	0	1	0	0	0	0	0	0	1	0	0	0	1	1	0	1	0	2	0	2	0	1	0	2	2	2	1	1	0	1	0	0	1	1	3	6	3	1	1	1
uc007bty.1	Csprs	component of Sp100-rs	2691	0	0	0	0	0	1	0	1	0	0	0	0	0	0	1	0	0	0	0	0	0	1	0	2	0	2	0	0	0	0	1	0	1	1	0	0	0	0	1	0	0	4	0	0	1	0
uc007btz.1	Sp110	sp110 nuclear body protein	1905	0	0	0	0	0	2	2	2	4	5	10	4	0	1	3	4	3	7	7	4	13	23	17	12	31	25	39	33	39	41	34	26	8	8	15	9	13	24	14	25	24	33	27	24	23	25
uc007bua.1	Sp110	sp110 nuclear body protein	1908	0	0	0	0	0	2	2	2	4	5	10	4	0	1	3	4	3	7	7	4	13	23	17	12	31	25	39	33	39	41	34	26	8	8	15	9	13	24	14	25	24	33	27	24	23	25
uc007bub.1	Sp110	sp110 nuclear body protein	1939	0	0	0	0	0	2	2	2	4	5	10	3	0	1	3	5	3	7	7	4	13	23	17	10	31	25	39	33	39	41	35	26	8	8	15	9	13	24	12	25	23	32	26	24	23	25
uc007buc.1	Sp140	SP140 nuclear body protein family member	2416	0	1	2	4	0	3	4	7	17	10	20	10	0	26	29	5	21	19	30	18	66	19	23	16	43	31	41	42	51	61	45	55	23	11	10	29	14	41	16	30	43	34	31	26	52	44
uc007bud.1	Sp100	nuclear autoantigen Sp-100	1942	1	2	3	5	6	5	10	8	38	27	41	25	6	34	40	16	22	31	42	33	90	73	97	92	149	108	145	126	184	160	177	162	81	42	75	69	61	117	60	140	136	152	162	102	123	139
uc007bue.1	Sp100	nuclear autoantigen Sp-100	1091	1	2	2	5	2	3	9	7	33	28	34	19	6	28	38	13	18	28	36	31	76	61	85	69	116	89	124	86	129	131	121	134	66	31	52	61	49	90	46	103	103	119	115	81	87	101
uc007buf.1	Sp100	nuclear autoantigen Sp-100	1613	2	3	2	8	4	5	10	10	45	45	46	23	6	38	49	22	25	40	48	42	104	79	111	95	164	126	167	125	184	176	169	178	92	43	66	79	64	121	74	132	153	164	150	120	118	145
uc007bug.1	Sp100	nuclear autoantigen Sp-100	1559	1	3	2	8	4	5	10	9	39	43	42	23	6	37	49	21	21	38	46	38	100	77	110	86	159	115	161	115	175	166	160	167	85	42	63	75	61	108	69	124	149	155	144	117	113	137
uc007buh.1	Sp100	nuclear autoantigen Sp-100	2158	2	3	2	12	5	6	12	12	56	50	55	26	8	45	55	26	27	46	57	44	117	86	121	105	179	146	187	136	212	199	196	206	103	52	72	88	73	144	85	150	172	178	169	128	133	156
uc007bui.2	A630001G21Rik	Mus musculus 3 days neonate thymus cDNA, RIKEN full-length enriched library, clone:A630001G21 product:hypothetical Sp100 domain containing protein, full insert sequence.	1823	0	0	1	0	0	0	3	3	5	6	9	7	1	4	5	6	3	2	4	2	10	12	15	17	27	20	21	18	27	23	18	25	8	5	6	7	9	12	7	20	26	27	16	11	11	10
uc007buj.2	A630001G21Rik	hypothetical protein LOC319997	1936	0	0	1	0	0	0	3	3	5	6	9	7	1	4	5	6	3	2	5	3	11	12	15	19	28	20	22	18	28	23	18	25	9	6	7	8	9	13	7	22	26	28	17	11	11	12
uc007bul.2	Cab39	Mus musculus lung RCB-0558 LLC cDNA, RIKEN full-length enriched library, clone:G730021G09 product:calcium binding protein 39, full insert sequence.	492	10	32	40	53	67	56	72	79	77	60	109	39	4	36	50	63	60	70	79	90	63	47	108	97	85	109	116	97	117	156	104	93	127	75	32	57	79	41	77	90	99	96	29	64	76	75
uc007bum.2	Cab39	calcium-binding protein 39	3800	292	557	624	706	775	730	1042	1075	1021	934	1176	866	115	635	707	888	859	834	952	845	711	682	1028	1254	1337	1489	1340	1397	1223	1476	1061	1017	1220	777	320	568	756	652	771	777	1151	1053	595	911	876	919
uc007bup.2	4933407L21Rik	Mus musculus adult male testis cDNA, RIKEN full-length enriched library, clone:4933407L21 product:4933407L21RIK PROTEIN, full insert sequence.	1148	0	0	0	0	0	0	0	0	0	1	0	1	0	1	0	1	0	0	0	1	0	1	0	0	3	1	5	2	3	0	2	0	0	0	0	0	0	1	1	0	1	3	0	1	0	0
uc007buq.1	Gpr55	G-protein coupled receptor 55	2550	0	0	0	0	0	1	1	1	0	0	2	1	0	1	0	0	1	0	5	4	4	7	11	9	14	5	13	10	9	9	8	4	2	2	1	6	4	3	2	9	3	5	9	4	6	5
uc007bur.2	Spata3	spermatogenesis-associated protein 3 isoform 1	748	0	0	0	0	0	0	0	0	0	0	0	0	0	0	0	0	0	0	0	0	1	0	0	0	0	0	0	0	0	0	1	0	0	0	0	0	0	0	1	0	0	0	0	0	0	0
uc007bus.2	Spata3	spermatogenesis-associated protein 3 isoform 1	751	0	0	0	0	0	0	0	0	0	0	0	0	0	0	0	0	0	0	0	0	1	0	0	0	0	0	0	0	0	0	1	0	0	0	0	0	0	0	1	0	0	0	0	0	0	0
uc007but.2	Spata3	spermatogenesis-associated protein 3 isoform 1	932	0	0	0	0	0	0	0	0	0	0	0	0	0	0	0	0	0	0	0	0	0	0	0	0	0	0	0	0	0	1	0	0	0	0	0	0	0	0	0	0	0	0	1	0	0	0
uc007buu.2	Spata3	spermatogenesis-associated protein 3 isoform 3	1051	0	0	0	0	0	0	0	0	0	0	1	0	0	0	0	0	0	0	0	0	1	0	0	1	0	1	0	0	0	0	1	0	0	1	0	0	0	0	0	0	0	0	0	0	0	0
uc007buv.2	Spata3	spermatogenesis-associated protein 3 isoform 2	1107	0	0	0	0	0	0	0	0	0	0	0	0	0	0	0	0	0	0	0	0	1	0	0	0	0	0	0	0	0	1	1	0	0	0	0	0	0	0	0	0	0	0	1	0	0	0
uc007buw.2	Spata3	spermatogenesis-associated protein 3 isoform 3	1104	0	0	0	0	0	0	0	0	0	0	0	0	0	0	0	0	0	0	0	0	1	0	0	0	0	0	0	0	0	1	1	0	0	0	0	0	0	0	0	0	0	0	1	0	0	0
uc007bux.2	2810459M11Rik	hypothetical protein LOC72792 isoform 1	3331	2	1	3	1	1	2	3	1	3	4	2	1	2	1	0	3	3	0	0	1	0	0	0	0	2	4	1	2	3	0	1	3	4	1	0	0	0	1	3	2	0	0	0	1	0	1
uc007buy.1	Psmd1	26S proteasome non-ATPase regulatory subunit 1	3256	231	449	492	641	634	650	845	846	887	754	865	633	104	495	438	818	619	666	739	743	579	600	841	1108	1116	1224	1104	1147	769	925	696	697	753	549	207	415	419	475	498	491	777	718	349	588	545	642
uc007buz.1	Htr2b	5-hydroxytryptamine receptor 2B	2072	7	13	20	21	24	33	30	23	25	32	20	19	1	23	16	24	24	19	31	22	22	38	30	65	66	54	40	51	45	36	17	32	34	18	14	19	24	30	28	29	33	18	22	31	34	39
uc007bva.1	Armc9	lisH domain-containing protein ARMC9 isoform 2	1030	4	9	6	5	9	14	8	12	18	16	19	14	1	4	3	9	17	14	9	11	7	10	20	18	24	27	40	24	20	18	26	23	27	8	9	7	21	11	14	19	12	14	6	21	23	24
uc007bvb.1	Armc9	lisH domain-containing protein ARMC9 isoform 2	1772	5	9	18	7	15	19	16	19	17	23	27	19	2	10	9	17	22	17	11	17	18	13	31	31	31	31	54	36	27	31	31	31	38	13	13	13	24	15	20	26	17	17	8	31	23	34
uc007bvc.1	Armc9	lisH domain-containing protein ARMC9 isoform 2	1964	5	18	17	14	18	21	18	25	25	29	30	21	1	10	18	22	29	22	23	27	20	18	37	47	41	53	64	41	43	43	44	51	57	20	19	14	29	19	32	35	28	29	11	45	36	43
uc007bvd.1	Armc9	lisH domain-containing protein ARMC9 isoform 2	3638	5	19	19	15	20	22	17	26	27	31	33	24	3	12	18	23	32	21	25	28	20	21	42	48	41	56	67	47	47	49	46	55	63	20	20	15	30	20	37	39	30	29	20	49	39	47
uc007bve.1	Armc9	lisH domain-containing protein ARMC9 isoform 2	2197	5	18	16	14	19	22	18	26	28	30	32	21	1	11	18	23	30	21	24	29	21	20	38	46	42	55	68	39	46	45	46	54	61	21	20	16	29	20	33	38	28	29	14	49	36	45
uc007bvf.1	Armc9	lisH domain-containing protein ARMC9 isoform 2	4700	5	25	18	20	25	24	24	29	34	36	39	24	2	14	22	33	35	28	32	33	25	27	52	57	49	71	81	51	62	57	51	62	74	25	28	21	35	32	49	52	41	38	21	65	44	57
uc007bvg.1	Armc9	lisH domain-containing protein ARMC9 isoform 1	5157	6	19	16	17	25	24	24	28	31	35	39	24	1	13	19	27	33	23	30	31	26	24	42	53	48	63	72	45	52	52	48	60	68	28	24	18	33	25	40	43	33	36	18	57	43	53
uc007bvh.1	Armc9	lisH domain-containing protein ARMC9 isoform 1	5154	6	19	16	17	25	24	24	28	31	35	39	24	1	13	19	27	33	23	30	31	26	24	42	53	48	63	72	45	52	52	48	60	68	28	24	18	33	25	40	43	33	36	18	57	43	53
uc007bvi.1	Armc9	lisH domain-containing protein ARMC9 isoform 1	5160	6	19	16	17	25	24	24	28	31	35	39	24	1	13	19	27	33	23	30	31	26	24	42	53	48	63	72	45	52	52	48	60	68	28	24	18	33	25	40	43	33	36	18	57	43	53
uc007bvj.1	Armc9	lisH domain-containing protein ARMC9 isoform 2	2141	5	16	15	14	18	20	18	26	26	28	29	21	1	11	18	22	30	20	24	29	20	19	38	45	39	51	66	37	44	44	44	51	53	19	20	16	27	20	31	36	28	29	14	46	33	44
uc007bvk.2	B3gnt7	UDP-GlcNAc:betaGal	2595	0	1	4	0	3	3	6	3	6	3	6	4	1	2	0	4	3	7	5	3	5	14	21	17	22	23	15	39	5	5	3	7	10	5	3	3	4	4	4	3	6	9	1	6	6	7
uc007bvl.1	Ncl	nucleolin	8257	543	937	976	1410	1508	1515	1642	1617	2060	1534	1804	1391	183	982	934	1103	1147	930	994	1010	895	958	1288	1335	1744	2078	1742	1659	1237	1445	1216	1347	1189	767	313	777	692	802	1122	845	1390	1063	409	944	836	1005
uc007bvm.1	Snord82	Mus musculus small nucleolar RNA, C/D box 82 (Snord82), small nuclear RNA.	68	42	103	123	136	155	209	162	165	226	319	360	280	27	179	131	252	333	217	296	355	150	131	215	258	320	617	426	450	332	463	339	233	360	134	95	96	175	199	188	263	309	233	348	287	398	326
uc007bvn.1	Nmur1	neuromedin-U receptor 1	1218	0	0	0	0	0	0	2	0	0	0	0	0	0	0	0	1	0	0	0	0	0	0	0	0	0	0	0	0	0	1	0	1	0	0	0	0	1	0	0	0	1	0	0	0	0	1
uc007bvo.2	1700019O17Rik	hypothetical protein LOC71863	1721	0	0	0	0	0	0	0	0	0	0	0	0	0	0	1	0	1	2	0	0	0	1	0	0	0	0	1	0	0	0	0	0	0	0	0	0	0	0	0	0	0	0	0	0	0	0
uc007bvp.1	Ptma	prothymosin alpha	1192	67	111	110	111	144	135	145	140	133	136	148	103	15	128	100	169	132	98	107	120	88	109	155	188	193	239	200	219	185	174	170	143	143	135	52	96	77	112	98	133	184	130	103	154	138	130
uc007bvq.1	Pde6d	retinal rod rhodopsin-sensitive cGMP	1092	13	16	12	13	19	18	21	27	32	18	23	16	1	14	16	30	30	18	19	19	40	35	65	66	77	90	70	85	90	63	81	57	44	22	28	34	23	57	37	53	54	50	17	55	44	55
uc007bvr.1	Cops7b	COP9 signalosome complex subunit 7b	2231	17	30	36	35	31	41	52	43	65	34	61	55	9	22	25	50	40	32	58	46	47	51	78	72	71	91	89	94	96	87	72	82	82	58	15	45	48	53	54	61	91	63	42	75	64	76
uc007bvs.1	Cops7b	SubName: Full=Putative uncharacterized protein;	2142	17	30	35	34	30	40	51	40	63	32	59	54	8	22	25	50	38	32	58	44	46	49	74	70	71	87	87	92	95	85	71	79	79	56	15	44	45	50	51	59	88	61	39	72	62	73
uc007bvt.1	Nppc	C-type natriuretic peptide precursor	1043	12	27	18	42	53	48	56	52	78	89	106	32	7	20	41	61	49	54	47	75	20	5	17	11	11	40	14	6	2	18	11	25	36	23	3	0	15	2	24	6	22	10	2	5	0	8
uc007bvu.2	Dis3l2	DIS3-like exonuclease 2 isoform 2	2993	36	64	91	78	86	111	97	118	148	111	136	89	12	55	67	117	111	88	112	93	66	64	136	117	118	174	137	140	121	150	95	126	157	91	38	68	88	79	77	96	123	101	86	127	101	135
uc007bvv.2	Dis3l2	DIS3-like exonuclease 2 isoform 2	3129	41	70	96	84	89	125	103	128	150	120	139	92	13	59	73	119	111	95	117	100	70	70	140	121	120	178	144	144	129	158	104	138	169	101	41	71	93	83	80	98	132	111	90	134	104	141
uc007bvw.2	Dis3l2	DIS3-like exonuclease 2 isoform 1	3171	41	70	96	84	89	125	103	128	150	120	140	92	13	59	73	119	111	95	117	100	70	71	140	122	120	179	144	144	129	160	105	139	169	101	41	71	93	83	80	99	132	111	91	135	104	142
uc007bvx.1	AK077157	Mus musculus adult male testis cDNA, RIKEN full-length enriched library, clone:4933415F08 product:lysyl-tRNA synthetase, pseudogene 1, full insert sequence.	885	0	0	0	0	0	0	0	0	0	0	0	0	0	0	0	1	0	0	1	0	0	0	0	0	0	0	0	1	0	0	0	0	0	0	0	0	0	0	0	0	0	0	0	0	0	0
uc007bvy.1	Alppl2	embryonic-type alkaline phosphatase precursor	2112	0	0	0	0	0	0	0	1	1	0	0	0	0	0	0	0	0	0	0	0	0	0	0	0	0	0	0	0	0	0	0	0	0	0	1	0	0	0	0	0	0	0	0	0	0	0
uc007bvz.1	Alppl2	embryonic-type alkaline phosphatase precursor	2020	0	0	0	0	0	0	0	1	1	0	0	0	0	0	0	0	0	0	0	0	0	0	0	0	0	0	0	0	0	0	0	0	0	0	1	0	0	0	0	0	0	0	0	0	0	0
uc007bwa.1	Alpi	Alpi	2335	0	0	0	0	0	1	1	0	0	0	0	0	1	0	0	0	0	0	0	0	0	0	0	0	0	0	0	0	0	0	1	0	0	0	0	0	0	0	0	1	0	1	0	0	0	0
uc007bwb.1	Akp3	intestinal-type alkaline phosphatase precursor	1680	0	0	0	0	0	0	0	0	0	0	1	0	0	0	0	0	0	0	0	0	0	0	0	0	0	0	0	1	0	0	0	0	0	0	0	0	0	0	0	1	0	0	0	0	0	0
uc007bwc.1	Ecel1	endothelin-converting enzyme-like 1	2759	0	0	1	0	0	1	3	0	1	2	1	4	0	2	3	2	1	2	3	2	0	0	2	2	1	2	0	0	0	0	0	0	1	1	0	0	0	0	1	0	0	0	0	2	0	1
uc007bwd.1	Ecel1	endothelin-converting enzyme-like 1	2876	0	0	1	2	0	1	3	0	1	2	1	4	0	2	3	2	1	2	4	2	0	0	2	2	1	2	0	0	0	0	0	1	1	1	0	0	0	0	1	0	0	0	0	2	1	1
uc007bwe.1	AK006434	Mus musculus adult male testis cDNA, RIKEN full-length enriched library, clone:1700027L20 product:inferred: RIKEN cDNA 1700027L20 gene / putative [Mus musculus], full insert sequence.	884	0	0	1	0	0	0	0	0	0	1	0	0	0	0	1	0	0	0	0	0	0	0	0	0	0	0	0	0	0	0	1	0	0	0	0	0	0	0	0	1	0	0	0	0	0	0
uc007bwf.1	Chrnd	acetylcholine receptor subunit delta precursor	2910	0	0	1	2	0	1	1	1	2	0	1	0	0	1	0	1	1	0	3	0	9	5	5	11	12	9	11	7	28	28	38	51	4	13	5	11	23	17	3	7	29	19	61	26	9	20
uc007bwg.1	Chrnd	acetylcholine receptor subunit delta precursor	2950	0	0	1	2	0	1	1	1	2	0	1	0	0	1	0	1	1	0	3	0	10	5	3	11	12	9	9	6	28	26	38	50	4	13	5	11	22	17	3	7	27	19	58	24	7	20
uc007bwh.1	Chrng	acetylcholine receptor subunit gamma precursor	1921	0	0	0	0	1	0	0	0	3	1	1	1	1	1	1	1	2	0	2	0	6	1	3	4	8	2	3	1	39	50	53	78	1	23	5	17	28	30	1	7	43	31	55	22	16	28
uc007bwi.1	Chrng	Mus musculus 16 days embryo head cDNA, RIKEN full-length enriched library, clone:C130025P03 product:cholinergic receptor, nicotinic, gamma polypeptide, full insert sequence.	1504	0	0	0	0	1	0	0	0	0	0	0	0	0	0	0	1	1	0	1	0	3	1	2	0	0	0	0	0	10	11	18	19	0	7	0	4	7	12	0	1	6	12	13	3	3	7
uc007bwj.1	Eif4e2	eukaryotic translation initiation factor 4E type	1125	43	88	85	83	93	135	130	131	165	132	121	106	19	89	82	133	120	119	139	107	102	132	149	218	271	225	246	235	227	241	162	137	176	105	51	96	98	105	87	114	171	158	103	147	142	162
uc007bwk.1	Eif4e2	eukaryotic translation initiation factor 4E type	1809	54	102	98	105	113	152	167	152	197	163	174	129	22	108	108	162	148	136	152	133	118	156	191	265	301	277	298	296	269	311	206	167	208	121	63	118	119	136	110	143	203	182	114	177	180	188
uc007bwl.1	Eif4e2	eukaryotic translation initiation factor 4E type	3394	52	110	107	108	133	166	167	159	214	164	173	141	26	121	108	166	150	145	169	152	129	177	200	290	334	323	313	289	303	346	239	204	254	139	72	148	143	153	132	174	243	221	151	230	203	243
uc007bwm.1	Eif4e2	eukaryotic translation initiation factor 4E type	1576	51	102	107	93	110	148	159	157	190	147	150	128	20	96	99	154	134	136	162	123	120	146	178	245	309	268	293	284	271	272	196	167	198	122	59	110	113	127	113	137	197	185	117	168	160	193
uc007bwn.1	Eif4e2	eukaryotic translation initiation factor 4E type	2260	62	116	120	115	130	165	196	178	222	178	203	151	23	115	125	183	162	153	175	149	136	170	220	292	339	320	345	345	313	342	240	197	230	138	71	132	134	158	136	166	229	209	128	198	198	219
uc007bwo.1	Efhd1	EF-hand domain-containing protein D1	1805	32	67	74	63	85	97	72	61	85	64	78	55	4	38	23	54	51	34	40	25	40	15	19	13	13	25	18	4	39	24	24	93	60	32	3	25	10	16	38	29	30	28	21	57	27	22
uc007bwp.2	Gigyf2	Mus musculus 10 days embryo whole body cDNA, RIKEN full-length enriched library, clone:2610016F01 product:RIKEN cDNA 2610016F01 gene, full insert sequence.	995	17	33	31	49	41	41	55	38	40	52	53	40	5	43	47	38	48	28	31	51	31	27	37	62	83	85	55	69	59	55	45	60	37	22	13	32	32	31	45	48	57	50	37	60	62	67
uc007bwq.2	Gigyf2	Mus musculus 10 days embryo whole body cDNA, RIKEN full-length enriched library, clone:2610016F01 product:RIKEN cDNA 2610016F01 gene, full insert sequence.	3047	26	54	54	79	72	72	87	63	70	74	81	63	7	65	70	66	69	52	61	66	53	42	71	99	126	137	79	103	90	90	69	92	69	46	15	46	52	52	68	86	81	78	60	95	95	104
uc007bwr.2	Gigyf2	PERQ amino acid-rich with GYF domain-containing	5725	210	349	385	448	470	454	597	550	676	492	545	428	77	383	360	465	478	404	493	439	387	353	497	486	647	827	665	627	730	690	533	586	610	356	185	348	380	416	435	466	592	465	297	663	569	662
uc007bws.2	Gigyf2	PERQ amino acid-rich with GYF domain-containing	2950	148	245	273	317	342	328	440	391	469	342	377	279	49	275	261	322	333	263	331	296	248	248	331	323	451	572	474	440	508	481	355	406	404	223	122	235	253	289	291	311	399	333	206	453	378	461
uc007bwt.2	Gigyf2	PERQ amino acid-rich with GYF domain-containing	5743	210	349	385	448	470	454	597	550	676	492	545	428	77	383	360	465	478	404	493	439	387	353	497	486	647	827	665	627	730	690	533	586	611	356	185	348	380	416	435	466	592	465	297	663	569	662
uc007bwu.2	Kcnj13	inward rectifier potassium channel 13	1349	11	20	20	17	15	15	28	35	25	29	23	15	1	22	13	20	16	17	29	17	15	14	30	17	21	31	32	26	27	35	17	18	22	23	7	10	18	19	14	14	14	14	19	37	28	26
uc007bwv.1	Gigyf2	PERQ amino acid-rich with GYF domain-containing	3176	64	98	129	130	142	143	167	163	211	155	177	116	22	121	103	143	161	137	151	151	110	103	160	154	190	249	208	183	212	220	156	162	188	109	73	99	116	130	123	141	170	147	99	176	152	175
uc007bww.2	3110079O15Rik	hypothetical protein LOC73234 precursor	462	0	0	1	0	0	0	0	0	1	0	0	0	1	0	0	0	0	0	0	0	0	0	0	0	0	0	0	0	0	0	0	0	0	1	0	0	0	0	0	0	0	0	0	0	0	0
uc007bwx.2	Ngef	ephexin-1 isoform 2	2751	4	6	4	5	5	5	7	8	9	8	17	10	0	5	12	13	20	10	16	10	19	2	18	8	4	10	18	5	6	4	3	7	3	4	1	0	8	4	4	6	5	1	2	7	11	2
uc007bwy.2	Ngef	ephexin-1 isoform 1	3114	4	6	6	7	4	7	8	10	10	9	19	12	0	5	14	17	21	13	19	10	18	2	17	7	4	8	16	5	6	4	3	7	4	4	1	0	9	4	4	6	4	1	2	8	12	2
uc007bwz.2	Neu2	sialidase-2 isoform 3	1743	33	55	49	66	73	107	71	95	78	82	101	99	11	36	118	81	146	74	144	91	106	102	196	129	162	119	131	210	151	125	56	48	155	76	36	45	8	32	90	149	81	67	18	150	173	150
uc007bxa.2	Neu2	sialidase-2 isoform 4	1583	33	57	54	68	76	106	74	101	86	90	108	105	11	37	118	84	150	78	150	98	107	107	198	135	170	129	138	236	156	127	57	45	155	83	38	48	9	36	94	148	86	67	19	156	176	150
uc007bxb.2	Neu2	sialidase-2 isoform 4	1843	34	57	54	69	76	106	76	107	90	91	110	107	12	40	119	85	152	81	152	99	109	108	201	137	172	131	140	241	158	129	57	45	156	84	38	48	10	36	95	152	86	67	19	157	177	151
uc007bxc.2	Inpp5d	phosphatidylinositol-3,4,5-trisphosphate	4938	5	13	14	17	22	17	30	50	89	100	107	85	24	121	171	121	157	90	204	126	507	481	549	639	744	676	722	859	500	592	455	371	274	140	157	286	254	327	136	317	311	442	327	337	411	302
uc007bxd.2	Inpp5d	phosphatidylinositol-3,4,5-trisphosphate	4755	5	12	14	16	22	17	29	50	87	95	104	85	24	118	168	119	151	89	201	126	495	471	542	629	735	662	713	843	494	584	447	362	269	138	153	279	246	318	135	311	303	434	319	332	405	295
uc007bxe.2	Ship	Mus musculus SH2-containing inositol phosphatase (Ship) mRNA, complete cds.	4768	5	12	14	16	22	17	29	50	88	96	104	85	24	119	168	119	152	89	202	126	496	473	542	630	736	662	713	842	494	585	448	364	269	138	154	279	247	320	135	310	303	436	319	335	406	296
uc007bxf.2	Inpp5d	phosphatidylinositol-3,4,5-trisphosphate	4935	5	13	14	17	22	17	30	50	89	100	107	85	24	121	171	121	157	90	204	126	507	481	549	639	744	676	722	858	500	592	455	371	274	140	157	286	254	327	136	316	311	442	327	337	411	302
uc007bxg.2	Inpp5d	phosphatidylinositol-3,4,5-trisphosphate	3948	4	7	11	13	19	12	21	39	64	71	76	64	20	83	126	95	105	65	156	96	386	353	403	474	548	481	541	619	361	442	341	276	207	99	112	200	181	247	88	232	224	312	239	250	298	219
uc007bxh.2	Inpp5d	phosphatidylinositol-3,4,5-trisphosphate	4131	4	8	11	14	19	12	22	39	66	76	79	64	20	86	129	97	111	66	159	96	398	363	410	484	557	495	550	635	367	450	349	285	212	101	116	207	189	256	89	238	232	320	247	255	304	226
uc007bxi.1	Atg16l1	autophagy-related protein 16-1 beta isoform	1696	23	44	53	54	67	69	96	82	85	70	62	62	2	45	64	59	68	49	76	67	69	64	80	97	100	127	98	95	115	122	84	83	99	41	22	34	52	64	50	71	83	66	44	80	81	83
uc007bxj.1	APG16L	Mus musculus mRNA for Apg16L alpha, complete cds.	3736	26	65	68	64	78	87	118	106	101	89	77	71	4	52	76	74	88	64	94	86	82	78	92	114	128	161	117	122	138	146	105	95	113	52	29	49	66	83	62	91	100	75	55	93	97	97
uc007bxk.1	Atg16l1	SubName: Full=Autophagy-related 16-like 1 (Yeast), isoform CRA_e; SubName: Full=Putative uncharacterized protein;	1746	43	67	69	88	96	87	130	135	112	96	116	83	9	65	78	77	104	70	110	94	101	97	113	128	153	170	164	155	180	170	135	123	136	77	44	69	82	100	86	101	131	106	61	121	126	127
uc007bxl.1	Atg16l1	autophagy-related protein 16-1 beta isoform	3066	64	113	122	139	154	130	207	202	187	161	185	129	16	114	133	142	159	113	178	156	142	144	220	210	272	282	256	242	294	286	218	199	239	133	75	117	141	155	134	176	206	193	110	202	182	200
uc007bxm.1	Atg16l1	autophagy-related protein 16-1 beta isoform	3114	64	113	122	140	155	131	209	202	190	161	187	130	17	114	134	143	160	113	179	157	142	144	221	211	274	284	261	243	296	289	220	202	242	133	76	120	142	156	136	177	207	196	113	206	184	204
uc007bxn.1	Atg16l1	autophagy-related protein 16-1 beta isoform	3009	63	113	117	138	153	128	205	198	183	161	183	128	16	112	130	142	159	112	175	154	142	142	213	204	268	282	255	238	293	280	215	197	238	132	74	117	139	154	133	173	204	191	110	198	181	199
uc007bxo.1	APG16L	Mus musculus mRNA for Apg16L alpha, complete cds.	3382	36	49	50	58	66	69	71	82	86	64	97	53	6	48	46	51	56	60	58	59	46	52	90	64	104	130	129	104	101	106	74	71	81	62	38	55	54	60	55	51	77	80	50	74	80	88
uc007bxp.1	Sag	S-arrestin	1886	0	2	2	0	0	0	2	1	4	3	2	1	0	3	5	4	0	3	0	2	0	1	1	2	2	1	1	1	3	2	1	1	3	1	1	0	2	0	0	4	1	2	1	0	3	1
uc007bxq.1	Sag	SubName: Full=Putative uncharacterized protein;	4727	0	2	2	0	0	1	1	1	6	4	4	2	0	4	6	6	5	5	1	5	0	2	2	4	2	2	3	0	5	3	1	2	3	2	2	3	4	0	0	4	2	2	3	0	8	3
uc007bxr.1	Sag	S-arrestin	2158	0	2	1	0	0	0	1	1	5	4	3	1	0	4	5	5	2	3	1	2	0	1	2	3	1	1	1	0	4	3	1	2	3	1	1	1	3	0	0	4	2	2	1	0	4	2
uc007bxs.1	Sag	S-arrestin	1718	0	2	1	0	0	0	1	1	5	4	4	1	0	3	5	4	3	3	2	3	0	3	2	2	1	1	1	1	5	4	3	2	3	1	1	0	5	1	0	4	2	2	1	0	5	2
uc007bxu.2	Dgkd	SubName: Full=Dgkd protein;	3150	41	67	92	78	98	113	98	92	158	109	137	95	11	69	87	126	94	83	121	104	156	175	282	255	292	360	348	327	420	416	274	283	281	160	92	174	167	177	142	243	271	254	198	289	245	271
uc007bxv.2	mKIAA0145	Mus musculus 13 days embryo heart cDNA, RIKEN full-length enriched library, clone:D330025K09 product:hypothetical protein, full insert sequence.	2562	36	59	75	63	82	101	86	79	135	96	120	82	9	58	75	109	82	73	103	93	133	145	235	217	257	312	288	281	348	345	239	245	235	146	72	145	143	152	122	218	224	204	157	251	203	239
uc007bxw.1	Usp40	ubiquitin carboxyl-terminal hydrolase 40 isoform	5049	40	73	95	71	118	114	127	121	147	117	137	109	13	80	89	154	114	85	110	96	96	117	198	154	206	270	192	234	262	284	161	180	201	139	68	93	119	145	131	162	202	178	126	222	188	191
uc007bxx.1	Usp40	ubiquitin carboxyl-terminal hydrolase 40 isoform	5448	41	81	99	79	120	117	137	126	159	121	148	112	13	86	94	160	122	88	120	98	98	125	210	170	220	284	197	243	276	294	172	189	207	142	71	97	125	148	140	167	211	190	131	233	197	202
uc007bxy.1	Usp40	ubiquitin carboxyl-terminal hydrolase 40 isoform	5316	41	81	99	79	120	117	137	126	158	120	148	112	13	86	94	159	122	88	120	98	98	124	210	170	220	284	197	242	275	294	172	189	207	142	71	97	125	148	138	167	210	190	131	233	196	199
uc007bxz.1	Usp40	ubiquitin carboxyl-terminal hydrolase 40 isoform	1748	18	22	40	27	40	43	52	45	61	47	48	39	6	37	32	62	36	31	38	35	31	41	44	58	77	99	73	78	84	115	65	67	76	45	27	42	41	54	63	57	68	50	37	76	73	74
uc007bya.1	Ugt1a10	UDP glycosyltransferase 1 family, polypeptide	3242	44	74	70	142	189	160	173	159	171	170	175	137	22	73	112	130	147	89	135	109	165	266	327	323	437	453	436	390	545	662	341	361	382	176	137	180	252	246	205	299	469	402	219	323	248	223
uc007byb.1	Ugt1a9	UDP-glucuronosyltransferase 1-9 precursor	3216	44	74	70	142	189	159	173	160	172	170	175	138	22	73	112	130	146	90	135	109	166	266	333	324	437	457	436	396	545	662	343	361	384	177	138	180	252	248	208	301	467	405	216	328	247	223
uc007byc.1	Ugt1a7c	UDP-glucuronosyltransferase 1-7C precursor	3294	44	76	73	158	208	175	200	181	200	196	207	168	25	94	141	161	171	115	168	130	235	377	438	445	644	629	615	582	764	897	458	506	470	220	172	264	353	371	272	415	621	533	278	438	319	288
uc007byd.2	Ugt1a6b	UDP glucuronosyltransferase 1 family,	3297	47	82	74	152	197	164	181	170	181	183	183	142	22	77	117	140	157	94	148	116	174	273	339	336	451	474	456	414	569	698	352	380	418	191	148	188	262	255	219	314	490	420	228	343	265	234
uc007bye.1	Ugt1a6	RecName: Full=UDP-glucuronosyltransferase 1-6; Short=UDPGT 1-6; Short=UGT1*6; Short=UGT1-06; Short=UGT1.6; EC=2.4.1.17; AltName: Full=Phenol UDP-glucuronosyltransferase; AltName: Full=UGP1A1; AltName: Full=UGT1A6; Flags: Precursor;	3346	24	40	34	64	80	64	71	62	78	70	83	61	8	36	41	71	68	46	61	41	70	103	139	115	153	179	175	135	219	248	129	146	146	69	49	67	91	107	75	126	184	180	79	138	97	108
uc007byf.1	Ugt1a6a	UDP-glucuronosyltransferase 1-6 precursor	3302	52	85	78	154	203	176	195	179	187	182	200	151	23	83	125	147	158	100	144	116	183	280	351	339	463	483	465	413	583	706	365	401	410	189	143	186	265	264	222	323	500	435	227	349	265	251
uc007byg.1	Ugt1a6a	UDP-glucuronosyltransferase 1-6 precursor	3270	50	84	76	152	198	174	192	174	185	181	195	149	23	81	121	145	157	99	144	116	182	280	346	338	459	481	458	410	578	702	361	393	407	187	143	184	263	260	219	321	493	431	224	345	262	246
uc007byh.1	Ugt1a5	UDP glucuronosyltransferase 1 family,	3208	44	79	76	149	193	160	177	169	183	177	186	143	26	78	117	133	152	92	144	112	173	277	342	331	442	473	448	406	551	677	346	370	397	181	143	186	257	251	214	313	474	412	222	331	251	230
uc007byi.1	Ugt1a2	UDP-glucuronosyltransferase 1-2 precursor	3206	46	79	73	145	194	164	176	164	175	176	184	142	23	76	117	132	152	94	140	114	171	268	336	328	443	464	446	397	557	673	348	372	388	177	140	184	258	249	213	310	482	413	226	329	251	229
uc007byj.2	Dnajb3	dnaJ homolog subfamily B member 3	1017	2	2	10	10	12	3	16	14	11	9	12	8	1	5	6	11	10	13	7	7	15	5	8	9	9	12	18	10	12	13	10	7	13	4	1	6	6	9	8	13	15	13	5	11	3	7
uc007byk.1	Ugt1a1	UDP-glucuronosyltransferase 1-1	3229	46	86	81	187	230	206	194	178	201	202	209	164	26	79	131	147	160	97	149	128	180	273	335	327	440	463	448	399	559	676	344	365	393	181	138	181	255	250	209	309	473	409	221	326	263	226
uc007bym.2	Hjurp	Holliday junction recognition protein	8439	55	133	140	121	141	145	195	190	179	175	192	167	34	91	119	182	167	155	172	181	130	179	303	350	341	481	394	367	346	331	271	231	236	170	65	158	119	159	142	140	267	203	114	142	150	204
uc007byn.2	A730008H23Rik	Holliday junction recognition protein	8211	52	123	133	112	133	136	184	180	172	166	174	161	31	88	110	175	155	141	162	170	127	166	288	331	318	457	369	345	327	304	253	212	224	161	63	157	113	149	132	129	254	200	108	140	141	192
uc007byo.1	A730008H23Rik	Mus musculus 12 days embryo spinal ganglion cDNA, RIKEN full-length enriched library, clone:D130054G24 product:unclassifiable, full insert sequence.	1065	5	11	13	14	9	11	10	15	14	8	14	14	1	9	11	9	11	12	25	11	7	19	30	18	43	27	28	23	18	28	14	18	13	12	4	10	14	13	4	13	23	19	10	8	5	11
uc007byq.1	Spp2	secreted phosphoprotein 24 precursor	870	0	0	0	0	1	0	0	0	0	0	0	0	0	1	0	1	0	0	0	0	0	0	0	0	0	1	0	0	0	0	0	0	0	0	0	0	0	0	0	0	2	0	0	0	0	0
uc007byr.1	Glrp1	glutamine repeat protein 1	1957	0	1	0	2	1	2	0	1	0	1	1	1	0	1	0	1	0	1	2	0	0	0	2	0	6	1	0	2	1	0	0	2	1	2	0	1	0	0	2	1	1	0	0	1	0	0
uc007bys.1	AK030268	Mus musculus adult male testis cDNA, RIKEN full-length enriched library, clone:4933439K20 product:unclassifiable, full insert sequence.	2623	1	0	0	0	0	0	0	0	0	0	0	0	0	0	0	0	0	0	2	1	2	0	0	2	1	0	0	1	0	0	2	0	0	0	0	0	1	1	1	0	0	0	0	1	1	2
uc007byt.1	Arl4c	ADP-ribosylation factor-like protein 4C	3966	96	215	218	208	259	312	286	294	345	295	339	228	45	208	311	294	253	213	295	262	485	385	405	609	721	612	504	753	604	655	466	461	350	232	154	365	212	395	179	357	402	504	238	280	305	278
uc007byu.1	AK019125	Mus musculus ES cells cDNA, RIKEN full-length enriched library, clone:2410088K16 product:unclassifiable, full insert sequence.	476	0	0	0	0	0	0	1	0	0	0	1	0	0	0	0	0	0	0	0	1	0	0	0	0	0	0	0	2	0	1	0	0	0	1	0	0	0	0	0	0	0	1	0	1	0	0
uc007byv.1	Sh3bp4	SH3 domain-binding protein 4	3673	19	45	76	58	60	50	76	51	84	90	80	58	8	39	37	59	56	33	54	65	30	37	62	47	53	119	112	83	73	99	68	68	120	60	28	25	37	23	74	67	98	60	53	64	59	56
uc007byw.1	Agap1	arf-GAP with GTPase, ANK repeat and PH	9581	66	128	197	153	159	183	202	189	207	205	229	164	25	137	166	187	179	141	273	172	191	142	248	194	232	344	304	254	224	284	221	262	290	154	81	176	183	122	140	189	186	220	166	261	224	228
uc007byx.1	Agap1	arf-GAP with GTPase, ANK repeat and PH	9422	64	125	195	146	157	179	200	184	203	201	223	161	25	133	165	185	173	139	269	168	184	140	243	189	226	338	294	248	218	277	214	250	279	150	80	170	180	119	136	185	180	215	164	252	212	227
uc007byy.1	Agap1	arf-GAP with GTPase, ANK repeat and PH	8501	59	110	156	124	130	147	164	160	159	165	182	138	20	110	147	159	148	110	236	143	164	132	218	160	197	290	266	224	187	245	181	218	245	126	62	154	158	105	126	169	160	191	142	221	190	208
uc007byz.2	4933400F21Rik	Mus musculus adult male testis cDNA, RIKEN full-length enriched library, clone:1700091C04 product:unclassifiable, full insert sequence.	3611	15	22	25	26	38	24	45	41	44	32	41	29	3	43	30	24	43	28	38	29	42	34	57	45	39	59	44	46	40	42	19	31	37	11	12	20	26	24	24	24	21	21	16	37	38	33
uc007bza.2	4933400F21Rik	Mus musculus adult male testis cDNA, RIKEN full-length enriched library, clone:1700091C04 product:unclassifiable, full insert sequence.	387	1	2	3	1	6	3	8	6	7	6	1	4	0	5	2	5	6	3	6	5	4	3	8	5	7	6	2	5	8	1	2	8	5	0	0	3	8	1	2	4	3	1	2	4	2	3
uc007bzb.1	Gbx2	homeobox protein GBX-2	2126	0	0	0	0	1	1	0	0	0	2	0	0	0	0	2	0	2	2	0	2	1	3	2	7	3	7	4	6	2	3	0	2	4	0	3	4	1	1	1	0	0	0	0	1	1	2
uc007bzc.1	AK036422	Mus musculus adult male bone cDNA, RIKEN full-length enriched library, clone:9830105K08 product:gastrulation brain homeobox 2, full insert sequence.	1372	0	0	0	0	1	0	0	1	0	1	1	0	0	0	2	0	0	0	0	0	0	2	2	6	1	5	6	6	2	2	2	2	1	1	2	2	1	0	1	0	0	2	0	0	0	1
uc007bzd.1	Asb18	ankyrin repeat and SOCS box protein 18	1404	0	2	0	2	0	0	0	3	2	2	1	1	1	3	0	1	0	2	2	4	1	5	5	6	3	3	6	7	12	10	2	5	3	2	1	1	0	3	2	3	3	4	1	4	3	7
uc007bze.1	Asb18	Mus musculus SOCS box protein ASB-18 mRNA, complete cds.	773	0	1	0	2	0	0	0	2	1	1	0	1	1	1	0	1	0	1	1	1	0	3	4	2	1	3	6	6	9	8	1	3	3	0	0	1	0	1	2	3	2	4	0	4	2	5
uc007bzf.2	Iqca	IQ and AAA domain-containing protein 1	2063	1	0	0	0	1	1	0	2	0	0	0	0	2	0	1	0	0	0	1	0	0	0	0	0	0	0	1	1	1	1	0	0	0	0	0	0	0	0	0	0	0	0	0	0	0	0
uc007bzg.2	Iqca	IQ and AAA domain-containing protein 1	3210	0	0	0	0	0	0	0	1	1	0	1	0	1	0	0	0	0	0	1	0	0	0	0	0	0	0	1	1	1	2	0	0	1	0	1	1	0	1	0	1	0	0	0	0	0	0
uc007bzh.1	Cxcr7	C-X-C chemokine receptor type 7	2579	28	52	44	97	99	96	122	104	110	122	127	110	23	69	79	89	94	129	135	103	192	244	385	292	321	322	437	338	286	300	275	376	278	105	86	444	116	502	190	220	157	318	98	293	186	155
uc007bzi.1	Cops8	COP9 signalosome complex subunit 8	1843	35	59	66	82	84	77	104	103	118	103	117	127	20	75	57	109	111	79	118	96	109	118	185	199	231	246	226	250	247	225	187	162	151	86	54	110	99	155	99	143	196	184	105	156	159	147
uc007bzk.1	Col6a3	SubName: Full=Collagen alpha 3 chain type VI; Flags: Fragment;	3369	156	328	325	440	525	578	745	685	779	775	969	806	108	278	491	823	621	463	789	749	531	1993	3399	2888	3298	4180	4039	4023	5798	5159	3425	3541	4007	2249	1879	2653	3113	2832	2096	4277	3111	3374	3376	6310	6700	8268
uc007bzl.2	Col6a3	SubName: Full=Collagen alpha3(VI); Flags: Precursor; Fragment;	5702	243	494	513	622	733	834	1084	1046	1224	1244	1459	1193	163	383	742	1251	955	706	1272	1186	844	3066	5133	4548	5175	6339	5965	6173	9263	8013	5306	5159	6227	3487	2828	4113	4872	4508	3273	6739	4947	5318	5333	9591	10633	12696
uc007bzm.2	Mlph	melanophilin	4484	8	10	14	7	10	18	16	13	20	17	19	2	1	5	12	12	15	5	5	9	4	4	9	7	5	14	11	10	9	13	10	6	11	4	2	7	4	3	12	10	13	3	5	14	6	9
uc007bzn.2	Rab17	ras-related protein Rab-17	1559	0	0	0	0	0	1	0	0	0	2	0	0	0	0	1	0	0	1	1	0	0	0	0	0	0	4	0	0	0	1	0	0	0	1	0	0	0	1	1	0	0	0	1	0	0	0
uc007bzo.2	Rab17	ras-related protein Rab-17	1790	0	0	0	0	1	1	0	0	0	2	0	0	0	0	1	0	0	1	1	0	0	0	0	0	0	4	0	0	0	3	0	0	0	1	0	0	0	1	1	0	0	0	1	0	0	0
uc007bzp.2	Lrrfip1	leucine-rich repeat flightless-interacting	1073	29	71	90	110	90	111	144	139	153	126	160	124	18	104	94	120	130	79	163	105	173	101	168	197	200	243	216	213	199	236	165	148	179	108	44	109	89	103	96	114	143	139	98	140	173	177
uc007bzq.2	Lrrfip1	leucine-rich repeat flightless-interacting	2106	43	104	115	148	144	168	217	214	219	184	225	173	29	143	155	171	206	139	238	157	256	188	300	344	376	407	375	375	372	411	316	249	292	178	81	195	182	201	162	208	262	258	181	236	299	337
uc007bzr.2	Lrrfip1	leucine-rich repeat flightless-interacting	3662	213	444	493	656	695	779	912	891	928	782	936	694	105	624	682	621	822	642	919	658	949	463	707	846	1019	1063	911	934	701	941	659	649	816	533	213	501	393	443	516	471	664	588	409	572	826	693
uc007bzs.2	Lrrfip1	leucine-rich repeat flightless-interacting	2849	56	120	137	183	179	210	254	252	264	245	281	213	34	180	178	215	252	171	284	201	320	220	355	415	464	489	460	432	455	500	365	307	363	217	107	229	216	231	205	246	335	298	212	313	370	412
uc007bzt.2	Lrrfip1	leucine-rich repeat flightless-interacting	2954	56	123	138	186	179	212	256	256	271	246	282	215	34	180	180	217	253	172	287	203	321	220	360	418	471	493	467	440	457	505	369	310	367	219	108	231	217	232	207	248	337	300	215	317	372	417
uc007bzu.2	Lrrfip1	RecName: Full=Leucine-rich repeat flightless-interacting protein 1; Short=LRR FLII-interacting protein 1; AltName: Full=FLI-LRR-associated protein 1; Short=Flap-1; AltName: Full=H186 FLAP;	3044	186	373	413	541	597	667	762	732	763	628	758	567	87	509	581	501	677	553	745	525	753	361	537	636	812	821	682	732	487	693	482	483	606	409	158	375	302	336	406	355	491	446	309	430	637	526
uc007bzv.1	Rbm44	RNA-binding protein 44	3851	1	0	0	0	1	1	1	3	2	3	1	4	0	2	2	0	2	3	4	5	4	0	0	0	0	0	0	1	0	0	0	0	1	1	0	0	2	2	0	0	0	0	0	0	1	0
uc007bzw.2	Ramp1	receptor activity-modifying protein 1 isoform 2	852	0	2	0	4	6	8	5	5	3	6	7	2	1	2	2	4	3	3	1	2	2	8	13	12	15	15	14	16	24	18	18	7	17	13	8	4	12	9	19	17	18	4	9	22	14	24
uc007bzx.2	Ramp1	receptor activity-modifying protein 1 isoform 1	2549	6	4	7	15	12	20	17	13	8	20	18	13	2	10	10	8	13	10	12	9	6	15	43	30	39	37	37	43	65	64	42	25	52	37	24	15	33	20	41	38	34	23	25	56	55	59
uc007bzy.1	Ube2f	NEDD8-conjugating enzyme UBE2F	1363	14	27	29	56	43	57	51	49	54	52	68	55	7	27	34	63	57	50	59	54	61	65	86	78	88	119	92	101	80	106	64	80	80	64	23	45	38	52	60	65	70	82	49	79	69	65
uc007bzz.1	Ube2f	NEDD8-conjugating enzyme UBE2F	1431	15	27	29	56	43	58	52	49	57	52	68	56	7	27	34	63	57	50	59	54	61	65	87	80	90	120	92	101	80	108	65	83	80	64	24	46	38	53	60	65	71	82	49	79	70	65
uc007caa.1	Ube2f	NEDD8-conjugating enzyme UBE2F	1408	15	27	29	56	44	57	51	49	54	52	68	56	7	29	34	63	57	50	59	54	61	66	86	78	89	120	92	102	82	108	65	81	82	64	23	45	38	52	60	65	70	84	51	79	70	65
uc007cab.1	Ube2f	NEDD8-conjugating enzyme UBE2F	1360	14	27	29	56	43	57	51	49	54	52	68	55	7	27	34	63	57	50	59	54	61	65	86	78	87	119	91	101	80	105	64	80	79	64	23	45	38	52	60	65	70	82	49	79	69	64
uc007cac.1	Ube2f	NEDD8-conjugating enzyme UBE2F	1645	14	26	28	50	38	53	43	43	53	45	54	50	7	24	30	57	50	47	54	50	57	55	74	67	85	104	73	87	73	100	62	72	74	62	22	37	35	48	55	59	59	79	43	71	59	59
uc007cad.1	Scly	Mus musculus selenocysteine lyase SCLY (Scly) mRNA, complete cds.	502	3	4	5	8	5	4	8	15	9	5	15	6	2	1	5	13	12	7	14	5	12	14	20	18	23	35	32	24	28	32	9	24	26	8	9	15	6	11	10	18	23	14	10	19	21	14
uc007cae.1	Scly	selenocysteine lyase	2333	6	13	12	21	12	14	14	28	20	13	33	11	2	6	9	23	19	14	28	12	27	24	49	34	52	61	67	51	56	70	35	42	54	22	20	27	17	25	20	39	55	32	25	42	43	38
uc007caf.1	Scly	selenocysteine lyase	2207	7	20	15	26	19	15	21	28	25	20	36	17	3	11	16	23	20	16	33	21	29	38	63	59	65	81	75	55	81	90	54	56	61	31	23	34	23	27	27	45	61	44	25	50	57	41
uc007cag.1	Scly	selenocysteine lyase	456	3	4	5	5	4	4	4	11	8	5	11	6	2	1	5	11	11	7	13	3	10	12	18	14	20	31	28	16	25	29	7	21	23	6	8	12	3	10	9	13	19	15	8	13	17	10
uc007cah.1	Espnl	espin-like protein	5442	1	0	2	3	0	1	2	2	0	1	2	0	0	0	3	1	0	2	2	1	1	1	0	1	1	0	1	0	0	4	2	0	2	0	0	0	2	1	0	1	2	0	1	0	1	2
uc007cai.1	Klhl30	kelch-like protein 30	3020	10	7	18	6	12	17	20	21	16	28	32	24	6	34	9	48	19	10	46	19	50	80	71	140	163	125	90	97	127	142	92	74	62	53	28	40	66	45	34	81	73	66	33	71	91	105
uc007caj.1	Fam132b	hypothetical protein LOC227358 precursor	2815	2	9	12	8	21	13	21	15	22	24	30	28	0	10	8	18	32	23	23	18	12	14	30	21	19	30	25	24	29	39	26	25	31	16	7	13	15	12	13	14	26	25	11	13	14	27
uc007cak.1	Ilkap	RecName: Full=Integrin-linked kinase-associated serine/threonine phosphatase 2C; Short=ILKAP; EC=3.1.3.16;	2766	43	81	103	83	96	69	113	98	122	84	108	84	10	70	64	91	91	78	94	81	91	119	199	151	221	245	214	187	218	228	185	173	171	90	46	96	107	107	95	140	160	161	123	171	148	192
uc007cal.1	Ilkap	integrin-linked kinase-associated	1368	48	84	109	86	112	86	130	108	140	88	118	99	15	83	68	102	98	85	105	84	110	132	229	179	253	280	253	221	256	266	221	201	195	110	59	116	134	132	119	164	188	197	138	190	177	214
uc007cam.1	Ilkap	RecName: Full=Integrin-linked kinase-associated serine/threonine phosphatase 2C; Short=ILKAP; EC=3.1.3.16;	1099	31	60	70	61	58	48	82	70	87	53	67	54	8	51	44	68	63	55	72	57	65	85	154	109	168	189	162	152	168	173	129	127	125	68	32	78	81	85	73	113	118	131	100	134	119	147
uc007can.1	DQ692822	DQ692822	45	0	0	0	0	0	0	0	0	0	0	0	0	0	0	0	0	0	0	0	0	0	0	0	0	0	0	0	0	0	0	0	0	0	0	0	0	0	0	0	0	0	0	0	0	0	0
uc007cao.1	DQ724109	DQ724109	42	0	0	0	0	0	0	0	0	0	0	0	0	0	0	0	0	0	0	0	0	0	0	0	0	0	0	0	0	0	0	0	0	0	0	0	0	0	0	0	0	0	0	0	0	0	0
uc007cap.1	DQ712111	DQ712111	37	0	0	0	0	0	0	0	0	0	0	0	0	0	0	0	0	0	0	0	0	0	0	0	0	0	0	0	0	0	0	0	0	0	0	0	0	0	0	0	0	0	0	0	0	0	0
uc007caq.1	DQ713469	DQ713469	59	0	0	0	0	0	0	0	0	0	0	0	0	0	0	0	0	0	0	0	0	0	0	0	0	0	0	0	1	0	0	0	0	0	0	0	0	0	0	0	0	0	0	0	0	0	0
uc007cas.2	1700020N18Rik	Mus musculus adult male testis cDNA, RIKEN full-length enriched library, clone:1700020N18 product:unclassifiable, full insert sequence.	546	0	1	0	0	0	0	0	0	0	0	0	0	0	0	0	0	0	0	0	1	0	0	0	0	0	0	0	0	0	1	0	0	0	0	0	0	0	0	0	0	0	0	0	0	0	0
uc007cat.2	Hes6	Mus musculus mRNA for HES6, complete cds.	1571	13	29	37	25	24	27	44	50	49	38	50	35	6	18	17	43	34	29	40	35	26	30	76	75	67	85	89	79	125	126	99	76	76	62	28	50	61	73	33	49	75	92	54	79	58	77
uc007cau.1	Hes6	transcription cofactor HES-6	1335	13	29	36	24	24	26	41	48	48	36	47	31	5	18	17	38	33	28	40	35	26	27	76	73	66	84	87	79	124	120	98	75	72	62	26	49	60	71	33	49	73	87	54	79	57	75
uc007cav.1	Per2	period circadian protein homolog 2	5837	35	52	72	111	100	75	51	45	22	24	18	24	1	15	23	19	19	35	23	25	19	15	25	22	24	26	27	28	53	77	25	46	75	41	25	62	73	49	60	64	37	50	43	129	82	83
uc007caw.1	Per2	period circadian protein homolog 2	1878	6	17	24	42	40	28	26	19	14	8	9	13	0	7	11	7	10	17	10	11	5	2	7	9	12	8	5	12	22	29	9	23	36	20	9	17	29	19	30	19	15	19	13	44	31	41
uc007cax.2	Traf3ip1	TRAF3-interacting protein 1	3500	21	30	38	34	29	39	39	47	46	45	59	25	9	24	17	44	34	43	43	36	36	39	59	74	98	108	92	88	85	97	63	56	77	36	33	46	36	36	35	74	72	47	33	85	52	70
uc007cay.2	Traf3ip1	TRAF3-interacting protein 1	2374	11	14	19	21	19	18	20	26	25	18	40	10	4	13	11	26	21	27	29	23	19	23	34	37	51	58	41	44	39	47	29	29	43	20	17	15	23	19	25	46	33	28	17	46	30	44
uc007caz.1	Asb1	ankyrin repeat and SOCS box protein 1 isoform a	5971	14	23	20	28	39	33	44	45	69	47	47	35	9	15	22	53	42	40	39	49	50	79	119	105	137	155	152	136	138	141	76	110	97	66	38	67	47	78	57	89	94	93	47	123	102	134
uc007cba.1	mKIAA1146	Mus musculus ankyrin repeat-containing protein Asb-1 mRNA, partial cds.	5976	14	23	20	28	39	33	44	45	69	47	47	35	9	15	22	53	42	40	39	49	50	79	119	105	137	155	152	136	138	141	76	110	97	66	38	67	47	78	57	89	94	93	47	123	102	134
uc007cbb.2	Asb1	ankyrin repeat and SOCS box protein 1 isoform b	1271	1	6	3	5	2	8	4	8	16	8	12	9	2	2	2	15	8	5	11	14	9	11	27	22	25	30	24	24	29	29	16	23	21	15	6	18	9	11	7	16	14	23	7	15	19	19
uc007cbc.1	Asb1	ankyrin repeat and SOCS box protein 1 isoform b	5772	14	22	18	22	36	31	43	43	67	46	44	32	8	12	21	46	40	38	37	44	44	77	117	97	125	145	138	126	130	131	74	101	91	63	35	65	46	72	54	83	89	87	43	116	89	129
uc007cbd.1	Twist2	twist-related protein 2	1312	3	5	4	11	10	16	17	25	42	52	52	41	11	9	14	26	28	57	36	55	40	56	76	69	61	73	87	83	119	125	85	57	86	41	22	109	83	87	40	74	83	85	40	82	85	105
uc007cbe.1	Hdac4	histone deacetylase 4	3490	24	68	103	101	96	96	90	112	110	104	109	83	22	78	92	83	104	105	124	113	133	84	144	116	118	182	120	148	109	159	119	134	137	81	32	70	94	64	84	128	104	102	119	125	91	105
uc007cbf.1	Hdac4	histone deacetylase 4	4040	34	94	143	143	134	154	137	156	169	140	165	123	26	99	138	127	147	147	190	163	175	116	213	150	166	266	177	227	182	249	171	194	219	137	46	92	152	95	135	184	143	136	156	166	130	163
uc007cbg.1	Hdac4	histone deacetylase 4	4124	35	96	147	146	136	156	143	160	173	143	166	124	27	105	139	128	147	148	191	169	177	119	217	154	168	275	179	235	187	250	175	202	222	140	46	93	153	96	141	189	146	139	159	167	132	164
uc007cbh.1	Ndufa10	NADH dehydrogenase [ubiquinone] 1 alpha	1209	66	133	152	181	185	196	258	270	268	254	282	202	26	130	125	219	199	169	218	207	180	231	342	383	343	478	424	398	437	443	311	261	324	216	83	132	189	184	186	220	302	277	150	276	280	302
uc007cbi.1	Olfr1416	olfactory receptor 1416	939	0	0	0	0	0	0	0	0	0	0	0	0	0	0	0	0	0	0	0	0	0	0	0	0	0	0	0	0	0	0	0	0	0	0	0	0	0	0	0	0	0	0	0	0	0	0
uc007cbj.1	Olfr1415	olfactory receptor 1415	936	0	0	0	0	0	0	0	0	0	0	0	0	0	0	0	0	0	0	0	0	0	0	0	0	0	0	0	0	0	0	0	0	0	0	0	0	0	0	0	0	0	0	0	0	0	0
uc007cbk.2	Olfr1414	olfactory receptor 1414	1189	0	0	0	0	0	0	0	0	0	0	0	0	0	0	0	0	0	0	0	0	0	0	0	0	0	0	0	0	0	0	0	0	0	0	0	0	0	0	0	0	0	0	1	0	0	0
uc007cbl.2	Olfr1413	olfactory receptor 1413	1082	0	0	0	0	0	0	0	0	0	0	0	0	0	0	0	0	0	0	0	0	0	0	0	0	0	0	1	0	0	0	0	0	0	0	0	0	0	0	0	0	0	0	0	0	0	0
uc007cbm.1	Olfr1412	olfactory receptor 1412	966	0	0	0	0	0	0	0	0	1	0	0	0	0	0	0	0	2	0	0	0	0	0	0	0	0	1	0	0	1	0	0	0	2	0	0	0	0	0	0	0	0	0	0	0	0	1
uc007cbn.1	Olfr1411	olfactory receptor 1411	972	0	0	0	0	0	0	0	0	0	0	0	0	0	0	0	0	0	0	0	0	0	0	0	0	0	0	1	0	0	0	0	0	0	0	0	1	0	0	0	0	0	1	0	0	1	0
uc007cbo.1	Olfr1410	olfactory receptor 1410	969	0	0	0	0	0	0	0	0	0	0	0	0	0	0	0	0	1	0	0	0	0	0	0	0	0	0	0	0	0	0	1	0	0	0	0	0	0	0	0	0	0	0	0	0	0	0
uc007cbp.2	Olfr12	olfactory receptor 12	1121	0	0	0	0	1	0	0	0	0	0	0	0	0	0	0	0	0	0	0	0	0	0	0	0	0	0	0	0	0	0	0	0	0	0	0	0	1	0	0	0	0	0	0	0	0	0
uc007cbq.2	Myeov2	hypothetical protein LOC66915	438	34	75	88	88	108	125	143	152	143	107	134	100	13	77	88	138	103	107	95	112	68	127	155	191	213	239	221	255	218	235	180	162	160	108	68	91	74	108	95	126	173	157	100	167	160	207
uc007cbr.1	Otos	otospiralin precursor	704	0	1	0	0	0	0	0	0	1	1	0	0	0	0	0	0	0	1	0	0	0	0	1	0	0	0	0	0	0	0	0	0	0	0	0	0	0	0	0	1	0	1	1	0	1	0
uc007cbs.1	Gpc1	glypican-1 precursor	3552	95	190	265	295	274	345	310	329	353	306	395	264	44	177	221	360	355	304	381	341	339	291	460	589	486	665	488	538	540	678	430	464	487	382	138	289	323	295	311	333	428	408	299	462	429	525
uc007cbt.1	Ankmy1	ankyrin repeat and MYND domain-containing	3246	0	1	2	1	2	0	1	0	1	1	1	0	0	0	1	0	0	2	1	0	0	1	0	0	0	2	2	1	1	1	4	0	0	1	0	0	0	1	1	0	1	1	0	1	0	2
uc007cbu.1	Dusp28	dual specificity phosphatase 28	1491	4	14	9	19	18	19	29	22	24	21	21	17	2	13	6	26	23	13	21	23	19	19	22	24	30	53	31	28	52	51	28	27	26	23	18	15	26	21	20	34	44	39	17	30	29	34
uc007cbv.1	AK017177	Mus musculus 11 days pregnant adult female ovary and uterus cDNA, RIKEN full-length enriched library, clone:5033417F24 product:hypothetical protein, full insert sequence.	1867	1	5	5	8	10	3	9	5	7	8	11	14	1	7	3	7	15	4	9	4	2	7	6	9	5	8	6	11	15	10	10	12	17	8	6	4	6	3	5	11	6	9	11	10	15	13
uc007cbw.2	Rnpepl1	arginyl aminopeptidase-like 1	3039	21	61	95	73	78	83	99	107	126	123	138	106	16	65	71	101	116	88	161	89	101	110	194	131	126	222	185	160	209	245	193	190	224	150	63	99	131	83	157	137	178	168	107	147	127	128
uc007cbx.1	Capn10	calpain-10	1626	10	27	27	18	36	14	43	45	42	34	38	33	4	24	17	33	34	21	40	31	23	25	51	29	46	57	45	58	58	54	35	36	64	34	9	16	31	33	26	30	46	47	23	33	37	46
uc007cby.1	Capn10	calpain-10	2877	23	61	74	41	58	60	99	72	93	82	105	81	14	52	35	53	70	46	73	68	43	33	103	70	98	131	113	113	114	114	74	89	120	67	22	45	56	65	52	52	102	72	48	54	57	80
uc007cbz.2	Gpr35	G-protein coupled receptor 35	3997	5	13	15	12	9	18	26	33	87	93	76	71	17	78	98	69	97	66	126	85	322	97	196	113	157	113	131	148	68	67	107	54	51	41	35	123	42	92	25	105	49	78	79	53	160	45
uc007cca.2	Gpr35	G-protein coupled receptor 35	3936	6	13	14	13	10	19	26	33	86	88	74	71	16	76	95	68	94	63	122	81	310	92	193	108	149	110	117	145	70	69	95	52	48	40	32	117	42	91	23	99	46	73	76	48	152	46
uc007ccb.2	Gpr35	G-protein coupled receptor 35	4233	6	14	16	12	10	18	26	35	86	92	80	73	16	78	100	70	96	63	128	86	318	97	201	108	159	116	122	148	67	69	97	54	49	42	33	119	44	95	24	101	49	75	77	50	155	48
uc007ccc.1	DQ704807	DQ704807	31	0	0	0	0	0	0	0	0	0	0	0	0	0	0	0	0	0	0	0	0	0	0	0	0	0	0	0	0	0	0	0	0	0	0	0	0	0	0	0	0	0	0	0	0	0	0
uc007ccd.1	DQ718635	DQ718635	30	0	0	0	0	0	0	0	0	0	0	1	0	0	0	0	0	0	0	0	0	0	0	0	0	0	0	0	0	0	0	1	0	0	0	0	0	0	0	0	0	0	0	0	0	0	0
uc007cce.1	DQ688826	DQ688826	33	0	0	0	0	0	0	0	0	0	0	0	0	0	0	0	0	0	0	0	0	1	0	0	0	0	0	0	0	0	0	0	0	0	0	0	0	0	0	0	0	0	0	0	0	0	0
uc007ccf.1	DQ725291	DQ725291	30	0	0	0	0	0	0	0	0	0	0	0	0	0	0	0	0	0	0	0	0	1	0	0	0	0	0	0	0	0	0	0	0	0	0	0	0	0	0	0	0	0	0	0	0	0	0
uc007ccg.1	DQ701542	DQ701542	35	0	0	0	0	0	0	0	0	0	0	0	0	0	0	0	0	0	0	0	0	0	0	0	0	0	0	0	0	0	0	0	0	0	0	0	0	0	0	0	0	0	0	0	0	0	0
uc007cch.1	DQ563910	DQ563910	39	0	0	0	0	0	0	0	1	0	0	0	0	0	0	0	0	0	0	0	0	0	0	0	0	0	0	0	0	0	0	0	0	0	0	0	0	0	0	0	0	0	0	0	0	0	0
uc007cci.1	DQ706488	DQ706488	79	0	0	0	0	0	0	0	0	0	0	0	0	0	0	1	0	1	0	0	0	0	0	0	0	0	0	0	0	0	0	0	0	0	0	0	0	0	0	0	0	0	0	0	0	0	1
uc007ccj.1	DQ562178	DQ562178	57	0	0	0	0	0	0	0	0	0	0	0	0	0	0	0	0	0	0	0	0	0	0	0	0	0	0	0	0	0	0	0	0	0	0	0	0	0	0	0	0	0	0	0	0	0	0
uc007cck.1	DQ726565	DQ726565	30	0	0	0	0	0	0	0	0	0	0	0	0	0	0	0	0	0	0	0	0	0	0	0	0	0	0	0	0	0	0	0	0	0	0	0	0	0	0	0	0	0	0	0	0	0	0
uc007ccl.1	DQ708492	DQ708492	29	0	0	0	0	0	0	0	0	0	0	0	0	0	0	0	0	0	0	0	0	0	0	0	0	0	0	0	0	0	0	0	0	0	0	0	0	0	0	0	0	0	0	0	0	0	0
uc007ccm.1	DQ705017	DQ705017	50	0	0	0	0	0	0	0	0	0	0	0	0	0	0	0	0	1	0	0	0	0	0	0	0	0	0	0	0	0	0	0	0	0	0	0	0	0	0	0	0	0	0	0	0	0	0
uc007ccn.1	DQ544949	DQ544949	44	0	0	0	0	0	0	0	0	0	0	0	1	0	0	0	0	0	0	0	1	0	0	0	0	0	0	0	0	0	0	0	0	0	0	0	0	0	0	0	0	0	0	0	0	0	0
uc007cco.1	DQ690520	DQ690520	36	0	0	0	0	0	0	0	0	0	0	0	0	0	0	0	0	0	0	0	0	0	0	0	0	0	0	0	0	0	0	0	0	0	0	0	0	0	0	0	0	0	0	0	0	0	1
uc007ccp.1	DQ706333	DQ706333	31	0	0	0	0	0	0	0	0	0	0	0	0	0	0	0	0	0	0	0	0	0	0	0	0	0	0	0	0	0	0	0	0	0	0	0	0	0	0	0	0	0	0	0	0	0	0
uc007ccq.1	DQ713653	DQ713653	56	0	0	0	0	0	0	0	0	0	0	0	0	0	0	0	0	0	1	0	0	0	0	0	0	0	0	0	0	0	0	0	0	0	0	0	0	0	0	0	0	0	0	0	0	0	0
uc007ccr.1	DQ705130	DQ705130	47	0	0	0	0	0	0	0	0	0	0	0	0	0	0	0	0	0	0	0	0	0	0	0	0	0	0	0	1	0	0	0	0	0	0	0	0	0	0	0	0	0	0	0	0	0	0
uc007ccs.1	DQ725337	DQ725337	33	0	0	0	0	0	0	0	0	0	0	0	0	0	0	0	0	0	0	0	0	0	0	0	0	0	0	0	0	0	0	0	0	0	0	0	0	0	0	0	0	0	0	0	0	0	0
uc007cct.1	DQ726768	DQ726768	34	0	0	0	0	0	0	0	0	0	0	1	0	0	0	0	0	0	0	0	0	0	0	0	0	0	0	0	0	0	0	0	0	0	0	0	0	0	0	0	0	0	0	0	0	0	0
uc007ccu.1	DQ725163	DQ725163	31	0	0	0	0	0	0	0	0	0	0	0	1	0	0	0	0	0	0	0	0	0	0	0	0	0	0	0	0	0	0	0	0	0	0	0	0	0	0	0	0	0	0	0	0	0	0
uc007ccv.1	DQ548345	DQ548345	30	0	0	0	0	0	0	0	0	0	0	0	0	0	0	0	0	0	0	0	0	0	0	0	0	1	0	0	0	0	0	0	0	0	0	0	0	0	0	0	0	0	0	0	0	1	0
uc007ccw.1	DQ561358	DQ561358	47	0	0	1	0	0	0	0	0	0	0	1	0	0	0	0	0	0	0	0	0	0	0	0	0	0	0	0	0	0	0	0	0	0	0	0	0	0	0	0	0	0	0	0	0	0	0
uc007ccx.1	DQ710901	DQ710901	60	0	0	0	0	0	0	0	0	0	0	0	0	0	0	1	0	0	0	0	0	0	0	0	0	1	0	0	0	0	0	0	0	0	0	0	0	0	0	0	0	0	0	0	0	0	0
uc007ccy.1	DQ685101	DQ685101	60	0	0	0	0	0	0	0	0	0	0	0	0	0	0	0	0	0	0	0	0	1	0	0	0	0	0	0	0	0	0	0	0	0	0	0	0	0	0	0	0	0	0	0	0	0	0
uc007ccz.1	DQ688408	DQ688408	56	0	0	0	0	0	0	0	0	0	0	0	0	0	0	0	0	0	0	0	0	0	0	0	0	0	0	0	0	0	0	0	0	0	0	0	0	0	0	0	0	0	0	0	0	0	0
uc007cda.1	DQ692629	DQ692629	30	0	0	0	0	0	0	0	0	0	0	0	0	0	0	0	0	0	0	0	0	0	1	0	0	0	0	0	0	0	0	0	0	0	0	0	0	0	0	0	0	0	0	0	0	0	0
uc007cdb.1	DQ547453	DQ547453	29	0	0	0	0	0	0	0	0	0	0	0	0	0	0	0	0	0	0	0	0	0	0	0	0	0	0	0	0	0	0	0	0	0	0	0	0	0	0	0	0	0	0	0	0	0	0
uc007cdc.2	Aqp12	aquaporin-12 isoform 1	1088	0	1	0	0	0	0	1	0	0	0	1	1	0	0	0	2	0	0	0	0	0	0	0	0	0	0	0	0	0	0	0	0	0	1	0	0	0	1	0	1	1	0	0	0	0	0
uc007cdd.2	Aqp12	aquaporin-12 isoform 2	1085	0	1	0	0	0	0	1	0	0	0	1	1	0	0	0	2	0	0	0	0	0	0	0	0	0	0	0	0	0	0	0	0	0	1	0	0	0	1	0	1	1	0	0	0	0	0
uc007cde.2	Kif1a	kinesin-like protein KIF1A isoform a	8157	5	0	4	5	11	4	5	11	15	9	17	18	1	16	13	26	18	17	18	13	41	12	27	13	20	43	43	34	23	42	8	22	27	9	10	12	15	13	16	24	19	21	25	39	21	29
uc007cdf.2	Kif1a	kinesin-like protein KIF1A isoform a	8257	5	0	4	6	11	4	7	11	15	9	17	18	2	16	13	26	18	17	18	13	42	12	28	12	20	43	44	34	24	42	8	22	27	9	10	12	15	13	16	24	20	22	26	39	21	32
uc007cdg.2	Kif1a	kinesin-like protein KIF1A isoform b	8233	5	0	4	6	11	4	7	11	15	9	17	18	2	16	13	26	18	17	18	13	42	12	28	12	20	43	44	34	24	42	8	22	27	9	10	12	15	13	16	24	20	22	26	39	21	32
uc007cdh.2	Kif1a	kinesin-like protein KIF1A isoform a	8260	5	0	4	6	11	4	7	11	15	9	17	18	2	16	13	26	18	17	18	13	42	12	28	12	20	43	44	34	24	42	8	22	27	10	10	12	15	13	16	24	20	22	26	40	21	32
uc007cdi.1	Agxt	serine--pyruvate aminotransferase,	1517	1	1	0	1	0	0	0	1	2	2	0	0	0	0	0	0	0	1	0	4	2	2	0	5	2	0	7	4	2	1	2	0	0	0	0	1	0	2	0	1	1	1	0	0	1	0
uc007cdj.2	2310007B03Rik	hypothetical protein LOC71874	2302	192	299	307	530	620	455	552	526	471	454	523	307	31	229	109	296	266	298	204	249	43	1	21	20	8	104	7	5	6	40	40	86	125	128	3	7	41	3	75	20	45	26	6	3	21	14
uc007cdk.2	2310007B03Rik	hypothetical protein LOC71874	2293	192	299	306	530	620	455	552	526	471	454	523	307	31	229	109	296	267	298	204	249	43	1	22	20	8	104	7	5	6	39	40	86	125	128	3	7	39	3	75	20	45	27	6	3	21	14
uc007cdl.1	AK086911	Mus musculus 0 day neonate lung cDNA, RIKEN full-length enriched library, clone:E030010N08 product:unclassifiable, full insert sequence.	3134	2	1	0	0	1	0	3	2	3	1	1	1	0	2	2	0	2	1	1	1	2	1	3	2	2	3	4	6	11	7	2	3	6	3	3	2	4	6	1	3	8	7	3	2	1	0
uc007cdm.1	Sned1	sushi, nidogen and EGF-like domain-containing	4474	18	27	39	43	72	60	65	67	116	139	155	101	17	60	61	153	110	139	193	145	169	252	466	265	301	546	557	295	709	589	470	328	478	241	160	371	287	293	219	465	324	517	363	313	204	242
uc007cdn.1	Snep	Mus musculus mRNA for secreted nidogen domain protein (Snep gene), splice form SNEP.	2513	7	12	13	17	23	29	21	17	43	43	47	29	3	27	19	44	31	30	63	45	50	70	198	90	115	175	191	116	214	192	125	99	127	61	55	124	90	98	52	152	112	137	131	102	59	81
uc007cdo.1	Mterfd2	mTERF domain-containing protein 2	3315	20	47	54	61	62	58	102	90	106	119	125	106	11	59	58	109	93	98	142	103	81	114	185	154	158	272	230	196	271	280	200	176	239	130	62	153	138	137	122	223	174	206	179	193	128	124
uc007cdp.1	Mterfd2	mTERF domain-containing protein 2	1655	4	18	20	16	22	25	37	30	31	34	32	27	2	10	17	24	24	23	19	24	22	16	25	36	33	44	35	45	51	62	32	27	35	29	8	14	18	17	32	25	42	38	29	30	31	27
uc007cdq.1	mKIAA0135	Mus musculus 14 days embryo liver cDNA, RIKEN full-length enriched library, clone:4432411M05 product:PAS domain containing serine/threonine kinase, full insert sequence.	1313	4	5	5	6	8	5	10	7	4	4	8	5	2	4	5	10	5	9	7	4	4	7	10	12	14	25	17	15	9	5	9	4	6	2	2	1	3	4	6	6	7	11	2	7	4	7
uc007cdr.1	mKIAA0135	Mus musculus 14 days embryo liver cDNA, RIKEN full-length enriched library, clone:4432411M05 product:PAS domain containing serine/threonine kinase, full insert sequence.	1822	5	6	11	10	13	10	13	10	8	6	13	11	2	7	6	15	9	13	12	7	7	10	13	14	22	31	27	19	13	10	15	9	9	3	3	5	5	11	9	6	10	15	4	8	5	13
uc007cdt.2	Pask	PAS domain-containing serine/threonine-protein	5119	18	24	36	34	40	32	43	44	50	38	45	48	5	26	20	51	36	44	43	44	16	47	64	47	74	118	89	69	54	48	45	48	50	49	15	23	18	30	42	21	47	44	18	23	22	35
uc007cdu.1	Pask	PAS domain-containing serine/threonine-protein	5641	22	20	32	26	31	34	39	44	50	39	49	47	5	29	17	43	38	35	39	48	11	42	64	48	63	100	71	66	62	47	37	44	53	52	12	21	14	19	39	18	45	33	20	19	20	30
uc007cdv.1	Ppp1r7	protein phosphatase 1 regulatory subunit 7	3653	42	80	95	93	112	71	128	128	133	119	151	121	18	88	72	111	114	100	106	113	92	144	174	191	203	268	217	236	202	239	187	157	161	107	53	93	78	113	111	111	185	139	91	141	139	164
uc007cdw.1	Ano7	anoctamin-7	3217	4	3	7	6	3	1	2	2	5	5	8	0	1	4	0	3	2	6	1	2	2	0	0	0	2	5	1	1	2	9	1	8	6	7	0	1	2	2	4	1	1	1	2	1	9	7
uc007cdx.1	Hdlbp	vigilin	6215	372	770	842	1051	1142	1243	1227	1270	1381	1295	1528	1168	198	787	1046	1340	1319	1070	1589	1306	1340	1756	2634	2471	2651	3133	2867	2827	2685	2810	2172	2314	1928	1281	677	1634	1283	1749	1411	1794	2035	2117	1049	2174	2007	2262
uc007cdy.1	Hdlbp	vigilin	6238	375	787	856	1057	1152	1242	1230	1274	1383	1285	1538	1172	197	797	1033	1343	1310	1069	1580	1294	1321	1733	2604	2438	2625	3097	2828	2791	2637	2780	2146	2275	1906	1259	668	1616	1271	1722	1400	1769	2010	2091	1036	2143	1981	2213
uc007cdz.1	Hdlbp	vigilin	2172	100	193	246	328	373	345	359	393	393	372	450	336	64	231	317	366	394	307	449	383	395	485	747	718	720	886	815	785	696	729	627	670	519	345	169	426	366	534	435	506	568	668	258	653	570	629
uc007cea.2	2013-09-02	septin-2 a	3222	232	459	481	599	525	544	811	791	785	710	842	654	99	487	532	766	676	657	777	643	768	1269	1759	1961	2479	2208	2236	2334	2212	2411	1823	1595	1437	877	614	1129	870	1493	1048	1343	1696	1798	972	1705	1455	1706
uc007ceb.2	Farp2	FERM, RhoGEF and pleckstrin domain-containing	2822	44	69	82	83	103	87	86	85	116	92	117	95	8	44	58	77	86	73	77	80	30	51	76	75	84	134	93	75	82	101	65	80	88	51	25	37	41	37	77	55	54	51	53	81	67	82
uc007cec.2	Farp2	FERM, RhoGEF and pleckstrin domain-containing	3912	48	77	85	77	98	106	91	110	122	103	113	105	13	50	69	86	94	75	83	81	44	64	87	80	107	138	114	100	108	114	75	93	103	48	31	43	61	38	73	57	72	66	66	109	82	101
uc007ced.1	Stk25	serine/threonine-protein kinase 25	3254	59	137	153	168	181	199	241	270	256	223	293	224	36	126	133	238	244	220	304	217	204	267	455	397	438	553	452	462	590	611	447	446	498	238	154	277	298	309	256	362	433	412	222	406	374	418
uc007cee.1	Bok	bcl-2-related ovarian killer protein	1432	44	82	81	94	121	111	203	199	217	201	227	197	28	98	129	160	159	173	176	151	123	65	162	146	111	218	161	155	179	211	172	165	267	142	36	44	121	71	110	86	184	119	39	104	105	111
uc007cef.1	Thap4	THAP domain-containing protein 4	2160	27	56	65	73	66	62	71	67	96	83	100	66	10	39	50	85	64	56	84	74	63	62	69	80	69	123	100	94	100	139	82	92	127	78	32	51	71	66	52	76	97	90	55	68	65	71
uc007ceg.1	Thap4	Mus musculus adult male small intestine cDNA, RIKEN full-length enriched library, clone:2010103E12 product:CGI-36 PROTEIN homolog [Homo sapiens], full insert sequence.	2069	26	53	61	68	65	59	66	65	89	82	96	65	9	37	47	80	63	55	80	69	60	60	66	79	68	121	94	85	92	128	77	87	119	76	31	47	67	63	49	71	95	86	52	61	62	66
uc007ceh.1	Thap4	THAP domain-containing protein 4	2189	22	51	56	63	51	52	56	58	88	70	86	50	4	35	37	69	50	47	62	58	51	53	57	65	60	96	86	78	79	118	66	78	105	72	25	35	63	58	45	64	75	73	47	55	51	67
uc007cei.1	AK143968	Mus musculus adult male kidney cDNA, RIKEN full-length enriched library, clone:F530008M22 product:hypothetical protein, full insert sequence.	982	10	25	26	30	22	23	19	27	30	29	38	17	1	15	19	29	26	25	29	25	28	18	24	33	29	50	40	33	30	54	26	36	46	24	9	12	24	20	24	31	28	36	27	20	25	38
uc007cej.1	Atg4b	cysteine protease ATG4B	2964	71	123	143	132	146	156	170	182	186	181	198	153	24	91	106	188	139	130	178	157	97	110	167	145	193	239	172	178	178	205	141	187	198	144	43	85	104	90	132	130	158	127	68	126	116	140
uc007cek.2	Dtymk	thymidylate kinase isoform 1	1003	14	44	55	48	42	37	71	70	77	61	55	68	8	31	35	60	60	58	51	54	32	95	119	118	156	172	151	152	155	138	101	98	81	57	25	62	52	63	44	56	128	96	49	84	65	94
uc007cel.1	Dtymk	Mus musculus adult male tongue cDNA, RIKEN full-length enriched library, clone:2310008C05 product:thymidylate kinase, full insert sequence.	679	5	7	10	11	8	8	10	13	10	9	8	6	1	7	5	10	6	5	14	13	3	16	21	17	17	34	23	23	28	22	14	26	21	8	6	15	8	17	16	13	26	13	14	14	21	24
uc007cem.2	Dtymk	thymidylate kinase isoform 2	653	7	24	34	31	28	24	57	42	50	42	40	49	5	22	16	41	45	36	26	42	23	59	81	82	115	96	93	121	94	95	59	66	57	39	14	34	23	39	33	33	70	63	30	50	44	50
uc007cen.1	Ing5	inhibitor of growth protein 5	4538	33	62	77	94	84	100	110	98	113	109	119	93	10	52	62	89	101	61	99	83	81	91	145	131	171	187	182	185	144	128	128	139	120	71	51	78	78	88	71	108	124	136	84	110	109	109
uc007ceo.2	D2hgdh	D-2-hydroxyglutarate dehydrogenase,	3285	5	12	36	20	20	16	28	25	25	19	26	15	3	10	12	22	21	12	19	20	16	21	32	31	36	54	50	27	60	56	45	45	41	28	15	23	21	39	26	39	34	30	31	48	38	52
uc007cep.2	D2hgdh	D-2-hydroxyglutarate dehydrogenase,	3058	5	10	34	18	17	14	28	24	24	18	23	12	3	8	9	21	20	12	18	21	15	20	29	29	40	51	43	23	59	53	40	41	38	25	14	19	20	38	24	38	31	29	29	44	33	50
uc007ceq.2	D2hgdh	D-2-hydroxyglutarate dehydrogenase,	3058	1	4	16	13	9	7	13	10	11	8	10	8	0	3	6	5	13	8	10	11	5	10	19	15	28	22	20	9	39	23	20	24	26	15	8	11	8	14	11	19	14	15	16	19	15	30
uc007cer.2	D2hgdh	D-2-hydroxyglutarate dehydrogenase,	3041	1	4	16	13	9	7	13	10	11	8	10	7	0	3	6	5	13	8	10	11	5	10	19	15	28	22	19	9	39	23	20	23	25	15	7	11	8	14	10	19	14	15	16	19	15	30
uc007ces.1	Gal3st2	galactose-3-O-sulfotransferase 2	2846	0	0	0	0	0	0	0	0	0	0	0	0	0	0	0	0	0	0	0	0	0	0	1	0	0	0	0	0	1	0	0	0	0	0	0	0	0	0	0	0	0	0	1	0	1	0
uc007cet.1	Gm6086	galactose-3-O-sulfotransferase 2-like	4059	0	0	0	0	0	0	0	1	0	0	1	0	0	0	0	0	0	0	0	0	0	1	0	0	0	0	1	0	0	0	1	0	0	0	0	0	0	0	0	0	0	1	0	0	3	0
uc007ceu.1	Neu4	sialidase-4	4507	1	1	1	1	2	1	2	1	2	2	1	1	0	3	0	1	1	0	2	2	4	4	0	1	1	5	0	0	1	1	1	2	0	1	1	1	3	1	0	1	4	3	2	6	2	1
uc007cev.1	Pdcd1	programmed cell death protein 1 precursor	1930	0	0	0	0	0	0	1	0	1	2	1	0	0	0	0	1	1	1	1	0	1	0	0	2	1	2	1	3	3	2	5	2	3	1	0	2	2	4	0	2	1	2	5	10	2	3
uc007cew.1	AK015347	Mus musculus adult male testis cDNA, RIKEN full-length enriched library, clone:4930440C22 product:unclassifiable, full insert sequence.	1565	0	0	1	0	0	0	0	1	1	0	0	1	0	0	0	0	1	0	0	0	0	0	0	0	0	0	1	0	0	0	0	0	1	0	0	0	0	0	0	0	0	0	0	0	0	1
uc007cex.2	Fam174a	membrane protein FAM174A precursor	3460	9	19	27	21	28	23	38	35	40	34	38	32	7	30	32	36	41	28	40	37	61	81	98	75	118	120	100	101	180	178	103	97	139	59	51	52	70	64	76	97	98	104	44	110	97	110
uc007cey.2	Fam174a	membrane protein FAM174A precursor	2107	12	30	42	40	34	25	50	51	55	46	56	35	11	45	38	50	56	43	71	48	72	118	153	138	179	170	148	163	239	241	160	121	166	92	63	87	100	87	113	135	137	147	91	155	147	152
uc007cfa.1	St8sia4	CMP-N-acetylneuraminate-poly-alpha-2,	1394	3	2	1	4	4	0	7	6	11	18	8	18	2	15	19	29	21	14	30	21	56	97	98	86	138	116	152	180	148	142	85	75	79	29	56	42	39	85	47	91	90	100	72	106	83	91
uc007cfb.1	ST8SiaIV	SubName: Full=Putative uncharacterized protein;	3128	2	1	0	5	5	3	3	6	5	11	12	15	1	16	18	25	19	9	27	14	44	77	90	68	111	88	106	150	106	118	75	44	56	29	38	40	23	55	40	69	70	61	47	84	64	81
uc007cfc.1	Slco4c1	solute carrier organic anion transporter family	2394	4	5	14	11	22	14	19	29	17	27	27	37	5	9	21	27	21	33	35	46	15	4	8	8	10	26	4	9	7	21	13	22	28	30	2	4	18	7	25	14	15	10	6	8	2	9
uc007cfd.1	AK035520	Mus musculus adult male urinary bladder cDNA, RIKEN full-length enriched library, clone:9530060I07 product:unclassifiable, full insert sequence.	3845	0	1	1	2	2	2	1	1	3	2	0	0	0	1	0	1	4	1	6	2	1	0	1	3	3	6	4	4	1	5	2	3	2	1	2	0	1	1	1	3	1	3	3	1	1	2
uc007cfe.1	Slco6b1	solute carrier organic anion transporter family,	2475	0	0	0	0	0	0	1	0	0	0	0	0	0	0	0	0	0	0	0	0	2	0	0	0	0	0	1	0	0	0	0	0	0	0	0	0	0	0	0	0	1	0	0	0	0	0
uc007cff.1	Slco6c1	solute carrier organic anion transporter family,	2433	0	1	0	0	0	0	0	0	0	0	0	0	0	0	1	1	0	0	0	0	0	0	0	0	0	0	0	0	0	0	0	0	0	0	0	0	0	0	0	0	1	0	0	0	0	0
uc007cfg.2	D1Ertd622e	hypothetical protein LOC52392	3496	8	14	19	27	22	42	43	51	51	44	61	53	5	25	45	48	62	47	74	48	85	102	156	149	193	164	161	206	148	153	117	99	82	40	50	105	62	94	85	92	121	157	66	119	88	98
uc007cfh.2	D1Ertd622e	hypothetical protein LOC52392	2738	8	15	23	26	21	39	43	50	48	43	54	49	6	24	46	49	61	46	69	45	85	96	146	155	191	162	161	208	132	144	110	99	77	37	50	102	59	90	80	89	114	150	64	118	87	90
uc007cfi.2	Ppip5k2	SubName: Full=Putative uncharacterized protein;	2473	26	58	55	68	61	68	85	90	105	90	99	89	17	46	64	96	69	94	66	73	59	75	103	102	133	175	110	168	136	142	120	118	107	57	41	58	52	66	81	92	103	123	63	94	89	115
uc007cfk.2	Ppip5k2	inositol hexakisphosphate and	5565	73	153	158	152	182	162	233	242	241	227	252	198	32	133	142	236	186	213	173	196	156	179	231	270	361	448	310	388	362	365	305	321	266	165	97	157	135	181	216	213	277	320	158	269	242	283
uc007cfl.1	Ppip5k2	inositol hexakisphosphate and	3715	53	104	116	94	130	108	169	174	159	158	176	126	19	95	91	151	127	142	120	139	111	119	154	185	254	315	226	255	256	247	209	233	180	122	65	110	93	130	151	148	199	223	108	192	168	192
uc007cfm.1	Gin1	RecName: Full=Gypsy retrotransposon integrase-like protein 1; Short=GIN-1; AltName: Full=Zinc finger H2C2 domain-containing protein;	1037	2	0	4	7	1	3	1	10	12	4	11	8	1	7	2	9	6	3	6	7	2	4	6	9	12	14	20	11	12	16	6	7	8	6	3	4	6	6	5	10	10	9	6	9	12	10
uc007cfn.1	Gin1	gypsy retrotransposon integrase-like protein 1	2041	5	8	10	20	11	9	16	19	26	21	14	15	6	18	14	21	24	17	17	17	11	17	23	26	30	39	37	31	31	45	21	16	34	15	10	7	19	15	19	10	27	28	11	18	23	20
uc007cfo.1	Pam	peptidyl-glycine alpha-amidating monooxygenase	4103	59	95	103	158	148	177	229	211	296	271	288	226	27	151	202	225	229	243	388	244	353	634	966	1023	1210	1153	1218	1117	1159	1346	745	841	878	395	268	673	508	896	488	829	791	844	477	1186	812	898
uc007cfp.1	Pam	peptidyl-glycine alpha-amidating monooxygenase	4106	59	95	103	158	148	177	229	211	296	271	288	226	27	151	202	225	229	243	388	244	353	634	966	1023	1210	1153	1218	1117	1159	1346	745	841	878	395	268	673	508	896	488	829	791	844	477	1186	812	898
uc007cfq.1	Pam	peptidyl-glycine alpha-amidating monooxygenase	1576	30	49	53	85	71	90	109	97	136	122	133	100	10	68	95	92	98	115	187	117	167	295	450	452	605	511	594	553	549	589	331	404	404	162	128	301	230	370	219	351	360	402	234	542	337	421
uc007cfr.1	Pam	Mus musculus 7 days embryo whole body cDNA, RIKEN full-length enriched library, clone:C430006I19 product:peptidylglycine alpha-amidating monooxygenase, full insert sequence.	1850	4	9	7	15	25	18	29	23	40	33	47	29	6	21	22	30	32	28	48	23	42	69	135	137	112	141	135	117	158	184	98	108	116	64	32	86	77	119	60	117	94	95	48	120	93	85
uc007cfs.1	AK021003	Mus musculus adult male corpora quadrigemina cDNA, RIKEN full-length enriched library, clone:B230216N24 product:unclassifiable, full insert sequence.	1140	2	1	5	4	4	3	2	5	11	11	10	3	1	5	5	4	7	10	3	9	11	15	12	18	11	18	21	18	17	10	7	14	9	4	1	9	9	7	5	7	11	8	5	18	8	6
uc007cft.1	AK007349	Mus musculus 10 day old male pancreas cDNA, RIKEN full-length enriched library, clone:1810006J02 product:unclassifiable, full insert sequence.	1687	0	0	0	1	2	1	0	0	0	2	1	1	0	1	0	1	2	0	0	2	1	2	1	4	3	1	6	4	3	1	0	2	0	1	0	0	1	1	0	5	1	1	1	0	2	1
uc007cfu.2	Slco6d1	solute carrier organic anion transporter family,	2328	0	0	0	0	0	0	0	0	1	0	0	0	0	0	0	0	0	1	0	0	0	0	0	0	0	0	0	0	0	0	1	0	1	1	0	0	0	0	1	0	1	1	0	0	0	0
uc007cfv.2	Slco6d1	solute carrier organic anion transporter family,	2195	0	0	0	0	0	0	0	0	1	0	0	0	0	0	0	0	0	1	0	0	0	0	0	0	0	0	0	0	0	0	1	0	1	1	0	0	0	0	0	0	1	1	0	0	0	0
uc007cfw.2	Slco6d1	Mus musculus adult male testis cDNA, RIKEN full-length enriched library, clone:4921511I05 product:solute carrier organic anion transporter family, member 6d1, full insert sequence.	2840	0	0	0	0	0	0	0	0	1	0	0	0	0	0	0	0	0	0	0	0	0	0	1	0	0	0	0	1	0	0	1	0	1	1	0	0	0	0	1	0	1	1	0	0	0	0
uc007cfx.1	AK144617	Mus musculus lung RCB-0558 LLC cDNA, RIKEN full-length enriched library, clone:G730010K09 product:unclassifiable, full insert sequence.	1155	0	0	0	0	1	0	1	0	0	0	0	0	0	0	0	0	0	1	0	0	0	0	1	0	1	1	3	0	0	0	1	0	1	0	0	1	1	0	0	0	1	0	0	0	0	0
uc007cfy.1	Cntnap5b	contactin associated protein-like 5B	5120	0	0	0	0	0	0	1	0	0	0	0	1	0	0	0	0	0	2	1	0	0	0	1	0	0	0	2	0	1	0	0	2	0	1	0	1	0	0	0	0	0	0	1	0	0	0
uc007cfz.1	Cntnap5b	contactin associated protein-like 5B	4007	0	0	0	0	0	0	1	0	0	0	0	1	0	0	0	0	0	2	1	0	0	0	1	0	0	0	1	0	1	0	0	2	0	1	0	1	0	0	0	0	0	0	1	0	0	0
uc007cga.1	Gm5057	SubName: Full=Putative uncharacterized protein Gm5057;	2696	0	0	0	0	0	0	0	0	0	0	0	1	0	0	0	1	0	0	0	0	0	0	0	0	0	0	0	0	0	0	0	0	0	0	0	0	0	0	0	0	0	0	0	0	0	0
uc007cgb.1	AK076805	Mus musculus adult male testis cDNA, RIKEN full-length enriched library, clone:4930472L09 product:unclassifiable, full insert sequence.	789	0	0	0	0	0	0	0	0	0	0	0	0	0	0	0	0	0	0	0	0	0	0	0	0	0	0	0	0	0	0	0	0	0	0	0	0	0	0	0	0	0	0	0	0	1	0
uc007cgc.1	Cdh20	cadherin-20 precursor	3722	0	0	0	2	0	0	1	0	1	0	1	1	1	0	0	0	0	1	0	0	0	1	1	1	1	0	0	1	0	0	0	1	0	2	0	0	0	1	0	0	0	1	1	1	0	1
uc007cge.1	AK039635	Mus musculus adult male spinal cord cDNA, RIKEN full-length enriched library, clone:A330076C18 product:unclassifiable, full insert sequence.	1285	2	1	3	3	7	7	5	3	10	12	11	8	2	3	7	8	9	8	13	9	5	5	10	3	3	13	12	7	4	22	10	16	29	18	5	1	8	3	15	5	9	4	5	5	7	9
uc007cgf.2	Pign	GPI ethanolamine phosphate transferase 1	4059	39	104	105	104	116	108	188	194	185	173	219	149	30	97	117	202	156	176	179	168	151	230	337	340	417	417	388	427	345	457	229	254	271	182	86	156	158	195	165	202	287	270	155	231	211	229
uc007cgg.2	Pig-n	Mus musculus Pig-n mRNA for phosphatidylinositolglycan class N, complete cds.	2564	18	32	31	41	41	38	68	77	66	63	79	61	12	35	46	79	45	65	54	63	50	66	111	119	148	160	152	173	144	160	87	84	102	62	31	59	59	67	61	75	115	91	68	89	80	105
uc007cgh.2	Pign	GPI ethanolamine phosphate transferase 1	1359	16	30	37	38	43	39	72	78	74	61	80	57	12	37	47	85	49	64	61	60	52	70	114	126	154	166	155	185	145	175	92	92	100	66	31	54	59	69	65	79	115	94	70	93	83	105
uc007cgi.2	2310035C23Rik	SubName: Full=Putative uncharacterized protein;	950	10	33	37	42	35	44	46	61	62	50	50	33	9	28	30	41	40	34	31	39	29	57	59	58	85	113	74	71	88	85	75	73	90	59	19	37	42	46	34	58	68	68	40	48	57	64
uc007cgj.2	2310035C23Rik	hypothetical protein LOC227446 isoform 1	4436	62	125	144	165	161	163	201	199	246	203	227	171	31	133	152	193	181	146	190	169	168	194	229	249	305	354	319	288	312	363	245	247	287	169	80	146	178	186	200	201	269	220	173	219	231	261
uc007cgk.2	2310035C23Rik	hypothetical protein LOC227446 isoform 1	5406	75	167	179	226	222	197	260	255	323	265	288	224	42	169	196	276	240	221	252	232	207	228	328	349	388	461	399	374	395	459	291	326	369	226	110	185	205	255	260	274	341	280	242	283	300	358
uc007cgl.2	2310035C23Rik	Mus musculus adult male tongue cDNA, RIKEN full-length enriched library, clone:2310035C23 product:hypothetical protein, full insert sequence.	5397	75	168	180	223	222	193	261	257	328	262	286	224	43	168	197	274	239	220	253	229	206	227	326	351	386	464	398	376	395	460	289	325	367	228	109	185	199	255	258	275	341	274	240	277	298	352
uc007cgm.2	2310035C23Rik	hypothetical protein LOC227446 isoform 2	5334	75	167	179	224	222	196	257	252	321	264	286	224	42	168	194	274	239	220	249	226	205	226	327	346	387	454	397	369	391	457	287	323	369	224	109	185	204	254	258	271	339	276	240	278	297	353
uc007cgn.2	2310035C23Rik	hypothetical protein LOC227446 isoform 2	4005	54	104	114	136	146	110	175	157	218	167	182	157	24	99	141	188	170	164	180	144	144	133	226	231	240	286	243	235	251	289	166	191	213	141	67	121	129	168	172	167	208	156	167	180	199	215
uc007cgo.1	RANK	Mus musculus receptor activator of nuclear factor kappa B (RANK) mRNA, complete cds.	1068	0	2	1	1	2	3	2	7	5	3	6	5	0	7	9	5	7	4	9	4	29	30	34	41	52	51	42	62	30	37	25	26	17	6	9	14	15	13	5	20	35	24	21	24	13	17
uc007cgp.1	Tnfrsf11a	tumor necrosis factor receptor superfamily	5022	2	7	10	18	14	13	27	20	31	27	49	39	8	48	58	48	36	43	78	37	198	177	240	311	368	299	274	339	188	249	167	137	103	50	48	104	79	112	49	142	182	147	133	164	110	119
uc007cgq.2	Zcchc2	zinc finger CCHC domain-containing protein 2	6661	46	101	103	105	133	165	163	154	223	205	236	158	37	136	208	159	215	171	220	205	263	135	209	196	218	269	256	252	220	290	250	233	217	125	109	147	125	150	187	220	242	192	197	189	309	224
uc007cgr.2	Zcchc2	zinc finger CCHC domain-containing protein 2	5106	37	80	83	83	109	146	129	123	179	153	186	121	28	103	162	129	168	129	166	149	191	113	160	151	172	222	198	199	171	226	202	183	152	100	92	118	96	114	154	177	197	144	156	163	243	182
uc007cgs.2	Zcchc2	zinc finger CCHC domain-containing protein 2	5185	38	81	86	83	113	149	131	125	180	157	187	117	29	107	167	134	169	129	171	151	194	113	163	150	177	222	204	199	168	228	207	184	162	103	91	121	103	120	154	178	199	147	159	164	251	189
uc007cgt.2	Zcchc2	zinc finger CCHC domain-containing protein 2	5799	43	93	100	97	124	153	155	138	212	195	226	146	36	124	197	146	201	162	211	191	248	126	196	179	196	240	237	227	199	264	232	216	194	117	98	138	112	131	165	202	231	175	181	165	289	210
uc007cgu.2	Phlpp1	PH domain leucine-rich repeat-containing protein	2192	9	18	28	22	14	19	31	31	47	32	38	22	3	10	22	34	21	22	32	24	28	20	46	34	31	46	36	26	51	41	38	44	71	31	18	28	37	21	26	40	35	44	32	46	37	42
uc007cgv.2	Phlpp1	PH domain leucine-rich repeat-containing protein	6104	31	58	69	85	63	85	89	93	121	89	107	84	11	54	71	81	89	80	107	112	75	49	108	88	100	142	128	89	125	142	95	125	167	89	44	68	84	68	103	104	120	95	84	114	85	124
uc007cgw.1	Bcl2	apoptosis regulator Bcl-2 isoform 1	7206	23	30	62	43	47	48	57	46	54	48	70	56	7	32	37	57	50	53	39	54	43	73	99	105	129	147	138	124	124	141	95	100	114	72	46	53	56	61	78	92	96	93	80	126	116	147
uc007cgx.1	AK085305	Mus musculus 0 day neonate kidney cDNA, RIKEN full-length enriched library, clone:D630044D05 product:hypothetical protein, full insert sequence.	1041	3	1	2	2	6	6	6	2	9	5	6	2	0	2	2	2	3	7	2	2	4	4	5	11	7	7	11	3	11	10	8	8	9	5	5	5	7	8	6	4	10	12	6	13	12	15
uc007cgy.2	Kdsr	3-ketodihydrosphingosine reductase precursor	5582	31	88	105	121	125	135	150	120	187	134	158	112	20	85	107	147	167	157	144	148	130	98	152	173	165	217	222	232	199	238	162	152	238	146	62	91	133	116	169	147	196	145	122	214	209	198
uc007cgz.2	Vps4b	vacuolar protein sorting-associated protein 4B	3272	120	250	236	274	298	317	451	419	458	378	463	346	52	327	325	374	366	326	456	385	406	236	398	432	500	565	500	519	500	634	450	405	471	280	147	264	271	297	337	392	498	413	262	442	438	450
uc007cha.1	Serpinb5	serpin B5	2565	482	891	847	1020	1098	1196	1232	1223	1446	1226	1346	1195	169	805	782	1286	1313	1135	1290	1146	645	61	254	208	193	750	238	169	240	506	304	540	819	678	55	51	293	64	644	195	507	210	136	199	544	360
uc007chb.1	Serpinb5	serpin B5	2532	369	724	691	793	849	957	963	970	1140	977	1067	984	125	641	637	1038	1082	916	1083	943	542	51	222	175	163	617	204	138	213	416	261	441	712	583	50	43	252	56	525	167	435	180	119	166	439	296
uc007chc.2	Serpinb12	serpin B12	1689	0	0	0	0	0	1	1	0	0	4	3	4	0	0	1	2	2	1	3	1	1	1	0	1	2	1	0	1	2	9	1	1	13	51	2	0	3	1	9	0	1	0	1	1	307	5
uc007chd.2	Serpinb12	serpin B12	1261	1	0	0	0	1	0	0	0	0	1	3	0	0	0	1	2	2	1	2	1	1	0	0	0	0	0	1	2	2	4	0	0	6	15	2	0	1	1	4	0	0	1	0	0	138	0
uc007che.2	Serpinb12	serpin B12	1619	1	0	0	0	0	1	1	0	0	4	3	4	0	0	1	2	3	1	4	1	1	0	0	1	2	1	0	1	1	9	1	1	13	50	3	0	3	0	9	0	1	0	1	1	317	5
uc007chf.1	Serpinb13	serpin B13	1607	14	37	30	29	25	39	41	44	41	39	45	34	4	21	15	29	29	22	29	19	6	0	4	3	6	10	1	1	0	3	1	4	14	13	0	1	4	0	9	4	6	4	1	1	6	1
uc007chg.2	Serpinb3a	serine peptidase inhibitor, clade B, member 3A	1629	0	0	0	0	0	0	1	0	0	0	0	0	0	0	1	0	0	0	0	0	0	1	1	1	0	0	0	1	0	1	0	0	4	8	0	0	0	1	0	1	1	0	0	0	47	2
uc007chh.1	Serpinb3d	serpin B3	1164	0	0	0	1	1	0	0	0	0	0	0	0	0	0	0	0	0	0	0	0	0	0	0	0	0	0	0	0	0	0	0	0	0	0	0	0	0	0	0	0	0	0	0	0	2	0
uc007chi.1	Serpinb3b	serine (or cysteine) proteinase inhibitor, clade	1632	1	3	0	2	3	2	2	5	5	2	9	7	2	2	28	24	22	19	35	17	10	0	1	4	2	23	1	2	3	2	3	7	23	29	1	0	2	0	12	1	1	2	0	5	91	7
uc007chk.2	Serpinb3c	serine (or cysteine) proteinase inhibitor, clade	1659	0	0	0	0	1	1	0	3	1	1	0	0	0	0	1	0	0	1	0	0	0	0	1	0	0	1	1	0	0	1	0	0	0	4	0	0	0	0	0	0	0	0	0	0	2	1
uc007chl.1	Serpinb11	serpin B11	1699	51	92	87	109	119	121	174	172	193	164	187	167	29	126	130	138	186	180	180	176	64	4	12	28	21	60	6	3	3	12	27	36	61	62	1	1	39	6	39	18	13	7	2	9	65	22
uc007chm.2	Serpinb7	serpin B7	1887	0	2	0	2	1	5	3	2	4	7	9	7	0	3	8	7	7	11	5	13	0	3	1	0	3	1	1	2	3	10	0	3	11	15	0	2	1	1	6	0	2	2	0	6	108	6
uc007chn.2	Serpinb2	plasminogen activator inhibitor 2, macrophage	1972	83	172	142	221	234	241	445	431	724	556	654	606	149	252	1092	452	1093	909	711	682	1038	142	76	223	199	116	84	279	51	167	109	43	54	72	24	2260	80	785	33	11	38	112	22	29	189	39
uc007chp.2	Serpinb2	plasminogen activator inhibitor 2, macrophage	1991	76	160	130	189	215	212	381	371	634	507	585	557	135	233	1000	416	1010	818	651	628	960	128	68	210	178	103	74	235	46	150	101	40	50	63	18	2026	71	677	30	9	39	107	19	29	162	33
uc007chr.2	Serpinb8	serpin B8 isoform 2	1231	35	73	72	93	85	89	90	107	105	105	119	95	19	79	82	96	104	101	124	101	72	56	62	94	82	105	89	84	69	119	68	100	115	80	20	28	58	22	77	56	80	62	36	60	123	43
uc007chs.2	Serpinb8	serpin B8 isoform 1	3075	75	140	134	157	158	187	179	192	228	205	223	175	33	159	160	171	216	213	237	200	145	103	129	174	175	197	172	164	157	220	137	189	216	157	46	63	102	52	154	119	154	125	70	131	229	119
uc007cht.2	Serpinb8	serpin B8 isoform 1	3070	75	140	134	157	158	187	179	192	228	205	223	175	33	159	160	171	216	213	237	200	145	103	129	174	175	197	171	164	156	220	137	189	216	157	46	62	102	52	154	119	154	125	70	130	229	119
uc007chu.1	AK085943	Mus musculus 16 days embryo head cDNA, RIKEN full-length enriched library, clone:C130014C08 product:unclassifiable, full insert sequence.	2219	0	0	0	0	0	0	1	0	0	0	0	0	0	1	0	1	0	0	0	0	0	0	0	1	2	0	0	0	1	3	0	1	0	2	0	0	1	0	0	0	1	0	0	0	0	1
uc007chv.1	Cdh7	cadherin-7 precursor	1724	0	0	0	0	0	0	0	0	0	0	0	0	0	1	0	0	0	0	0	0	0	0	0	0	0	0	0	0	1	0	0	0	0	0	0	1	0	0	0	0	0	0	0	0	0	0
uc007chw.1	Cdh7	cadherin-7 precursor	3447	0	0	0	0	0	0	0	0	0	0	0	0	0	0	0	1	0	0	0	0	1	0	0	0	0	0	0	0	0	1	1	0	1	1	0	1	0	0	0	0	0	1	0	0	0	1
uc007chx.1	Cdh19	cadherin-19	3054	2	6	5	16	5	12	13	11	9	7	17	8	1	4	6	10	3	3	7	6	1	8	14	15	12	29	15	16	15	15	10	18	18	6	11	6	12	17	5	11	11	8	23	44	24	28
uc007chy.1	Dsel	dermatan-sulfate epimerase-like protein	5763	52	100	92	102	134	117	179	180	155	174	214	184	28	109	145	272	176	188	201	201	136	401	619	581	656	758	707	676	702	722	572	495	533	292	202	473	278	586	357	581	514	644	349	651	564	673
uc007chz.1	AK043174	Mus musculus 7 days neonate cerebellum cDNA, RIKEN full-length enriched library, clone:A730064B11 product:weakly similar to TUBULIN, BETA 2 (TUBULIN BETA-2 CHAIN) (FRAGMENT) [Mus musculus], full insert sequence.	1342	0	0	0	0	0	0	0	0	0	0	1	0	0	0	0	0	0	0	2	0	0	0	0	0	0	2	1	0	1	0	0	0	0	0	0	0	1	0	0	0	0	0	0	0	0	0
uc007cia.1	Cntnap5a	contactin-associated protein like 5-1 precursor	3915	2	0	0	0	0	0	0	0	0	0	0	0	1	0	0	0	0	0	0	0	0	0	0	0	0	0	1	0	0	1	0	0	0	0	0	0	0	0	0	0	0	1	1	1	0	0
uc007cib.1	Tsn	translin	3039	65	141	127	169	160	162	221	232	238	212	240	211	37	141	124	239	212	178	223	200	194	292	408	467	509	563	549	502	447	451	315	320	300	198	119	196	196	284	226	246	366	328	201	319	298	304
uc007cic.2	Mki67ip	MKI67 FHA domain-interacting nucleolar	1894	46	102	136	131	128	137	215	185	185	161	184	146	27	105	95	181	130	114	128	123	107	120	149	198	250	262	234	222	155	185	169	162	138	115	52	106	93	111	95	97	162	159	73	115	116	137
uc007cid.1	Clasp1	Mus musculus partial mRNA for CLIP-associating protein CLASP1.	2141	43	72	83	81	88	95	112	128	139	154	145	106	10	78	96	122	124	113	190	129	120	76	143	140	165	236	178	195	168	183	133	155	179	113	42	77	98	82	131	126	117	125	79	117	127	148
uc007cie.1	Clasp1	CLIP-associating protein 1 isoform 2	4228	55	90	99	113	128	127	138	155	189	186	196	139	15	97	123	154	167	155	244	168	146	92	179	171	193	273	194	233	195	213	163	199	217	144	49	85	124	99	163	156	155	145	98	144	150	185
uc007cif.1	Clasp1	CLIP-associating protein 1 isoform 1	7827	128	255	269	297	307	345	371	387	510	442	502	370	56	227	321	402	432	408	592	444	355	235	429	388	457	668	483	481	420	517	398	509	511	346	135	231	318	235	344	337	375	363	225	348	366	417
uc007cih.2	2900060B14Rik	Mus musculus adult male hippocampus cDNA, RIKEN full-length enriched library, clone:2900042K03 product:unclassifiable, full insert sequence.	597	125	243	304	368	455	387	474	477	556	365	432	417	27	337	350	473	555	408	557	718	395	284	573	785	707	915	881	808	545	527	613	605	729	475	184	224	364	399	453	694	505	528	552	809	1099	1019
uc007cii.2	Clasp1	CLIP-associating protein 1 isoform 2	7623	128	255	264	296	305	341	369	385	509	443	501	368	56	220	319	403	431	406	588	444	354	235	428	387	454	661	475	476	417	515	395	507	509	345	134	230	315	234	342	333	374	361	224	344	364	412
uc007cij.2	Clasp1	CLIP-associating protein 1 isoform 3	7599	128	254	265	297	304	341	369	384	508	441	501	367	56	219	318	402	430	405	587	443	355	234	427	385	455	660	476	476	417	514	395	507	509	344	134	230	315	234	342	333	374	361	225	346	364	413
uc007cik.1	Crtr-1	Mus musculus transcription repressor CRTR-1 (Crtr-1) mRNA, complete cds.	478	0	1	0	0	0	0	1	0	2	1	2	0	0	1	0	2	2	1	0	2	1	0	0	0	0	1	0	0	0	0	0	1	0	0	0	0	0	0	1	0	0	0	0	0	0	0
uc007cil.1	Tcfcp2l1	transcription factor CP2-like protein 1	9270	7	14	16	19	20	21	17	16	29	20	14	19	3	17	20	17	27	16	26	16	12	1	5	6	6	10	5	11	5	4	9	7	10	7	2	0	3	1	9	6	6	4	0	0	3	6
uc007cim.1	Gli2	GLI-Kruppel family member GLI2	6708	16	22	34	33	30	31	51	50	58	66	79	85	7	62	38	67	79	59	98	87	43	43	112	72	74	181	119	75	104	159	122	157	241	101	46	34	110	53	155	118	134	76	88	117	74	118
uc007cin.1	Gli2	SubName: Full=GLI-Kruppel family member; Flags: Fragment;	1551	6	5	4	9	9	9	7	14	18	15	19	17	2	24	12	18	18	11	21	17	10	19	22	22	14	41	24	21	23	26	35	32	55	28	8	5	22	13	37	30	26	8	19	29	12	31
uc007cio.1	Gli2	Mus musculus partial mRNA for GLI-Kruppel family member (Gli2 gene), delta 3-5 splice form.	1219	3	5	5	7	6	9	7	15	17	14	18	13	2	21	11	12	15	9	18	15	11	16	20	19	11	34	19	18	25	20	29	24	47	26	7	3	20	11	34	22	23	11	13	23	8	27
uc007cip.1	Gli2	SubName: Full=GLI-Kruppel family member; Flags: Fragment;	1268	3	5	5	8	6	9	7	16	18	15	18	14	2	21	11	13	16	9	18	15	11	17	20	21	11	36	20	18	25	21	32	26	49	26	7	3	21	12	35	23	23	12	14	23	9	27
uc007ciq.1	AK039419	Mus musculus adult male spinal cord cDNA, RIKEN full-length enriched library, clone:A330041K01 product:unclassifiable, full insert sequence.	2701	0	0	0	0	1	0	0	0	0	0	0	0	1	0	0	0	0	0	0	1	0	0	0	0	1	0	0	0	3	0	0	0	0	2	0	0	0	0	0	0	0	0	0	0	0	0
uc007cir.1	Inhbb	inhibin beta B chain precursor	4255	32	57	72	89	108	62	152	129	146	144	212	135	22	91	112	169	140	192	195	204	189	171	381	321	294	558	350	366	312	453	331	348	404	237	96	173	270	178	287	222	420	226	141	231	156	239
uc007cis.2	Ralb	ras-related protein Ral-B precursor	2277	68	129	127	150	168	171	228	204	231	171	201	187	31	158	186	178	197	187	246	203	298	441	533	585	684	644	702	750	602	646	481	421	393	229	166	329	242	418	239	406	424	490	234	376	347	378
uc007cit.1	AK053246	Mus musculus 0 day neonate lung cDNA, RIKEN full-length enriched library, clone:E030050D17 product:unclassifiable, full insert sequence.	604	1	2	9	3	6	6	4	6	4	5	12	9	0	7	11	1	5	2	7	7	10	8	6	5	12	16	20	12	16	14	11	9	14	8	3	9	4	10	8	7	11	12	8	3	8	5
uc007ciu.1	Tmem185b	transmembrane protein 185B	2060	17	41	39	43	52	44	69	60	79	65	84	79	5	42	74	79	66	64	75	59	92	74	119	114	167	187	157	165	140	172	114	110	114	88	38	86	61	79	81	82	89	125	88	97	93	87
uc007civ.1	AK084486	Mus musculus 18 days pregnant adult female placenta and extra embryonic tissue cDNA, RIKEN full-length enriched library, clone:3830432H09 product:unclassifiable, full insert sequence.	2414	0	2	5	2	0	1	0	4	6	5	4	2	1	6	2	3	4	5	4	2	5	2	7	2	4	5	5	9	1	5	2	8	4	2	1	0	3	5	5	1	4	3	2	2	7	4
uc007ciw.2	Epb4.1l5	band 4.1-like protein 5 isoform 1	6510	17	29	33	40	41	44	51	37	50	42	56	38	3	29	27	48	36	40	44	53	18	10	21	14	11	34	19	15	19	43	24	28	50	31	7	9	24	9	30	18	23	16	18	20	13	20
uc007cix.2	Epb4.1l5	band 4.1-like protein 5 isoform 2	2773	28	46	48	64	59	57	67	64	87	77	85	59	6	40	48	80	55	69	85	65	24	6	18	19	15	36	12	11	17	35	17	35	55	39	2	5	32	9	36	14	22	14	11	17	17	24
uc007ciy.2	Epb4.1l5	band 4.1-like protein 5 isoform 2	2788	27	47	52	64	65	61	75	67	91	76	93	61	6	42	49	82	58	71	85	72	28	8	18	20	16	36	12	10	19	36	20	39	60	41	3	5	34	9	38	14	24	15	11	16	16	24
uc007ciz.1	Ptpn4	tyrosine-protein phosphatase non-receptor type	4706	65	143	154	136	152	168	165	169	162	123	196	133	25	114	127	158	147	138	143	159	90	81	133	147	146	234	160	154	176	207	135	137	213	106	54	57	82	80	131	141	158	133	102	136	145	176
uc007cja.1	Tmem177	transmembrane protein 177	3290	7	8	10	9	10	14	19	18	20	18	22	14	1	9	12	27	15	22	16	13	9	16	27	33	37	43	38	33	52	41	29	27	29	30	4	17	13	20	24	29	38	23	13	25	25	33
uc007cjb.1	Sctr	secretin receptor	1922	0	1	2	1	0	0	4	0	3	0	4	1	0	2	0	3	2	0	1	1	2	4	10	7	17	9	8	19	22	7	12	5	6	3	5	4	5	0	5	10	14	4	2	8	10	11
uc007cjc.1	Sctr	secretin receptor	1871	0	1	2	1	0	0	4	0	3	0	4	1	0	2	0	3	2	0	1	1	1	4	10	6	17	9	8	19	22	7	12	5	6	3	5	4	5	0	5	10	14	3	2	8	10	11
uc007cjd.1	Tmem37	voltage-dependent calcium channel gamma-like	1017	4	5	2	8	12	9	6	10	7	4	9	8	1	6	13	8	4	4	20	9	28	63	61	72	78	73	79	121	116	107	94	81	54	19	19	38	54	67	35	63	69	87	26	67	44	64
uc007cje.1	Dbi	acyl-CoA-binding protein isoform 1	593	193	359	460	389	420	429	584	600	537	470	575	430	48	319	261	439	397	382	341	375	215	276	397	388	444	571	539	536	517	572	344	365	468	294	113	116	171	187	269	210	472	272	177	330	372	331
uc007cjf.2	Dbi	acyl-CoA-binding protein isoform 2	587	236	461	596	530	581	551	807	877	747	625	772	533	54	422	354	586	489	478	435	508	282	366	495	510	592	761	758	735	697	700	455	473	585	379	161	147	206	229	345	259	590	343	243	424	479	427
uc007cjg.1	3110009E18Rik	hypothetical protein LOC73103 isoform 2	1007	1	7	7	4	6	6	5	9	5	3	7	5	1	9	4	11	10	2	3	6	2	9	12	9	12	15	6	12	10	16	13	8	11	10	2	3	5	7	6	5	10	9	9	14	6	7
uc007cjh.2	3110009E18Rik	hypothetical protein LOC73103 isoform 1	496	1	7	7	4	4	5	5	9	4	2	4	2	0	6	2	10	10	2	3	5	0	8	8	8	10	14	5	9	7	7	10	7	12	8	2	2	5	6	6	3	9	5	7	14	3	7
uc007cji.1	Steap3	metalloreductase STEAP3	2755	16	40	42	72	71	55	85	71	93	111	103	96	6	50	51	89	72	62	150	90	152	234	366	303	247	419	463	328	732	716	480	564	553	253	226	309	244	310	310	515	439	489	312	595	409	487
uc007cjj.1	Steap3	metalloreductase STEAP3	3128	16	38	41	70	71	55	84	70	90	108	101	93	6	48	49	89	69	62	150	90	149	229	362	298	240	414	458	317	724	712	474	560	551	250	224	308	242	306	308	514	435	485	306	590	407	484
uc007cjk.1	C1ql2	complement C1q-like protein 2 precursor	2000	0	0	0	0	1	0	1	0	0	1	0	0	0	0	0	1	1	0	0	0	0	1	0	0	1	0	0	0	1	0	2	0	0	1	0	0	1	0	0	0	0	1	0	0	0	0
uc007cjl.1	Marco	macrophage receptor MARCO	1985	0	1	0	1	1	1	4	8	7	11	12	7	1	1	4	7	2	10	6	6	6	27	40	26	59	32	95	65	38	36	9	31	11	7	17	11	45	13	8	37	58	45	15	15	21	15
uc007cjm.2	En1	homeobox protein engrailed-1	2554	3	3	2	4	7	5	7	10	12	14	15	8	2	6	5	2	15	9	11	12	17	17	19	41	38	49	46	29	67	56	45	29	28	15	7	29	24	24	25	33	31	35	16	33	33	36
uc007cjn.1	AK138346	Mus musculus 10 days neonate cortex cDNA, RIKEN full-length enriched library, clone:A830008K02 product:unclassifiable, full insert sequence.	1561	0	1	0	0	0	0	0	0	0	0	0	1	0	0	0	0	0	0	0	0	0	0	0	0	0	1	0	0	0	0	1	0	2	0	0	0	1	0	0	1	0	0	0	0	0	0
uc007cjo.1	Insig2	insulin-induced gene 2 protein isoform 2	2454	102	201	209	307	358	287	397	383	373	285	354	256	59	195	164	308	318	298	380	340	166	86	239	178	169	373	212	192	224	403	248	324	463	386	64	69	192	110	381	186	276	217	125	235	181	238
uc007cjp.1	Insig2	insulin-induced gene 2 protein isoform 1	2435	99	193	207	305	336	284	386	373	370	274	347	253	58	195	159	308	316	300	363	334	164	88	233	188	180	363	212	201	227	402	244	320	448	378	67	69	198	111	369	184	274	217	124	234	185	241
uc007cjq.1	Insig2	insulin-induced gene 2 protein isoform 2	2452	99	193	207	311	345	283	379	370	368	275	343	247	58	193	157	300	310	291	360	325	159	84	234	182	171	358	208	192	222	391	239	311	440	376	66	69	196	106	368	183	263	215	122	232	179	231
uc007cjr.1	Ccdc93	SubName: Full=Putative uncharacterized protein;	803	1	4	6	5	6	8	16	8	22	15	22	11	2	5	13	16	8	8	13	7	11	25	28	35	31	33	39	30	35	36	32	33	22	15	6	19	19	27	18	28	24	34	17	26	33	31
uc007cjs.1	Ccdc93	SubName: Full=Putative uncharacterized protein;	1446	3	6	10	8	15	12	19	13	27	21	24	19	3	8	18	19	13	12	17	14	20	33	50	47	51	45	57	45	53	46	41	46	35	24	8	31	26	36	27	38	31	41	27	38	39	36
uc007cju.2	Ccdc93	coiled-coil domain-containing protein 93 isoform	7256	42	65	74	77	83	83	121	110	162	133	167	148	26	97	97	129	113	109	136	117	136	231	284	321	374	384	401	344	369	398	328	297	292	170	100	171	177	205	168	283	269	291	200	382	309	294
uc007cjw.2	Ddx18	ATP-dependent RNA helicase DDX18	2249	6	18	25	21	17	25	37	26	25	18	33	15	5	16	14	25	17	18	24	16	11	17	28	35	44	55	50	47	35	34	24	23	28	8	6	22	16	18	14	14	31	20	14	22	14	22
uc007cjx.2	Dpp10	inactive dipeptidyl peptidase 10	4630	0	0	0	0	0	0	0	1	0	1	0	0	1	0	2	1	0	1	0	0	0	0	1	0	0	1	0	1	1	0	1	0	0	0	0	0	0	1	1	2	0	0	0	0	0	0
uc007cjy.1	AK043935	Mus musculus 10 days neonate cortex cDNA, RIKEN full-length enriched library, clone:A830054G08 product:unclassifiable, full insert sequence.	1443	0	0	0	0	0	0	0	0	0	1	0	0	0	1	0	1	1	0	0	0	1	0	0	0	0	0	1	1	1	0	0	0	1	1	0	0	1	0	0	1	0	0	0	0	0	0
uc007cjz.1	DQ564750	DQ564750	29	0	0	0	0	0	0	0	0	0	0	0	0	0	0	0	0	0	0	0	0	0	0	0	0	0	0	0	0	0	0	0	0	0	0	0	0	0	0	0	0	0	0	0	0	0	0
uc007cka.1	DQ559597	DQ559597	32	0	0	0	0	0	0	0	0	0	0	0	0	0	0	0	0	0	0	0	0	0	0	0	0	0	1	0	0	0	0	0	0	0	0	0	0	0	0	0	0	0	0	0	0	0	0
uc007ckb.1	DQ696253	DQ696253	42	0	0	0	0	0	0	0	0	0	0	0	0	0	0	0	0	0	0	0	0	0	0	0	0	0	0	0	0	0	0	0	0	0	0	0	0	0	0	0	0	0	0	0	0	0	0
uc007ckc.1	DQ726158	DQ726158	34	0	0	0	0	0	0	0	0	0	0	0	0	0	0	0	0	0	1	0	0	0	0	0	0	0	0	0	0	0	0	0	0	0	0	0	0	0	0	0	0	0	0	0	0	0	0
uc007ckd.1	DQ549908	DQ549908	35	0	0	0	0	0	0	0	0	0	0	0	0	0	0	0	0	0	0	0	0	0	0	0	0	0	0	0	0	0	0	0	0	0	0	0	0	0	0	0	0	0	0	0	0	0	0
uc007cke.1	Actr3	actin-related protein 3	2508	80	159	181	180	201	222	306	326	364	342	396	343	57	284	351	347	342	332	396	312	472	485	614	717	779	802	770	851	743	795	647	580	493	327	201	426	274	480	350	508	604	660	370	528	516	547
uc007ckf.1	Actr3	actin-related protein 3	2511	79	158	173	172	192	218	295	320	354	332	373	331	54	271	333	328	317	321	382	300	452	459	589	688	756	782	729	824	706	764	618	552	471	310	190	411	267	463	341	481	577	626	357	514	497	531
uc007ckg.1	Slc35f5	solute carrier family 35 member F5	2597	23	49	58	100	103	105	120	95	122	111	144	101	12	71	71	135	127	98	128	102	113	159	252	195	314	301	319	281	350	391	260	255	246	138	92	206	150	223	193	243	244	286	174	285	266	272
uc007ckh.2	Gpr39	G-protein coupled receptor 39	2689	4	1	1	1	2	0	0	1	1	2	2	2	0	0	2	3	7	0	5	1	1	3	2	6	5	5	1	6	8	7	1	1	0	1	0	3	0	3	0	0	1	6	0	2	2	3
uc007cki.1	Lypd1	ly6/PLAUR domain-containing protein 1 precursor	1731	4	3	2	1	2	0	1	2	2	1	1	1	0	0	2	3	3	0	3	0	0	2	2	5	2	4	2	3	7	7	1	1	0	0	0	2	0	3	0	0	1	5	0	2	1	3
uc007ckj.1	Lypd1	ly6/PLAUR domain-containing protein 1 precursor	2044	4	4	2	2	2	1	1	4	2	2	1	1	0	0	2	4	3	0	3	1	0	2	3	4	2	4	2	3	7	8	1	1	0	1	0	2	0	3	0	0	1	5	0	2	2	4
uc007ckk.1	Nckap5	Nck-associated protein 5 isoform 2	7074	34	83	96	117	154	105	89	110	111	85	121	64	6	55	52	62	59	54	63	48	33	3	13	5	7	31	8	9	20	13	22	25	47	46	9	12	13	2	27	16	16	16	8	19	22	22
uc007ckl.1	Nckap5	Nck-associated protein 5 isoform 3	2827	23	51	56	70	81	62	57	58	70	50	73	32	4	37	24	39	33	32	38	23	17	1	5	3	5	19	4	6	13	8	8	13	32	29	7	6	6	2	14	7	9	8	3	9	10	9
uc007ckm.1	Nckap5	Nck-associated protein 5 isoform 1	7213	46	109	137	153	182	140	129	147	143	112	150	79	7	73	73	83	83	62	76	61	40	4	15	10	8	41	8	10	24	18	28	35	65	60	9	12	16	2	32	19	20	18	13	24	28	28
uc007ckn.1	Nckap5	Nck-associated protein 5 isoform 3	2966	35	77	97	106	109	97	97	95	102	77	102	47	5	55	45	60	57	40	51	36	24	2	7	8	6	29	4	7	17	13	14	23	50	43	7	6	9	2	19	10	13	10	8	14	16	15
uc007cko.1	AK016413	Mus musculus adult male testis cDNA, RIKEN full-length enriched library, clone:4930599A14 product:unclassifiable, full insert sequence.	387	0	1	0	0	0	0	0	1	0	1	0	1	0	0	0	0	0	1	0	1	0	0	1	0	1	1	0	1	1	0	0	1	0	0	0	0	0	0	1	0	0	1	0	0	0	0
uc007ckp.1	Mgat5	alpha-1,6-mannosylglycoprotein	2258	23	72	66	75	101	105	106	87	122	104	114	70	8	47	67	95	98	83	94	90	73	80	119	108	122	185	126	145	91	113	84	94	155	88	33	53	70	59	75	90	71	80	81	86	85	83
uc007ckq.1	Mgat5	alpha-1,6-mannosylglycoprotein	3026	29	77	78	90	109	116	119	106	134	114	127	79	9	55	76	108	107	92	99	106	84	87	146	122	135	216	158	163	99	134	97	112	173	100	36	61	78	65	92	103	80	91	88	99	103	96
uc007ckr.1	Mgat5	alpha-1,6-mannosylglycoprotein	3104	47	97	107	130	154	144	163	135	175	141	179	112	12	70	97	130	152	113	137	149	115	117	197	168	191	280	220	232	150	177	123	132	220	122	43	82	99	85	128	135	122	119	110	130	133	125
uc007cks.1	Mgat5	alpha-1,6-mannosylglycoprotein	2672	38	85	88	99	134	123	124	109	143	104	141	92	11	59	85	109	123	89	110	125	89	100	167	136	161	232	185	195	123	145	96	100	181	97	35	63	77	69	102	112	100	99	91	104	112	102
uc007ckt.2	AK015544	Mus musculus adult male testis cDNA, RIKEN full-length enriched library, clone:4930471A21 product:unclassifiable, full insert sequence.	3234	53	78	94	73	119	106	117	119	150	115	126	95	10	59	70	108	99	76	117	104	82	79	137	121	133	181	149	150	101	157	81	97	122	102	29	48	68	64	93	104	109	96	86	88	86	128
uc007cku.1	Tmem163	transmembrane protein 163	2663	9	13	9	11	9	13	10	5	12	8	16	9	4	4	11	9	18	12	14	11	18	4	6	8	10	13	11	7	11	10	3	7	7	12	5	2	1	3	7	8	4	10	8	10	10	13
uc007ckv.1	Acmsd	2-amino-3-carboxymuconate-6-semialdehyde	2303	0	2	2	0	0	1	0	0	2	0	3	2	0	2	2	3	2	0	2	1	1	0	2	2	5	6	6	2	4	1	1	0	2	2	1	1	1	0	5	1	2	2	4	2	0	3
uc007ckw.1	AK013506	Mus musculus adult male hippocampus cDNA, RIKEN full-length enriched library, clone:2900009J06 product:unclassifiable, full insert sequence.	387	0	2	0	0	0	0	1	2	0	0	0	2	0	0	1	1	0	0	1	1	0	1	1	1	0	2	1	2	1	0	1	0	2	0	1	3	0	0	2	1	1	0	0	0	1	0
uc007ckx.1	Ccnt2	SubName: Full=Putative uncharacterized protein;	1040	20	30	61	57	48	49	69	44	60	45	69	43	8	38	38	39	40	64	75	44	45	50	71	66	97	101	97	88	84	106	64	69	80	45	31	50	55	58	46	61	74	78	44	95	66	62
uc007cky.1	Ccnt2	SubName: Full=Putative uncharacterized protein;	4500	45	73	104	96	108	111	116	96	124	96	124	85	12	86	90	94	92	118	141	81	82	99	161	146	180	202	194	167	171	189	114	128	144	87	54	93	108	109	98	115	138	144	105	203	153	138
uc007ckz.1	Ccnt2	cyclin T2	3514	87	181	198	190	236	198	271	238	275	230	258	185	34	190	161	207	230	224	289	207	223	211	295	266	400	458	355	350	411	431	311	337	367	207	127	175	206	235	228	299	327	277	210	370	280	335
uc007cla.1	Ccnt2	SubName: Full=Cyclin T2; SubName: Full=Putative uncharacterized protein;	4511	94	198	210	212	259	222	301	259	287	256	285	199	37	211	189	246	246	242	313	227	245	239	340	301	454	510	394	400	452	477	347	364	395	233	142	192	222	266	255	322	356	300	238	416	313	382
uc007clb.1	Ccnt2	SubName: Full=Putative uncharacterized protein;	4416	91	203	208	211	247	219	266	252	290	242	264	213	34	200	166	234	256	228	293	217	239	219	320	305	429	489	391	407	435	467	333	356	386	227	146	185	226	242	264	333	333	292	234	409	330	387
uc007clc.2	Rab3gap1	rab3 GTPase-activating protein catalytic	4251	105	189	218	223	238	294	355	335	359	308	350	256	33	230	216	290	309	274	329	232	215	236	365	411	452	513	433	438	470	484	374	364	407	257	111	205	258	219	247	291	339	360	200	355	356	392
uc007cld.1	Zranb3	zinc finger Ran-binding domain-containing	4154	10	12	22	15	20	14	21	29	24	15	27	18	4	17	18	36	28	20	28	28	50	67	77	99	139	102	81	149	74	82	50	34	39	26	12	29	25	35	24	36	69	43	28	29	36	44
uc007cle.1	Zranb3	zinc finger Ran-binding domain-containing	5225	10	12	24	15	21	14	21	32	27	16	28	18	4	19	19	37	31	22	29	29	51	69	78	102	142	102	83	156	75	85	52	38	42	28	12	32	25	36	25	36	72	48	28	31	38	50
uc007clf.1	Zranb3	zinc finger Ran-binding domain-containing	4078	9	13	20	14	20	14	21	28	19	14	26	17	3	17	16	34	27	19	28	28	50	66	73	99	137	92	74	148	73	80	48	29	37	26	11	29	26	35	24	35	64	40	27	29	33	42
uc007clg.1	Zranb3	zinc finger Ran-binding domain-containing	1913	0	5	5	6	8	5	10	8	6	7	15	5	1	5	7	13	12	10	11	11	16	21	29	33	52	30	25	54	28	39	20	12	11	8	3	12	10	17	9	12	22	16	8	9	10	11
uc007clh.1	R3hdm1	R3H domain (binds single-stranded nucleic	3956	23	39	50	45	42	44	56	58	71	75	69	54	5	52	50	59	51	39	64	57	48	68	117	152	124	157	126	144	104	135	105	101	108	58	36	67	55	72	78	87	122	83	89	100	90	100
uc007cli.1	R3hdm1	R3H domain (binds single-stranded nucleic	4000	30	32	40	42	47	67	55	64	71	72	61	53	3	51	46	49	57	42	56	53	57	66	127	127	139	154	142	140	102	120	108	86	105	55	40	69	59	68	70	83	115	94	73	99	93	94
uc007clj.1	R3hdm1	R3H domain (binds single-stranded nucleic	4812	34	55	77	76	77	85	92	100	124	106	100	85	8	71	59	84	82	64	104	74	77	112	187	205	203	235	230	209	150	212	169	161	165	113	64	111	87	109	114	143	167	135	120	143	127	139
uc007clk.1	AK037193	Mus musculus 6 days neonate skin cDNA, RIKEN full-length enriched library, clone:A030008C21 product:unclassifiable, full insert sequence.	1782	4	14	10	14	9	8	16	15	15	18	10	9	1	5	7	13	6	4	11	16	13	16	38	29	36	33	34	31	33	34	32	23	10	12	7	7	16	24	21	34	24	24	25	34	26	35
uc007cll.1	Ubxn4	UBX domain-containing protein 4	4093	126	238	220	304	342	372	399	376	466	367	464	388	61	244	289	372	337	360	419	350	333	366	585	627	809	768	720	715	662	675	533	545	527	340	187	351	419	446	355	463	559	539	392	561	500	600
uc007clm.1	Lct	lactase-phlorizin hydrolase preproprotein	6166	0	0	0	0	1	2	1	4	1	1	2	1	1	1	1	0	2	1	3	2	1	0	4	3	1	5	3	5	3	4	1	3	1	0	0	0	1	0	3	1	1	1	0	1	2	3
uc007cln.1	Mcm6	DNA replication licensing factor MCM6	2901	63	143	194	159	202	180	284	311	297	256	295	261	49	144	158	288	246	206	171	203	147	335	481	465	578	670	619	579	486	496	376	320	338	208	83	212	129	245	160	186	492	319	128	198	201	262
uc007clo.1	Mcm6	SubName: Full=Putative uncharacterized protein;	4364	68	150	200	165	208	188	294	327	309	269	305	272	51	147	161	300	254	213	179	211	151	351	497	488	594	702	632	595	503	508	387	334	348	214	85	217	132	263	165	193	505	327	133	207	209	273
uc007clp.2	Dars	aspartyl-tRNA synthetase, cytoplasmic isoform 1	2232	99	180	203	201	206	233	311	300	259	228	282	206	25	177	198	281	238	221	230	235	239	261	372	471	526	533	496	486	458	496	396	354	350	265	114	207	250	256	227	261	406	340	249	321	304	349
uc007clr.2	Dars	aspartyl-tRNA synthetase, cytoplasmic isoform 2	693	25	48	65	45	54	68	93	87	88	66	94	45	7	44	48	77	53	39	58	61	63	72	88	107	125	146	153	149	147	152	128	106	104	67	29	58	70	74	59	79	105	103	67	78	75	94
uc007cls.1	Cxcr4	C-X-C chemokine receptor type 4	1802	13	18	17	26	25	23	30	40	59	73	89	61	13	55	138	74	115	88	151	100	227	106	149	212	199	176	145	178	217	210	118	111	130	69	48	96	107	105	100	126	139	146	126	177	229	112
uc007clt.1	Cxcr4	C-X-C chemokine receptor type 4	1814	13	18	17	26	25	23	30	40	59	73	89	61	13	55	138	74	115	88	151	100	227	106	149	212	199	176	145	178	217	210	118	111	130	70	48	97	107	105	100	126	139	146	126	177	229	112
uc007clu.2	Thsd7b	Mus musculus 12 days embryo spinal ganglion cDNA, RIKEN full-length enriched library, clone:D130067I03 product:weakly similar to HYPOTHETICAL PROTEIN DJ1110N13.1 IN CHROMOSOME 7 (FRAGMENT) [Homo sapiens], full insert sequence.	554	0	0	0	0	0	0	1	0	0	0	1	0	0	0	0	0	1	0	1	0	0	0	1	0	0	0	1	1	1	0	0	0	1	0	0	0	2	0	1	0	0	0	0	0	0	0
uc007clv.2	Thsd7b	thrombospondin type-1 domain-containing protein	6253	0	1	0	0	0	0	1	1	0	0	1	1	0	0	0	1	1	1	1	1	0	0	2	0	1	0	1	1	1	2	0	3	2	3	0	0	2	0	1	1	1	0	0	1	1	1
uc007clw.1	Thsd7b	thrombospondin type-1 domain-containing protein	3322	0	2	0	0	0	0	0	0	0	0	1	0	1	0	1	1	0	1	0	0	0	0	0	0	0	0	0	0	0	0	0	0	1	0	0	0	0	0	1	0	0	0	0	0	0	0
uc007clx.1	Daf2	complement decay-accelerating factor	1324	0	0	0	2	1	0	0	0	0	0	0	0	0	0	0	1	0	0	1	0	0	0	1	0	0	1	1	1	0	1	0	4	2	0	0	0	0	2	0	1	1	0	1	1	1	1
uc007cly.1	Cd55	complement decay-accelerating factor,	2526	21	45	28	56	56	56	76	76	52	50	57	55	12	42	45	47	41	45	73	72	48	73	103	90	99	130	164	110	266	236	177	291	257	111	75	175	79	159	202	224	124	179	125	382	215	231
uc007clz.1	Cd55	SubName: Full=CD55 antigen; Flags: Fragment;	1454	8	5	9	17	16	13	9	20	27	14	24	16	2	11	11	12	16	14	21	9	8	17	28	26	22	23	28	29	54	62	44	75	80	30	16	26	26	35	43	64	32	52	34	84	58	70
uc007cma.1	Cd55	complement decay-accelerating factor,	1578	11	19	9	22	24	25	36	36	18	17	27	19	4	19	17	23	9	18	29	35	27	25	46	30	43	59	75	54	126	96	85	136	89	46	24	72	32	66	72	88	57	66	48	123	81	71
uc007cmb.2	Zp3r	zona pellucida sperm-binding protein 3 receptor	2034	0	0	1	0	0	2	0	0	0	0	0	0	0	0	1	0	0	0	0	0	0	0	0	0	0	0	0	1	0	1	0	1	0	0	0	0	1	1	0	1	0	0	0	0	0	0
uc007cmc.1	C4bp	C4b-binding protein precursor	1883	0	0	1	1	0	0	1	1	0	1	0	1	0	0	1	1	1	0	1	1	1	0	0	0	0	0	2	0	0	0	0	1	1	0	0	0	0	0	1	0	1	1	0	0	0	1
uc007cmd.2	Pfkfb2	Mus musculus adult male testis cDNA, RIKEN full-length enriched library, clone:4933407L07 product:6-phosphofructo-2-kinase/ fructose-2,6-biphosphatase 2, full insert sequence.	1938	28	62	48	61	71	80	99	82	92	75	87	61	11	55	38	69	70	46	59	53	41	40	50	45	53	58	57	49	46	64	45	55	72	46	17	10	44	26	54	39	64	41	24	57	44	65
uc007cme.2	Pfkfb2	6-phosphofructo-2-kinase/fructose-2,	4652	55	131	126	132	163	163	195	178	192	146	179	121	22	102	87	152	143	110	126	106	76	84	108	104	103	137	120	102	115	148	101	124	159	115	42	37	89	56	103	105	131	105	72	123	108	143
uc007cmf.2	Pfkfb2	6-phosphofructo-2-kinase/fructose-2,	3689	51	104	107	109	147	158	149	152	164	128	155	108	22	90	74	142	129	101	115	105	76	57	88	91	92	111	89	78	91	117	80	96	134	94	34	28	69	39	93	86	112	77	51	93	111	104
uc007cmg.2	Pfkfb2	6-phosphofructo-2-kinase/fructose-2,	7308	145	287	290	316	351	386	402	377	440	313	386	285	39	231	205	326	341	262	276	276	192	143	178	205	244	291	228	246	223	284	190	238	303	225	64	78	164	111	195	166	235	195	126	243	223	278
uc007cmh.2	Yod1	ubiquitin thioesterase OTU1	3827	174	298	322	352	367	476	377	354	355	348	362	296	49	208	255	303	350	303	339	326	160	55	99	108	119	196	109	80	82	140	103	155	216	181	35	49	101	45	151	87	93	96	64	81	335	113
uc007cmi.2	AA986860	specifically androgen-regulated gene protein	2909	30	49	64	87	86	91	70	68	108	88	79	79	11	26	49	76	82	63	66	81	33	8	18	16	12	54	25	15	14	49	20	39	63	61	2	7	31	7	42	18	21	13	5	10	59	23
uc007cmj.2	AA986860	specifically androgen-regulated gene protein	3206	26	47	59	82	87	87	59	62	100	76	74	73	10	30	46	74	77	60	65	78	32	8	20	16	14	44	22	12	10	40	20	41	62	56	3	5	24	4	39	21	18	13	5	11	52	17
uc007cmk.1	Fcamr	high affinity immunoglobulin alpha and	1743	1	3	4	9	5	8	5	7	5	4	12	5	1	4	6	6	6	6	13	6	5	0	3	3	1	6	4	0	6	4	0	6	8	3	0	1	3	0	5	1	6	1	0	0	3	3
uc007cml.1	Fcamr	high affinity immunoglobulin alpha and	1911	1	3	4	10	5	8	5	7	5	4	15	5	1	4	6	6	6	6	14	8	6	0	3	3	2	7	5	0	6	4	1	6	8	3	0	1	3	0	5	1	6	1	1	0	3	3
uc007cmn.1	Faim3	fas apoptotic inhibitory molecule 3 precursor	1491	0	0	0	0	0	0	0	1	0	0	1	1	0	0	2	0	0	0	1	2	1	0	0	1	0	0	0	0	0	0	0	0	1	0	1	0	0	0	0	0	1	0	0	1	1	1
uc007cmo.1	Il24	interleukin-24	1182	0	0	2	1	1	7	6	7	29	17	29	15	2	4	47	12	60	24	50	37	90	2	3	6	3	4	0	2	0	3	0	1	0	0	0	2	0	0	0	0	0	2	0	1	3	0
uc007cmq.2	Il24	interleukin-24	1116	0	0	1	1	1	10	7	8	32	24	37	22	2	6	57	14	68	31	60	41	114	4	5	6	5	4	0	3	0	4	0	1	0	1	0	2	0	1	0	0	0	3	0	1	4	0
uc007cmr.1	Il20	interleukin-20 precursor	824	0	0	0	2	1	2	0	0	1	0	0	1	1	0	1	0	2	0	0	2	0	0	0	1	0	0	0	0	0	1	0	0	0	1	0	0	0	0	0	0	0	0	0	0	0	0
uc007cms.1	Il19	interleukin-19 precursor	1060	0	1	0	1	0	0	4	5	6	8	10	9	3	2	5	30	26	26	9	23	7	12	21	11	11	26	22	17	0	0	0	1	0	1	0	0	1	0	0	1	3	4	0	2	1	0
uc007cmt.1	Il19	interleukin-19 precursor	1082	0	1	0	2	0	0	4	5	8	8	10	9	3	2	5	31	27	29	9	23	8	15	21	11	12	30	27	18	0	0	0	1	0	1	0	0	1	0	0	1	3	4	0	2	1	0
uc007cmu.2	Il10	interleukin-10 precursor	1306	1	2	1	5	1	1	2	1	6	6	6	11	2	8	9	0	9	3	11	9	20	3	4	11	5	8	16	8	22	24	15	8	10	7	4	8	0	8	7	13	13	9	7	3	22	6
uc007cmv.1	Mapkapk2	MAP kinase-activated protein kinase 2	2567	170	297	356	400	489	487	584	564	730	632	712	533	81	395	429	557	631	561	743	538	737	632	990	977	1015	1171	1140	1111	1098	1123	938	855	792	567	281	564	459	583	415	609	830	869	468	599	715	626
uc007cmw.1	Dyrk3	dual specificity	2072	8	10	13	17	19	17	18	22	23	19	23	18	1	12	8	11	15	12	14	14	11	4	11	10	4	12	13	11	9	7	3	8	11	7	2	3	5	3	7	8	5	5	2	4	5	4
uc007cmx.2	Lgtn	Mus musculus 11 days pregnant adult female ovary and uterus cDNA, RIKEN full-length enriched library, clone:5031425H14 product:ligatin, full insert sequence.	1212	9	30	32	23	20	25	44	41	43	45	44	32	2	17	16	36	38	25	17	39	20	14	35	33	37	56	43	38	57	69	34	40	54	33	14	19	26	18	33	35	35	30	26	26	36	36
uc007cmy.2	Eif2d	eukaryotic translation initiation factor 2D	2122	35	75	76	80	65	74	112	98	104	91	104	76	10	50	49	96	87	64	78	80	51	50	102	87	87	152	106	108	143	145	92	100	144	73	35	44	66	65	75	79	116	102	55	95	73	79
uc007cmz.2	Eif2d	eukaryotic translation initiation factor 2D	1976	31	77	80	81	69	75	114	98	104	94	104	79	11	49	49	98	89	65	78	80	54	49	104	89	89	156	106	112	147	145	99	101	148	72	37	48	67	66	70	83	117	101	56	98	79	81
uc007cna.2	Eif2d	eukaryotic translation initiation factor 2D	2738	31	80	82	82	73	80	123	104	106	108	109	84	11	51	51	98	91	73	84	83	57	55	105	96	94	164	112	119	155	149	102	107	153	74	38	57	70	69	80	92	122	104	57	102	84	86
uc007cnb.2	Eif2d	eukaryotic translation initiation factor 2D	3286	25	70	77	72	59	67	115	98	96	95	107	69	6	52	47	90	78	60	72	74	54	46	96	89	96	155	102	126	138	137	101	108	135	70	36	50	64	66	72	84	109	101	54	88	77	91
uc007cnc.1	Rassf5	ras association domain-containing protein 5	3039	16	26	43	48	37	43	59	60	87	76	90	65	7	47	56	68	67	53	73	56	100	112	150	140	140	188	167	196	155	179	137	141	133	106	55	102	95	96	88	115	116	117	117	120	125	124
uc007cnd.1	Rassf5	ras association domain-containing protein 5	3405	18	27	48	51	43	45	72	68	84	82	96	69	9	48	58	66	70	55	73	65	97	95	148	129	121	189	155	171	138	169	124	143	139	102	52	96	86	86	97	107	117	118	107	113	116	120
uc007cne.1	Ikbke	inhibitor of nuclear factor kappa-B kinase	2864	5	10	7	17	20	18	34	21	52	60	35	26	6	31	31	44	60	56	75	33	132	125	169	188	194	175	239	161	244	218	168	166	135	55	90	168	69	138	77	161	129	212	147	162	130	124
uc007cnf.1	Ikbke	inhibitor of nuclear factor kappa-B kinase	3203	5	10	7	19	24	22	37	25	56	64	41	31	8	33	39	48	63	61	81	40	143	140	187	215	221	209	269	187	273	251	186	188	154	63	107	191	78	158	93	187	149	236	163	183	147	149
uc007cng.2	Srgap2	SLIT-ROBO Rho GTPase-activating protein 2	8040	51	107	145	162	175	189	187	186	253	220	239	195	24	149	125	198	192	158	236	176	258	232	363	338	397	551	472	383	509	494	422	450	366	193	175	225	226	300	251	383	362	349	401	419	382	400
uc007cni.1	Srgap2	SLIT-ROBO Rho GTPase-activating protein 2	1680	10	26	30	30	30	47	37	39	62	33	62	48	7	32	31	36	36	34	43	33	44	64	78	67	75	115	92	80	113	122	97	95	81	46	36	48	30	68	50	97	74	64	90	66	72	90
uc007cnj.1	Srgap2	SubName: Full=Putative uncharacterized protein;	3180	11	25	40	50	50	56	54	51	67	72	64	57	9	47	30	51	58	40	69	52	74	67	78	94	109	149	123	101	168	140	134	132	109	60	56	58	68	75	73	97	117	122	121	120	109	104
uc007cnk.1	Fam72a	hypothetical protein LOC108900	2105	2	7	5	6	7	7	7	9	12	8	11	9	1	3	10	9	10	7	4	12	8	5	9	8	16	13	21	7	18	14	14	12	6	9	4	9	2	8	4	3	11	10	8	7	11	11
uc007cnl.1	Avpr1b	vasopressin V1b receptor	4148	1	0	0	0	0	0	1	1	1	1	1	0	1	0	2	2	0	2	0	0	0	0	0	0	1	0	0	0	0	0	2	1	1	1	0	0	0	0	0	0	0	0	0	0	0	0
uc007cnm.1	Ctse	SubName: Full=Envelope glycoprotein 52;	3137	0	0	0	1	1	0	1	1	0	6	1	4	1	1	1	3	2	0	5	1	8	13	12	15	25	16	22	26	14	25	24	35	13	4	8	19	4	24	6	24	18	30	21	18	11	10
uc007cnn.2	Ctse	cathepsin E preproprotein	2120	105	191	225	202	220	285	271	280	401	256	329	214	34	123	126	258	239	185	184	213	89	68	78	78	91	162	89	106	134	171	144	151	151	118	44	88	77	90	74	130	120	123	73	87	57	55
uc007cno.1	Ctse	cathepsin E preproprotein	1629	36	77	89	71	85	108	98	97	143	104	142	65	12	43	59	89	88	69	68	70	28	24	23	26	29	71	28	38	45	55	54	40	59	36	7	32	31	19	24	34	30	46	24	27	18	17
uc007cnp.1	5430435G22Rik	ras-related protein Rab-7b	2523	36	77	88	97	120	92	117	143	124	106	115	115	11	62	70	131	103	99	100	84	128	149	185	155	231	243	221	202	348	341	222	276	243	127	72	128	136	159	182	201	264	244	121	229	198	182
uc007cnq.1	Rab7b	RecName: Full=Ras-related protein Rab-7b;	2397	35	74	81	96	113	88	111	135	115	105	107	110	11	61	65	125	99	94	87	81	123	143	172	149	219	235	211	196	329	328	212	262	232	118	62	123	126	154	173	186	252	230	117	214	189	176
uc007cnr.1	Rab42	Mus musculus Rab42 mRNA for Rab42, complete cds.	4104	28	75	77	94	106	82	111	118	113	98	99	107	10	57	55	112	91	91	80	69	101	127	147	124	194	213	198	173	299	306	199	236	197	112	52	112	122	141	152	167	234	209	116	194	176	164
uc007cns.1	Slc26a9	solute carrier family 26 member 9	3640	9	13	12	36	41	31	21	26	46	33	36	21	9	4	12	20	8	15	20	12	6	0	1	1	1	19	2	2	0	8	7	6	13	15	1	1	10	0	10	6	2	2	2	0	29	13
uc007cnt.2	Pm20d1	probable carboxypeptidase PM20D1 precursor	3540	13	36	60	33	42	46	57	44	70	32	59	36	4	23	16	29	35	31	33	28	6	1	13	4	3	22	15	10	14	31	22	42	44	24	7	3	11	3	31	13	30	8	10	10	3	17
uc007cnu.2	Slc41a1	solute carrier family 41 member 1	4660	58	130	163	163	170	194	235	164	240	240	267	171	39	128	158	194	206	168	234	209	133	123	241	197	217	296	218	199	219	260	229	227	268	204	59	117	139	129	172	161	206	185	137	152	143	181
uc007cnv.2	Rab7l1	ras-related protein Rab-7L1	1189	8	21	21	14	15	26	28	26	37	28	37	30	7	20	23	37	23	18	35	38	40	60	105	80	129	123	110	133	150	151	96	97	83	46	37	52	38	71	49	79	90	88	61	63	59	73
uc007cnw.1	Rab7l1	SubName: Full=RAB7, member RAS oncogene family-like 1, isoform CRA_a; SubName: Full=Rab29;	1038	6	18	17	11	11	25	26	23	25	24	37	27	7	16	23	32	23	15	31	32	33	54	98	69	114	115	106	118	140	141	86	92	76	41	31	46	36	65	42	69	81	78	58	57	54	66
uc007cnx.2	Nucks1	nuclear ubiquitous casein and cyclin-dependent	6093	329	618	751	722	756	741	988	983	977	795	934	817	124	515	588	896	820	702	751	757	558	916	1271	1442	1648	1827	1649	1596	1365	1479	1093	1114	1052	702	298	574	491	724	793	740	1318	1055	540	935	833	956
uc007cny.2	Nucks1	nuclear ubiquitous casein and cyclin-dependent	6096	329	618	751	722	756	741	988	983	977	795	934	817	124	515	588	896	820	702	751	757	558	916	1271	1442	1648	1827	1649	1596	1365	1479	1093	1114	1052	702	298	574	491	724	793	740	1318	1055	540	935	833	956
uc007cnz.1	Slc45a3	solute carrier family 45 member 3	3207	39	68	85	91	110	100	187	187	278	280	354	258	30	66	142	217	256	223	220	263	94	28	56	58	61	171	63	30	35	87	66	87	147	114	15	17	73	16	98	67	54	53	25	58	27	54
uc007coa.1	Slc45a3	solute carrier family 45 member 3	3340	38	68	82	86	108	92	173	183	262	257	336	243	28	61	135	210	249	213	214	256	91	26	54	56	57	168	57	30	31	83	65	85	142	112	15	16	67	16	94	65	50	49	24	56	25	53
uc007cob.1	Elk4	ETS domain-containing protein Elk-4	2034	30	56	76	79	121	77	84	88	118	92	119	87	22	75	87	105	104	93	116	98	91	73	122	134	102	176	152	141	121	161	134	165	172	86	53	73	93	86	119	122	151	95	93	141	122	142
uc007coc.1	Elk4	ETS domain-containing protein Elk-4	3671	69	137	184	183	237	215	197	207	247	243	291	220	44	158	181	236	229	226	287	208	193	186	314	307	279	467	359	339	291	373	309	380	394	231	107	160	209	186	286	285	357	205	234	349	276	366
uc007cod.1	Elk4	ETS domain-containing protein Elk-4	2320	54	83	120	131	162	137	136	123	192	155	182	125	24	102	128	153	157	151	156	156	136	107	176	186	192	280	218	220	185	279	209	243	268	134	78	106	145	120	196	172	239	145	148	210	177	227
uc007coe.2	Mfsd4	major facilitator superfamily domain-containing	2662	21	42	53	75	75	74	60	69	84	78	92	60	11	43	50	60	71	76	89	72	70	53	98	104	107	124	112	117	82	108	83	106	114	67	32	59	69	63	99	90	109	59	103	104	94	118
uc007cof.2	Mfsd4	major facilitator superfamily domain-containing	3387	52	95	134	137	131	166	128	153	183	169	193	148	24	96	119	133	167	161	197	163	127	136	220	186	228	280	240	259	160	217	183	208	260	158	58	115	122	121	183	188	200	145	191	228	188	275
uc007cog.2	Mfsd4	RecName: Full=Major facilitator superfamily domain-containing protein 4;	3382	5	10	13	11	16	18	11	17	8	15	13	12	2	7	7	18	12	19	19	17	8	7	15	17	11	28	11	13	22	9	19	21	27	16	11	4	10	7	22	20	21	15	18	20	20	18
uc007coh.2	Cdk18	cell division protein kinase 18	3046	2	7	20	16	10	15	10	12	10	16	17	13	4	13	9	14	7	8	26	15	11	13	24	18	22	47	25	34	11	28	19	24	30	14	4	6	20	9	27	14	35	11	26	15	7	10
uc007coi.2	Lemd1	Mus musculus adult male olfactory brain cDNA, RIKEN full-length enriched library, clone:6430514M23 product:unclassifiable, full insert sequence.	5292	0	1	0	1	0	0	0	0	0	0	0	0	1	1	0	1	0	3	1	0	1	0	1	0	0	1	0	0	0	5	1	2	1	0	0	0	1	1	2	0	2	1	2	3	1	4
uc007coj.2	Lemd1	LEM domain-containing protein 1	983	0	0	0	0	0	0	0	0	0	0	0	0	0	0	0	0	0	0	0	0	0	0	0	0	0	0	0	0	0	1	0	0	1	1	0	0	0	0	0	0	0	0	0	1	0	0
uc007cok.2	Lemd1	RecName: Full=LEM domain-containing protein 1;	1054	0	0	0	0	0	0	0	0	0	0	0	0	0	0	0	0	0	0	0	0	0	0	0	0	0	0	0	0	0	1	0	0	1	1	0	0	0	0	0	0	0	0	0	1	0	0
uc007col.1	Lemd1	LEM domain-containing protein 1	883	0	0	0	0	0	0	0	0	0	1	0	0	0	0	0	0	0	0	0	0	0	0	0	0	0	0	0	0	0	0	0	0	0	0	0	0	0	0	1	0	0	0	0	0	0	2
uc007com.2	Lemd1	Mus musculus adult male testis cDNA, RIKEN full-length enriched library, clone:4930540I23 product:hypothetical protein, full insert sequence.	1127	0	0	0	0	0	0	0	0	0	0	0	0	0	0	0	0	0	0	0	0	0	0	0	0	0	0	0	0	0	0	0	0	1	2	0	0	0	0	0	0	0	0	0	0	0	0
uc007con.1	Klhdc8a	kelch domain-containing protein 8A	4269	4	10	15	24	27	12	21	22	15	14	21	11	1	10	11	15	10	14	20	6	16	3	5	3	10	10	3	8	6	14	6	12	22	6	2	6	6	4	10	6	9	8	3	7	6	5
uc007coo.2	Nuak2	NUAK family SNF1-like kinase 2 isoform B	3108	20	39	38	42	54	43	35	53	55	46	51	30	9	47	64	53	68	65	97	56	103	61	73	72	65	82	76	66	60	79	60	75	67	30	26	35	61	42	33	62	51	57	56	50	78	49
uc007cop.2	Nuak2	NUAK family SNF1-like kinase 2 isoform A	3132	20	39	38	42	54	43	35	53	55	46	51	31	9	47	64	53	68	65	97	56	103	61	73	73	65	83	76	66	60	79	61	75	67	30	26	35	61	42	33	62	51	57	56	50	78	49
uc007coq.1	AK155877	Mus musculus B6-derived CD11 +ve dendritic cells cDNA, RIKEN full-length enriched library, clone:F730311O21 product:unclassifiable, full insert sequence.	5083	1	2	1	5	10	12	7	2	6	4	11	5	0	2	8	5	7	8	5	5	4	4	8	7	15	28	15	10	17	20	14	22	20	6	2	15	6	4	6	11	6	16	9	18	13	11
uc007cor.1	Tmcc2	transmembrane and coiled-coil domains protein 2	2770	4	5	8	10	10	11	10	13	15	14	14	14	1	5	13	4	14	6	18	14	26	42	56	70	77	52	64	69	74	84	59	54	61	24	23	31	38	46	28	56	56	54	34	73	69	49
uc007cos.1	Tmcc2	transmembrane and coiled-coil domains protein 2	3522	4	8	8	10	12	15	13	19	20	14	17	20	1	5	18	6	16	9	20	16	31	51	66	92	87	64	82	86	104	104	68	67	76	32	31	39	52	53	34	70	73	62	47	87	82	62
uc007cot.1	Tmcc2	transmembrane and coiled-coil domains protein 2	3410	4	9	8	10	15	15	13	17	20	17	16	21	1	6	16	10	18	11	22	17	34	56	72	101	91	73	84	98	112	121	74	74	85	38	28	45	53	59	37	74	80	69	50	100	88	66
uc007cou.1	Dstyk	dual serine/threonine and tyrosine protein	6385	65	143	133	185	210	173	259	266	243	253	269	220	31	156	164	211	217	195	258	250	202	215	324	344	366	384	363	388	469	490	331	367	401	237	138	171	260	224	263	290	325	300	221	387	328	363
uc007cov.1	Dstyk	RecName: Full=Dual serine/threonine and tyrosine protein kinase; EC=2.7.12.1; AltName: Full=Dusty protein kinase; Short=Dusty PK; AltName: Full=Receptor-interacting serine/threonine-protein kinase 5;	2279	11	16	7	24	25	20	19	27	37	28	37	21	2	11	15	29	33	19	19	30	22	28	45	43	50	51	43	52	48	58	43	39	54	25	16	26	29	24	34	34	30	45	29	44	45	45
uc007cow.2	Rbbp5	retinoblastoma-binding protein 5	2454	26	42	84	72	75	89	99	88	126	87	100	68	10	57	40	87	77	79	74	73	68	82	107	119	171	191	148	161	154	173	125	111	127	76	52	61	76	85	92	117	147	116	79	152	102	125
uc007cox.2	Rbbp5	retinoblastoma-binding protein 5	3632	29	62	93	101	102	116	133	124	161	114	131	92	13	72	64	122	112	104	103	101	90	103	147	159	208	244	200	215	199	238	168	150	165	101	58	85	99	111	131	158	181	153	107	200	135	169
uc007coy.2	Rbbp5	RecName: Full=Retinoblastoma-binding protein 5; Short=RBBP-5;	3459	27	53	84	93	97	108	120	122	147	108	120	84	13	65	60	111	104	102	96	94	81	93	138	150	195	225	184	196	184	215	159	134	159	90	52	83	94	104	120	148	172	144	93	180	119	156
uc007coz.2	Tmem81	transmembrane protein 81 precursor	1742	5	8	7	8	15	9	10	9	16	18	11	11	0	5	9	21	7	13	17	12	12	12	14	20	19	26	19	23	26	24	17	25	25	8	6	13	14	17	12	17	17	14	12	19	17	28
uc007cpa.1	Cntn2	contactin-2 precursor	9535	26	37	49	81	85	60	96	96	187	176	191	138	31	79	156	182	249	272	244	273	140	43	185	145	89	316	157	147	17	69	72	138	143	87	9	9	18	7	77	10	132	37	19	40	15	27
uc007cpb.1	Cntn2	SubName: Full=Putative uncharacterized protein;	9737	28	37	50	82	86	60	97	97	187	176	192	138	31	79	156	183	250	272	247	273	142	43	185	147	89	316	159	147	17	69	72	139	144	88	9	9	18	7	77	10	132	37	19	40	15	27
uc007cpc.1	Cntn2	contactin-2 precursor	4379	14	13	15	27	34	30	34	35	75	74	58	58	13	27	53	67	83	112	95	106	55	17	82	61	38	125	64	66	8	24	31	55	65	35	2	6	10	3	25	4	59	12	10	15	6	13
uc007cpd.2	Nfasc	neurofascin isoform 4 precursor	9631	2	3	2	2	4	11	6	4	11	19	11	5	1	4	7	12	7	11	31	15	18	30	59	60	49	65	58	39	69	42	23	17	37	15	13	22	19	17	13	40	31	28	19	32	52	22
uc007cpe.2	Nfasc	neurofascin isoform 1 precursor	9779	2	3	3	2	4	11	6	4	11	21	11	5	1	4	8	13	7	11	35	15	18	29	62	63	50	64	64	40	70	44	26	17	39	17	13	21	18	19	12	39	32	30	19	31	52	22
uc007cpf.2	Nfasc	neurofascin isoform 3 precursor	9581	2	3	2	2	4	11	6	4	11	19	11	5	1	4	7	12	7	11	32	15	18	30	60	62	50	65	61	40	70	44	26	18	39	15	14	23	18	17	13	40	32	29	19	32	52	22
uc007cpg.2	Nfasc	neurofascin isoform 2 precursor	3038	1	1	1	0	0	2	2	1	4	5	5	2	1	1	2	1	3	0	12	1	7	9	24	30	15	26	25	11	30	21	12	6	16	2	6	11	9	6	6	16	17	12	8	9	19	9
uc007cph.1	BC040754	Mus musculus, clone IMAGE:4222077, mRNA.	1521	0	0	1	0	0	0	0	0	0	0	0	0	0	0	0	0	1	0	1	0	1	0	0	1	1	1	0	3	1	1	0	1	0	0	2	0	0	0	0	2	1	0	1	1	0	0
uc007cpi.2	Lrrn2	leucine rich repeat protein 2, neuronal	3346	3	5	3	1	7	3	3	2	5	5	5	0	1	2	3	6	2	3	5	6	4	5	10	10	6	14	13	3	15	13	17	11	12	3	5	5	7	12	8	15	16	11	9	6	7	7
uc007cpj.2	AB349695	Mus musculus 7 days neonate cerebellum cDNA, RIKEN full-length enriched library, clone:A730088G23 product:inferred: transformed mouse 3T3 cell double minute 4, full insert sequence.	2478	41	98	99	104	111	99	113	119	132	117	138	95	14	83	119	148	143	110	143	117	96	97	167	181	204	248	175	186	200	222	168	177	198	127	69	88	121	118	126	167	202	164	151	224	172	221
uc007cpk.1	Mdm4	protein Mdm4	3490	84	187	191	206	187	186	240	254	283	224	280	192	21	170	173	265	259	229	237	230	180	194	350	298	375	470	383	360	373	418	303	304	351	180	137	179	247	211	280	313	311	292	293	396	336	404
uc007cpl.1	Mdm4	protein Mdm4	3415	83	187	191	205	187	186	238	253	283	224	280	192	21	170	173	265	259	228	237	229	179	194	350	298	373	470	382	358	373	418	302	304	349	180	137	179	246	211	280	313	311	292	292	396	335	402
uc007cpm.1	Mdm4	SubName: Full=Putative uncharacterized protein; SubName: Full=Transformed mouse 3T3 cell double minute 4; SubName: Full=Transformed mouse 3T3 cell double minute 4, isoform CRA_a;	3386	82	185	189	204	184	182	235	247	281	222	278	191	21	165	172	263	256	225	235	228	178	190	345	296	371	466	379	355	370	412	300	304	347	176	130	176	244	208	277	310	308	289	288	388	332	400
uc007cpn.1	Mdm4	protein Mdm4	3412	83	187	191	205	187	186	238	253	283	224	280	192	21	170	173	265	259	228	237	229	179	194	350	298	373	470	382	358	373	418	302	304	349	180	137	179	246	211	280	313	311	292	292	396	335	402
uc007cpo.1	Mdmx	Mus musculus MDM2-like p53-binding protein (Mdmx) mRNA, complete cds.	3347	81	185	187	198	182	178	233	243	278	218	274	189	21	164	172	263	251	221	232	225	176	189	339	294	365	458	375	351	368	401	295	296	342	172	129	175	241	207	277	308	304	283	285	382	329	388
uc007cpp.1	Mdm4	protein Mdm4	3363	77	172	173	192	173	171	218	240	267	208	263	180	21	160	161	254	245	216	229	220	172	183	336	288	352	441	361	332	350	391	286	283	327	174	133	167	232	196	260	297	293	276	280	373	316	375
uc007cpq.1	Pik3c2b	SubName: Full=Putative uncharacterized protein Pik3c2b;	2234	4	5	8	3	7	10	5	6	8	11	10	4	1	6	2	6	5	9	5	6	4	7	16	10	7	15	16	5	12	12	12	9	19	8	3	4	3	6	8	8	10	13	4	17	12	10
uc007cpr.1	Pik3c2b	phosphoinositide-3-kinase, class 2 beta	2817	4	11	14	8	12	14	12	9	23	16	21	11	1	5	7	13	13	15	16	12	10	16	29	25	15	38	30	32	31	33	24	27	32	19	9	14	8	18	13	22	28	20	19	28	23	23
uc007cps.2	Ppp1r15b	Mus musculus 0 day neonate cerebellum cDNA, RIKEN full-length enriched library, clone:C230093D15 product:hypothetical protein, full insert sequence.	3705	112	228	255	277	347	349	372	320	397	349	425	327	70	264	298	338	385	331	418	314	407	348	508	497	554	697	597	615	477	596	426	453	401	290	151	352	264	357	280	381	458	434	276	426	415	402
uc007cpt.2	Ppp1r15b	protein phosphatase 1 regulatory subunit 15B	5588	145	301	329	378	461	498	495	444	535	487	580	446	84	352	399	445	527	463	562	432	560	478	723	666	720	914	802	879	683	808	591	614	547	397	220	490	385	475	379	519	612	579	361	558	580	545
uc007cpu.2	Plekha6	pleckstrin homology domain-containing family A	7397	19	26	36	44	41	35	36	48	54	57	57	43	6	29	27	60	49	43	42	46	31	14	50	22	22	70	35	44	45	103	49	45	120	56	19	15	38	28	71	37	52	37	34	65	43	76
uc007cpv.2	Plekha6	pleckstrin homology domain-containing family A	7085	19	25	36	43	41	35	36	46	53	55	56	42	6	29	27	60	50	42	42	44	31	14	51	22	21	71	35	42	45	101	48	45	117	56	19	15	38	28	70	36	51	36	33	64	44	73
uc007cpw.1	AK145464	Mus musculus adult male urinary bladder cDNA, RIKEN full-length enriched library, clone:9530007G09 product:unclassifiable, full insert sequence.	2575	2	2	3	2	2	3	2	3	3	1	2	4	0	1	0	2	2	2	7	2	3	6	4	3	2	3	2	0	0	1	4	0	3	2	0	0	1	0	7	1	1	0	2	1	4	5
uc007cpx.2	Plekha6	pleckstrin homology domain-containing family A	6448	17	22	32	39	39	32	34	42	50	48	47	39	6	28	24	55	43	38	37	40	27	11	42	20	21	66	34	42	41	96	41	41	108	52	19	14	37	27	60	36	48	32	30	60	33	70
uc007cpy.1	AK020645	Mus musculus adult male urinary bladder cDNA, RIKEN full-length enriched library, clone:9530028L01 product:unclassifiable, full insert sequence.	953	2	2	2	1	0	2	2	2	5	0	4	3	0	0	1	3	1	1	2	1	0	0	0	2	1	1	1	1	2	8	1	2	5	6	0	0	2	3	2	2	2	3	2	3	4	2
uc007cqa.1	Golt1a	vesicle transport protein GOT1A	1842	0	0	0	0	0	0	0	0	1	0	0	0	0	0	0	0	0	0	0	0	0	0	0	0	0	0	0	0	0	1	0	0	0	0	0	0	0	0	0	0	0	0	0	0	0	0
uc007cqb.1	Golt1a	vesicle transport protein GOT1A	922	0	0	0	0	0	0	1	0	2	0	0	0	0	0	0	0	0	0	0	0	0	0	0	0	0	0	0	1	0	1	0	0	0	0	0	1	0	0	0	0	0	0	0	0	0	0
uc007cqc.1	Kiss1	Mus musculus mRNA for KiSS-1 peptide, complete cds.	1290	0	0	0	0	0	0	1	0	2	0	0	0	0	0	0	0	0	0	0	0	0	0	0	0	0	0	0	1	0	1	0	0	0	0	0	1	0	0	0	0	0	0	0	0	0	0
uc007cqd.1	Kiss1	metastasis-suppressor KiSS-1	662	0	0	0	0	0	0	1	0	1	0	0	0	1	0	0	0	0	0	0	0	0	0	0	0	0	0	0	1	0	1	0	0	0	0	0	1	0	0	0	0	0	0	0	0	0	0
uc007cqe.1	Kiss1	metastasis-suppressor KiSS-1	498	0	0	0	0	0	0	1	0	1	0	0	0	0	0	0	0	0	0	0	0	0	0	0	0	0	0	0	1	0	0	0	0	0	0	0	1	0	0	0	0	0	0	0	0	0	0
uc007cqf.1	Ren1	renin-1 precursor	1534	0	0	0	0	0	0	1	0	0	1	0	0	0	1	0	1	1	0	0	1	1	0	1	0	0	0	0	2	1	0	1	1	1	0	1	0	0	1	0	0	1	0	0	0	1	0
uc007cqg.2	Etnk2	RecName: Full=Ethanolamine kinase 2; Short=EKI 2; EC=2.7.1.82; AltName: Full=Ethanolamine kinase-like protein;	2746	2	1	0	2	0	3	0	0	0	2	3	1	0	0	0	0	1	0	1	3	0	1	3	0	3	2	2	2	2	0	0	3	2	2	2	1	0	2	1	1	1	1	1	3	1	3
uc007cqh.2	Etnk2	ethanolamine kinase 2	2279	2	2	0	1	0	2	0	3	2	3	4	4	0	0	0	1	0	2	1	2	1	3	4	1	4	4	2	4	5	5	7	2	7	4	0	4	2	3	3	5	3	6	2	5	2	4
uc007cqi.2	Etnk2	ethanolamine kinase 2	2076	2	2	0	0	0	1	0	3	2	1	4	4	0	0	0	1	0	2	1	2	1	3	3	1	4	4	2	4	4	5	7	2	6	4	0	4	2	3	4	4	2	6	2	5	2	4
uc007cqj.1	Sox13	SubName: Full=Putative uncharacterized protein Sox13; SubName: Full=SRY-box containing gene 13, isoform CRA_b;	2924	7	12	11	13	8	12	16	20	29	26	30	26	8	11	16	28	20	19	25	32	21	18	40	26	26	57	30	33	49	76	57	85	105	63	26	17	36	25	114	64	65	44	38	47	32	49
uc007cqk.1	Sox13	transcription factor SOX-13	3531	8	14	12	14	11	15	23	25	34	33	35	29	8	15	19	32	24	21	30	37	23	24	48	28	30	68	40	43	60	90	73	103	122	67	30	22	51	36	132	73	80	53	44	51	33	59
uc007cql.2	Snrpe	small nuclear ribonucleoprotein E	492	46	72	75	95	93	96	132	135	122	109	132	92	13	68	82	111	86	73	78	97	57	99	110	158	236	242	232	221	192	198	163	128	120	86	42	72	68	103	81	97	165	121	91	117	121	109
uc007cqm.1	Zc3h11a	zinc finger CCCH domain-containing protein 11A	5226	142	295	292	384	422	444	465	425	538	473	617	460	67	332	388	414	501	456	539	422	450	443	710	663	726	843	730	792	687	819	535	629	673	398	207	409	432	403	455	544	565	603	387	706	590	684
uc007cqn.1	Zc3h11a	zinc finger CCCH domain-containing protein 11A	4395	118	249	244	336	377	380	398	381	447	406	516	382	55	277	320	337	404	376	442	370	393	382	630	546	611	735	614	690	602	717	481	551	573	334	178	357	373	353	394	492	476	514	327	609	503	568
uc007cqo.1	Zc3h11a	zinc finger CCCH domain-containing protein 11A	4449	121	250	251	340	381	384	402	386	450	410	518	386	57	278	327	342	407	381	445	371	397	383	637	550	617	748	620	697	607	731	485	555	576	334	183	358	377	361	397	497	480	519	331	621	512	576
uc007cqp.1	Zc3h11a	zinc finger CCCH domain-containing protein 11A	2646	86	172	164	217	235	269	264	234	294	288	349	265	35	199	226	241	295	256	298	257	273	256	396	378	394	475	390	434	408	433	278	363	413	231	114	235	248	217	234	278	334	332	213	402	326	404
uc007cqq.1	Zc3h11a	Mus musculus adult male aorta and vein cDNA, RIKEN full-length enriched library, clone:A530085N13 product:hypothetical protein, full insert sequence.	1306	40	92	90	113	120	112	158	121	159	150	199	147	20	97	130	149	159	132	156	123	136	102	183	203	210	235	222	260	198	225	178	176	174	116	79	109	136	128	143	157	183	172	123	228	181	230
uc007cqr.2	Zbed6	zinc finger BED domain-containing protein 6	5007	179	336	395	472	528	567	539	535	663	627	687	570	120	399	530	525	611	562	793	578	541	584	996	895	1026	1191	1037	1070	834	1101	654	850	791	405	235	519	511	530	628	648	779	673	567	1070	819	990
uc007cqs.2	Lax1	lymphocyte transmembrane adapter 1	2371	2	4	2	10	9	12	7	7	5	6	4	9	0	6	9	4	5	18	9	8	9	3	8	2	9	8	5	11	11	16	9	7	19	19	11	6	10	13	9	23	8	11	13	21	27	24
uc007cqt.2	Lax1	lymphocyte transmembrane adapter 1	2273	2	4	2	10	9	12	7	7	5	6	4	9	0	6	9	4	5	18	9	7	9	2	8	2	9	8	4	10	11	16	9	7	18	19	10	6	10	13	9	22	8	11	13	21	27	22
uc007cqu.2	Atp2b4	SubName: Full=Plasma membrane Ca++ transporting ATPase 4 splice variant a; Flags: Fragment;	3090	37	46	53	68	74	93	59	58	96	70	93	88	11	47	55	72	60	85	121	77	89	50	101	77	85	152	112	99	76	133	94	136	151	92	34	85	104	58	118	107	66	56	75	118	115	122
uc007cqv.2	Atp2b4	plasma membrane calcium ATPase 4 isoform x/e	6512	112	186	213	266	281	331	273	239	343	290	387	319	53	188	229	290	293	312	442	304	333	226	460	311	368	608	456	428	399	535	363	551	594	353	138	325	422	239	446	351	310	267	289	550	514	585
uc007cqw.1	Atp2b4	plasma membrane calcium ATPase 4 isoform x/b	3791	77	144	166	202	211	254	219	184	258	228	302	242	43	142	182	225	237	238	328	234	254	181	373	243	291	473	358	339	332	416	278	430	453	271	106	245	335	188	336	255	250	214	219	443	413	471
uc007cqx.1	Atp2b4	SubName: Full=Putative uncharacterized protein; Flags: Fragment;	1490	36	63	74	101	98	116	103	75	99	104	129	99	16	50	77	103	105	92	137	108	110	76	141	109	132	196	162	164	159	171	130	187	205	118	48	98	148	89	165	117	111	99	93	192	199	230
uc007cqy.2	Optc	opticin isoform 1	1891	0	0	3	0	0	0	2	1	1	2	1	0	2	1	0	1	0	1	1	3	1	1	2	1	0	1	0	2	2	1	1	2	3	1	1	0	2	0	0	1	2	3	0	1	1	0
uc007cqz.2	Optc	opticin isoform 3	1732	0	0	3	0	0	0	2	1	1	1	1	0	2	1	0	1	0	1	1	3	1	1	2	1	0	1	0	2	2	1	1	2	3	1	1	0	2	0	0	1	1	3	0	1	0	0
uc007cra.2	Optc	opticin isoform 2	1621	0	0	3	0	0	1	2	1	1	1	1	0	1	1	0	1	0	1	1	3	1	1	1	1	0	1	0	2	2	1	1	2	3	0	1	0	2	0	0	1	1	3	0	1	0	0
uc007crb.2	Optc	opticin isoform 4	1170	0	0	2	0	0	0	0	0	0	1	1	0	1	0	0	0	0	1	0	0	1	0	2	0	0	0	0	0	1	1	0	0	2	1	1	1	1	0	0	1	1	1	0	0	1	0
uc007crc.2	Prelp	prolargin precursor	3601	34	47	40	94	62	102	136	118	260	261	293	211	42	40	145	201	194	361	302	334	193	315	509	304	374	766	675	335	228	384	328	356	414	227	118	266	211	232	201	340	218	203	270	303	212	263
uc007crd.1	Fmod	fibromodulin precursor	2859	3	8	8	11	11	19	11	8	10	18	19	8	1	9	20	1	14	2	5	9	11	1	5	6	6	7	2	0	8	15	10	6	33	10	12	9	19	13	13	30	9	8	23	28	23	27
uc007cre.1	Btg2	protein BTG2	3083	132	218	248	452	416	539	551	579	613	614	796	456	104	452	667	374	723	764	710	601	923	220	453	322	507	577	441	409	473	484	405	372	444	316	175	353	259	360	316	393	361	353	305	380	1218	388
uc007crf.1	Chit1	chitotriosidase-1 precursor	1711	1	6	5	5	7	7	9	10	18	22	15	12	3	3	4	9	7	13	7	12	3	1	0	2	0	5	0	0	1	6	1	2	11	11	0	1	10	1	7	2	0	1	0	1	70	1
uc007crg.2	Chi3l1	chitinase-3-like protein 1	1689	5	15	8	21	8	21	86	101	193	135	167	194	47	111	284	300	381	485	489	334	395	220	218	248	313	334	264	449	196	325	159	145	186	206	66	218	148	194	91	136	119	255	137	66	393	81
uc007crh.1	Mybph	myosin-binding protein H	1660	4	6	15	14	18	13	27	24	43	33	38	24	11	72	12	45	18	9	57	13	108	107	54	169	103	153	122	88	161	140	153	138	46	51	28	55	85	100	18	39	85	99	45	76	95	148
uc007cri.1	Mybph	myosin-binding protein H	1829	4	6	15	14	18	13	27	24	44	34	39	25	11	74	12	48	18	10	58	13	108	107	56	177	105	156	127	89	163	143	159	142	48	52	30	55	86	103	18	39	88	99	45	76	96	153
uc007crj.1	Adora1	adenosine receptor A1	5782	6	11	17	18	13	15	18	28	24	29	25	34	7	34	14	28	18	15	37	27	53	67	47	86	59	87	69	67	79	66	82	47	55	35	30	23	35	53	30	25	48	53	35	45	62	97
uc007crk.1	Adora1	adenosine receptor A1	4971	6	9	16	17	12	14	18	28	24	29	25	32	7	34	14	27	17	15	35	25	51	66	47	85	57	86	64	64	78	62	81	44	50	32	28	22	34	51	30	23	48	52	35	44	61	97
uc007crl.2	Myog	myogenin	1480	0	4	5	4	3	4	10	20	9	14	29	29	5	29	4	32	8	13	41	17	106	46	51	101	115	62	113	68	145	169	207	122	16	45	25	58	106	99	19	56	136	119	111	110	116	152
uc007crm.2	mKIAA0897	Mus musculus 18-day embryo whole body cDNA, RIKEN full-length enriched library, clone:1110008G13 product:protein tyrosine phosphatase, receptor type, f polypeptide (PTPRF), interacting protein (liprin), alpha 4, full insert sequence.	2991	0	3	4	1	1	2	2	3	6	4	4	3	0	4	4	5	3	1	8	5	2	8	4	13	12	6	39	8	53	9	9	21	8	3	14	5	1	9	8	15	47	48	7	43	86	15
uc007crn.2	mKIAA0897	Mus musculus 18-day embryo whole body cDNA, RIKEN full-length enriched library, clone:1110008G13 product:protein tyrosine phosphatase, receptor type, f polypeptide (PTPRF), interacting protein (liprin), alpha 4, full insert sequence.	2954	0	3	4	1	1	2	2	3	6	4	4	3	0	3	4	4	3	2	8	5	2	8	4	13	12	6	39	8	52	9	10	21	8	3	14	5	1	9	8	15	47	48	7	42	86	15
uc007cro.2	mKIAA0897	Mus musculus 18-day embryo whole body cDNA, RIKEN full-length enriched library, clone:1110008G13 product:protein tyrosine phosphatase, receptor type, f polypeptide (PTPRF), interacting protein (liprin), alpha 4, full insert sequence.	2810	0	3	4	1	1	3	2	3	5	4	4	3	0	2	3	4	3	1	8	4	2	8	4	13	11	6	33	8	46	9	9	21	8	3	14	5	2	10	8	14	47	47	7	41	75	17
uc007crp.2	Ppfia4	liprin-alpha-4	5866	1	4	5	4	2	2	4	7	8	8	6	7	0	4	3	8	4	4	12	6	6	11	8	18	15	8	37	14	64	23	24	34	14	6	17	16	9	18	9	19	54	51	15	51	83	40
uc007crq.1	Tmem183a	transmembrane protein 183 isoform a	3169	69	128	154	153	213	185	235	256	246	194	244	199	15	146	153	188	182	190	231	188	155	189	268	298	356	338	358	327	311	321	224	229	251	162	69	137	150	155	144	174	251	229	121	186	197	223
uc007crr.1	Tmem183a	transmembrane protein 183 isoform b	3166	69	128	154	153	213	185	235	256	246	194	244	199	15	146	153	188	182	190	231	188	155	189	268	298	356	338	358	327	311	321	224	229	251	162	69	137	150	155	144	174	251	229	121	186	197	223
uc007crs.1	Tmem183a	transmembrane protein 183 isoform a	771	10	33	44	39	44	50	66	60	66	43	53	50	4	36	28	40	42	43	43	38	39	39	65	69	79	70	81	103	84	84	60	52	66	39	25	42	43	44	31	49	59	52	25	39	51	64
uc007crt.2	4933406M09Rik	hypothetical protein LOC240755	1770	0	0	0	0	0	0	0	0	0	0	0	0	0	0	1	1	0	0	0	0	1	0	0	0	0	2	0	0	1	0	0	0	0	0	0	0	1	0	0	1	1	1	0	1	2	1
uc007cru.1	Cyb5r1	NADH-cytochrome b5 reductase 1	1626	15	30	20	27	28	27	50	47	62	52	60	46	11	42	51	60	48	47	79	52	106	130	187	163	207	202	154	231	196	226	151	129	130	74	44	78	67	95	64	160	153	135	78	140	86	130
uc007crv.1	Cyb5r1	Mus musculus adult male cerebellum cDNA, RIKEN full-length enriched library, clone:1500005G05 product:NADH-CYTOCHROME B5 REDUCTASE ISOFORM homolog [Homo sapiens], full insert sequence.	2213	17	34	23	29	33	31	56	51	69	58	67	55	11	45	62	68	53	50	91	59	129	154	208	173	228	223	173	253	216	250	168	142	148	85	51	86	79	104	73	182	169	155	98	155	93	141
uc007crw.1	Cyb5r1	NADH-cytochrome b5 reductase 1	2341	7	15	17	14	15	16	31	29	29	31	35	34	9	24	35	41	21	35	47	24	58	74	94	81	98	101	102	125	94	123	79	71	68	31	26	52	45	53	34	84	74	71	44	75	54	75
uc007crx.1	Adipor1	adiponectin receptor protein 1	2024	197	335	407	434	479	524	625	537	692	568	700	478	91	422	444	580	606	487	651	523	677	636	947	936	1073	1199	1034	1159	1247	1295	886	740	908	580	293	561	585	615	503	727	895	929	564	789	761	759
uc007cry.1	Adipor1	adiponectin receptor protein 1	2135	197	334	405	431	478	522	626	529	689	562	700	486	90	422	447	583	610	481	655	526	689	636	945	931	1078	1188	1040	1160	1248	1301	888	747	901	584	291	556	587	615	509	721	890	928	566	785	776	753
uc007crz.1	Klhl12	Mus musculus adult male diencephalon cDNA, RIKEN full-length enriched library, clone:9330161D09 product:KELCH-LIKE PROTEIN C3IP1 (CDNA FLJ14750 FIS, CLONE NT2RP3002948, WEAKLY SIMILAR TO RING CANAL PROTEIN) homolog [Homo sapiens], full insert sequence.	3056	7	19	16	24	22	17	19	23	32	23	23	20	7	14	9	25	17	11	31	25	14	17	31	26	30	40	25	32	42	39	24	33	37	26	11	14	16	18	23	15	27	26	11	14	19	26
uc007csa.1	Klhl12	kelch-like protein 12	3196	36	72	92	69	80	74	107	114	118	92	120	83	10	59	62	97	81	72	93	86	63	63	96	125	111	137	112	115	126	119	109	103	137	91	34	58	54	70	85	58	109	89	42	93	88	102
uc007csb.1	Klhl12	kelch-like protein 12	3239	35	72	93	72	82	78	109	118	120	93	122	85	13	61	63	98	84	78	93	90	66	64	99	126	117	139	114	119	133	121	110	109	141	93	35	59	54	72	85	58	114	91	42	95	93	106
uc007csc.1	Rabif	guanine nucleotide exchange factor MSS4	1959	25	56	52	61	62	67	101	95	76	110	98	77	10	58	60	96	97	66	99	91	68	92	125	117	123	170	130	145	154	141	108	109	116	55	35	70	68	80	61	76	104	103	58	100	81	94
uc007csd.2	4931440L10Rik	RecName: Full=Alpha-1,3-mannosyl-glycoprotein 4-beta-N-acetylglucosaminyltransferase-like protein LOC641515 homolog;	1618	0	0	0	0	0	0	0	0	0	0	0	0	0	0	0	0	0	0	0	0	0	0	1	1	0	0	0	0	1	0	0	0	0	1	0	0	0	0	0	0	0	0	0	0	0	0
uc007csf.2	Kdm5b	lysine-specific demethylase 5B	2769	61	124	161	194	191	167	203	206	232	186	264	175	18	134	191	182	186	168	240	176	132	77	183	159	175	255	161	170	177	246	180	176	221	153	57	72	146	118	165	180	173	137	89	212	192	208
uc007csg.2	Kdm5b	lysine-specific demethylase 5B	5427	178	333	426	454	486	458	512	503	592	503	630	454	53	359	454	435	549	461	639	449	377	218	452	334	378	591	363	413	447	566	378	453	577	386	152	200	358	274	386	400	424	334	289	495	479	514
uc007csi.1	Syt2	SubName: Full=Synaptotagmin II; Flags: Fragment;	526	0	0	0	0	0	0	0	0	0	0	0	0	0	0	1	0	0	0	0	0	0	0	0	0	0	0	1	0	0	0	0	0	0	0	0	0	0	0	0	0	0	0	0	0	0	0
uc007csj.1	Syt2	synaptotagmin-2	3386	0	1	0	0	0	1	2	0	0	0	0	0	0	1	1	0	2	0	0	0	0	1	1	0	1	1	6	0	0	0	1	1	1	1	0	0	0	0	0	0	1	0	0	0	0	0
uc007csk.1	Syt2	synaptotagmin-2	3147	0	1	0	1	0	1	2	0	0	0	0	0	0	1	1	0	2	0	0	0	0	2	1	0	1	1	5	0	0	2	1	1	1	1	0	0	0	0	0	1	2	0	0	0	0	0
uc007csl.1	Ppp1r12b	protein phosphatase 1 regulatory subunit 12B	2671	18	14	23	30	40	26	20	26	30	28	32	35	6	15	21	41	26	24	58	32	36	63	79	94	95	120	102	117	143	147	88	60	82	48	23	37	76	53	43	89	81	58	68	119	98	131
uc007csm.1	Ppp1r12b	protein phosphatase 1 regulatory subunit 12B	4612	26	26	41	49	61	46	46	56	63	56	69	59	9	32	38	72	45	40	89	59	80	125	150	186	179	228	198	216	267	284	160	129	156	85	47	75	151	88	81	153	141	122	137	210	172	225
uc007csn.1	Ppp1r12b	protein phosphatase 1 regulatory subunit 12B	3183	18	22	33	30	39	33	39	43	48	44	52	39	6	22	32	48	35	27	60	43	64	96	109	150	127	179	152	161	186	210	115	93	106	65	35	57	110	61	55	108	102	90	107	150	123	156
uc007cso.2	9530009M10Rik	Mus musculus adult male urinary bladder cDNA, RIKEN full-length enriched library, clone:9530009M10 product:unclassifiable, full insert sequence.	2942	5	5	12	9	11	8	12	10	8	8	13	11	1	6	6	11	13	4	17	8	7	25	26	31	28	18	22	27	31	44	16	18	34	17	12	8	15	17	21	24	16	24	28	47	39	48
uc007csp.1	Ube2t	ubiquitin-conjugating enzyme E2 T	1079	1	7	9	8	5	5	11	8	8	4	3	6	2	2	4	6	5	4	2	13	4	4	9	13	15	14	15	15	12	13	11	8	8	5	0	4	4	5	3	5	14	7	4	8	2	10
uc007csq.1	Lgr6	leucine-rich repeat-containing G-protein coupled	3623	8	8	20	27	24	17	13	25	26	20	20	18	0	11	7	10	14	5	14	13	6	13	18	13	14	30	31	14	16	9	7	13	20	13	9	5	5	3	4	5	14	9	1	5	7	16
uc007csr.2	Ptprv	receptor-type tyrosine-protein phosphatase V	6083	46	129	127	144	176	101	167	162	128	129	168	107	10	62	66	107	110	89	102	93	49	52	147	89	78	189	94	118	153	327	222	296	443	278	89	106	158	112	261	205	285	156	151	158	96	235
uc007css.1	Ptpn7	tyrosine-protein phosphatase non-receptor type	3264	0	0	4	2	1	2	10	6	8	13	22	17	3	24	23	22	15	10	20	10	57	57	75	82	78	74	88	114	94	63	50	46	33	22	27	49	18	41	18	45	55	60	43	62	51	39
uc007cst.1	Ptpn7	tyrosine-protein phosphatase non-receptor type	3318	0	0	4	2	1	2	9	5	6	13	21	13	2	23	23	18	15	9	20	8	52	55	74	80	73	73	84	107	88	62	48	43	32	20	27	48	19	38	17	41	53	61	40	56	48	34
uc007csu.1	Arl8a	ADP-ribosylation factor-like protein 8A	1702	7	28	24	28	42	33	27	58	69	53	71	57	14	49	51	57	53	49	87	62	91	87	129	148	144	196	175	166	132	189	138	134	136	69	50	79	81	78	78	134	139	94	102	121	97	99
uc007csv.2	Gpr37l1	endothelin B receptor-like protein 2 precursor	2253	0	0	0	2	2	5	1	2	2	0	1	0	0	0	0	2	0	1	0	1	3	2	6	4	6	9	4	1	3	2	2	6	6	2	2	4	0	5	2	8	1	5	5	11	8	8
uc007csw.2	Elf3	ETS-related transcription factor Elf-3 isoform	1940	2	2	4	5	2	3	5	8	9	9	11	2	1	7	7	2	13	9	11	14	5	2	1	1	2	4	1	2	0	2	2	4	0	3	2	0	1	0	2	0	0	1	0	1	0	0
uc007csx.2	Elf3	ETS-related transcription factor Elf-3 isoform	2000	2	2	4	5	2	3	5	8	9	9	11	2	1	7	7	2	13	9	11	14	5	2	1	1	2	4	1	2	0	2	2	4	0	3	2	0	1	0	2	0	0	1	0	1	0	0
uc007csy.2	Rnpep	aminopeptidase B isoform 1	2301	28	65	105	69	75	68	90	86	114	107	94	93	14	59	82	101	79	57	94	86	103	173	248	194	244	317	353	332	298	298	223	201	173	96	80	119	86	155	90	159	185	228	101	147	140	126
uc007csz.1	Timm17a	mitochondrial import inner membrane translocase	917	32	62	53	58	75	77	110	110	96	78	117	75	13	71	68	91	83	73	111	75	72	95	138	193	208	216	206	230	186	199	108	102	119	74	33	70	76	85	87	91	142	103	59	124	120	135
uc007cta.1	Lmod1	leiomodin-1	3942	10	17	16	33	49	29	22	14	17	16	14	18	0	4	6	11	5	10	6	15	16	19	38	39	53	56	47	51	91	75	52	29	54	28	28	19	41	21	44	58	43	51	24	75	70	80
uc007ctc.1	Shisa4	protein shisa-4 precursor	1190	5	10	13	20	20	29	28	22	19	21	13	21	1	19	13	28	18	11	25	15	40	64	96	145	123	116	118	135	120	141	80	51	71	43	21	33	47	51	36	109	81	73	43	88	105	93
uc007ctd.1	Shisa4	protein shisa-4 precursor	837	2	0	7	2	0	7	8	4	5	5	4	6	0	6	4	8	4	4	6	5	12	16	21	33	24	26	25	21	38	31	21	10	16	15	4	10	13	6	8	26	21	21	5	14	17	19
uc007cte.1	Ipo9	importin-9	6236	92	179	218	195	234	257	303	291	361	254	339	267	41	172	194	333	277	221	315	275	277	490	736	712	755	947	887	788	706	749	554	538	545	297	163	378	298	390	354	456	559	485	307	495	444	483
uc007ctf.1	Importin9	Mus musculus Importin9 isoform 1 (Importin9) mRNA, complete cds.	1083	8	26	55	41	51	45	69	56	70	52	63	39	6	31	36	58	65	46	63	43	55	120	173	151	159	212	183	190	165	158	125	138	118	53	39	89	64	76	72	99	127	107	71	105	88	103
uc007ctg.2	Nav1	neuron navigator 1	12767	25	38	46	43	53	61	87	79	142	168	175	148	23	71	104	124	146	122	229	184	250	336	469	427	409	613	536	465	427	494	368	489	381	174	142	310	295	227	216	394	343	341	339	483	406	424
uc007cti.2	Nav1	SubName: Full=Putative uncharacterized protein;	9610	19	34	26	35	39	44	68	57	99	109	122	106	14	50	71	94	107	90	148	114	173	252	333	285	313	419	388	345	315	371	271	355	277	121	106	224	212	174	161	312	259	263	250	354	291	328
uc007ctj.2	Nav1	neuron navigator 1	12825	25	38	44	43	55	62	84	81	143	170	178	151	24	75	104	127	150	124	235	188	257	345	481	432	422	626	542	482	438	502	376	500	384	177	144	320	300	230	217	404	347	350	355	488	412	435
uc007ctk.1	Nav1	neuron navigator 1	4216	11	10	21	13	17	23	24	30	50	70	61	54	11	27	41	41	52	42	97	79	97	114	173	169	136	240	183	145	139	150	128	180	135	67	49	104	98	70	71	109	107	102	107	159	133	117
uc007ctl.1	Nav1	neuron navigator 1	2655	5	4	11	5	10	17	14	23	27	49	33	29	10	18	21	29	33	26	61	43	56	66	88	86	71	137	93	81	82	80	69	107	78	38	30	48	59	36	42	68	66	59	65	99	79	66
uc007ctm.1	AK044378	Mus musculus adult retina cDNA, RIKEN full-length enriched library, clone:A930010C09 product:hypothetical protein, full insert sequence.	2618	3	2	6	8	6	12	9	6	17	13	19	6	1	7	7	6	14	8	19	15	29	36	62	58	45	78	74	60	43	46	23	40	40	20	13	38	17	23	15	26	24	37	35	43	37	36
uc007ctn.1	Nav1	SubName: Full=Putative uncharacterized protein;	1645	1	2	4	4	6	10	11	5	19	14	18	13	2	13	14	12	17	14	22	23	36	38	56	61	57	73	77	65	71	51	53	48	26	20	18	39	21	24	15	39	39	36	44	39	39	58
uc007cto.1	Csrp1	cysteine and glycine-rich protein 1	1770	290	541	489	716	781	788	1044	1049	1338	1038	1137	886	140	534	684	1296	1274	1163	1036	1247	572	643	1383	1038	1230	1759	1373	1219	1153	1492	1204	1115	1528	1169	319	668	754	740	890	845	1325	922	566	825	713	941
uc007ctp.1	AK188772	Mus musculus cDNA, clone:Y0G0110K22, strand:unspecified.	350	100	210	184	273	296	323	390	404	481	387	389	326	57	212	268	432	473	418	356	439	220	242	485	337	446	598	498	453	359	521	421	388	519	403	114	245	255	272	326	295	458	296	215	302	258	355
uc007ctq.2	Phlda3	pleckstrin homology-like domain family A member	1467	66	94	136	131	144	139	219	237	225	192	226	192	20	124	128	193	151	195	212	177	164	161	253	265	229	357	290	301	321	384	273	277	335	235	91	122	183	135	180	201	319	203	133	247	200	249
uc007ctr.1	AK081809	Mus musculus 16 days embryo head cDNA, RIKEN full-length enriched library, clone:C130078M06 product:unclassifiable, full insert sequence.	2153	0	0	0	0	0	0	1	0	1	0	0	0	1	0	1	1	0	0	0	0	1	0	0	1	1	1	1	1	1	1	1	0	0	1	0	1	0	0	0	1	0	0	1	2	1	0
uc007ctt.1	Lad1	ladinin-1	2992	212	417	468	503	569	605	649	670	844	589	706	630	78	321	386	543	579	474	627	532	362	49	154	167	154	450	146	149	121	275	195	344	626	419	46	32	230	43	353	126	263	109	87	73	126	160
uc007ctu.2	Tnnt2	troponin T, cardiac muscle isoform d	1152	0	3	2	2	5	3	6	5	8	10	4	1	1	1	8	2	4	4	4	6	26	11	7	25	40	11	28	18	139	114	167	138	15	24	12	84	109	148	3	26	59	131	26	51	87	123
uc007ctv.2	Tnnt2	troponin T, cardiac muscle isoform d	1148	0	3	2	2	5	3	6	5	7	10	4	1	1	1	8	2	4	4	4	6	26	11	7	25	40	11	28	18	139	114	167	138	15	24	12	84	109	148	3	26	59	131	26	51	87	123
uc007ctw.2	Tnnt2	troponin T, cardiac muscle isoform e	1136	0	3	2	2	5	3	6	5	7	10	4	1	1	1	8	2	4	4	4	6	26	11	7	25	40	11	28	18	139	114	167	138	15	24	12	84	109	148	3	26	59	131	26	51	87	122
uc007ctx.2	Tnnt2	troponin T, cardiac muscle isoform f	1131	0	3	2	2	5	3	6	5	8	10	4	1	1	1	8	2	4	4	4	6	26	11	7	25	40	11	28	18	139	114	167	137	15	24	12	84	109	148	3	26	59	131	26	51	87	122
uc007cty.2	Tnnt2	troponin T, cardiac muscle isoform a	1169	0	3	2	2	5	3	6	5	7	10	4	1	1	1	8	2	4	4	5	7	26	11	7	25	40	11	28	19	140	115	169	138	15	24	12	84	109	148	3	27	59	131	26	51	87	123
uc007cua.2	Tnnt2	troponin T, cardiac muscle isoform e	1140	0	3	2	2	5	3	6	5	8	10	4	1	1	1	8	2	4	4	4	6	26	11	7	25	40	11	28	18	139	114	167	138	15	24	12	84	109	148	3	26	59	131	26	51	87	122
uc007cub.1	Pkp1	plakophilin-1	4486	776	1429	1645	1888	2102	2022	2225	2211	2716	2385	2793	2052	348	1349	1964	2370	2478	2522	2988	2554	1796	244	776	713	637	1753	659	515	464	1080	604	1368	1907	1370	145	109	775	134	1267	472	849	342	302	369	1066	807
uc007cuc.2	Igfn1	RecName: Full=Immunoglobulin-like and fibronectin type III domain-containing protein 1;	2780	0	1	1	0	0	0	1	0	0	0	1	0	0	0	1	0	0	0	4	0	1	0	0	2	0	2	1	1	6	13	2	26	0	22	1	6	48	6	2	4	11	5	134	60	8	27
uc007cud.2	Igfn1	Mus musculus adult male bone cDNA, RIKEN full-length enriched library, clone:9830123M21 product:hypothetical Fibronectin type III domain/Fibronectin type III repeat containing protein, full insert sequence.	1872	0	1	1	0	0	0	0	0	0	0	1	0	0	0	1	0	0	0	2	0	1	0	0	0	0	1	1	1	4	6	2	18	0	13	1	4	33	5	2	2	7	4	85	37	4	21
uc007cue.2	Tmem9	transmembrane protein 9 precursor	1460	6	18	21	21	25	33	30	29	41	35	32	29	3	17	16	41	39	30	20	36	23	31	66	42	66	89	69	62	133	147	85	106	96	59	41	46	46	77	60	70	79	98	58	78	78	84
uc007cuf.1	Cacna1s	voltage-dependent L-type calcium channel subunit	6251	31	46	70	76	88	102	107	90	81	90	78	75	9	80	38	123	87	53	160	90	175	389	555	511	672	632	632	786	684	662	436	269	315	236	144	142	361	201	177	418	432	424	349	493	438	557
uc007cug.1	Cacna1s	voltage-dependent L-type calcium channel subunit	6188	31	46	70	75	88	102	107	90	81	90	78	73	9	79	38	123	87	53	160	90	174	388	553	510	669	628	629	785	681	659	435	269	313	235	144	141	360	200	176	416	430	424	347	491	437	555
uc007cuh.1	BC115961	Mus musculus 10 days neonate cerebellum cDNA, RIKEN full-length enriched library, clone:6530439I21 product:unclassifiable, full insert sequence.	2037	0	0	0	3	0	1	0	2	1	0	1	1	1	2	3	2	6	4	5	2	4	1	6	5	8	4	2	4	5	3	6	4	5	3	1	0	0	2	10	2	5	3	2	3	3	5
uc007cui.1	BC107310	Mus musculus 10 days neonate cerebellum cDNA, RIKEN full-length enriched library, clone:6530439I21 product:unclassifiable, full insert sequence.	1873	0	0	0	3	0	1	0	2	1	0	1	1	1	1	3	2	3	3	5	2	3	1	4	3	7	4	2	3	5	2	5	4	5	2	1	0	0	2	10	1	4	3	2	3	3	5
uc007cuj.1	BC107309	Mus musculus 10 days neonate cerebellum cDNA, RIKEN full-length enriched library, clone:6530439I21 product:unclassifiable, full insert sequence.	493	0	0	0	2	0	0	0	0	0	0	1	0	1	1	0	1	4	3	2	1	2	0	3	2	3	1	0	2	2	1	2	1	1	1	0	0	0	1	2	1	2	1	0	1	1	1
uc007cuk.1	BC114580	Mus musculus 10 days neonate cerebellum cDNA, RIKEN full-length enriched library, clone:6530439I21 product:unclassifiable, full insert sequence.	329	0	0	0	2	0	0	0	0	0	0	1	0	1	0	0	1	1	2	2	1	1	0	1	0	2	1	0	1	2	0	1	1	1	0	0	0	0	1	2	0	1	1	0	1	1	1
uc007cul.1	Kif21b	kinesin-like protein KIF21B	9119	36	62	53	101	109	72	80	69	100	92	120	84	16	80	99	82	128	152	201	127	175	98	238	184	215	305	208	238	188	354	248	328	404	182	109	117	190	125	292	228	251	183	232	224	137	215
uc007cum.1	Kif21b	kinesin-like protein KIF21B	9299	36	62	53	102	110	72	80	70	100	92	120	84	16	80	99	82	128	152	202	127	175	98	238	184	215	305	208	238	188	354	249	328	405	182	109	117	190	126	292	228	251	183	232	224	137	215
uc007cun.1	AK009188	Mus musculus adult male tongue cDNA, RIKEN full-length enriched library, clone:2310006M14 product:hypothetical protein, full insert sequence.	942	1	1	1	6	7	2	1	3	2	1	2	4	0	1	4	2	3	1	4	4	3	0	4	3	6	0	0	3	2	3	1	4	0	3	1	0	0	3	3	2	2	2	3	1	2	2
uc007cuo.1	5730559C18Rik	hypothetical protein LOC67313	2988	16	34	34	54	57	38	55	41	72	50	84	60	8	32	41	61	78	61	105	73	67	25	59	51	45	89	56	48	35	64	39	86	91	52	18	31	36	26	70	39	45	26	18	30	30	34
uc007cup.1	5730559C18Rik	hypothetical protein LOC67313	2387	4	19	14	24	20	20	22	19	27	26	32	18	2	21	30	26	36	28	41	40	25	7	19	26	16	49	24	15	19	31	14	31	40	31	6	8	15	5	20	22	24	14	5	17	13	21
uc007cuq.1	Camsap1l1	calmodulin-regulated spectrin-associated protein	7823	247	445	486	637	652	680	793	710	932	767	901	675	98	522	627	741	779	718	846	675	616	411	640	678	754	1027	704	758	624	727	465	578	800	497	194	296	454	358	548	450	579	456	400	595	571	642
uc007cur.2	Camsap1l1	calmodulin-regulated spectrin-associated protein	7772	246	444	483	636	650	680	790	708	929	765	901	674	97	520	627	739	778	717	845	675	615	409	640	677	754	1025	703	758	623	726	464	575	800	497	194	296	454	358	545	449	576	456	398	595	569	639
uc007cus.1	9230116N13Rik	Mus musculus adult male epididymis cDNA, RIKEN full-length enriched library, clone:9230116N13 product:hypothetical Microbodies C-terminal targeting signal containing protein, full insert sequence.	2097	2	1	5	3	6	0	5	4	6	8	7	7	1	1	3	8	2	6	0	5	8	6	7	4	16	11	10	10	8	7	10	6	10	7	2	6	4	4	5	13	5	10	7	13	6	9
uc007cut.1	Ddx59	probable ATP-dependent RNA helicase DDX59	1364	4	15	11	15	17	11	28	17	23	20	25	20	2	12	11	25	12	14	20	19	19	26	26	23	36	27	32	18	36	29	21	29	18	15	9	15	22	11	16	17	24	23	10	20	17	25
uc007cuu.2	Ddx59	probable ATP-dependent RNA helicase DDX59	2228	15	17	22	18	26	29	45	31	59	32	40	36	3	22	19	43	21	31	46	30	34	40	44	50	59	46	72	41	55	54	33	55	41	27	14	24	33	28	31	38	50	35	22	32	38	42
uc007cuv.1	Kif14	kinesin-like protein KIF14	9030	19	39	59	33	41	35	48	52	56	42	63	24	7	35	39	71	72	65	61	61	23	68	90	94	112	166	125	126	92	107	89	72	57	47	12	37	17	48	43	33	137	72	30	24	34	38
uc007cuw.2	Zfp281	zinc finger protein 281	5275	45	90	108	105	127	146	168	156	203	176	199	184	25	124	183	188	216	163	231	153	321	305	420	468	548	550	548	598	418	465	337	284	319	167	139	293	196	286	197	294	351	310	269	361	313	344
uc007cux.2	Zfp281	zinc finger protein 281	5271	45	90	108	105	127	146	168	156	203	175	199	184	25	124	183	188	216	162	231	153	321	305	419	468	548	550	548	597	417	465	337	284	319	167	139	292	196	286	197	294	351	310	269	361	313	344
uc007cuy.1	AK051055	Mus musculus 9 days embryo whole body cDNA, RIKEN full-length enriched library, clone:D030062I09 product:unclassifiable, full insert sequence.	1199	1	0	0	0	0	0	0	0	0	0	0	0	0	1	0	0	2	2	1	1	2	3	2	1	5	3	1	7	1	2	0	1	0	0	2	1	3	2	0	1	1	0	1	0	0	1
uc007cuz.1	DQ556157	DQ556157	32	1	0	0	0	1	1	3	1	3	0	1	1	0	0	0	1	0	1	1	0	0	1	0	0	0	0	1	0	0	1	1	0	0	0	0	1	0	1	0	0	0	0	0	0	0	0
uc007cva.2	Nr5a2	nuclear receptor subfamily 5 group A member 2	4138	0	5	0	3	1	0	3	0	0	0	4	1	3	3	6	6	6	6	3	3	3	7	8	9	26	19	22	9	16	12	21	8	16	9	5	5	5	9	13	8	6	13	10	11	12	15
uc007cvb.2	Nr5a2	nuclear receptor subfamily 5 group A member 2	3635	0	4	0	2	0	0	2	0	0	0	1	1	0	3	4	3	3	3	0	1	2	5	7	8	18	15	18	6	13	10	19	6	7	5	3	5	5	8	7	7	4	9	9	9	9	10
uc007cvc.2	Nr5a2	nuclear receptor subfamily 5 group A member 2	3720	0	4	0	2	0	0	2	0	0	0	1	1	0	3	4	3	3	3	0	1	2	5	7	8	18	15	18	6	13	10	19	6	7	5	3	5	5	8	7	7	4	9	9	9	9	10
uc007cvd.1	AK076660	Mus musculus adult male testis cDNA, RIKEN full-length enriched library, clone:4930404L12 product:unclassifiable, full insert sequence.	382	1	2	2	1	1	0	3	1	2	3	2	0	0	3	1	2	4	3	2	1	0	0	1	4	5	4	2	4	3	7	6	3	3	3	2	2	3	1	2	1	0	2	3	4	8	1
uc007cve.2	Mir181a-1	Mus musculus 0 day neonate thymus cDNA, RIKEN full-length enriched library, clone:A430104B16 product:unclassifiable, full insert sequence.	264	2	3	2	4	2	4	5	2	7	5	9	7	0	5	3	5	3	2	3	4	1	1	5	1	5	3	6	7	8	6	3	4	9	4	1	2	5	2	3	0	2	3	5	5	4	4
uc007cvf.2	Ptprc	receptor-type tyrosine-protein phosphatase C	5740	18	29	24	44	35	69	145	149	244	351	397	214	77	327	501	327	345	318	504	302	1208	1190	1499	1481	2059	1618	1768	2110	1730	1826	1593	1010	833	422	672	1013	473	1227	468	1332	1038	1641	1351	1404	1557	1177
uc007cvg.2	Ptprc	receptor-type tyrosine-protein phosphatase C	5664	18	35	24	48	40	78	160	166	271	380	427	232	90	354	542	367	368	358	545	328	1300	1262	1610	1583	2180	1695	1875	2259	1851	1973	1713	1097	907	460	708	1098	515	1331	496	1435	1099	1714	1449	1480	1665	1255
uc007cvh.2	Ptprc	receptor-type tyrosine-protein phosphatase C	5247	18	33	24	48	37	72	156	160	259	371	417	219	86	347	527	349	357	340	520	313	1255	1230	1569	1532	2115	1642	1829	2199	1803	1918	1660	1053	870	438	680	1055	488	1296	478	1391	1069	1676	1392	1426	1618	1213
uc007cvi.2	Ptprc	receptor-type tyrosine-protein phosphatase C	5175	18	32	24	47	37	71	152	156	253	364	412	216	78	338	514	338	348	328	507	309	1220	1199	1529	1489	2071	1619	1792	2146	1773	1883	1619	1030	852	423	660	1034	481	1253	466	1351	1046	1643	1357	1398	1582	1186
uc007cvj.2	Ptprc	Mus musculus 2 days pregnant adult female oviduct cDNA, RIKEN full-length enriched library, clone:E230015G23 product:protein tyrosine phosphatase, receptor type, C, full insert sequence.	834	0	6	1	7	6	9	23	24	40	59	55	28	16	54	72	75	43	57	86	39	186	191	240	238	312	225	291	347	288	281	247	170	138	72	99	167	83	229	71	203	144	206	243	234	257	191
uc007cvk.2	Ptprc	Mus musculus 2 days pregnant adult female oviduct cDNA, RIKEN full-length enriched library, clone:E230015G23 product:protein tyrosine phosphatase, receptor type, C, full insert sequence.	1057	0	3	1	4	5	7	12	13	19	29	35	13	6	28	36	37	25	31	44	23	93	92	120	115	169	107	156	172	137	156	131	99	80	34	47	90	45	102	39	97	69	105	126	103	122	101
uc007cvl.1	AK040222	Mus musculus 0 day neonate thymus cDNA, RIKEN full-length enriched library, clone:A430078P17 product:unclassifiable, full insert sequence.	617	0	0	0	0	0	0	0	0	0	0	0	0	0	0	1	0	0	0	0	0	0	2	0	0	0	0	1	1	0	0	2	0	0	1	0	1	2	1	1	0	0	0	1	0	1	0
uc007cvm.1	Atp6v1g3	V-type proton ATPase subunit G 3	1887	0	0	1	0	1	0	2	0	0	0	0	0	0	0	0	0	0	1	0	0	0	0	0	0	0	1	0	2	0	2	0	0	0	0	0	0	0	0	0	2	0	0	0	0	0	0
uc007cvn.1	Nek7	serine/threonine-protein kinase Nek7	3366	48	135	119	162	174	170	253	262	297	232	303	258	36	169	183	262	241	227	283	224	234	350	522	533	626	636	554	591	509	625	364	398	372	237	139	265	287	266	260	343	440	386	213	410	350	403
uc007cvo.1	Nek7	serine/threonine-protein kinase Nek7	2637	15	33	58	48	58	56	81	83	104	67	75	55	9	35	44	69	71	64	89	78	60	100	132	137	177	188	161	160	139	179	125	106	119	63	42	71	91	65	65	102	130	113	67	131	106	135
uc007cvp.1	AK154631	Mus musculus NOD-derived CD11c +ve dendritic cells cDNA, RIKEN full-length enriched library, clone:F630101L10 product:unclassifiable, full insert sequence.	1930	0	0	1	0	1	0	0	0	0	1	0	0	0	0	0	0	0	0	0	2	0	0	0	1	0	2	0	1	0	0	2	1	1	0	0	0	0	0	0	0	0	0	0	0	0	0
uc007cvq.1	AK171408	Mus musculus NOD-derived CD11c +ve dendritic cells cDNA, RIKEN full-length enriched library, clone:F630101L10 product:unclassifiable, full insert sequence.	532	0	0	0	0	0	0	0	0	0	0	0	0	0	0	0	0	0	0	0	0	0	0	0	0	0	1	1	0	0	1	1	0	0	0	0	0	0	0	0	0	0	0	0	0	0	0
uc007cvr.1	Lhx9	LIM/homeobox protein Lhx9 isoform a	4924	0	0	0	1	0	0	1	1	0	0	1	0	0	0	0	2	0	1	0	2	1	1	0	1	0	0	1	0	1	0	1	0	0	0	0	1	1	0	0	0	0	0	0	1	1	1
uc007cvs.1	Lhx9	LIM/homeobox protein Lhx9 isoform b	4551	0	0	0	1	0	0	1	1	0	0	1	0	0	0	0	1	0	1	0	2	1	1	1	1	1	0	1	0	1	0	1	0	0	0	0	1	1	0	0	0	0	0	0	1	1	1
uc007cvt.1	Lhx9	LIM/homeobox protein Lhx9 isoform b	1180	0	0	0	0	0	0	1	1	0	0	0	0	0	0	0	0	1	1	0	0	0	0	0	0	1	0	0	0	0	0	1	0	0	0	0	0	1	0	0	0	0	0	0	0	0	1
uc007cvu.1	Lhx9	LIM/homeobox protein Lhx9 isoform c	2077	0	0	0	0	0	0	1	1	0	0	0	0	0	0	0	1	0	1	0	0	0	0	0	0	0	0	0	0	0	0	1	0	0	0	0	0	1	0	0	0	0	0	0	0	0	1
uc007cvv.1	2310009B15Rik	Mus musculus adult male tongue cDNA, RIKEN full-length enriched library, clone:2310009B15 product:unclassifiable, full insert sequence.	743	0	1	1	2	1	3	5	2	5	2	7	6	0	0	2	3	1	4	2	5	4	6	13	6	10	14	14	13	7	10	3	8	11	6	1	6	4	7	8	6	11	8	3	4	7	8
uc007cvw.1	2310009B15Rik	hypothetical protein LOC69549	571	0	3	2	5	1	6	6	4	9	2	8	11	0	3	4	8	5	6	5	9	9	7	17	10	16	22	17	18	12	19	6	14	17	9	4	7	6	8	12	12	13	12	5	4	8	11
uc007cvx.1	AK006139	Mus musculus adult male testis cDNA, RIKEN full-length enriched library, clone:1700019P21 product:unclassifiable, full insert sequence.	408	0	0	0	0	0	0	0	0	0	0	0	0	0	1	0	0	0	0	0	0	0	0	0	0	0	0	0	0	1	0	0	0	0	0	0	0	0	0	0	0	0	0	0	0	0	0
uc007cvy.2	Dennd1b	RecName: Full=DENN domain-containing protein 1B;	1576	8	11	18	23	19	18	28	21	22	18	28	9	4	20	12	27	27	16	23	25	35	21	37	30	53	45	28	36	43	54	38	31	39	30	17	20	26	25	24	32	34	39	34	37	59	34
uc007cvz.2	Dennd1b	DENN domain-containing protein 1B isoform 2	8071	53	122	140	125	129	133	173	152	194	186	190	128	21	103	114	177	152	149	184	158	175	164	277	270	341	361	260	331	368	373	290	236	267	169	99	178	165	215	179	266	294	240	231	372	348	345
uc007cwa.1	AK019844	Mus musculus adult male testis cDNA, RIKEN full-length enriched library, clone:4930596I21 product:unclassifiable, full insert sequence.	460	1	1	4	1	1	0	0	1	4	1	2	6	0	2	0	3	1	1	0	2	4	3	2	4	5	7	2	1	7	6	1	1	1	2	3	1	2	1	4	0	5	3	2	4	4	6
uc007cwb.2	Dennd1b	DENN domain-containing protein 1B isoform 1	8205	53	122	141	128	130	133	176	155	194	189	199	127	20	105	117	181	154	148	185	163	182	167	281	278	351	370	265	335	380	386	296	244	279	172	102	182	171	217	184	269	297	252	238	381	358	353
uc007cwc.1	Crb1	crumbs homolog 1 precursor	4702	1	1	1	1	0	3	1	1	1	2	1	1	0	2	1	0	0	0	0	0	0	0	1	0	1	0	0	0	0	0	2	0	0	0	1	0	1	0	1	0	1	0	1	0	1	0
uc007cwd.1	Crb1	crumbs homolog 1 precursor	6111	1	1	2	1	0	3	1	1	1	2	2	1	0	1	0	1	0	0	0	0	0	0	1	0	0	0	0	0	0	1	3	0	1	0	0	1	1	1	1	0	1	0	1	0	2	0
uc007cwe.1	Crb1	RecName: Full=Crumbs homolog 1; Flags: Precursor;	3669	0	0	2	1	0	1	0	0	0	0	1	0	0	1	1	0	1	0	0	0	0	0	0	0	0	1	0	0	0	1	2	0	0	0	0	0	1	0	0	0	0	1	0	0	0	0
uc007cwf.1	Crb1	crumbs homolog 1 precursor	4793	0	0	2	1	0	2	0	0	0	0	1	0	0	1	1	0	1	0	0	0	0	0	0	0	0	1	0	0	0	1	4	0	0	0	1	0	1	0	1	0	1	0	0	0	0	0
uc007cwg.2	Zbtb41	zinc finger and BTB domain-containing protein	8362	96	165	171	196	218	207	284	243	272	266	280	243	36	188	166	260	233	192	232	212	169	215	365	431	446	528	375	447	432	421	257	271	329	213	120	193	187	217	246	280	319	243	191	361	334	339
uc007cwh.1	Aspm	abnormal spindle-like microcephaly-associated	9866	83	151	207	130	146	114	223	239	202	138	177	166	21	114	147	261	204	216	179	228	72	250	353	379	495	596	519	410	505	455	364	359	234	163	73	176	58	218	139	109	384	298	83	118	144	164
uc007cwi.1	Aspm	abnormal spindle-like microcephaly-associated	6071	38	74	120	64	76	66	126	121	101	73	84	76	14	57	63	132	110	106	94	130	46	121	187	209	234	283	245	204	242	239	197	175	115	88	45	106	25	110	72	56	203	155	46	64	70	70
uc007cwj.1	Asp	Mus musculus abnormal spindle (Asp) mRNA, complete cds.	3473	12	22	30	22	22	24	33	36	34	22	24	27	3	17	22	35	25	31	30	44	12	32	61	49	61	91	62	44	88	63	54	60	29	24	18	35	7	34	31	18	53	54	11	21	21	20
uc007cwk.2	F13b	coagulation factor XIII B chain	2378	0	0	0	0	0	0	0	0	0	0	0	0	0	1	0	0	1	0	0	1	0	1	0	0	0	0	0	3	0	0	0	0	0	0	0	0	0	0	0	0	0	0	0	0	0	0
uc007cwl.1	Cfhr1	complement factor H-related 1	1732	0	0	0	0	1	0	0	0	0	0	1	0	0	0	1	0	0	0	1	0	0	0	1	0	1	0	1	0	0	0	1	2	1	1	0	0	1	1	0	0	0	0	0	0	0	0
uc007cwm.1	AK015277	Mus musculus adult male testis cDNA, RIKEN full-length enriched library, clone:4930431N10 product:weakly similar to COMPLEMENT FACTOR H-RELATED PROTEIN 1 PRECURSOR (FHR-1) (H FACTOR-LIKE PROTEIN 1) (H-FACTOR LIKE 1) (H36) [Homo sapiens], full insert sequence.	1415	0	0	0	0	1	0	0	0	0	0	0	1	0	0	1	1	0	1	3	0	0	1	0	1	1	1	3	4	2	2	0	0	1	1	0	0	0	0	1	0	0	1	0	2	0	0
uc007cwn.2	EG214403	complement factor H-related protein C isoform 1	2887	0	0	0	0	0	0	0	0	0	1	1	0	0	2	2	0	0	0	2	0	0	0	2	2	4	4	6	6	2	5	2	4	2	1	0	1	0	3	1	4	3	3	3	4	0	1
uc007cwo.2	EG214403	complement factor H-related protein C isoform 2	2674	0	0	0	0	0	0	0	0	0	1	1	0	0	2	2	0	0	0	2	0	0	0	1	2	4	3	5	6	2	5	2	4	2	1	0	1	0	3	1	4	3	3	3	4	0	1
uc007cwp.2	BC026782	complement factor H-related protein B	1602	0	0	0	0	0	0	1	0	0	0	0	0	0	0	0	1	0	1	0	0	0	0	1	0	0	1	1	1	1	1	0	0	1	0	0	0	0	0	0	0	0	0	0	1	1	1
uc007cwq.1	Cfhrb_4/2	Mus musculus mRNA for putative complement factor H-related protein B precursor (Cfhrb_4/2 gene).	2275	1	0	0	0	0	1	1	0	0	0	1	0	0	0	0	1	0	0	0	0	0	1	1	0	0	1	3	1	1	2	0	1	1	0	0	0	2	0	0	0	0	0	0	1	1	1
uc007cwr.1	Cfhr2	SubName: Full=Complement factor H-related protein; Flags: Fragment;	2134	1	0	0	0	0	1	1	0	0	0	2	0	0	0	0	1	0	0	1	0	0	3	1	0	1	2	3	3	3	4	0	1	2	0	1	0	2	1	0	0	1	1	0	1	1	1
uc007cws.1	Cfh	complement factor H	4365	13	22	16	49	59	30	45	46	39	55	59	43	8	17	28	54	41	52	92	44	80	258	371	262	363	352	452	348	741	827	333	538	450	183	149	275	330	355	299	348	423	546	226	570	302	331
uc007cwt.1	Cfh	complement factor H	4194	13	22	16	49	59	30	45	46	39	55	59	43	8	17	28	54	41	52	92	44	80	258	371	262	363	352	452	348	741	827	333	538	450	183	149	275	330	355	299	348	423	546	226	570	302	331
uc007cwu.1	Cfh	Mus musculus 0 day neonate kidney cDNA, RIKEN full-length enriched library, clone:D630023O13 product:complement component factor h, full insert sequence.	3415	3	7	2	17	18	8	21	17	19	23	15	16	0	9	13	14	9	23	33	16	30	94	124	95	146	144	208	179	278	315	116	228	164	57	67	97	116	147	129	121	137	188	81	239	129	142
uc007cww.1	Kcnt2	SubName: Full=Putative uncharacterized protein; Flags: Fragment;	1323	1	0	0	0	0	1	0	0	1	0	0	3	1	0	1	1	1	1	0	1	3	3	4	1	3	2	3	3	5	5	0	4	4	1	0	2	0	4	4	2	3	2	0	3	0	4
uc007cwx.1	Cdc73	parafibromin	2678	39	73	110	103	98	93	116	129	116	97	121	109	29	97	67	94	101	76	121	96	93	87	124	128	145	205	148	143	134	132	110	145	135	78	38	76	78	81	93	97	132	110	86	146	127	144
uc007cwy.2	B3galt2	beta-1,3-galactosyltransferase 2	4578	42	65	85	103	102	96	122	113	101	106	107	120	15	62	74	96	103	98	131	119	83	189	300	317	232	319	408	346	427	447	198	215	286	113	92	73	139	112	192	208	292	224	180	384	283	362
uc007cwz.1	Glrx2	glutaredoxin-2, mitochondrial isoform b	3506	17	42	53	39	43	38	64	59	72	56	70	52	13	39	38	53	45	40	66	59	35	28	57	68	65	81	65	61	53	69	47	53	73	44	13	19	30	44	47	55	46	63	35	53	56	65
uc007cxa.1	Glrx2	glutaredoxin-2, mitochondrial isoform a	3603	23	46	67	53	57	59	73	76	84	64	86	59	13	43	41	60	50	47	75	63	43	32	72	83	74	98	78	83	72	83	60	66	80	49	18	27	36	50	55	58	56	69	40	69	65	72
uc007cxb.1	Glrx2	glutaredoxin-2, mitochondrial isoform b	3482	22	44	60	52	54	53	70	73	78	61	80	56	13	41	39	56	49	45	71	61	41	31	67	76	70	91	73	79	66	82	55	66	79	47	15	24	35	49	52	57	54	67	40	64	63	70
uc007cxc.1	Glrx2	glutaredoxin-2, mitochondrial isoform b	3445	17	41	52	39	42	36	59	58	67	52	64	49	12	36	36	51	45	39	64	57	35	27	57	68	65	79	64	61	53	69	47	51	72	44	13	19	30	44	46	55	46	62	35	53	55	64
uc007cxd.1	Trove2	60 kDa SS-A/Ro ribonucleoprotein	8720	72	176	206	176	185	194	247	242	260	207	297	218	32	181	160	272	251	193	243	197	158	196	308	334	346	400	364	368	430	501	299	317	319	196	100	172	269	262	257	283	342	322	182	415	324	371
uc007cxe.2	Uchl5	ubiquitin carboxyl-terminal hydrolase isozyme L5	1851	51	90	126	120	139	142	157	176	167	125	142	125	16	135	101	126	126	109	159	102	91	90	120	146	164	225	196	187	153	145	119	104	119	72	22	58	85	71	97	68	119	111	58	120	91	90
uc007cxf.2	Uchl5	ubiquitin carboxyl-terminal hydrolase isozyme L5	1848	51	90	126	120	139	142	157	176	167	125	142	125	16	135	101	126	126	109	159	102	91	90	120	146	164	225	196	187	153	145	119	104	119	72	22	58	85	71	97	68	119	111	58	120	91	90
uc007cxg.2	Rgs2	regulator of G-protein signaling 2	3009	26	82	55	119	117	144	152	161	208	168	209	137	29	182	155	159	195	193	213	159	203	184	207	242	308	285	238	387	362	401	276	200	191	131	69	125	125	209	129	176	266	315	197	297	255	227
uc007cxh.1	Rgs13	regulator of G-protein signaling 13	1545	0	0	1	0	0	0	1	0	0	0	0	0	0	1	0	0	0	0	0	0	0	0	0	1	1	1	1	0	0	0	0	0	1	1	1	2	1	0	1	0	1	2	0	1	1	1
uc007cxi.1	Rgs13	regulator of G-protein signaling 13	1497	0	0	1	0	0	0	1	0	0	0	0	0	0	1	0	0	0	0	0	0	0	0	0	1	1	1	1	0	0	1	0	0	1	1	2	1	1	0	1	1	1	2	0	1	1	2
uc007cxj.2	Rgs1	regulator of G-protein signaling 1	1330	0	0	2	5	1	8	6	4	7	7	5	7	2	2	24	3	14	16	8	6	27	12	16	10	16	12	9	11	16	26	22	10	11	7	8	18	16	31	7	26	21	22	26	59	45	25
uc007cxk.1	Rgs1	RecName: Full=Regulator of G-protein signaling 1; Short=RGS1;	1626	0	0	2	5	1	8	6	4	7	8	6	7	2	2	24	3	14	18	8	7	30	14	18	10	17	15	12	11	18	30	23	10	11	8	9	21	16	31	7	27	22	21	28	60	50	26
uc007cxl.1	Rgs18	regulator of G-protein signaling 18	1859	2	2	1	1	7	5	4	5	5	8	2	6	0	6	9	10	7	4	12	6	21	52	46	71	63	59	64	105	68	83	39	43	41	18	18	30	25	47	24	52	47	51	18	57	51	32
uc007cxm.1	AK158929	Mus musculus visual cortex cDNA, RIKEN full-length enriched library, clone:K530010N24 product:unclassifiable, full insert sequence.	2304	2	1	2	1	2	3	0	3	2	4	3	1	0	3	2	1	2	3	1	4	0	1	4	2	3	5	6	3	1	6	0	1	1	2	1	1	0	1	4	3	4	6	1	5	1	1
uc007cxn.1	AK162963	Mus musculus visual cortex cDNA, RIKEN full-length enriched library, clone:K530010N24 product:unclassifiable, full insert sequence.	592	0	0	0	0	0	0	0	0	0	0	0	0	0	0	0	0	0	1	0	0	0	0	0	0	0	0	0	0	0	1	0	0	0	0	0	0	0	0	0	0	0	1	0	0	0	0
uc007cxo.2	Fam5c	family with sequence similarity 5, member C	3118	0	0	0	0	0	0	0	0	0	0	0	0	0	0	0	0	0	0	0	0	0	0	0	1	1	0	0	1	5	6	2	1	2	1	1	9	6	21	3	5	1	9	2	4	7	5
uc007cxp.2	Fam5c	family with sequence similarity 5, member C	2826	0	0	0	0	0	0	0	0	0	0	0	0	0	0	0	0	0	0	0	0	0	0	0	1	1	1	0	1	5	6	2	1	2	1	1	11	6	22	2	5	1	10	2	4	8	5
uc007cxq.2	Fam5c	family with sequence similarity 5, member C	2760	0	0	0	0	0	0	0	0	0	0	0	0	0	0	0	0	0	0	0	0	0	0	0	1	1	1	0	1	5	6	2	1	2	1	1	11	6	22	2	5	1	10	2	4	8	5
uc007cxr.1	Fam5c	SubName: Full=Putative uncharacterized protein;	3075	1	1	0	0	1	1	0	2	0	1	1	0	0	0	3	2	0	1	0	1	0	1	0	0	0	2	0	1	1	4	4	0	3	2	3	9	2	10	1	3	3	4	5	0	5	6
uc007cxs.1	AK042726	Mus musculus 7 days neonate cerebellum cDNA, RIKEN full-length enriched library, clone:A730019G07 product:unclassifiable, full insert sequence.	1491	0	0	0	0	0	0	0	0	0	0	0	0	0	0	1	0	0	0	0	1	0	0	1	0	1	0	0	0	0	2	0	1	0	0	0	0	0	0	0	0	0	0	0	0	1	1
uc007cxt.1	Pla2g4a	cytosolic phospholipase A2	2846	20	50	53	56	63	46	100	106	85	83	117	82	17	48	86	101	86	100	104	107	111	115	176	180	198	234	199	231	174	273	201	237	226	128	46	103	96	150	159	172	181	153	87	148	130	151
uc007cxu.2	7530420F21Rik	Mus musculus adult male eyeball cDNA, RIKEN full-length enriched library, clone:7530420F21 product:unclassifiable, full insert sequence.	1098	0	0	0	0	0	0	1	0	0	0	2	0	0	3	0	0	1	0	2	0	2	1	0	0	1	1	0	1	1	1	0	0	0	1	1	1	0	0	2	0	3	1	0	0	0	1
uc007cxv.1	Ptgs2	prostaglandin G/H synthase 2	4145	12	26	10	41	45	69	291	264	713	806	907	593	156	623	1746	217	1981	1089	1429	1296	1915	158	479	396	491	448	552	355	92	106	122	87	101	62	39	171	118	246	87	159	84	96	112	69	967	74
uc007cxw.1	Pdc	phosducin	1235	0	0	0	0	0	0	0	1	0	0	0	1	0	0	0	0	1	0	0	0	0	0	1	0	0	0	0	1	1	0	1	1	0	0	0	2	0	0	0	1	0	1	0	1	0	1
uc007cxx.2	Pdc	phosducin	3347	0	0	0	0	0	0	0	1	0	0	0	1	0	0	0	0	1	0	0	0	0	0	1	1	1	0	0	1	1	0	1	2	0	0	0	2	0	0	0	1	0	3	0	1	0	1
uc007cxy.1	BC003331	protein odr-4 homolog isoform 1	2810	30	62	77	82	76	57	98	110	103	93	128	93	15	60	96	113	105	82	115	97	93	145	198	229	272	253	231	252	288	291	235	186	211	113	91	120	134	191	137	167	211	210	139	212	182	212
uc007cxz.1	BC003331	protein odr-4 homolog isoform 1	3242	31	67	86	89	88	67	110	123	123	107	148	102	19	66	106	123	117	91	130	118	111	167	219	259	307	292	265	290	330	336	266	213	237	131	99	132	156	208	156	192	247	233	150	245	212	236
uc007cya.1	BC003331	protein odr-4 homolog isoform 2	3146	29	66	81	87	85	67	106	120	119	102	143	99	18	62	100	119	114	88	129	114	108	160	212	248	294	283	251	276	314	328	254	209	226	122	97	128	150	197	150	186	242	222	144	233	202	225
uc007cyb.2	Tpr	nuclear pore complex-associated protein Tpr	7550	251	515	600	671	698	656	855	898	953	796	895	824	139	637	687	839	775	724	925	758	799	1035	1358	1556	1760	1900	1746	1763	1541	1668	1255	1327	1257	750	408	799	809	838	861	1081	1307	1210	807	1285	1060	1258
uc007cyc.1	Tpr	nuclear pore complex-associated protein Tpr	2553	73	167	192	192	211	214	285	282	286	276	276	254	36	207	218	258	247	229	256	245	223	320	428	484	528	568	544	545	507	548	404	404	401	248	112	253	258	256	261	316	432	399	261	407	346	410
uc007cyd.1	Tpr	nuclear pore complex-associated protein Tpr	3959	135	282	358	375	386	369	494	484	527	435	489	457	72	361	384	452	439	410	487	439	428	577	764	830	987	1047	951	983	847	919	678	742	678	401	208	425	466	447	476	578	715	663	455	734	602	708
uc007cye.1	Tpr	SubName: Full=Tpr protein;	1969	61	130	129	175	166	164	227	241	241	195	239	211	38	161	180	234	192	181	251	179	210	262	326	422	421	472	437	448	378	406	325	329	326	208	113	218	203	210	235	294	339	306	200	322	253	293
uc007cyf.1	Tpr	SubName: Full=Tpr protein;	1895	51	116	115	163	148	148	202	215	216	166	214	186	36	146	155	208	174	164	216	157	187	241	295	377	370	423	391	387	338	371	290	284	295	190	102	197	184	183	205	256	302	267	176	280	219	251
uc007cyg.2	Prg4	proteoglycan 4 isoform 1	4278	14	21	19	28	35	51	39	45	107	84	97	87	23	56	68	80	83	100	195	100	144	276	297	372	437	459	453	454	294	367	114	101	53	32	30	145	280	45	28	92	230	151	42	51	34	53
uc007cyh.2	Prg4	proteoglycan 4 isoform 2	1884	13	16	19	24	25	39	31	32	79	67	76	53	14	40	50	61	66	62	134	64	98	201	232	305	356	353	359	374	227	272	93	71	48	26	20	98	194	34	21	67	176	125	33	45	28	38
uc007cyj.1	Hmcn1	hemicentin 1	18314	158	296	271	415	475	392	335	332	255	214	253	169	38	76	106	208	133	161	79	132	74	137	346	190	221	499	279	212	860	1063	545	587	867	470	231	271	762	224	474	542	568	319	451	1111	849	1120
uc007cyk.1	AK143102	Mus musculus 0 day neonate eyeball cDNA, RIKEN full-length enriched library, clone:E130102O10 product:unclassifiable, full insert sequence.	1660	1	2	1	2	1	0	2	0	0	1	0	0	1	1	1	0	0	2	0	0	0	0	2	0	1	2	0	0	3	9	3	3	2	1	2	0	3	0	1	4	2	1	2	11	1	1
uc007cyl.1	Hmcn1	SubName: Full=Hemicentin 1; SubName: Full=Hmcn1 protein; SubName: Full=Putative uncharacterized protein;	3400	5	17	13	22	32	15	21	21	15	8	17	11	2	4	8	12	6	13	5	10	6	8	25	13	9	29	16	8	53	77	51	44	70	35	10	12	59	11	41	39	24	21	38	70	47	66
uc007cym.1	Ivns1abp	influenza virus NS1A-binding protein homolog	2793	128	222	281	293	312	353	378	299	416	317	348	279	52	230	230	311	291	240	343	279	268	290	532	613	594	631	605	674	493	539	407	390	434	294	149	232	315	270	278	319	423	373	300	480	378	463
uc007cyn.1	Ivns1abp	influenza virus NS1A-binding protein homolog	3513	217	435	513	461	488	608	626	585	709	519	617	497	69	401	412	577	517	416	620	553	501	589	916	1026	1144	1183	1093	1180	826	983	675	739	801	507	270	430	627	534	453	623	762	705	532	884	772	872
uc007cyo.1	Ivns1abp	influenza virus NS1A-binding protein homolog	3387	208	416	489	442	471	584	600	561	678	500	594	474	66	383	394	557	493	400	593	531	477	564	871	995	1097	1134	1054	1117	793	952	643	695	766	485	256	412	607	511	428	602	739	670	506	839	736	832
uc007cyp.1	Ivns1abp	influenza virus NS1A-binding protein homolog	4475	256	480	586	545	594	722	735	660	807	601	714	552	85	450	485	662	580	470	700	615	566	658	1049	1164	1300	1331	1239	1340	948	1096	766	818	909	580	303	485	702	605	538	691	874	795	623	1012	865	976
uc007cyq.2	1200016B10Rik	hypothetical protein LOC66875	3668	17	56	53	66	71	68	79	74	74	65	77	63	10	59	48	61	62	62	90	68	61	70	98	93	149	128	116	109	127	124	101	87	105	55	29	70	98	58	77	73	99	94	71	120	105	117
uc007cyr.1	Trm1l	RecName: Full=TRM1-like protein;	1546	7	8	5	6	16	14	17	13	15	15	19	11	2	11	11	13	16	14	11	17	13	12	21	33	25	23	23	32	38	38	39	37	33	23	9	17	14	14	10	19	23	24	17	20	24	37
uc007cys.1	Trm1l	RecName: Full=TRM1-like protein;	3369	10	11	7	7	18	18	21	15	25	18	25	15	3	14	15	16	20	18	13	23	18	17	28	37	35	33	28	38	46	47	46	49	38	27	10	27	20	20	14	27	28	30	25	33	34	45
uc007cyt.1	1190005F20Rik	TRM1-like protein	1461	7	13	10	11	27	13	17	20	22	26	30	15	4	16	15	22	26	17	20	27	19	21	31	37	41	44	44	54	68	62	56	45	43	30	18	20	15	25	22	32	36	39	23	35	40	41
uc007cyu.1	1190005F20Rik	TRM1-like protein	2348	9	18	14	16	37	18	30	28	34	34	44	28	6	26	21	33	35	26	25	29	29	27	54	57	60	70	69	91	93	88	77	57	59	46	26	35	27	32	32	48	51	52	43	47	57	57
uc007cyv.2	1190005F20Rik	TRM1-like protein	2665	18	33	31	29	52	39	56	52	63	56	81	46	9	48	36	62	53	49	61	50	65	67	96	115	112	146	118	127	160	140	123	105	108	82	44	50	59	66	74	89	81	95	72	99	101	110
uc007cyw.2	Trm1l	RecName: Full=TRM1-like protein;	2463	17	29	30	28	49	37	51	47	60	54	80	43	9	46	34	59	50	47	59	48	62	66	94	110	108	140	110	121	152	136	118	99	101	78	43	49	57	66	73	88	75	92	70	98	98	107
uc007cyx.1	Rnf2	E3 ubiquitin-protein ligase RING2	3028	50	107	125	136	133	151	185	150	153	131	191	134	17	110	103	142	138	141	161	117	119	101	223	206	236	259	217	213	256	281	188	218	208	140	67	132	160	144	178	189	249	218	157	231	201	239
uc007cyy.1	Rnf2	E3 ubiquitin-protein ligase RING2	3212	50	108	126	137	136	153	185	151	155	132	193	134	17	113	104	145	139	141	162	118	120	103	226	207	240	264	220	216	260	282	193	227	209	142	67	134	161	145	179	190	252	224	158	233	206	241
uc007cyz.2	Fam129a	protein Niban	3939	46	86	92	82	95	124	110	118	154	139	159	99	22	104	105	154	152	80	138	119	148	188	271	219	333	303	301	372	346	353	225	325	301	131	93	187	123	201	142	247	273	272	195	326	239	260
uc007cza.2	Fam129a	protein Niban	3250	35	66	76	68	75	99	83	101	118	111	121	77	14	72	74	125	114	58	103	100	108	143	220	168	256	235	231	291	269	283	179	253	233	108	72	150	98	161	110	197	206	221	150	236	186	194
uc007czb.1	Edem3	ER degradation-enhancing alpha-mannosidase-like	4298	27	52	70	109	112	97	137	117	101	100	110	106	17	47	80	101	84	125	122	113	95	78	153	133	175	180	157	156	179	180	138	140	152	85	46	71	76	88	109	112	112	124	91	128	123	134
uc007czc.2	Edem3	ER degradation-enhancing alpha-mannosidase-like	6604	164	347	376	495	541	572	594	571	613	530	631	477	75	275	409	500	468	510	545	493	386	416	642	690	780	930	785	767	698	778	601	604	628	406	204	353	377	452	439	531	543	573	402	653	611	698
uc007czd.2	ENSMUSG00000073540	Mus musculus adult male testis cDNA, RIKEN full-length enriched library, clone:1700025G04 product:weakly similar to BG115G20.2 (NOVEL PROTEIN) (FRAGMENT) [Homo sapiens], full insert sequence.	2898	9	25	30	27	21	39	42	30	28	25	45	26	2	20	18	37	38	25	43	50	24	55	99	66	100	103	113	75	82	81	62	43	52	37	14	30	30	52	31	57	49	60	49	81	69	64
uc007cze.2	1700025G04Rik	hypothetical protein LOC69399	9754	26	75	97	88	77	107	112	88	117	103	122	93	13	75	63	103	114	81	108	103	72	140	248	183	242	283	271	243	249	210	166	149	173	97	54	83	80	119	115	162	152	165	102	218	192	203
uc007czf.2	Tsen15	tRNA-splicing endonuclease subunit Sen15	1132	3	1	3	6	3	3	5	8	3	12	9	7	4	12	6	4	8	6	6	4	5	19	9	16	18	14	24	21	29	23	11	17	13	8	12	8	4	10	7	12	12	11	4	19	16	14
uc007czg.2	Glt25d2	procollagen galactosyltransferase 2 precursor	4056	2	6	8	6	8	4	5	4	5	8	7	4	1	5	5	4	6	7	8	4	8	10	16	17	20	23	13	15	24	34	15	16	19	13	8	4	6	12	14	19	14	13	8	23	23	26
uc007czh.1	Rgl1	ral guanine nucleotide dissociation	3887	62	145	135	192	205	208	218	223	255	246	287	176	41	158	170	207	219	203	280	204	369	464	624	599	739	822	776	639	803	724	603	594	466	242	211	421	255	451	245	486	446	640	348	541	440	440
uc007czi.1	Apobec4	putative C->U-editing enzyme APOBEC-4	1566	0	1	1	0	1	0	0	1	1	0	1	1	0	0	0	1	1	0	0	1	0	1	0	2	1	1	0	1	1	0	1	0	0	0	0	0	0	0	0	2	2	0	0	1	2	0
uc007czj.2	Arpc5	actin-related protein 2/3 complex subunit 5	1897	86	179	245	268	257	243	480	429	474	486	531	405	62	299	370	484	471	448	485	465	576	578	848	947	1065	1078	1034	1158	932	1074	792	785	680	457	223	487	402	611	444	540	815	798	409	580	652	592
uc007czk.2	Arpc5	Mus musculus adult male small intestine cDNA, RIKEN full-length enriched library, clone:2010004J17 product:actin related protein 2/3 complex, subunit 5 (165 kDa), full insert sequence.	1394	62	130	177	181	173	166	327	282	328	345	383	290	49	229	283	369	345	350	363	329	419	421	635	716	741	764	726	784	654	740	570	550	475	325	177	373	295	463	322	394	567	569	293	398	454	418
uc007czl.1	AK188430	Mus musculus cDNA, clone:Y0G0111C24, strand:unspecified.	615	19	37	51	44	40	50	98	71	94	120	123	87	18	57	85	130	116	117	105	104	123	134	175	232	229	252	232	251	219	249	218	186	160	99	55	113	97	131	84	117	183	162	93	125	150	142
uc007czm.1	Ncf2	neutrophil cytosol factor 2	3229	3	6	4	15	9	11	48	39	62	70	90	56	14	54	83	56	75	68	84	68	220	170	194	215	261	226	244	348	238	217	199	138	101	56	58	146	74	133	58	117	137	175	113	131	201	102
uc007czn.1	Smg7	protein SMG7 isoform 1	5793	77	154	219	209	219	239	272	233	340	310	319	250	37	172	184	242	254	209	287	245	294	193	318	318	393	492	355	348	332	376	298	306	306	195	110	186	167	180	247	263	258	260	204	250	305	323
uc007czo.2	Smg7	protein SMG7 isoform 3	5791	78	166	228	218	230	261	287	241	352	333	339	271	39	182	197	252	260	222	304	266	299	209	334	332	413	517	379	375	349	400	329	324	322	209	116	189	173	190	257	276	282	277	215	273	325	339
uc007czp.2	Smg7	protein SMG7 isoform 2	5803	79	156	222	211	221	249	279	235	346	320	320	263	37	177	188	248	253	215	297	252	296	200	321	322	405	502	361	356	339	389	313	321	312	205	111	187	171	185	255	274	271	269	209	260	314	334
uc007czq.1	Nmnat2	nicotinamide mononucleotide adenylyltransferase	4523	7	10	12	17	20	20	17	15	26	23	28	13	9	19	7	15	14	10	18	10	16	13	13	14	24	31	22	24	13	29	11	25	10	21	6	6	12	7	7	10	12	17	8	15	12	7
uc007czr.1	Lamc2	laminin subunit gamma-2	5164	67	110	146	171	191	220	456	469	691	614	730	567	114	134	1542	1075	1371	1009	1135	955	1446	301	616	626	587	889	562	533	256	478	309	430	713	501	121	371	239	158	449	222	502	366	209	341	426	333
uc007czt.1	Lamc2	Mus musculus cDNA, RIKEN full-length enriched library, clone:I920167P15 product:laminin, gamma 2, full insert sequence.	2255	6	17	16	33	22	36	61	57	80	73	108	63	11	13	204	136	168	151	149	153	204	32	59	87	80	92	54	51	24	57	36	50	75	70	12	34	28	16	40	28	51	34	25	33	50	31
uc007czu.1	Lamc1	laminin subunit gamma-1 precursor	7622	243	487	589	695	775	843	835	835	1045	968	1177	882	142	565	682	846	905	763	1095	863	1053	1990	3328	2962	2877	3962	4024	3274	2811	3157	2112	2876	2702	1252	877	1670	1557	1596	1537	2285	2161	2054	1750	3764	2538	3029
uc007czv.2	E330020D12Rik	Mus musculus 2 days pregnant adult female ovary cDNA, RIKEN full-length enriched library, clone:E330020D12 product:unclassifiable, full insert sequence.	2605	2	2	2	1	1	2	0	4	6	2	0	2	1	3	2	6	3	2	0	0	5	3	8	10	4	4	9	10	5	4	7	5	2	2	2	2	4	1	1	4	3	3	0	4	1	6
uc007czw.2	E330020D12Rik	Mus musculus 2 days pregnant adult female ovary cDNA, RIKEN full-length enriched library, clone:E330020D12 product:unclassifiable, full insert sequence.	2827	2	2	1	1	1	1	0	3	4	2	3	2	1	4	2	7	3	3	0	2	7	6	15	18	11	9	19	23	12	9	13	8	7	3	4	8	5	5	5	11	11	10	12	11	7	12
uc007czx.1	1700012A16Rik	hypothetical protein LOC71836	2045	3	8	1	4	1	4	4	1	10	2	8	3	0	2	3	5	5	3	6	2	6	8	14	3	11	9	8	8	11	11	12	6	5	5	3	2	2	4	0	4	4	2	9	13	7	6
uc007czy.1	Dhx9	ATP-dependent RNA helicase A	4613	151	300	451	444	446	468	609	553	600	553	648	483	87	352	422	469	506	428	552	492	418	510	711	853	847	1071	971	838	655	823	647	712	679	406	212	387	404	411	526	503	733	595	405	653	501	626
uc007czz.1	Dhx9	Mus musculus 10, 11 days embryo whole body cDNA, RIKEN full-length enriched library, clone:2810480H04 product:DEAD (aspartate-glutamate-alanine-aspartate) box polypeptide 9, full insert sequence.	2502	103	214	288	297	292	344	453	380	406	374	462	337	56	256	289	318	362	291	383	338	297	346	511	591	635	739	667	602	475	598	440	480	480	288	139	269	284	285	375	372	502	424	294	459	353	459
uc007daa.1	Dhx9	ATP-dependent RNA helicase A	2357	96	207	275	288	279	324	436	362	385	353	446	320	53	244	271	301	347	274	357	313	284	323	471	560	608	688	635	569	453	566	417	456	461	270	131	251	269	271	356	355	468	399	275	433	332	440
uc007dab.1	Dhx9	SubName: Full=Putative uncharacterized protein;	2660	48	91	88	120	131	142	190	152	172	142	184	123	25	100	97	121	145	109	141	131	120	136	187	230	271	260	269	245	186	226	160	192	174	94	54	100	122	124	143	137	191	179	118	192	136	193
uc007dac.1	Npl	N-acetylneuraminate lyase	1403	18	28	39	44	47	45	73	67	64	79	71	58	9	18	48	78	61	52	63	62	58	222	359	309	438	400	526	393	368	428	209	210	153	67	49	87	87	129	70	110	216	226	60	106	117	64
uc007dad.1	Rgs8	regulator of G-protein signaling 8	5804	1	1	1	3	2	4	2	8	9	6	4	5	0	0	2	3	8	2	1	3	0	1	4	1	1	2	3	2	3	7	6	4	6	6	1	1	2	5	1	3	0	5	4	2	3	4
uc007dae.2	Rgs16	regulator of G-protein signaling 16	2335	17	23	16	13	29	40	24	28	47	32	33	24	3	27	35	24	37	29	30	32	42	46	83	77	98	97	104	108	62	62	66	42	56	30	26	103	51	70	23	66	60	46	41	51	49	59
uc007daf.1	Rnasel	2-5A-dependent ribonuclease	2530	7	8	9	23	27	20	38	36	54	65	61	56	13	36	48	63	46	42	59	61	137	220	247	199	313	265	315	332	389	411	233	266	224	101	91	124	126	170	114	262	229	272	151	236	204	175
uc007dag.2	Rnasel	2-5A-dependent ribonuclease	4758	12	12	13	28	33	34	55	56	91	94	97	80	18	49	75	94	67	64	104	81	210	358	389	318	489	425	462	518	619	633	369	411	347	156	153	207	198	292	196	399	359	431	227	349	279	274
uc007dah.1	Rnasel	2-5A-dependent ribonuclease	4150	7	8	11	25	28	21	41	42	54	61	65	59	15	37	50	65	47	43	63	60	140	226	259	214	315	275	317	339	405	418	239	274	238	106	92	128	129	175	118	260	232	287	158	246	206	185
uc007daj.2	Rnasel	2-5A-dependent ribonuclease	2768	6	4	7	11	11	20	29	29	49	47	50	33	12	23	34	43	39	33	62	34	107	200	193	175	268	241	225	276	317	318	192	212	175	73	79	119	99	160	106	204	185	219	110	173	133	143
uc007dak.1	AK029630	Mus musculus adult male testis cDNA, RIKEN full-length enriched library, clone:4930415K13 product:hypothetical protein, full insert sequence.	1746	0	0	1	0	0	0	0	0	0	0	0	0	0	0	0	1	0	1	1	0	0	0	1	5	1	3	2	3	0	2	1	1	2	1	2	1	0	0	2	2	1	1	0	1	0	1
uc007dal.1	Rgsl1	SubName: Full=Putative uncharacterized protein; Flags: Fragment;	2503	0	0	1	0	1	0	0	1	0	1	0	0	0	0	0	1	0	1	0	1	0	0	1	4	0	4	2	1	2	4	0	1	1	1	0	1	0	0	2	3	0	1	0	1	2	3
uc007dam.1	5830403L16Rik	epididymal protein e9-2	1654	0	0	0	0	0	0	0	0	0	1	0	0	0	0	1	0	0	0	1	0	0	0	1	0	0	0	0	0	1	2	0	0	0	0	0	1	0	0	0	0	0	2	0	0	1	0
uc007dan.1	AK044033	Mus musculus 10 days neonate cortex cDNA, RIKEN full-length enriched library, clone:A830082G19 product:weakly similar to CE9 PROTEIN [Canis familiaris], full insert sequence.	776	26	28	30	85	69	74	67	65	66	51	64	47	15	41	49	46	59	49	70	58	88	79	116	126	134	144	148	180	271	268	159	162	149	105	82	122	160	119	134	139	191	129	116	184	141	154
uc007dao.1	Gm5531	hypothetical protein LOC433365	2527	0	1	0	0	0	0	0	0	1	0	0	0	0	1	0	0	2	1	0	2	0	2	1	0	0	1	0	0	0	1	0	1	0	1	0	0	0	1	0	0	0	0	0	0	1	0
uc007dap.2	Teddm1	transmembrane epididymal protein 1	1415	0	0	0	0	1	2	0	1	0	1	0	0	0	0	0	0	1	0	0	0	0	0	1	0	0	1	0	0	0	0	0	1	0	0	0	2	0	0	1	1	0	0	1	1	2	3
uc007daq.1	Glul	glutamine synthetase	2782	197	346	329	689	658	626	662	707	560	558	635	503	69	360	455	587	594	563	810	566	801	886	1212	1231	1505	1610	1793	1608	2416	2727	1367	1434	1579	959	766	928	1389	1021	1126	1334	1686	1550	1094	1963	1472	1649
uc007dar.1	AK043564	Mus musculus 10 days neonate cortex cDNA, RIKEN full-length enriched library, clone:A830008E24 product:unclassifiable, full insert sequence.	545	0	1	0	0	0	0	0	0	0	0	0	0	0	0	0	1	0	0	0	0	0	0	0	0	0	0	0	1	0	1	0	0	0	1	0	0	0	0	0	0	0	0	0	1	0	0
uc007das.1	AK154552	Mus musculus 10 days neonate cortex cDNA, RIKEN full-length enriched library, clone:A830008E24 product:unclassifiable, full insert sequence.	5226	0	1	4	1	3	1	2	1	6	0	2	2	1	1	0	2	1	0	0	0	0	0	0	0	2	0	0	3	0	2	1	0	1	2	1	1	1	1	2	3	4	1	3	2	1	0
uc007dat.1	AK019628	Mus musculus adult male testis cDNA, RIKEN full-length enriched library, clone:4930452N14 product:unclassifiable, full insert sequence.	613	0	0	0	0	1	0	0	0	1	0	1	0	0	0	0	0	0	0	0	0	0	0	0	0	0	0	0	0	1	0	0	0	0	0	0	0	0	0	0	0	0	0	0	0	0	0
uc007dau.1	AK015950	Mus musculus adult male testis cDNA, RIKEN full-length enriched library, clone:4930532M18 product:unclassifiable, full insert sequence.	481	0	0	0	0	0	0	0	0	0	0	0	0	0	0	0	0	0	0	0	0	0	0	0	0	0	0	0	0	0	0	0	0	0	0	0	0	0	0	1	0	0	0	0	0	0	0
[truncated: 53,574 more rows]
[truncated: 64 more columns]

## Sheet: Legend
Placebo treated (Untreated)
[truncated: 2 more rows]
