# Supplementary material for: Deep Sequencing Transcriptome Analysis of Murine Wound Healing: Effects of a Multicomponent, Multitarget Natural Product Therapy-Tr14
Source: Front Mol Biosci. 2017 Aug 17;4:57. doi: 10.3389/fmolb.2017.00057 (PMC5572416; doi:10.3389/fmolb.2017.00057)
Supplement: Supplementary file 18 [file DataSheet1.zip › Supplementary Table 5B (S).xlsx]

## Sheet: RAW and RPKM
		Informative reads in sample ----->		8175086	8789804	11501958	11162692	8310378	12528463	13090665	9462749	11393030	13173274	4221446	5584362	5813832	7413305	889946	9642185	8510482	11033842	10356665	10518064	10572786	3094707	8038274	3464972	5311700	3967783	2931307	6893971	5800895	6160038	7211210	7244513	8494674	8660845	9331792	10136451	10877808	10151494	10061036	8995113	10190652
				RAW																																									RPKM
Genes	Name	Description	Length of exons	12HS2	12HS3	12HS4	12HS5	12HS6	24HS1	24HS2	24HS3	24HS4	24HS5	36HS1	36HS2	36HS3	36HS4	36HS5	36HS6	72HS1	72HS2	72HS3	72HS4	72HS5	72HS6	96HS2	96HS3	96HS4	96HS5	96HS6	120HS1	120HS2	120HS3	120HS4	120HS5	120HS6	120HS7	192HS1	192HS2	192HS3	192HS4	192HS5	192HS6	192HS7	12HS2	12HS3	12HS4	12HS5	12HS6
uc007aet.1	mKIAA1889	Mus musculus 12 days embryo female ovary cDNA, RIKEN full-length enriched library, clone:6620402H21 product:unclassifiable, full insert sequence.	3608	3	1	2	2	1	5	3	3	4	6	3	1	1	9	2	3	2	4	7	8	9	0	20	8	10	2	3	5	3	7	6	6	5	2	3	5	6	7	7	4	3	0.10171	0.0315322	0.0481939	0.0496586	0.0333513
uc007aeu.1	Xkr4	XK-related protein 4	3634	2	3	5	1	8	8	9	2	13	11	5	6	8	13	1	4	7	7	9	10	17	3	11	10	16	1	5	15	7	5	10	8	8	3	7	8	16	13	17	7	6	0.0673213	0.0939198	0.119623	0.0246517	0.264901
uc007aev.1	AK149000	Mus musculus 2 days neonate sympathetic ganglion cDNA, RIKEN full-length enriched library, clone:7120441D17 product:unclassifiable, full insert sequence.	2257	2	0	0	0	2	0	3	0	5	3	2	0	0	0	1	2	0	2	1	2	3	0	2	3	4	2	2	6	2	2	3	3	2	1	3	2	7	3	2	5	1	0.108394	0	0	0	0.10663
uc007aew.1	Rp1	oxygen-regulated protein 1 isoform 2	3047	0	2	4	1	0	1	1	1	1	0	0	0	0	0	0	0	0	1	0	0	0	2	0	0	1	0	0	0	0	0	1	0	0	1	1	0	1	0	0	0	1	0	0.0746755	0.114134	0.0294008	0
uc007aex.2	Rp1	oxygen-regulated protein 1 isoform 1	7508	0	4	10	3	2	3	1	1	1	0	0	0	0	1	1	0	0	1	0	0	1	3	2	0	1	0	1	1	1	1	1	3	1	1	0	2	1	0	1	0	1	0	0.0606117	0.115799	0.0357955	0.0320542
uc007aey.1	Sox17	transcription factor SOX-17	2377	26	45	40	37	37	45	40	35	30	41	19	25	12	20	1	41	45	39	49	55	63	4	8	5	7	7	8	20	16	24	21	37	37	38	24	35	36	33	34	15	39	1.33799	2.15379	1.46305	1.39445	1.87306
uc007aez.1	Sox17	transcription factor SOX-17	3130	27	43	39	41	35	47	48	33	33	45	19	24	10	19	2	45	50	43	64	59	77	3	11	6	8	11	9	20	22	24	24	41	43	43	30	47	43	41	42	26	52	1.05518	1.56295	1.0833	1.17347	1.34556
uc007afa.1	Sox17	transcription factor SOX-17	2763	24	35	35	35	31	34	42	29	30	40	16	20	9	17	2	41	41	38	56	51	67	2	9	6	7	11	8	16	15	20	17	32	36	35	28	41	32	32	40	24	44	1.06252	1.44115	1.10132	1.1348	1.35008
uc007afb.1	Sox17	transcription factor SOX-17	1956	21	35	32	32	29	30	35	26	25	32	14	16	8	17	2	37	32	32	43	41	58	2	5	6	4	8	8	15	10	19	16	29	30	32	23	31	26	27	32	18	35	1.31328	2.03573	1.42236	1.46559	1.78406
uc007afc.1	Sox17	transcription factor SOX-17	2347	24	43	37	39	33	44	41	30	29	37	17	20	9	20	2	41	41	37	52	49	68	3	7	6	5	8	9	20	17	23	23	38	37	40	25	38	38	37	35	20	43	1.25085	2.08438	1.37062	1.48862	1.69192
uc007afd.2	Mrpl15	39S ribosomal protein L15, mitochondrial isoform	1918	47	77	73	76	66	63	68	45	70	86	21	46	20	83	2	62	45	57	46	81	64	16	34	12	31	24	16	50	46	50	74	82	110	97	89	76	132	95	86	69	107	2.99748	4.56734	3.30904	3.54974	4.14071
uc007afe.2	Mrpl15	Mus musculus adult male brain cDNA, RIKEN full-length enriched library, clone:0710007O18 product:mitochondrial ribosomal protein L15, full insert sequence.	1763	24	52	40	35	46	37	47	20	49	46	11	27	14	51	1	27	24	43	31	50	40	7	26	6	23	14	16	30	35	29	42	53	71	60	54	50	84	56	52	42	72	1.6652	3.35561	1.97259	1.77847	3.13968
uc007aff.2	Mrpl15	39S ribosomal protein L15, mitochondrial isoform	4203	95	153	156	150	112	142	109	91	118	150	54	78	35	142	7	114	87	119	100	156	130	22	62	27	50	37	33	76	71	66	121	131	160	152	131	122	190	138	130	119	166	2.76485	4.14145	3.22696	3.19715	3.20655
uc007afg.1	Lypla1	acyl-protein thioesterase 1	2355	37	41	44	29	32	71	84	51	55	74	17	19	24	44	3	60	41	47	52	71	77	7	55	17	29	25	18	63	72	67	84	111	110	135	117	154	153	128	127	152	133	1.92185	1.98068	1.62439	1.10316	1.63508
uc007afh.1	Lypla1	acyl-protein thioesterase 1	2433	184	241	245	225	196	313	375	244	303	326	121	135	117	277	25	313	226	282	259	365	343	39	219	94	183	130	94	128	170	170	206	228	268	302	309	332	421	317	298	338	338	9.25089	11.2693	8.75492	8.2846	9.69378
uc007afi.2	Tcea1	transcription elongation factor A protein 1	2671	30	42	53	47	29	52	65	47	58	65	21	21	17	35	3	46	37	42	44	50	57	7	46	28	35	19	10	21	23	15	29	25	50	39	54	51	59	49	42	53	64	1.3739	1.78894	1.72516	1.57636	1.30648
uc007afk.2	Rgs20	regulator of G-protein signaling 20 isoform 2	1665	4	5	6	4	2	9	20	0	6	8	1	4	9	2	0	3	1	3	1	7	2	1	29	12	11	4	7	9	2	1	1	1	6	3	6	4	3	21	10	25	5	0.293869	0.341646	0.313303	0.215217	0.144542
uc007afl.2	Rgs20	regulator of G-protein signaling 20 isoform 1	2125	4	5	6	4	2	5	15	0	5	9	1	4	7	2	0	3	1	3	1	6	1	1	26	11	7	3	7	8	2	1	1	1	6	3	5	2	3	19	9	25	5	0.230255	0.26769	0.245483	0.168629	0.113253
uc007afm.1	Atp6v1h	V-type proton ATPase subunit H	2309	95	102	119	127	75	102	134	83	116	134	41	73	38	70	6	95	57	82	84	101	83	18	80	37	55	33	26	81	53	77	74	96	110	111	143	150	149	133	122	162	142	5.03277	5.02571	4.48076	4.92732	3.90856
uc007afn.1	Atp6v1h	V-type proton ATPase subunit H	1976	234	256	306	278	223	285	310	183	296	327	116	142	90	174	15	243	118	185	166	234	188	44	134	87	125	82	73	189	134	168	169	211	253	279	338	341	371	318	294	386	323	14.4856	14.7392	13.4636	12.6034	13.5799
uc007afo.1	Oprk1	kappa-type opioid receptor	1410	0	1	0	0	0	0	0	0	0	0	0	0	0	0	0	0	0	0	0	0	0	1	0	0	0	0	0	0	0	0	0	0	0	0	0	1	0	1	0	0	0	0	0.0806867	0	0	0
uc007afp.1	Oprk1	kappa-type opioid receptor	1440	0	1	0	0	0	0	0	0	0	0	0	0	0	0	0	0	0	0	0	0	0	1	0	0	0	0	0	0	0	0	0	0	0	0	0	1	0	1	0	0	0	0	0.0790057	0	0	0
uc007afq.1	Oprk1	kappa-type opioid receptor	3040	0	1	0	1	0	0	0	0	0	0	0	0	0	0	0	0	0	0	0	0	0	0	0	0	0	0	0	0	2	0	0	0	0	0	0	1	1	2	0	1	1	0	0.0374237	0	0.0294685	0
uc007afr.2	Rb1cc1	RB1-inducible coiled-coil protein 1	7046	309	333	420	459	365	413	542	334	411	565	156	248	224	311	35	375	364	519	520	503	569	81	638	290	341	214	182	327	280	262	384	424	475	444	529	556	679	602	569	557	630	5.36443	5.37678	5.18245	5.83581	6.23346
uc007afs.1	Rb1cc1	RB1-inducible coiled-coil protein 1	5945	219	235	286	329	246	268	382	238	267	421	108	170	160	205	27	288	271	370	378	384	401	63	478	222	256	155	123	207	171	157	215	246	268	260	331	327	395	371	340	334	365	4.50609	4.49714	4.18256	4.95764	4.97923
uc007aft.2	CC1	Mus musculus CC1 mRNA for coiled-coil protein, complete cds.	2612	51	51	69	64	68	104	93	59	81	103	23	44	31	59	5	57	74	101	97	97	106	16	105	47	65	39	37	64	70	56	90	100	111	103	112	122	135	144	125	117	153	2.38839	2.22135	2.2967	2.19502	3.13267
uc007afu.2	CC1	Mus musculus CC1 mRNA for coiled-coil protein, complete cds.	2128	38	35	53	40	39	80	66	41	62	74	14	32	13	48	2	35	58	73	77	65	86	11	64	32	51	28	31	40	40	29	51	73	61	58	76	74	79	98	76	74	102	2.18434	1.87119	2.16537	1.68391	2.20532
uc007afv.2	Fam150a	hypothetical protein LOC620393	858	0	0	0	0	0	1	0	0	1	0	0	1	0	1	0	0	0	1	0	0	0	1	1	0	0	0	0	0	0	0	0	0	2	0	0	0	2	2	0	0	0	0	0	0	0	0
uc007afw.1	St18	suppression of tumorigenicity 18 protein	5898	1	0	1	3	3	13	8	4	2	16	4	13	5	4	0	11	9	20	9	6	12	5	7	1	0	4	2	11	8	9	8	11	8	12	13	22	24	17	17	9	20	0.0207397	0	0.0147409	0.0455667	0.0612062
uc007afx.1	St18	suppression of tumorigenicity 18 protein	5820	1	0	1	3	3	13	8	4	2	16	4	13	5	4	0	11	9	20	9	6	12	5	7	1	0	4	2	11	8	9	8	11	8	12	13	21	24	17	17	9	20	0.0210177	0	0.0149384	0.0461774	0.0620265
uc007afy.1	St18	suppression of tumorigenicity 18 protein	5862	1	0	1	2	3	12	8	3	1	15	4	13	3	4	0	10	8	20	10	5	12	5	7	1	0	4	2	11	8	9	8	11	8	12	13	21	22	15	18	7	19	0.0208671	0	0.0148314	0.0305644	0.0615821
uc007afz.1	St18	suppression of tumorigenicity 18 protein	5784	1	0	1	2	3	12	8	3	1	15	4	13	3	4	0	10	8	20	10	5	12	5	7	1	0	4	2	11	8	9	8	11	8	12	13	20	22	15	18	7	19	0.0211485	0	0.0150314	0.0309765	0.0624126
uc007aga.1	St18	suppression of tumorigenicity 18 protein	5711	1	0	1	2	3	12	8	3	1	15	4	13	3	4	0	10	8	20	10	5	12	5	7	1	0	4	2	11	8	9	8	10	8	12	13	20	22	15	18	7	19	0.0214188	0	0.0152236	0.0313725	0.0632104
uc007agb.1	Pcmtd1	protein-L-isoaspartate O-methyltransferase	5232	165	200	268	240	195	388	376	189	253	354	89	155	102	197	18	239	367	599	562	547	476	72	479	246	288	190	140	242	222	271	330	340	443	348	460	534	663	524	479	415	524	3.85766	4.34894	4.45344	4.10936	4.48483
uc007agc.1	Pcmtd1	protein-L-isoaspartate O-methyltransferase	4810	137	162	212	195	166	337	324	159	203	312	77	131	82	174	18	210	311	509	476	459	397	60	408	210	247	156	117	201	185	228	279	287	366	291	383	436	549	428	401	342	443	3.48404	3.83169	3.83194	3.63179	4.15281
uc007agd.1	Pcmtd1	protein-L-isoaspartate O-methyltransferase	5217	134	169	218	197	166	344	314	174	200	312	78	126	80	175	18	225	322	540	477	486	415	65	413	213	255	157	126	207	186	227	275	290	357	283	375	417	537	418	417	339	425	3.14189	3.68542	3.63299	3.3828	3.82883
uc007age.1	AK043789	Mus musculus 10 days neonate cortex cDNA, RIKEN full-length enriched library, clone:A830033B12 product:ENV POLYPROTEIN PRECURSOR (COAT POLYPROTEIN) [CONTAINS: SURFACE PROTEIN; TRANSMEMBRANE PROTEIN] homolog [Mouse intracisternal a-particle], full insert sequence.	1261	1	0	3	3	0	0	1	0	0	2	0	1	2	1	0	0	0	0	3	0	0	0	0	1	0	0	0	1	1	2	1	0	0	0	0	1	1	0	1	0	0	0.0970047	0	0.20684	0.213126	0
uc007agf.1	AK142999	Mus musculus 10 days neonate cortex cDNA, RIKEN full-length enriched library, clone:A830033B12 product:ENV POLYPROTEIN PRECURSOR (COAT POLYPROTEIN) [CONTAINS: SURFACE PROTEIN; TRANSMEMBRANE PROTEIN] homolog [Mouse intracisternal a-particle], full insert sequence.	631	3	2	5	4	0	1	3	2	0	2	0	0	1	1	0	0	0	1	1	0	0	0	1	1	0	1	0	1	0	1	0	0	0	0	0	2	2	1	1	0	0	0.581567	0.360596	0.68892	0.567887	0
uc007agg.1	Sntg1	gamma-1-syntrophin	1628	0	1	0	0	0	0	0	1	0	0	0	0	0	0	0	1	0	1	2	1	0	0	0	0	0	0	0	1	1	0	0	1	2	1	1	1	0	0	0	0	0	0	0.0698822	0	0	0
uc007agh.1	Sntg1	gamma-1-syntrophin	4193	0	1	0	1	0	0	2	1	1	0	1	0	0	0	0	1	0	0	3	2	0	0	0	0	0	0	0	1	2	1	0	3	2	2	1	2	1	0	0	1	1	0	0.0271329	0	0.0213652	0
uc007agi.1	Sntg1	gamma-1-syntrophin	4190	0	1	0	1	0	0	2	1	1	0	1	0	0	0	0	1	0	0	3	2	0	0	0	0	0	0	0	1	2	1	0	3	2	2	1	2	1	0	0	1	1	0	0.0271523	0	0.0213805	0
uc007agj.1	Sntg1	gamma-1-syntrophin	4139	0	1	0	1	0	0	2	1	1	0	1	0	0	0	0	1	0	0	3	2	0	0	0	0	0	0	0	1	2	1	0	3	2	2	1	2	1	0	0	1	1	0	0.0274869	0	0.0216439	0
uc007agk.2	Rrs1	ribosome biogenesis regulatory protein homolog	2048	132	171	196	170	131	204	189	100	180	162	57	71	65	119	7	130	55	104	61	127	115	17	36	21	45	21	30	48	35	33	47	48	68	83	71	76	81	74	77	121	95	7.88409	9.4992	8.32059	7.43618	7.69698
uc007agl.2	Adhfe1	hydroxyacid-oxoacid transhydrogenase,	3139	10	29	35	23	19	50	26	20	38	32	15	6	3	24	0	21	34	83	29	78	20	7	18	5	7	10	9	40	32	37	69	52	55	43	48	68	83	57	67	48	101	0.389687	1.05106	0.969404	0.656398	0.728352
uc007agm.2	Adhfe1	RecName: Full=Hydroxyacid-oxoacid transhydrogenase, mitochondrial; Short=HOT; EC=1.1.99.24; AltName: Full=Alcohol dehydrogenase iron-containing protein 1; Short=ADHFe1; Flags: Precursor;	3098	10	29	35	23	19	50	26	20	38	32	15	6	3	24	0	21	34	82	29	77	19	7	18	5	7	10	9	40	31	37	68	51	55	42	48	67	82	57	66	48	99	0.394845	1.06497	0.982234	0.665086	0.737992
uc007agn.2	2610203C22Rik	Mus musculus adult male tongue cDNA, RIKEN full-length enriched library, clone:2310007M24 product:unclassifiable, full insert sequence.	1245	5	6	8	8	5	26	7	5	9	9	3	4	2	7	0	7	1	19	5	27	8	5	4	3	4	1	3	4	8	14	24	24	19	19	22	17	25	15	16	13	27	0.491257	0.54828	0.558662	0.575641	0.483259
uc007ago.2	2610203C22Rik	Mus musculus adult male tongue cDNA, RIKEN full-length enriched library, clone:2310007M24 product:unclassifiable, full insert sequence.	509	2	4	3	6	3	10	5	4	3	6	0	3	0	3	0	8	3	8	13	11	6	3	6	2	2	3	1	7	2	4	6	9	12	7	7	10	6	10	7	3	3	0.48064	0.894052	0.512427	1.056	0.709223
uc007agp.1	3110035E14Rik	hypothetical protein LOC76982	3187	5	11	8	6	8	20	16	12	7	21	4	15	1	9	3	18	43	41	81	21	16	1	27	5	6	15	3	13	7	10	8	12	14	21	19	5	14	11	15	5	8	0.191909	0.392673	0.218241	0.168655	0.302056
uc007agq.1	Mybl1	myb-related protein A	3560	6	8	6	11	8	10	10	10	14	18	5	9	13	11	1	10	14	24	17	24	21	5	16	9	6	5	10	13	8	5	14	8	12	21	20	14	16	11	19	8	5	0.206162	0.255659	0.146531	0.276805	0.270408
uc007agr.1	AK031819	Mus musculus 13 days embryo male testis cDNA, RIKEN full-length enriched library, clone:6030423O15 product:unclassifiable, full insert sequence.	3799	146	175	282	182	147	387	270	227	328	264	100	109	78	182	19	236	226	327	308	313	285	31	169	83	105	130	68	110	99	121	167	149	187	181	219	191	251	183	189	148	225	4.70101	5.2407	6.45369	4.29174	4.65615
uc007ags.1	Vcpip1	deubiquitinating protein VCIP135	5174	539	540	890	606	415	1065	843	764	1117	798	354	338	281	474	57	709	564	854	799	812	761	119	458	201	271	326	146	339	287	379	416	452	523	572	582	569	727	498	569	447	577	12.743	11.8738	14.9552	10.4925	9.65164
uc007agt.1	AK006607	Mus musculus adult male testis cDNA, RIKEN full-length enriched library, clone:1700034P13 product:unclassifiable, full insert sequence.	2255	116	90	161	103	59	162	145	130	163	145	57	61	56	84	7	103	84	124	112	122	130	29	65	22	29	42	21	45	51	53	61	78	88	95	84	99	130	91	99	78	115	6.29244	4.54064	6.20737	4.09187	3.14836
uc007agu.1	Sgk3	serine/threonine-protein kinase Sgk3	5515	172	171	269	214	125	411	278	214	363	341	126	105	104	186	20	256	139	215	210	249	249	31	159	73	117	77	91	107	142	118	175	179	229	277	282	304	270	238	264	319	245	3.81497	3.52754	4.24067	3.47616	2.72737
uc007agv.1	Sgk3	serine/threonine-protein kinase Sgk3	5408	172	171	265	213	124	408	277	214	361	339	124	105	100	184	20	255	139	214	210	249	248	31	158	72	117	77	91	107	141	117	174	178	228	276	281	303	269	237	260	319	244	3.89045	3.59733	4.26027	3.52837	2.75908
uc007agw.1	Sgk3	serine/threonine-protein kinase Sgk3	5737	176	174	272	216	125	415	283	215	367	347	128	105	105	187	21	259	144	219	217	256	254	32	162	74	118	78	94	111	144	120	176	180	233	281	286	307	271	239	269	320	246	3.75263	3.45053	4.12204	3.37287	2.62183
uc007agx.1	Sgk3	serine/threonine-protein kinase Sgk3	5396	169	169	260	209	121	402	271	210	348	332	120	105	96	179	19	253	136	212	203	242	240	29	156	72	117	77	91	104	141	111	169	171	219	265	277	297	257	231	255	318	236	3.83109	3.56316	4.18919	3.46981	2.69832
uc007agy.1	Sgk3	serine/threonine-protein kinase Sgk3	5443	169	169	262	210	121	400	270	211	348	333	120	104	96	178	19	254	136	212	204	242	240	29	156	73	117	78	92	104	139	111	169	171	218	263	274	293	255	231	255	317	236	3.79801	3.53239	4.18496	3.4563	2.67502
uc007agz.1	6030422M02Rik	minichromosome maintenance complex	2826	2	3	9	4	4	3	5	4	13	4	1	2	3	1	1	6	1	1	2	1	3	1	1	2	1	0	1	2	1	1	2	1	1	2	0	0	0	2	2	2	1	0.0865696	0.120773	0.276884	0.1268	0.170321
uc007aha.1	Snhg6	Mus musculus 18-day embryo whole body cDNA, RIKEN full-length enriched library, clone:1110008H02 product:unclassifiable, full insert sequence.	407	13	15	20	15	21	26	17	11	21	22	10	5	7	16	0	18	12	12	16	11	17	3	10	7	7	5	5	22	25	22	40	37	52	58	62	61	68	51	56	49	51	3.90712	4.19293	4.27232	3.30163	6.20875
uc007ahb.1	Lrrc67	leucine-rich repeat-containing protein 67	1417	2	0	4	3	0	1	1	3	3	2	0	0	2	0	0	2	1	0	0	0	0	1	0	0	0	0	0	0	0	0	0	0	0	1	0	1	1	1	0	0	0	0.17265	0	0.245425	0.189663	0
uc007ahc.1	Lrrc67	leucine-rich repeat-containing protein 67	1140	1	0	4	2	0	1	1	2	2	1	0	0	1	0	0	1	1	0	0	0	0	1	0	0	0	0	0	0	0	0	0	0	0	1	0	1	0	0	0	0	1	0.107301	0	0.305059	0.157165	0
uc007ahd.1	Lrrc67	leucine-rich repeat-containing protein 67	784	0	0	1	0	0	1	0	0	0	0	0	0	0	0	0	0	0	0	0	0	0	0	0	0	0	0	0	0	0	0	0	0	0	1	0	0	0	0	0	0	0	0	0	0.110895	0	0
uc007ahe.1	Cops5	COP9 signalosome complex subunit 5	1239	96	120	159	131	133	165	192	125	147	189	67	61	60	137	12	176	112	135	116	150	125	14	117	39	96	65	39	120	97	130	144	160	197	195	213	221	246	220	187	242	251	9.4778	11.0187	11.1572	9.47177	12.9169
uc007ahf.1	Cops5	COP9 signalosome complex subunit 5	2164	81	104	149	121	116	159	174	114	126	162	63	60	48	116	10	153	112	127	116	144	136	16	123	40	90	57	43	93	81	107	116	127	130	133	151	172	196	177	156	192	189	4.57863	5.4676	5.98628	5.00909	6.4503
uc007ahg.1	Cspp1	SubName: Full=Putative uncharacterized protein Cspp1;	2079	22	16	22	32	22	34	70	26	15	28	12	15	10	24	0	22	21	49	45	34	44	4	30	14	25	20	8	36	34	29	26	45	45	42	42	55	57	29	48	46	50	1.29442	0.875561	0.920018	1.37888	1.27335
uc007ahh.1	Cspp1	SubName: Full=MCG8324, isoform CRA_a; SubName: Full=Putative uncharacterized protein;	2174	46	44	49	55	57	68	73	48	54	73	22	27	17	32	6	62	67	64	77	83	89	12	48	31	56	36	20	60	54	43	64	59	74	85	81	101	100	62	75	72	96	2.58825	2.30258	1.95959	2.26639	3.15496
uc007ahi.1	Cspp1	centrosome and spindle pole associated protein	4354	70	76	106	94	84	118	117	79	105	124	26	64	42	78	9	99	106	127	116	142	133	28	94	47	68	63	34	127	104	117	123	137	178	181	168	206	239	162	187	160	216	1.96661	1.98585	2.11663	1.93406	2.32151
uc007ahj.1	Cspp1	SubName: Full=Putative uncharacterized protein;	2178	46	45	52	56	59	71	74	51	57	75	24	28	18	33	6	63	66	67	78	85	93	13	51	32	59	37	21	62	55	45	65	59	79	90	83	105	108	68	78	76	99	2.5835	2.35058	2.07574	2.30336	3.25967
uc007ahk.1	Cspp1	SubName: Full=MCG8324, isoform CRA_a; SubName: Full=Putative uncharacterized protein;	2162	46	45	53	55	59	70	75	51	57	75	23	27	17	33	6	63	66	64	77	84	91	13	49	32	59	37	21	61	54	44	64	58	79	90	82	104	103	66	78	75	98	2.60261	2.36798	2.13132	2.27897	3.28379
uc007ahl.1	Cspp1	SubName: Full=MCG8324, isoform CRA_a; SubName: Full=Putative uncharacterized protein;	2154	46	45	52	55	59	70	74	51	57	75	23	27	17	33	6	63	66	64	77	84	91	13	49	32	59	37	21	61	54	44	64	58	79	90	82	104	103	66	78	75	98	2.61228	2.37677	2.09887	2.28743	3.29599
uc007ahm.1	AK076931	Mus musculus adult male testis cDNA, RIKEN full-length enriched library, clone:4930558F10 product:unclassifiable, full insert sequence.	398	1	1	3	0	0	0	3	0	0	3	0	2	3	1	0	1	0	1	1	3	2	1	1	0	1	0	0	2	2	1	2	0	1	7	1	2	1	3	1	3	3	0.307344	0.28585	0.65534	0	0
uc007ahn.1	Arfgef1	brefeldin A-inhibited guanine	7042	574	493	751	743	556	743	949	684	837	889	284	457	480	478	70	696	527	704	687	600	720	155	834	327	498	286	257	461	389	355	424	411	572	617	688	659	657	676	662	687	659	9.97065	7.96474	9.27197	9.452	9.50075
uc007aho.1	AK134369	Mus musculus 13 days embryo male testis cDNA, RIKEN full-length enriched library, clone:6030446C19 product:hypothetical ARM repeat fold containing protein, full insert sequence.	3526	77	82	96	86	64	97	106	83	101	90	44	56	51	53	10	105	99	104	101	98	99	17	113	24	81	41	43	68	61	51	56	57	75	78	92	85	105	92	98	111	87	2.67126	2.64577	2.3671	2.18498	2.18412
uc007ahp.1	Arfgef1	brefeldin A-inhibited guanine	3124	302	251	402	385	282	406	480	364	437	473	156	245	278	252	36	363	265	363	334	302	359	90	449	189	252	161	123	229	211	194	227	218	328	338	347	370	364	370	367	366	388	11.8251	9.14079	11.1878	11.0403	10.8622
uc007ahq.1	Cpa6	carboxypeptidase A6 precursor	1930	3	4	9	10	5	3	10	8	13	3	0	4	5	3	0	2	5	1	9	4	4	2	6	5	1	2	3	2	5	5	6	4	12	8	14	14	10	10	6	5	10	0.190139	0.235789	0.405428	0.464166	0.31174
uc007ahr.1	Cpa6	RecName: Full=Carboxypeptidase A6; EC=3.4.17.1; Flags: Precursor;	1805	3	3	9	10	5	3	10	8	13	3	0	4	5	2	0	2	5	0	9	4	4	2	6	5	1	2	3	2	5	5	6	2	12	7	14	14	9	10	6	5	9	0.203307	0.189088	0.433504	0.496311	0.333328
uc007ahs.2	Prex2	phosphatidylinositol	11054	140	279	173	268	169	331	327	170	269	355	157	173	99	250	28	474	496	476	476	726	516	25	240	85	126	223	59	362	316	398	487	530	554	481	463	558	914	474	474	321	626	1.54923	2.87148	1.36068	2.17193	1.8397
uc007aht.1	Prex2	RecName: Full=Phosphatidylinositol 3,4,5-trisphosphate-dependent Rac exchanger 2 protein; Short=P-Rex2; Short=PtdIns(3,4,5)-dependent Rac exchanger 2; AltName: Full=DEP domain-containing protein 2;	1584	11	15	13	22	11	27	32	18	22	22	3	10	9	18	1	28	32	29	36	61	49	1	20	5	11	15	2	67	57	60	91	86	101	70	67	95	138	64	100	41	112	0.849464	1.07735	0.713537	1.24422	0.835635
uc007ahu.1	Prex2	SubName: Full=Putative uncharacterized protein;	2949	9	9	13	22	3	16	15	6	14	21	13	7	9	12	3	39	41	31	50	44	34	2	14	6	11	10	2	36	31	34	40	45	47	36	36	51	72	30	44	27	54	0.373315	0.347207	0.383263	0.668312	0.122412
uc007ahv.2	Prex2	phosphatidylinositol	6537	80	191	99	159	105	205	199	113	165	228	109	112	64	158	17	283	305	296	284	435	334	18	158	59	78	152	36	163	141	155	207	235	244	200	227	248	417	213	195	161	273	1.49699	3.32411	1.31669	2.17896	1.93281
uc007ahw.2	A830018L16Rik	hypothetical protein LOC320492 isoform 3	6815	0	0	0	1	0	2	2	0	0	1	0	0	0	0	0	0	2	9	0	7	3	1	5	0	3	0	0	2	1	2	4	7	2	0	3	3	6	5	5	6	4	0	0	0	0.0131451	0
uc007ahx.2	A830018L16Rik	hypothetical protein LOC320492 isoform 2	2780	0	0	0	0	0	0	0	0	0	1	0	0	0	2	0	0	1	7	0	2	1	0	2	0	1	0	0	1	0	1	2	1	0	0	0	2	4	4	3	3	1	0	0	0	0	0
uc007ahy.2	A830018L16Rik	hypothetical protein LOC320492 isoform 4	6168	0	0	0	1	0	1	1	0	0	1	0	0	0	0	0	0	2	7	0	7	3	1	5	0	2	0	0	2	1	2	4	7	2	0	3	3	5	3	5	6	3	0	0	0	0.014524	0
uc007ahz.1	A830018L16Rik	hypothetical protein LOC320492 isoform 2	654	0	0	0	0	0	0	0	0	0	0	0	0	0	1	0	0	0	1	0	0	0	0	1	0	0	0	0	0	0	0	1	0	0	0	0	0	2	3	0	0	0	0	0	0	0	0
uc007aia.2	Sulf1	extracellular sulfatase Sulf-1 precursor	4625	189	211	322	320	284	473	476	390	301	503	176	338	153	408	36	528	373	474	711	409	714	256	137	41	100	194	34	356	344	419	625	418	718	1051	814	715	1077	760	661	338	1211	4.99871	5.19029	6.05302	6.19825	7.389
uc007aib.2	Sulf1	extracellular sulfatase Sulf-1 precursor	4530	189	211	322	319	283	470	476	390	301	502	176	338	153	408	36	526	373	473	711	408	713	256	136	41	100	193	34	351	338	414	616	412	711	1039	794	709	1064	747	653	331	1197	5.10354	5.29914	6.17996	6.30846	7.5174
uc007aic.1	Sulf1	extracellular sulfatase Sulf-1 precursor	2660	57	60	86	101	90	148	138	122	87	151	53	108	32	98	10	145	111	140	220	121	201	92	48	16	29	63	9	123	120	153	204	153	238	355	311	267	373	296	233	123	427	2.6212	2.5662	2.8109	3.4015	4.07137
uc007aid.1	Sulf1	extracellular sulfatase Sulf-1 precursor	4609	174	192	296	307	270	434	421	363	279	470	160	309	136	381	31	479	345	443	699	388	659	243	129	41	96	194	31	344	334	413	609	422	720	1028	812	716	1048	756	650	338	1196	4.61796	4.73931	5.58359	5.96709	7.04914
uc007aie.1	Sulf1	Mus musculus 14, 17 days embryo head cDNA, RIKEN full-length enriched library, clone:3230401B12 product:SULFATASE FP homolog [Rattus norvegicus], full insert sequence.	2004	102	118	184	186	160	255	255	196	173	279	96	178	96	261	15	308	209	265	430	248	415	133	67	24	59	119	14	188	179	213	331	226	380	542	419	350	529	386	329	166	637	6.22601	6.69892	7.98267	8.31469	9.6073
uc007aif.1	Slco5a1	solute carrier organic anion transporter family,	8511	154	288	260	276	295	249	185	123	203	268	106	137	60	182	10	211	136	163	137	145	170	30	39	15	87	26	20	81	81	82	95	97	125	102	123	112	134	93	89	139	145	2.21334	3.84975	2.65596	2.90509	4.17081
uc007aig.1	Slco5a1	SubName: Full=Slco5a1 protein;	4752	55	101	84	90	97	90	48	33	65	97	34	49	17	57	3	71	47	57	57	50	46	15	10	5	24	11	5	27	31	30	49	40	43	42	54	47	63	43	38	45	48	1.41577	2.41805	1.53685	1.69667	2.45626
uc007aih.1	Slco5a1	SubName: Full=Slco5a1 protein;	4574	52	96	77	89	90	93	47	32	64	92	31	48	15	56	3	64	42	64	54	50	48	14	9	5	22	10	5	27	33	30	47	42	40	42	51	51	58	38	33	49	47	1.39064	2.38779	1.4636	1.74311	2.36769
uc007aii.1	Slco5a1	SubName: Full=Putative uncharacterized protein;	5123	56	105	86	97	101	96	53	34	70	101	34	51	18	60	3	71	49	67	57	52	50	15	11	5	26	11	5	31	36	35	53	45	46	46	59	55	69	47	38	52	53	1.33712	2.33177	1.45949	1.69621	2.37234
uc007aik.1	Prdm14	PR domain containing 14	2593	2	1	1	0	2	0	1	3	0	1	0	4	4	1	0	0	0	1	2	0	0	1	0	1	0	0	0	0	0	1	0	1	0	0	0	1	1	0	0	1	0	0.0943485	0.0438751	0.0335294	0	0.0928125
uc007ail.1	Ncoa2	nuclear receptor coactivator 2 isoform b	8117	334	410	448	503	266	428	532	404	486	530	144	233	280	256	36	363	316	463	424	365	367	115	337	135	196	156	132	335	241	257	270	272	346	372	372	410	384	383	392	403	347	5.03337	5.74658	4.79856	5.55141	3.94335
uc007aim.1	Ncoa2	nuclear receptor coactivator 2 isoform a	8213	344	409	453	508	272	454	553	420	501	558	148	233	293	268	37	373	327	478	448	378	375	115	354	131	197	168	137	353	253	266	279	281	355	393	391	437	407	395	408	435	354	5.12347	5.66555	4.7954	5.54106	3.98516
uc007ain.1	Ncoa2	nuclear receptor coactivator 2 isoform b	8006	338	406	446	502	265	445	534	411	493	542	144	230	289	259	37	360	311	463	434	362	368	112	338	129	189	162	131	340	243	260	271	269	347	379	372	417	394	384	398	411	349	5.16427	5.76941	4.84337	5.61719	3.98299
uc007aio.1	Ncoa2	nuclear receptor coactivator 2 isoform a	3429	134	126	177	182	93	195	201	151	190	216	71	79	108	123	10	170	136	221	187	178	167	56	160	54	86	64	62	174	125	132	145	137	187	215	195	235	200	185	204	232	164	4.78019	4.18046	4.48781	4.75483	3.26358
uc007aip.1	Ncoa2	nuclear receptor coactivator 2 isoform b	3858	129	125	182	180	90	192	188	145	191	207	69	82	113	120	10	161	127	214	174	170	163	54	148	53	78	61	56	167	122	131	140	130	182	211	179	219	198	178	204	213	165	4.09011	3.68611	4.10145	4.17966	2.80711
uc007aiq.1	Ncoa2	SubName: Full=Putative uncharacterized protein;	2954	48	57	97	86	32	102	88	61	68	109	23	38	47	52	4	75	77	119	83	84	83	21	63	38	49	28	37	70	58	61	68	65	92	90	97	114	91	92	108	90	91	1.98764	2.19526	2.85489	2.60807	1.30352
uc007air.1	Ncoa2	SubName: Full=Putative uncharacterized protein;	2890	43	40	74	60	26	80	70	52	57	72	23	26	39	35	3	43	45	83	71	54	64	14	41	23	25	29	30	66	44	46	52	51	78	74	77	92	76	75	89	81	83	1.82003	1.57465	2.22619	1.85988	1.08257
uc007ais.1	AK171953	Mus musculus 10 days neonate medulla oblongata cDNA, RIKEN full-length enriched library, clone:B830028E17 product:unclassifiable, full insert sequence.	3467	41	41	34	35	27	53	53	32	52	60	8	29	14	36	3	43	34	59	46	68	69	7	35	18	19	12	18	31	28	21	30	32	36	45	38	35	40	47	43	32	21	1.44656	1.3454	0.852616	0.904368	0.937107
uc007ait.1	Tram1	translocating chain-associated membrane protein	2888	637	670	759	705	518	919	1036	534	794	1013	299	345	387	769	72	790	622	687	683	802	760	184	693	248	324	292	159	459	408	483	617	643	903	978	958	977	1169	921	847	683	1033	26.9805	26.3936	22.8493	21.8687	21.583
uc007aiu.1	Lactb2	beta-lactamase-like protein 2	1888	55	61	76	65	52	99	117	56	63	80	27	44	32	60	7	79	59	81	72	84	87	20	42	18	36	33	10	54	56	51	60	71	100	75	75	78	115	91	92	79	119	3.56343	3.67577	3.49977	3.0842	3.31421
uc007aiv.1	Xkr9	XK-related protein 9	1926	1	0	0	0	0	0	0	0	0	2	0	1	0	0	0	0	0	0	0	0	0	0	0	0	1	1	0	0	0	0	0	0	0	0	1	1	1	0	0	1	1	0.0635114	0	0	0	0
uc007aiw.1	Eya1	eyes absent homolog 1	3884	13	10	12	11	17	22	15	10	29	29	8	13	13	26	0	22	25	25	17	22	23	0	11	4	15	10	10	16	9	11	16	16	17	25	23	27	17	16	20	22	21	0.409423	0.292915	0.268615	0.253714	0.526683
uc007aix.1	Eya1	eyes absent homolog 1	4330	14	9	14	12	19	24	15	12	32	30	8	14	12	27	0	22	26	28	19	22	23	0	14	5	17	12	11	17	11	10	16	17	18	29	24	27	18	15	20	23	22	0.395501	0.23647	0.281105	0.24827	0.528013
uc007aiy.1	Eya1	eyes absent homolog 1	4327	14	9	14	12	19	24	15	12	32	30	8	14	12	27	0	22	26	28	19	22	23	0	14	5	17	12	11	17	11	10	16	17	18	29	24	27	18	15	20	23	22	0.395775	0.236634	0.2813	0.248442	0.528379
uc007aiz.1	Eya1	eyes absent homolog 1	4214	13	9	14	12	19	22	15	12	32	30	8	14	12	27	0	22	26	28	19	22	22	0	14	5	17	11	10	18	11	8	16	17	17	29	22	27	17	15	20	23	22	0.377361	0.242979	0.288843	0.255104	0.542548
uc007aja.1	Msc	musculin	1715	0	0	1	2	1	3	2	0	4	0	0	3	1	3	0	1	2	6	7	1	4	1	1	0	2	1	0	6	1	2	4	5	5	1	6	5	13	8	8	2	4	0	0	0.0506949	0.104471	0.0701641
uc007ajb.1	AK080352	Mus musculus 3 days neonate thymus cDNA, RIKEN full-length enriched library, clone:A630063H21 product:unclassifiable, full insert sequence.	652	0	0	0	0	0	1	0	0	0	0	0	0	0	1	0	0	0	2	0	0	1	0	1	1	0	0	0	0	1	1	3	1	3	0	1	1	4	0	1	2	0	0	0	0	0	0
uc007ajc.1	Trpa1	transient receptor potential cation channel	4263	0	0	0	0	0	2	0	0	2	2	0	0	1	0	0	2	1	3	0	0	2	1	1	0	1	0	0	0	0	2	1	2	3	5	1	0	2	3	0	2	3	0	0	0	0	0
uc007ajd.1	AK195788	Mus musculus cDNA, clone:Y1G0103F19, strand:plus, reference:ENSEMBL:Mouse-Transcript-ENST:ENSMUST00000032484, based on BLAT search.	287	0	0	0	0	0	0	0	0	0	0	0	0	0	0	0	0	0	0	0	0	0	0	0	0	0	0	0	0	0	0	0	0	0	0	0	0	0	0	0	0	0	0	0	0	0	0
uc007aje.1	Kcnb2	potassium voltage-gated channel subfamily B	5309	1	2	0	1	1	1	0	0	2	2	0	0	0	1	0	0	1	1	0	0	0	0	5	1	4	2	0	0	1	1	0	1	2	0	0	0	2	1	3	1	1	0.0230407	0.0428586	0	0.016874	0.0226656
uc007ajf.1	Terf1	telomeric repeat-binding factor 1	965	14	10	10	21	13	33	25	10	23	31	7	7	9	27	2	27	23	25	36	30	31	5	20	13	22	7	6	34	22	21	40	41	47	46	46	53	50	58	56	48	42	1.77463	1.17894	0.90095	1.9495	1.62105
uc007ajg.1	Terf1	telomeric repeat-binding factor 1	3208	19	17	20	29	17	43	39	19	37	47	11	15	11	32	2	41	46	51	53	43	60	9	44	20	34	13	14	43	32	29	46	54	53	59	57	64	62	71	65	59	49	0.724481	0.602886	0.542031	0.809832	0.637667
uc007ajh.1	Terf1	telomeric repeat-binding factor 1	1633	20	13	19	31	17	46	37	24	37	44	9	17	12	38	3	41	39	38	55	49	53	7	35	18	35	17	10	44	35	29	56	55	59	60	63	86	78	82	79	72	68	1.49814	0.905687	1.01157	1.70062	1.25269
uc007aji.1	Terf1	telomeric repeat-binding factor 1	1546	20	13	19	31	17	46	36	24	37	44	9	17	12	38	3	40	38	36	54	48	50	7	34	17	33	17	10	40	33	24	53	48	51	49	61	79	73	80	70	69	63	1.58244	0.956654	1.06849	1.79632	1.32318
uc007ajj.1	Gm106	RPE-spondin precursor	2748	9	19	10	10	12	18	19	4	12	14	3	4	4	12	1	16	15	44	38	34	35	1	29	21	21	18	14	39	28	37	35	27	35	38	41	60	69	58	51	45	42	0.400621	0.786607	0.316382	0.325998	0.525465
uc007ajk.1	AK015384	Mus musculus adult male testis cDNA, RIKEN full-length enriched library, clone:4930444P10 product:hypothetical Arginine-rich region containing protein, full insert sequence.	1844	1	0	0	0	0	1	0	1	1	0	0	0	0	0	0	0	0	0	0	0	1	0	0	1	2	0	0	1	2	0	1	2	0	4	0	1	1	1	0	0	0	0.0663356	0	0	0	0
uc007ajl.2	Rpl7	60S ribosomal protein L7	934	128	182	171	157	153	162	189	105	158	197	68	63	69	158	8	129	149	205	201	249	216	24	179	81	106	82	63	220	196	210	313	358	386	389	431	505	598	393	409	519	424	16.7637	22.169	15.9176	15.0586	19.7117
uc007ajm.1	Rdh10	retinol dehydrogenase 10	2295	348	316	388	418	341	224	266	450	276	299	162	129	146	207	12	236	106	86	142	102	216	71	144	72	169	59	72	98	73	85	97	105	114	152	161	164	181	206	200	255	176	18.5483	15.6648	14.6986	16.3164	17.8793
uc007ajn.2	Stau2	double-stranded RNA-binding protein Staufen	2890	39	65	78	70	84	88	94	72	62	83	31	51	32	54	7	53	76	80	85	45	51	5	59	22	34	30	18	55	38	48	73	48	81	81	81	90	116	93	73	89	106	1.65072	2.5588	2.34652	2.16986	3.49752
uc007ajo.2	Stau2	double-stranded RNA-binding protein Staufen	2759	38	64	76	69	83	86	92	71	61	82	31	50	32	54	5	51	74	79	82	45	50	5	57	22	33	29	16	51	37	48	73	45	77	74	78	86	113	91	68	83	104	1.68477	2.63906	2.39492	2.24041	3.61998
uc007ajq.2	Stau2	double-stranded RNA-binding protein Staufen	3119	54	73	66	75	62	71	117	65	63	90	34	42	32	44	5	62	74	77	92	58	54	10	80	24	39	36	26	73	43	59	77	58	94	79	81	91	115	106	88	110	103	2.11781	2.66274	1.83974	2.15415	2.39197
uc007ajr.2	Stau2	RecName: Full=Double-stranded RNA-binding protein Staufen homolog 2;	1193	14	18	11	17	12	21	23	14	17	18	7	16	6	7	2	16	19	16	24	13	8	1	17	8	7	8	6	17	13	10	15	14	25	27	22	23	32	23	20	35	33	1.43547	1.71654	0.801642	1.27656	1.21038
uc007ajs.1	Ube2w	SubName: Full=Putative uncharacterized protein;	1482	13	11	11	9	8	17	20	13	23	21	4	6	3	11	2	18	11	22	24	22	22	2	23	5	13	5	5	24	31	17	34	38	41	44	34	51	47	55	42	40	47	1.07301	0.844433	0.645316	0.544033	0.649563
uc007ajt.1	Ube2w	probable ubiquitin-conjugating enzyme E2 W	2354	111	107	141	137	103	236	224	132	169	204	67	86	63	134	13	149	140	180	225	205	190	37	159	60	105	77	58	122	110	106	158	162	192	207	213	238	304	234	211	196	250	5.76799	5.17128	5.20764	5.21369	5.26514
uc007aju.1	Ube2w	probable ubiquitin-conjugating enzyme E2 W	1519	21	19	24	25	24	42	48	26	35	49	14	16	15	25	2	39	27	46	47	50	46	6	44	14	20	15	13	45	36	32	43	44	50	64	51	60	57	67	64	52	73	1.6911	1.42304	1.37367	1.47439	1.90122
uc007ajv.1	Tceb1	transcription elongation factor B polypeptide 1	955	98	150	162	158	166	164	161	144	159	174	68	101	78	138	15	173	85	138	123	147	159	24	87	31	66	55	25	70	70	79	97	105	163	176	151	167	204	139	152	138	186	12.5525	17.8693	14.7482	14.8212	20.9163
uc007ajw.1	Tceb1	transcription elongation factor B polypeptide 1	962	88	130	141	133	155	134	121	122	131	142	58	80	66	116	13	140	70	119	102	121	127	19	70	28	60	45	20	66	72	74	80	101	142	165	134	148	186	127	139	133	164	11.1896	15.3741	12.743	12.3853	19.3881
uc007ajx.1	Tmem70	transmembrane protein 70, mitochondrial isoform	1732	82	136	121	142	124	165	139	86	123	136	54	50	32	98	10	121	84	124	94	128	137	11	68	35	55	61	30	54	48	77	79	90	103	118	115	132	159	113	103	130	128	5.79127	8.9333	6.07387	7.34466	8.61496
uc007ajy.1	Tmem70	transmembrane protein 70, mitochondrial isoform	1729	82	136	121	142	124	165	139	86	123	136	54	50	32	98	10	121	84	124	94	128	137	11	68	35	55	61	30	54	48	77	79	90	103	118	115	132	159	113	103	130	128	5.80132	8.9488	6.08441	7.3574	8.6299
uc007ajz.2	Ly96	lymphocyte antigen 96 isoform A	603	29	31	39	27	36	47	35	39	30	35	7	26	14	27	6	43	28	27	33	42	33	12	12	3	8	15	4	9	11	13	23	20	28	24	21	31	31	21	26	20	29	5.88286	5.84878	5.6231	4.01123	7.18397
uc007aka.1	Jph1	junctophilin-1	2192	77	145	115	154	271	142	82	56	77	167	57	61	35	124	9	154	130	181	129	142	114	3	41	29	17	56	13	40	47	103	113	92	134	77	110	106	176	100	80	69	180	4.29693	7.52572	4.56127	6.29378	14.8767
uc007akb.2	Gdap1	RecName: Full=Ganglioside-induced differentiation-associated protein 1; Short=GDAP1;	2193	0	1	0	2	0	1	1	1	1	2	0	1	0	0	0	1	1	0	0	0	1	1	1	0	1	2	0	1	0	0	9	2	3	2	3	3	0	3	0	0	1	0	0.0518779	0	0.0817001	0
uc007akc.2	Gdap1	ganglioside-induced differentiation-associated	3937	1	6	1	2	10	6	1	1	4	6	2	2	1	0	1	3	5	6	2	3	3	0	3	1	1	5	0	6	1	8	5	9	5	2	2	2	9	3	2	0	10	0.0310701	0.173383	0.0220832	0.0455088	0.305643
uc007akd.1	AK135932	Mus musculus in vitro fertilized eggs cDNA, RIKEN full-length enriched library, clone:7420436E03 product:unclassifiable, full insert sequence.	1009	0	0	0	0	0	0	0	0	0	0	0	0	0	0	0	0	0	0	0	0	0	0	0	0	0	0	0	0	0	0	0	0	0	0	0	0	0	0	0	1	0	0	0	0	0	0
uc007ake.2	Pi15	peptidase inhibitor 15	6923	305	418	281	417	232	370	1366	209	601	940	185	225	191	840	27	356	314	475	279	624	285	43	413	208	315	248	192	281	215	226	357	263	365	271	290	390	650	296	247	428	391	5.38906	6.86915	3.52891	5.39601	4.03249
uc007akf.1	AK038933	Mus musculus adult male colon cDNA, RIKEN full-length enriched library, clone:9030207K14 product:unclassifiable, full insert sequence.	2264	1	7	2	9	2	4	6	2	6	4	3	5	2	5	0	1	4	10	7	7	9	0	2	1	3	4	2	2	3	1	9	2	3	1	2	2	10	6	3	6	2	0.0540295	0.351757	0.0768036	0.356121	0.1063
uc007akg.1	Crispld1	cysteine-rich secretory protein LCCL	3742	11	23	15	15	15	21	42	7	26	25	4	8	3	12	0	18	24	48	33	50	24	3	15	5	12	42	9	17	22	29	87	37	53	19	24	26	64	29	21	30	33	0.359581	0.69927	0.34851	0.359103	0.482355
uc007akh.1	Crispld1	cysteine-rich secretory protein LCCL	4006	11	26	15	18	15	21	46	9	28	28	4	9	3	12	0	19	25	54	37	56	29	3	17	6	13	41	9	18	24	28	83	36	52	20	25	27	71	30	24	35	32	0.335884	0.738386	0.325543	0.402525	0.450567
uc007aki.1	Crisp4	cysteine-rich secretory protein 1	1193	0	0	0	0	0	0	0	0	0	0	0	0	0	0	0	0	0	0	0	0	0	0	0	0	0	0	0	0	0	0	1	0	0	0	0	0	0	0	0	0	0	0	0	0	0	0
uc007akj.1	Crisp4	cysteine-rich secretory protein 1	1369	0	0	0	0	0	0	0	0	0	0	0	0	0	0	0	0	0	0	0	0	0	0	0	0	0	0	0	0	0	0	1	0	0	0	0	0	0	0	0	0	0	0	0	0	0	0
uc007akk.1	Crisp4	cysteine-rich secretory protein 1	1252	0	0	0	0	0	0	0	0	0	0	0	0	0	0	0	0	0	0	0	0	0	0	0	0	0	0	0	0	0	0	1	0	0	0	0	0	0	0	0	0	0	0	0	0	0	0
uc007akl.1	Defb49	Mus musculus beta-defensin 49 (Defb49) mRNA, complete cds.	222	0	0	0	0	0	0	0	0	0	0	0	0	0	0	0	0	0	0	0	0	0	0	0	0	0	0	0	0	0	0	0	0	0	0	0	0	0	0	0	0	0	0	0	0	0	0
uc007akm.1	Defb18	beta-defensin 18 precursor	258	0	0	0	0	0	0	0	0	0	0	0	0	0	0	0	0	0	0	0	0	0	0	0	0	0	0	0	0	0	0	0	0	0	0	0	0	0	0	0	0	0	0	0	0	0	0
uc007akn.2	Defb41	beta-defensin 41 precursor	469	0	0	0	0	0	0	0	0	0	0	0	0	0	0	0	0	0	0	0	0	0	0	0	0	0	0	0	0	1	0	0	0	0	0	0	0	0	0	0	0	0	0	0	0	0	0
uc007ako.1	Gm15386	beta-defensin 17 precursor	256	0	0	0	0	0	0	0	0	0	0	0	0	0	0	0	0	0	0	0	0	0	0	0	0	0	0	0	0	0	0	0	0	0	0	0	0	0	0	1	0	0	0	0	0	0	0
uc007akp.1	Tcfap2d	transcription factor AP-2-delta	1747	0	0	0	0	0	0	0	1	0	0	0	0	0	0	0	0	0	0	0	0	0	1	0	1	0	0	0	0	0	0	0	0	0	0	0	0	1	0	0	1	0	0	0	0	0	0
uc007akq.1	Tcfap2b	transcription factor AP-2-beta isoform 1	3069	14	8	20	15	8	24	44	0	33	21	1	3	3	6	0	1	9	10	11	16	6	0	27	10	19	4	12	14	23	9	5	9	5	17	7	27	9	17	13	42	11	0.558006	0.296561	0.56658	0.43785	0.31367
uc007akr.1	Tcfap2b	transcription factor AP-2-beta isoform 1	6021	23	13	36	20	15	41	74	3	54	36	2	5	6	15	1	3	17	22	21	37	14	0	43	20	47	12	29	28	40	15	8	12	9	38	14	50	14	36	28	74	16	0.467269	0.245638	0.519831	0.297572	0.299779
uc007aks.1	Tcfap2b	transcription factor AP-2-beta isoform 2	862	3	3	9	0	0	7	8	0	6	7	0	0	1	2	0	0	1	0	1	2	3	0	4	1	7	1	3	1	3	3	1	3	1	2	3	12	2	4	3	9	2	0.425718	0.395945	0.907744	0	0
uc007akt.1	Tcfap2b	transcription factor AP-2-beta isoform 2	6056	21	14	35	16	13	42	69	3	49	33	1	4	6	14	1	3	15	22	17	35	14	0	43	19	47	11	29	27	37	15	9	14	10	36	15	49	15	37	28	73	16	0.424171	0.263004	0.50247	0.236682	0.258307
uc007aku.1	Tcfap2b	transcription factor AP-2-beta isoform 2	5710	21	13	35	16	13	40	68	3	47	32	1	4	6	14	1	3	15	22	17	35	15	0	42	19	46	13	27	27	37	14	8	13	10	36	13	49	15	36	27	72	16	0.449874	0.259017	0.532918	0.251024	0.27396
uc007akv.1	Pkhd1	polyductin	12928	1	1	0	1	0	2	0	3	0	4	3	3	0	1	1	2	1	2	3	4	7	1	1	0	0	3	0	3	1	8	1	5	5	11	11	8	19	3	1	4	9	0.00946186	0.00880014	0	0.00692947	0
uc007akw.1	Pkhd1	SubName: Full=Putative uncharacterized protein;	1629	1	0	0	0	0	1	0	1	0	0	1	1	0	0	1	0	1	0	0	1	0	1	2	0	0	1	0	1	1	3	0	1	2	3	0	3	3	2	1	1	1	0.0750908	0	0	0	0
uc007akx.1	Pkhd1	SubName: Full=Putative uncharacterized protein;	905	1	0	0	0	0	1	0	1	0	0	1	1	0	0	1	0	1	0	0	1	0	1	1	0	0	1	0	1	1	2	0	1	2	2	0	2	2	2	1	1	1	0.135163	0	0	0	0
uc007aky.1	Il17a	interleukin-17A precursor	1171	2	2	0	0	0	0	0	1	3	0	0	0	1	0	0	0	2	0	0	0	0	0	0	0	0	0	0	1	0	1	0	1	0	0	0	0	1	0	0	0	0	0.20892	0.194309	0	0	0
uc007akz.1	Il17f	interleukin-17F precursor	1120	1	2	0	0	0	0	0	0	0	0	0	0	0	0	0	0	0	0	0	0	0	0	0	0	0	0	1	0	0	0	0	0	0	1	1	1	0	0	0	0	0	0.109217	0.203157	0	0	0
uc007ala.1	Il17f	interleukin-17F precursor	1175	1	2	0	0	0	0	0	0	0	0	0	0	0	0	0	0	0	0	0	0	0	0	0	0	0	0	1	0	0	0	0	0	0	1	1	1	0	0	0	0	0	0.104105	0.193648	0	0	0
uc007alb.1	AK205147	Mus musculus cDNA, clone:Y1G0142J18, strand:unspecified.	370	10	20	11	22	14	30	29	14	23	30	7	5	13	23	4	22	14	24	9	29	17	1	6	5	6	6	4	9	9	9	8	10	16	16	10	11	11	11	11	7	6	3.30602	6.14963	2.58475	5.32662	4.55308
uc007alc.1	Mcm3	DNA replication licensing factor MCM3	2886	68	115	92	96	67	160	206	101	150	171	57	64	64	141	11	153	84	176	74	177	149	21	70	32	53	26	15	63	69	77	77	101	136	170	128	122	166	104	104	88	122	2.88217	4.53338	2.77153	2.97993	2.79356
uc007ald.1	Paqr8	membrane progestin receptor beta	4420	20	16	23	23	34	35	42	20	35	34	10	17	14	30	2	30	28	29	52	51	35	5	58	19	96	11	59	38	53	12	27	28	44	57	44	82	48	39	52	129	41	0.553497	0.411831	0.452412	0.466162	0.925627
uc007ale.1	Paqr8	membrane progestin receptor beta	4405	20	15	23	23	33	33	41	20	35	34	10	17	13	29	2	29	28	29	50	50	35	5	58	18	96	11	57	38	53	12	26	27	41	57	43	79	47	37	52	124	38	0.555382	0.387406	0.453952	0.467749	0.901462
uc007alf.2	Efhc1	EF-hand domain-containing protein 1	2208	2	4	4	6	2	12	7	4	9	8	1	5	3	8	0	1	12	16	17	19	15	1	12	2	3	9	4	15	11	23	16	12	25	16	25	27	39	27	17	13	26	0.1108	0.206102	0.157503	0.243435	0.108996
uc007alg.1	Tram2	translocating chain-associated membrane protein	1409	10	24	21	16	15	40	28	17	30	36	5	10	8	21	1	26	32	33	18	23	25	8	13	5	8	7	4	36	30	50	38	34	40	51	51	52	37	52	50	31	53	0.868154	1.93785	1.2958	1.01728	1.28103
uc007alh.1	AK138554	Mus musculus adult male spinal cord cDNA, RIKEN full-length enriched library, clone:A330062A16 product:unclassifiable, full insert sequence.	372	0	0	0	1	0	2	1	0	0	0	0	0	0	0	0	0	0	0	1	0	0	0	0	0	0	1	0	0	1	0	1	1	2	0	0	1	2	2	0	0	1	0	0	0	0.240818	0
uc007ali.1	Tmem14a	transmembrane protein 14A	1292	1	1	3	0	0	8	7	2	3	6	0	2	1	2	0	3	5	13	9	7	9	2	5	4	1	2	1	1	8	5	3	17	15	15	13	19	11	10	11	10	17	0.0946771	0.0880559	0.201877	0	0
uc007alj.1	Tmem14a	transmembrane protein 14A	1112	1	1	3	0	0	8	7	2	3	6	0	2	1	2	0	3	5	13	9	7	9	2	5	4	1	2	1	1	8	5	3	17	15	14	13	19	11	10	11	10	17	0.110003	0.10231	0.234555	0	0
uc007alk.1	Gsta3	glutathione S-transferase A3	1450	3	12	7	4	0	1	0	0	2	0	1	1	0	2	0	1	2	8	2	3	2	0	9	3	4	3	1	10	6	5	14	9	10	0	9	25	19	20	27	10	14	0.253082	0.94153	0.419719	0.247129	0
uc007all.1	Gsta3	glutathione S-transferase A3	1355	3	12	7	4	0	1	0	0	2	0	1	1	0	2	0	1	2	8	2	3	2	0	9	3	4	3	1	10	6	5	14	8	10	0	9	23	19	20	26	10	14	0.270826	1.00754	0.449145	0.264455	0
uc007alm.1	Gm4956	RecName: Full=Glutathione S-transferase; EC=2.5.1.18;	1148	0	0	0	0	0	0	0	0	0	0	0	0	0	0	0	0	0	0	0	0	0	0	0	0	0	1	0	1	0	1	0	0	0	0	0	0	0	1	1	0	0	0	0	0	0	0
uc007aln.1	Khdc1a	KH homology domain-containing protein 1A	1950	0	0	0	0	0	0	0	0	0	0	0	0	0	0	0	0	0	0	0	0	0	0	0	0	0	0	0	0	0	0	0	0	0	0	0	0	0	0	0	0	0	0	0	0	0	0
uc007alo.1	Khdc1c	KH homology domain-containing protein 1C	844	0	0	0	0	0	0	0	0	0	0	0	0	0	0	0	0	0	0	0	0	0	0	0	0	0	0	0	0	0	0	0	0	0	0	0	0	0	0	0	0	0	0	0	0	0	0
uc007alp.2	Khdc1b	KH homology domain-containing protein 1B	2247	0	0	0	0	0	0	0	0	0	0	0	0	0	0	0	0	0	1	0	0	0	0	0	0	0	0	0	0	0	0	0	0	1	0	0	0	0	0	0	0	0	0	0	0	0	0
uc007alq.2	Kcnq5	potassium voltage-gated channel subfamily KQT	6923	48	94	65	100	124	48	39	79	37	127	30	49	26	131	5	142	83	105	44	69	92	0	17	11	12	17	5	34	16	24	30	40	60	34	46	34	59	53	40	32	59	0.848115	1.54474	0.816295	1.29401	2.15529
uc007alr.1	Rims1	SubName: Full=Rims1 protein;	825	0	0	0	0	0	1	0	0	0	0	0	0	0	0	0	0	0	1	1	0	0	1	1	2	0	0	0	3	1	2	1	0	1	0	1	0	0	1	1	3	0	0	0	0	0	0
uc007als.1	Rims1	regulating synaptic membrane exocytosis protein	4062	0	1	1	0	2	2	4	0	1	4	0	0	1	0	0	2	3	4	8	4	0	1	16	5	11	9	4	13	10	10	16	9	11	9	6	10	7	14	11	16	11	0	0.0280079	0.0214037	0	0.0592474
uc007alt.1	Rims1	regulating synaptic membrane exocytosis protein	3978	0	1	1	0	2	2	4	0	1	4	0	0	1	0	0	2	3	4	8	4	0	1	16	5	11	9	4	13	10	10	16	9	11	9	6	10	7	14	11	15	11	0	0.0285993	0.0218556	0	0.0604985
uc007alu.1	Rims1	regulating synaptic membrane exocytosis protein	3795	0	1	1	0	2	2	4	0	1	4	0	0	1	0	0	2	3	4	8	4	0	1	15	5	11	8	4	13	10	10	16	9	11	9	5	10	7	13	11	15	11	0	0.0299784	0.0229095	0	0.0634158
uc007alv.1	Rims1	regulating synaptic membrane exocytosis protein	3723	0	1	1	0	2	2	4	0	1	4	0	0	1	0	0	2	3	4	8	4	0	1	14	5	11	8	4	13	10	9	16	9	11	9	5	10	7	13	11	15	11	0	0.0305582	0.0233526	0	0.0646422
uc007alw.1	Rims1	regulating synaptic membrane exocytosis protein	3570	0	1	1	0	2	2	4	0	0	4	0	0	1	0	0	1	3	4	8	4	0	1	13	5	10	7	4	13	10	9	16	9	11	9	4	10	7	13	10	14	11	0	0.0318678	0.0243534	0	0.0674126
uc007alx.1	mKIAA0340	Mus musculus adult male medulla oblongata cDNA, RIKEN full-length enriched library, clone:6330441K02 product:weakly similar to Regulating synaptic membrane exocytosis protein 1 (Rab3-interacting molecule 1) (RIM 1) [Rattus norvegicus], full insert sequence.	787	0	0	0	0	0	0	0	0	0	1	0	0	0	0	0	0	1	2	1	0	0	0	2	1	2	3	1	6	8	6	13	8	6	4	3	5	4	5	6	7	7	0	0	0	0	0
uc007aly.1	Rims1	SubName: Full=Rim1delta83-105; Flags: Fragment;	1288	0	0	0	0	2	1	0	0	0	0	0	0	0	0	0	0	0	0	1	0	0	0	0	1	0	0	1	0	1	0	0	0	1	0	0	0	2	0	0	0	1	0	0	0	0	0.18685
uc007alz.1	4933415F23Rik	hypothetical protein LOC66755	1780	2	1	1	2	3	7	2	1	2	1	0	0	0	1	0	0	1	1	1	0	0	1	1	0	0	0	0	0	0	1	0	2	2	2	2	0	1	2	0	0	1	0.137441	0.0639147	0.0488437	0.100656	0.202806
uc007ama.2	Mir30c-2	Mus musculus microRNA 30c-2 (Mir30c-2), microRNA.	84	1	2	1	2	0	5	6	2	0	3	0	1	0	6	0	2	2	4	5	5	2	0	6	2	6	1	0	1	0	3	0	2	3	3	3	0	7	0	4	4	2	1.45622	2.70877	1.03502	2.13296	0
uc007amb.1	Ogfrl1	opioid growth factor receptor-like protein 1	4844	209	255	315	220	121	415	309	152	232	307	94	99	158	151	31	304	162	187	185	210	274	67	64	23	47	36	26	63	57	90	91	67	117	163	145	167	128	103	112	78	144	5.27776	5.98904	5.65372	4.06864	3.0058
uc007amc.1	AK090150	Mus musculus 16 days neonate male diencephalon cDNA, RIKEN full-length enriched library, clone:G630007A06 product:unclassifiable, full insert sequence.	1522	0	1	1	0	0	1	0	0	0	0	0	0	0	0	0	0	0	0	0	0	0	0	0	0	0	0	0	0	0	0	0	0	0	2	1	3	0	1	0	1	1	0	0.0747491	0.0571233	0	0
uc007amd.1	B3gat2	galactosylgalactosylxylosylprotein	1823	1	1	0	0	0	0	0	0	0	0	0	0	0	0	0	0	0	0	1	0	0	0	0	0	0	0	0	1	0	0	0	0	0	0	1	0	0	1	0	0	0	0.0670998	0.0624071	0	0	0
uc007ame.1	B3gat2	galactosylgalactosylxylosylprotein	4355	78	72	105	87	58	127	173	80	119	151	42	53	61	79	5	82	120	120	139	119	106	24	167	81	102	45	67	77	64	79	79	76	103	134	124	125	124	145	127	138	135	2.19086	1.8809	2.09618	1.78963	1.60258
uc007amf.1	Smap1	Mus musculus adult male testis cDNA, RIKEN full-length enriched library, clone:1700056O10 product:similar to STROMAL MEMBRANE-ASSOCIATED PROTEIN SMAP1A [Homo sapiens], full insert sequence.	1864	65	47	60	60	41	81	112	54	83	100	21	46	50	53	2	58	68	82	76	89	64	22	86	44	54	26	35	83	70	102	85	65	121	147	122	133	125	151	148	142	147	4.26555	2.86862	2.79855	2.88361	2.64678
uc007amg.1	Smap1	stromal membrane-associated protein 1	2081	89	77	112	108	76	140	202	91	147	174	47	64	72	92	4	103	141	152	141	138	122	33	174	87	108	52	65	121	106	135	139	102	176	207	190	191	182	232	211	214	209	5.23149	4.20959	4.67923	4.64925	4.39461
uc007amh.1	Smap1	stromal membrane-associated protein 1	2259	101	82	121	119	87	148	220	102	159	177	50	71	79	101	5	108	146	161	148	145	125	39	183	89	114	56	68	128	111	137	143	110	190	216	198	201	186	244	220	226	220	5.46906	4.1297	4.6569	4.71913	4.63428
uc007ami.1	Smap1	stromal membrane-associated protein 1	1344	22	20	20	22	25	42	52	26	35	47	7	20	15	23	3	26	26	30	29	35	25	7	37	21	20	9	16	49	40	60	56	38	63	79	75	74	79	96	83	98	97	2.00231	1.69298	1.29378	1.46641	2.23831
uc007amj.2	1110058L19Rik	hypothetical protein LOC68002 precursor	667	10	17	27	24	23	34	30	15	24	22	13	16	8	28	0	36	20	35	47	37	31	2	16	11	7	9	4	33	28	32	57	50	64	58	74	87	118	74	53	43	77	1.83393	2.89964	3.51938	3.22342	4.14936
uc007amk.2	Fam135a	hypothetical protein LOC68187	4833	140	179	218	159	83	287	407	120	276	353	94	80	90	209	5	134	171	240	214	222	182	29	579	255	397	140	231	172	188	127	133	145	176	213	195	300	230	305	300	608	231	3.54339	4.21364	3.92164	2.94721	2.06652
uc007aml.2	Fam135a	hypothetical protein LOC68187	6467	165	224	282	195	98	353	494	150	349	416	118	96	112	257	5	161	202	303	258	285	227	33	703	304	492	162	292	248	282	167	172	187	233	289	255	383	307	423	405	814	304	3.12096	3.94063	3.79118	2.70124	1.82349
uc007amn.2	Fam135a	Mus musculus 0 day neonate eyeball cDNA, RIKEN full-length enriched library, clone:E130308H07 product:hypothetical protein, full insert sequence.	2654	38	43	76	40	23	82	111	37	69	88	20	17	22	59	0	48	38	80	75	68	65	6	161	62	134	25	81	78	83	43	48	50	64	85	88	105	90	117	111	213	74	1.75142	1.84327	2.48966	1.35018	1.04281
uc007amo.2	Col9a1	collagen alpha-1(IX) chain precursor	3888	0	0	1	1	0	1	1	0	0	1	0	0	0	0	0	0	1	1	0	1	0	0	0	0	0	0	1	0	1	2	2	1	1	2	0	3	1	0	3	0	2	0	0	0.0223616	0.0230412	0
uc007amp.2	Col9a1	collagen alpha-1(IX) chain precursor	3070	0	0	1	1	0	1	1	0	0	1	0	0	0	0	0	0	1	1	0	1	0	0	0	0	0	0	1	0	1	2	2	1	1	2	0	3	1	0	3	0	2	0	0	0.0283198	0.0291805	0
uc007amq.1	Col19a1	collagen alpha-1(XIX) chain precursor	10542	10	23	16	27	16	16	12	32	15	18	6	14	17	23	3	67	13	20	19	27	26	2	8	4	2	12	2	7	8	6	16	8	17	9	27	7	75	6	4	3	15	0.116034	0.248214	0.131955	0.229441	0.182632
uc007amr.1	Col19a1	collagen alpha-1(XIX) chain precursor	3362	3	13	5	5	5	5	4	10	2	5	4	2	6	6	1	20	6	7	8	3	8	0	2	0	1	2	1	3	2	2	5	3	5	3	8	5	18	3	0	0	7	0.109152	0.439913	0.129301	0.13323	0.178958
uc007ams.1	Atpase6	Mus musculus ATPase subunit 6 (Atpase6) mRNA, mitochondrial gene encoding mitochondrial protein, complete cds.	842	15	24	33	37	52	31	35	31	25	54	41	31	17	26	4	39	22	31	20	23	24	11	25	5	10	10	0	22	19	36	33	34	34	30	20	19	28	28	21	28	25	2.17915	3.2428	3.40745	3.93659	7.4314
uc007amt.1	Lmbrd1	probable lysosomal cobalamin transporter	5392	235	249	308	298	200	321	360	274	343	390	135	189	159	212	19	282	204	299	336	276	272	83	182	89	116	93	62	202	177	198	260	276	315	331	382	395	424	361	362	282	372	5.33121	5.25376	4.96626	4.95105	4.46333
uc007amu.1	Lmbrd1	probable lysosomal cobalamin transporter	5228	215	230	278	267	192	289	329	238	302	362	119	172	134	194	16	258	196	275	315	251	239	75	166	84	110	88	60	196	175	193	246	259	306	313	378	378	406	345	350	268	365	5.03049	5.0051	4.62314	4.57516	4.41921
uc007amv.2	Bai3	SubName: Full=Putative uncharacterized protein;	2861	0	1	0	0	1	0	2	1	0	0	1	1	0	1	1	0	1	0	1	0	0	0	1	0	0	0	0	0	0	2	1	0	2	1	1	5	3	0	1	1	1	0	0.0397652	0	0	0.0420592
uc007amw.2	Bai3	brain-specific angiogenesis inhibitor 3	5177	0	1	1	0	3	0	3	1	2	0	1	2	1	2	1	0	1	3	3	1	4	0	2	0	0	0	0	3	0	2	3	3	3	7	2	13	10	3	2	2	6	0	0.0219757	0.0167938	0	0.0697304
uc007amy.1	Bai3	brain-specific angiogenesis inhibitor 3	4623	0	1	0	0	1	0	2	1	0	0	0	1	0	1	1	0	1	0	0	0	1	1	2	1	0	0	0	1	0	0	2	1	3	2	1	5	3	1	1	2	1	0	0.0246092	0	0	0.0260289
uc007amz.2	4931408C20Rik	hypothetical protein LOC210940	4331	1	7	5	1	2	2	1	3	0	0	0	0	1	2	0	7	4	2	3	3	1	0	3	0	2	4	1	0	0	1	0	0	1	0	0	1	0	0	0	0	1	0.0282436	0.183878	0.100371	0.0206844	0.0555675
uc007ana.1	AK050085	Mus musculus adult male liver tumor cDNA, RIKEN full-length enriched library, clone:C730014A19 product:unclassifiable, full insert sequence.	1793	1	0	1	3	0	0	0	0	0	0	0	0	2	0	0	1	0	0	1	0	0	0	0	0	0	0	0	0	0	0	1	0	0	0	0	0	0	1	0	0	0	0.0682225	0	0.0484895	0.14989	0
uc007anb.1	Gm597	hypothetical protein LOC210962	2882	0	0	2	0	0	0	1	0	0	0	0	0	0	0	1	0	0	0	0	1	0	0	0	0	0	0	0	0	0	1	0	0	1	0	0	0	2	0	0	0	0	0	0	0.0603343	0	0
uc007anc.1	AK087209	Mus musculus 0 day neonate lung cDNA, RIKEN full-length enriched library, clone:E030034H13 product:hypothetical protein, full insert sequence.	1166	1	0	4	2	0	1	1	2	1	0	1	1	1	0	0	0	0	0	0	0	0	1	0	0	0	0	0	0	0	0	1	0	1	1	1	2	0	0	0	0	0	0.104908	0	0.298256	0.153661	0
uc007and.1	AK188812	Mus musculus cDNA, clone:Y0G0146I19, strand:minus, reference:ENSEMBL:Mouse-Transcript-ENST:ENSMUST00000036880, based on BLAT search.	198	0	0	0	0	0	0	0	0	0	0	0	0	0	0	0	0	0	0	0	0	0	0	0	0	0	1	0	1	0	2	1	0	0	5	0	2	0	0	0	0	1	0	0	0	0	0
uc007ane.1	Phf3	PHD finger protein 3	7561	334	396	509	479	375	629	712	444	608	685	208	372	290	449	63	572	561	827	753	765	782	162	518	225	335	295	171	445	305	396	462	514	651	592	646	763	854	618	687	536	768	5.4035	5.9585	5.85284	5.67528	5.96803
uc007anf.1	Phf3	SubName: Full=Putative uncharacterized protein;	1729	26	31	43	54	31	54	73	36	57	49	20	26	26	36	4	49	45	81	79	69	61	13	36	29	29	25	14	65	46	63	45	66	65	82	77	108	114	92	94	72	95	1.83944	2.0398	2.16223	2.79788	2.15748
uc007ang.1	Phf3	SubName: Full=Putative uncharacterized protein;	2361	29	29	38	51	33	49	63	28	49	52	16	25	23	34	5	45	40	76	64	62	57	11	39	25	24	20	17	61	40	55	40	56	63	73	65	89	91	74	93	70	68	1.50248	1.39741	1.39932	1.93511	1.68189
uc007anh.1	Ptp4a1	protein tyrosine phosphatase type IVA 1	4129	89	118	151	141	112	106	123	112	106	105	53	65	86	63	5	70	65	94	54	76	69	20	73	32	50	33	25	51	33	41	65	58	66	78	71	77	98	69	74	81	93	2.63665	3.25131	3.17951	3.05918	3.26402
uc007ani.1	Ptp4a1	protein tyrosine phosphatase type IVA 1	4126	89	118	151	141	112	106	123	112	105	105	53	64	86	63	5	70	64	94	53	76	69	20	73	32	50	33	25	51	33	41	65	58	66	78	70	77	98	69	74	81	93	2.63857	3.25367	3.18182	3.06141	3.26639
uc007anj.2	4931428L18Rik	SubName: Full=Putative uncharacterized protein; SubName: Full=RIKEN cDNA 4931428L18, isoform CRA_a;	1094	1	3	0	1	2	0	0	0	4	0	0	2	2	1	0	0	0	0	0	0	0	0	1	0	0	0	0	0	0	0	0	0	1	0	0	2	0	1	1	0	0	0.111812	0.311979	0	0.0818868	0.219984
uc007ank.1	Lgsn	lengsin	1903	0	0	0	0	0	0	0	0	0	0	0	0	0	0	0	0	0	0	0	0	0	0	0	0	0	0	0	1	0	1	1	1	0	0	0	1	2	0	0	0	0	0	0	0	0	0
uc007anl.2	4931428L18Rik	SubName: Full=Putative uncharacterized protein; SubName: Full=RIKEN cDNA 4931428L18, isoform CRA_b;	850	0	0	0	0	0	0	0	0	0	0	0	0	1	0	0	0	0	0	0	0	0	0	0	0	0	0	0	1	0	0	0	0	0	0	0	0	0	0	1	0	0	0	0	0	0	0
uc007anm.1	4930521A18Rik	hypothetical protein LOC74708	1449	0	0	0	0	0	0	0	0	0	0	0	0	0	0	0	0	0	1	0	0	1	0	0	1	0	0	0	0	0	0	0	0	0	0	0	0	1	0	0	0	0	0	0	0	0	0
uc007ann.1	Slm1	Mus musculus SLM-1 (Slm1) mRNA, complete cds.	3176	0	0	0	1	0	0	0	0	0	0	0	0	0	0	0	0	0	0	1	1	0	0	1	0	1	0	0	1	1	0	1	2	2	0	0	0	0	0	1	0	0	0	0	0	0.0282066	0
uc007ano.1	Khdrbs2	KH domain-containing, RNA-binding, signal	5207	2	0	1	0	0	0	1	0	0	0	0	0	0	1	0	1	0	1	2	0	1	0	2	0	1	0	0	1	0	0	0	3	0	0	0	0	0	0	0	1	1	0.046984	0	0.0166971	0	0
uc007anp.1	Khdrbs2	KH domain-containing, RNA-binding, signal	1359	0	0	0	0	0	0	0	0	0	0	0	0	0	0	0	0	0	0	1	0	0	0	0	0	1	0	0	0	0	0	0	1	1	1	0	0	1	0	0	0	0	0	0	0	0	0
uc007anq.1	Prim2	DNA primase large subunit	1937	22	32	38	33	22	75	79	47	59	66	25	50	21	50	5	48	40	64	47	68	55	8	43	11	19	15	13	27	32	35	41	66	63	78	84	58	88	54	70	63	72	1.38932	1.87949	1.70562	1.52621	1.3667
uc007anr.1	Prim2	DNA primase large subunit	2132	4	12	9	20	11	31	27	18	21	28	6	13	5	13	2	24	12	26	13	22	19	4	14	3	10	5	3	6	8	12	13	22	21	25	27	30	36	26	36	27	24	0.229499	0.640346	0.367015	0.840376	0.620847
uc007ans.1	DQ714940	DQ714940	30	0	1	0	2	0	0	0	0	0	0	0	0	0	1	0	1	1	0	0	1	4	0	0	0	1	1	0	0	2	0	0	2	0	1	0	0	1	1	1	2	2	0	3.79227	0	5.97228	0
uc007ant.2	1700001G17Rik	SubName: Full=Putative uncharacterized protein; SubName: Full=RIKEN cDNA 1700001G17;	889	0	1	3	1	1	5	5	1	2	1	0	0	2	3	0	0	1	5	1	1	4	1	0	0	1	1	1	2	0	0	1	0	1	0	1	2	4	2	0	3	2	0	0.127973	0.293392	0.10077	0.135356
uc007anu.1	Rab23	ras-related protein Rab-23	2548	18	19	22	19	5	32	31	16	33	48	6	16	12	12	2	23	21	28	29	19	23	5	11	8	13	8	2	18	18	15	15	25	26	37	19	27	37	21	34	18	35	0.864133	0.84835	0.750674	0.668013	0.236129
uc007anv.1	Rab23	ras-related protein Rab-23	1329	13	16	10	16	4	20	23	10	19	35	5	12	8	12	1	11	17	15	17	13	13	2	7	4	12	7	3	10	15	8	10	22	23	31	13	17	27	14	25	13	29	1.19654	1.36967	0.654189	1.07851	0.362171
uc007anw.2	Rab23	ras-related protein Rab-23	4321	45	70	64	55	42	99	106	57	92	119	26	51	32	69	5	53	88	107	84	72	77	13	54	27	47	41	17	54	48	56	53	73	87	103	94	89	134	97	91	66	112	1.2739	1.84304	1.28773	1.14027	1.16962
uc007anx.2	Rab23	SubName: Full=Putative uncharacterized protein; SubName: Full=RAB23, member RAS oncogene family, isoform CRA_a;	4418	45	70	65	55	42	99	106	57	94	119	26	51	32	69	5	53	89	108	84	73	77	13	56	27	47	41	17	54	48	56	53	73	87	104	95	89	136	99	92	66	113	1.24593	1.80257	1.27913	1.11524	1.14394
uc007any.1	Bag2	BAG family molecular chaperone regulator 2	1815	63	81	57	52	111	69	79	62	65	64	29	36	43	55	5	50	25	37	31	23	64	5	64	12	61	8	21	19	38	13	23	27	36	45	34	37	69	45	46	78	41	4.24592	5.07726	2.7304	2.5666	7.35911
uc007anz.1	Zfp451	zinc finger protein 451	3650	99	108	125	114	96	120	143	69	125	123	56	58	64	93	11	121	125	187	183	173	167	29	129	57	69	64	42	136	110	118	120	147	163	179	202	194	259	177	172	133	180	3.3178	3.36629	2.97746	2.79797	3.16488
uc007aoa.1	Znf451	RecName: Full=Zinc finger protein 451;	3412	99	107	120	107	92	113	138	66	118	115	53	56	63	89	8	113	119	180	174	161	159	28	125	54	65	61	40	125	104	101	111	140	148	159	190	178	236	160	149	122	174	3.54923	3.56776	3.05774	2.80935	3.24458
uc007aob.1	Zfp451	SubName: Full=Zfp451 protein; SubName: Full=Zinc finger protein 451, isoform CRA_a;	1909	60	47	82	89	74	123	135	53	116	111	43	59	38	76	5	79	84	116	120	126	124	21	116	32	67	59	45	67	62	76	75	68	104	101	96	103	125	102	103	106	108	3.84462	2.801	3.73453	4.17653	4.6645
uc007aoc.1	Bend6	BEN domain-containing protein 6	2292	19	15	18	15	16	12	20	13	12	25	6	9	5	16	4	17	16	17	24	18	26	3	11	5	5	5	4	1	5	7	6	8	18	14	21	12	24	16	14	11	22	1.01402	0.744556	0.682788	0.586284	0.84001
uc007aod.1	Bend6	BEN domain-containing protein 6	2084	16	13	17	14	14	12	14	10	11	22	5	9	5	11	4	15	13	15	23	17	24	3	10	3	3	5	2	1	3	7	4	6	13	14	17	11	22	12	12	9	18	0.939139	0.709686	0.709217	0.601813	0.808369
uc007aoe.1	Bend6	BEN domain-containing protein 6	1565	7	2	5	3	7	4	10	7	1	10	2	1	3	9	3	6	6	4	7	4	5	2	3	3	2	0	2	1	5	5	3	7	8	9	13	7	10	9	9	5	12	0.547131	0.145391	0.277769	0.171727	0.538224
uc007aof.1	Bpag1	Mus musculus bullous pemphigoid antigen 1-e (Bpag1) mRNA, complete cds, alternatively spliced.	2438	246	217	197	319	237	208	279	192	263	333	93	110	110	176	11	190	150	231	194	249	230	20	157	73	100	62	70	258	178	233	251	272	283	304	365	362	509	429	392	325	488	12.3427	10.1262	7.02523	11.7216	11.6975
uc007aog.1	Bpag1	Mus musculus bullous pemphigoid antigen 1-a (Bpag1) mRNA, complete cds, alternatively spliced.	2703	90	68	74	108	59	76	98	75	71	131	38	33	34	59	8	91	62	110	101	107	111	11	44	14	15	29	5	108	69	91	106	119	151	121	162	155	256	135	153	94	226	4.0729	2.86209	2.3802	3.57939	2.62655
uc007aoh.1	Bpag1	Mus musculus bullous pemphigoid antigen 1-a (Bpag1) mRNA, complete cds, alternatively spliced.	2618	86	66	71	106	58	74	91	75	68	122	36	32	34	58	8	88	56	102	96	98	103	11	44	14	13	26	5	105	67	84	96	115	144	116	154	146	238	130	145	92	213	4.01825	2.86811	2.35785	3.62716	2.66586
uc007aoi.1	Dst	bullous pemphigoid antigen 1 isoform b	23242	3998	4255	4938	6717	5420	4569	5616	4034	4232	6650	2039	2834	1921	3972	329	4720	3597	5626	4747	4738	5214	550	2963	1149	1289	1597	785	3416	2628	3330	3420	3572	4204	4120	4488	4847	6755	5414	4944	3730	6202	21.0415	20.828	18.4717	25.8901	28.0611
uc007aoj.1	Dst	bullous pemphigoid antigen 1 isoform a	17200	2632	2775	3070	4282	3271	2900	3779	2604	2781	4327	1299	1671	1225	2490	202	2878	2214	3521	2883	2986	3179	345	2141	832	979	996	602	2563	1929	2382	2443	2557	2969	2942	3224	3518	4811	4024	3648	2915	4391	18.7182	18.355	15.5181	22.3023	22.884
uc007aok.1	Dst	SubName: Full=BPAG1 isoform 3; Flags: Fragment;	1198	114	121	113	168	96	129	144	100	116	168	64	102	57	134	10	165	77	136	104	112	136	10	47	20	21	30	13	78	58	71	98	126	99	92	136	117	193	125	159	77	192	11.6401	11.4908	8.20068	12.5627	9.64259
uc007aol.1	Dst	RecName: Full=Bullous pemphigoid antigen 1; Short=BPA; AltName: Full=Dystonia musculorum protein; AltName: Full=Hemidesmosomal plaque protein; AltName: Full=Microtubule actin cross-linking factor 2; Short=Dystonin;	8158	1580	1040	1272	1640	955	1391	2064	697	1907	1728	478	389	444	1075	46	619	1149	1612	1226	1968	1212	101	2858	1351	1842	602	1201	1454	1169	864	752	936	1051	1348	1173	1599	1190	2476	2269	2871	1543	23.6909	14.5034	13.556	18.0091	14.0864
uc007aom.1	Bpag1	Mus musculus bullous pemphigoid antigen 1-a (Bpag1) mRNA, complete cds, alternatively spliced.	2947	689	736	793	1158	915	714	970	638	677	1174	380	444	304	642	51	765	597	887	716	683	857	84	500	171	194	253	100	453	343	462	440	474	603	527	616	610	942	676	643	371	842	28.5987	28.4131	23.3949	35.2014	37.3611
uc007aon.1	Dst	SubName: Full=MKIAA0728 protein; Flags: Fragment;	4372	912	900	1057	1507	1182	963	1298	869	922	1553	492	589	397	866	74	1020	768	1188	994	938	1144	113	606	216	244	335	143	692	505	667	651	697	822	751	855	929	1358	992	878	558	1157	25.5166	23.4198	21.0195	30.8791	32.5324
uc007aoo.1	Bpag1	Mus musculus bullous pemphigoid antigen 1-a (Bpag1) mRNA, complete cds, alternatively spliced.	3223	305	361	358	518	382	344	440	381	331	551	144	194	151	339	29	410	263	430	357	360	383	45	240	72	91	124	46	264	223	262	281	267	332	323	360	373	573	409	377	276	520	11.5757	12.7429	9.65719	14.3979	14.2621
uc007aop.1	Bpag1	Mus musculus bullous pemphigoid antigen 1-a (Bpag1) mRNA, complete cds, alternatively spliced.	2773	275	319	320	455	351	308	402	338	295	487	130	177	139	311	27	383	237	396	321	324	352	40	216	70	82	112	43	227	187	228	251	219	295	282	302	305	491	337	319	236	453	12.1308	13.0876	10.0329	14.6992	15.2313
uc007aor.2	Imp4	U3 small nucleolar ribonucleoprotein protein	2249	133	160	130	150	112	139	147	97	143	156	49	60	50	127	10	123	71	101	86	117	122	24	89	21	51	25	37	86	61	84	80	102	131	129	126	148	153	117	137	148	153	7.23386	8.09378	5.02553	5.97493	5.9925
uc007aos.1	Ptpn18	tyrosine-protein phosphatase non-receptor type	1573	21	32	29	32	16	106	51	47	53	65	33	31	21	35	2	73	66	73	117	102	103	17	25	5	8	25	8	46	58	80	100	124	126	154	151	177	160	103	112	50	120	1.63305	2.31442	1.60287	1.82244	1.22397
uc007aot.1	Ptpn18	Mus musculus 13 days embryo head cDNA, RIKEN full-length enriched library, clone:3110012D23 product:protein tyrosine phosphatase, non-receptor type 18, full insert sequence.	398	13	23	18	13	9	67	30	27	34	42	23	16	13	25	4	56	41	48	74	72	67	11	18	1	2	16	4	26	47	60	79	85	79	118	105	127	124	66	79	29	92	3.99547	6.57454	3.93204	2.92611	2.72106
uc007aou.1	AK016244	Mus musculus adult male testis cDNA, RIKEN full-length enriched library, clone:4930568A12 product:unclassifiable, full insert sequence.	718	0	1	1	1	1	2	0	2	0	2	0	0	0	0	0	1	0	2	1	0	1	0	0	0	0	0	0	1	0	1	1	0	1	0	0	1	3	0	0	0	0	0	0.158452	0.121089	0.124769	0.167593
uc007aov.1	Prss39	inactive serine protease 39 precursor	1246	1	0	1	0	0	0	1	0	0	0	0	0	0	0	0	2	2	0	0	0	0	0	0	1	0	0	0	1	0	0	1	0	0	1	0	0	0	0	1	2	0	0.0981724	0	0.0697767	0	0
uc007aow.1	Cfc1	cryptic protein precursor	1038	0	0	0	0	1	0	1	0	0	0	0	0	0	0	0	0	0	0	0	0	0	0	0	0	0	0	0	0	1	0	0	0	0	0	0	1	0	0	0	2	0	0	0	0	0	0.115926
uc007aox.1	Prss40	serine protease 40 precursor	1300	0	0	0	0	0	0	0	0	0	0	0	0	0	0	0	0	0	0	0	0	0	0	0	0	0	0	0	0	1	1	0	0	0	0	0	1	0	1	0	0	0	0	0	0	0	0
uc007aoz.1	DQ558230	DQ558230	39	0	0	0	0	0	0	0	0	0	0	0	0	0	0	0	0	0	0	0	0	0	0	0	0	0	0	0	0	0	0	0	0	0	0	0	0	0	0	0	0	0	0	0	0	0	0
uc007apa.1	DQ551615	DQ551615	28	0	0	0	0	0	0	0	0	0	0	0	0	0	0	0	0	0	0	0	0	0	0	0	0	0	0	0	0	0	0	0	0	0	0	0	0	0	0	0	0	0	0	0	0	0	0
uc007apb.1	DQ713197	DQ713197	32	0	0	0	0	0	0	0	0	0	0	0	0	0	0	0	0	0	0	0	0	0	0	0	0	0	0	0	0	0	0	0	0	0	0	0	0	0	0	0	0	0	0	0	0	0	0
uc007apc.1	DQ540165	DQ540165	35	0	0	0	0	0	0	0	0	0	0	0	0	0	1	0	0	0	0	0	0	0	0	0	0	0	0	0	0	0	0	0	0	0	0	0	0	0	0	1	0	0	0	0	0	0	0
uc007apd.1	DQ688885	DQ688885	30	0	0	0	0	0	0	0	0	0	0	0	0	0	0	0	0	0	0	0	0	0	0	0	0	0	0	0	0	0	0	0	0	0	0	0	0	0	0	0	0	0	0	0	0	0	0
uc007ape.1	AK082264	Mus musculus 0 day neonate cerebellum cDNA, RIKEN full-length enriched library, clone:C230030N03 product:hypothetical protein, full insert sequence.	2673	63	38	48	46	12	71	155	14	56	111	17	3	26	67	0	7	41	49	33	60	36	1	344	139	213	50	147	149	84	36	23	34	33	41	35	69	16	210	210	331	45	2.88303	1.61736	1.56124	1.54166	0.540209
uc007apf.1	mKIAA1112	Mus musculus 13 days embryo male testis cDNA, RIKEN full-length enriched library, clone:6030405F07 product:similar to BA570J18.1.2 (POSSIBLE ORTHOLOG OF COLLYBISTIN II, CONTINUED FROM BA151A2.1.3 IN EM:AL451106, CONTINUES AS BA357C3.2 IN EM:AL391277) (FRAGMENT) [Homo sapiens], full insert sequence.	6234	129	91	107	95	39	149	300	41	120	223	37	22	49	113	1	31	104	114	88	140	83	8	633	231	418	101	289	296	192	99	53	87	75	120	106	155	73	420	438	706	125	2.53122	1.66072	1.49226	1.36517	0.752796
uc007apg.1	Arhgef4	Mus musculus 13 days embryo male testis cDNA, RIKEN full-length enriched library, clone:6030405F07 product:similar to BA570J18.1.2 (POSSIBLE ORTHOLOG OF COLLYBISTIN II, CONTINUED FROM BA151A2.1.3 IN EM:AL451106, CONTINUES AS BA357C3.2 IN EM:AL391277) (FRAGMENT) [Homo sapiens], full insert sequence.	2358	26	10	17	20	8	30	47	11	17	39	11	5	6	13	3	8	23	24	21	25	22	4	68	27	42	15	32	40	26	25	16	23	16	31	18	40	21	64	70	111	27	1.34877	0.482477	0.626806	0.759831	0.408249
uc007aph.1	Arhgef4	SubName: Full=Putative uncharacterized protein Arhgef4;	2980	29	11	21	28	13	36	57	16	21	47	11	5	9	18	3	10	29	30	29	33	24	5	80	33	48	16	34	45	34	28	21	23	21	35	22	50	29	75	84	127	30	1.19039	0.41995	0.612677	0.84173	0.524936
uc007api.1	Arhgef4	rho guanine nucleotide exchange factor 4	2714	49	44	40	38	24	62	103	27	46	77	22	17	17	33	1	25	39	56	43	65	46	7	164	63	132	35	86	100	74	48	25	50	35	67	56	67	46	136	165	275	66	2.20848	1.84444	1.28138	1.25431	1.0641
uc007apj.2	Fam168b	hypothetical protein LOC214469 isoform 3	5023	840	949	907	1027	689	1329	1479	866	1162	1397	449	533	427	762	108	1070	931	1320	1304	1373	1206	287	742	350	561	415	281	678	528	648	799	824	1096	1036	1084	1149	1338	1071	1054	1004	1157	20.4561	21.4943	15.699	18.3163	16.5058
uc007apk.1	Plekhb2	pleckstrin homology domain-containing family B	5193	68	60	84	69	52	97	113	65	91	89	36	47	41	69	6	89	57	98	100	110	79	33	73	44	49	32	32	59	70	68	74	72	76	102	112	112	104	122	114	139	134	1.60176	1.31448	1.40634	1.19031	1.20494
uc007apl.1	Plekhb2	pleckstrin homology domain-containing family B	3317	257	304	318	298	223	413	428	288	412	416	182	217	163	296	42	351	265	370	392	356	334	129	405	203	258	141	152	192	160	168	187	207	239	318	316	310	317	373	368	442	343	9.47753	10.4267	8.33508	8.04826	8.08982
uc007apm.1	AK003327	Mus musculus 18-day embryo whole body cDNA, RIKEN full-length enriched library, clone:1110002O04 product:unclassifiable, full insert sequence.	566	0	0	1	0	0	0	0	0	1	0	0	0	0	0	0	0	0	0	1	2	1	0	0	0	0	1	0	0	0	1	3	1	1	1	1	1	0	2	0	1	0	0	0	0.153607	0	0
uc007apn.2	Hs6st1	heparan-sulfate 6-O-sulfotransferase 1	3719	115	177	179	190	122	200	244	144	157	232	60	94	76	152	8	150	264	168	334	149	177	38	245	78	243	135	144	272	204	196	177	195	220	280	262	330	228	359	378	377	294	3.7825	5.41462	4.18461	4.57676	3.94742
uc007apo.2	Ugcgl1	Mus musculus adult retina cDNA, RIKEN full-length enriched library, clone:A930007H10 product:unclassifiable, full insert sequence.	6990	328	307	399	415	307	669	692	331	480	642	214	273	210	453	50	590	393	576	508	561	625	116	310	132	175	170	157	299	251	281	342	317	423	504	519	468	544	446	493	384	544	5.7399	4.99669	4.96277	5.31866	5.28494
uc007app.2	Uggt1	UDP-glucose:glycoprotein glucosyltransferase 1	9029	655	609	835	865	597	1359	1377	641	961	1306	447	531	441	983	103	1286	856	1129	1036	1200	1274	225	730	247	373	375	279	591	487	610	741	681	869	1050	1066	972	1093	937	982	802	1164	8.87379	7.67359	8.04035	8.58238	7.95635
uc007apq.2	Uggt1	RecName: Full=UDP-glucose:glycoprotein glucosyltransferase 1; Short=UGT1; EC=2.4.1.-; AltName: Full=UDP--Glc:glycoprotein glucosyltransferase; AltName: Full=UDP-glucose ceramide glucosyltransferase-like 1; Flags: Precursor;	8998	655	609	833	865	596	1356	1377	641	960	1305	446	529	441	982	103	1286	856	1126	1036	1199	1272	225	729	245	373	375	278	591	487	610	741	681	869	1049	1065	971	1091	936	981	801	1163	8.90437	7.70002	8.04873	8.61194	7.97039
uc007apr.2	Uggt1	SubName: Full=Putative uncharacterized protein; Flags: Fragment;	2610	255	239	318	337	205	521	518	245	358	516	174	190	181	383	41	527	342	413	396	474	492	86	338	84	137	153	92	220	187	260	315	278	350	413	417	407	432	377	362	329	477	11.9511	10.4179	10.5929	11.567	9.45132
uc007aps.1	Neurl3	E3 ubiquitin-protein ligase NEURL3	2583	78	75	138	123	89	102	113	241	127	181	51	119	136	34	14	129	86	100	118	120	188	57	21	12	9	46	9	29	34	55	63	54	89	116	128	143	105	61	95	39	121	3.69384	3.30337	4.64497	4.26591	4.14615
uc007apt.1	Neurl3	E3 ubiquitin-protein ligase NEURL3	833	35	29	58	43	44	35	34	97	53	64	20	36	58	13	2	45	25	33	41	28	54	20	10	3	6	14	2	9	9	20	20	18	27	32	44	48	33	19	29	13	33	5.13962	3.96072	6.05357	4.62439	6.35604
uc007apu.2	Arid5a	AT-rich interactive domain-containing protein 5A	5525	397	458	668	551	289	549	476	430	521	501	193	183	214	235	34	292	151	117	179	149	298	60	110	37	75	52	47	109	76	107	100	85	121	178	152	186	147	161	176	139	179	8.78953	9.43092	10.5117	8.93409	6.29426
uc007apv.2	Arid5a	AT-rich interactive domain-containing protein 5A	5699	406	465	684	564	293	568	483	435	527	510	196	188	221	242	35	295	151	118	185	152	306	60	114	38	76	53	48	110	79	108	106	89	126	190	155	195	153	170	183	142	184	8.71435	9.28272	10.4348	8.86567	6.18655
uc007apw.2	Arid5a	AT-rich interactive domain-containing protein 5A	5794	408	467	687	566	295	571	485	437	529	514	197	188	226	244	35	296	151	119	186	153	309	60	114	38	76	53	49	112	80	108	106	91	127	190	156	197	154	171	184	143	187	8.61369	9.16979	10.3088	8.75123	6.12665
uc007apx.2	Arid5a	RecName: Full=AT-rich interactive domain-containing protein 5A; Short=ARID domain-containing protein 5A;	5578	399	461	670	552	290	553	476	431	521	502	194	184	215	237	35	292	151	117	179	151	298	60	110	37	75	52	47	109	79	107	103	86	124	185	153	189	147	164	180	139	181	8.74988	9.4025	10.443	8.86526	6.25603
uc007apy.2	Arid5a	AT-rich interactive domain-containing protein 5A	5981	417	473	696	580	299	583	490	446	540	528	201	196	221	251	35	300	153	120	189	156	311	63	115	38	77	54	48	112	84	111	106	90	128	191	155	199	157	172	186	142	187	8.52845	8.99722	10.1173	8.68731	6.01557
uc007apz.1	4632411B12Rik	hypothetical protein LOC226976	4664	156	216	236	237	164	286	278	219	229	318	87	125	104	179	22	209	204	244	274	259	264	50	149	67	138	80	59	231	140	167	212	226	242	259	313	314	359	276	300	261	307	4.09142	5.26885	4.39928	4.5522	4.23121
uc007aqa.1	4632411B12Rik	hypothetical protein LOC226976	4663	157	217	233	238	166	285	280	224	228	319	87	126	103	177	22	209	203	242	275	260	265	50	149	66	139	80	59	230	145	168	212	230	243	262	314	316	363	279	305	261	308	4.11853	5.29438	4.34429	4.57238	4.28373
uc007aqb.1	AK132955	Mus musculus adult male testis cDNA, RIKEN full-length enriched library, clone:4930533C12 product:hypothetical C2 domain/C2 calcium/lipid-binding domain, CaLB containing protein, full insert sequence.	1723	2	2	4	8	8	12	17	3	9	17	0	3	5	10	1	9	11	14	18	14	20	1	5	2	3	6	3	4	6	9	12	8	12	16	13	17	13	17	16	21	15	0.141988	0.132058	0.201838	0.415945	0.558707
uc007aqc.1	Lman2l	VIP36-like protein precursor	3769	19	28	36	43	26	56	47	38	37	64	19	18	12	30	6	39	49	58	51	47	58	10	29	16	19	15	18	27	25	31	34	39	40	53	53	56	64	37	70	42	51	0.616645	0.845187	0.830433	1.02205	0.830092
uc007aqd.1	Lman2l	VIP36-like protein precursor	2225	19	23	32	37	22	51	42	32	36	47	18	16	8	28	4	36	38	53	52	50	56	7	29	19	14	16	14	34	25	26	36	39	36	52	55	56	67	34	68	38	50	1.04455	1.17603	1.2504	1.48971	1.18979
uc007aqe.1	Lman2l	RecName: Full=VIP36-like protein; AltName: Full=Lectin mannose-binding 2-like; Short=LMAN2-like protein; Flags: Precursor;	2196	19	23	32	37	22	50	42	32	36	47	18	16	8	28	4	36	38	53	52	49	56	7	28	18	14	15	14	34	25	26	36	39	36	52	55	56	67	34	68	38	50	1.05835	1.19156	1.26691	1.50939	1.20551
uc007aqf.1	Lman2l	SubName: Full=Lman2l protein;	2142	19	23	30	37	22	49	42	32	33	46	18	15	8	27	4	36	38	53	50	48	53	7	29	19	14	16	13	32	24	24	35	34	35	50	55	53	65	34	67	37	47	1.08503	1.2216	1.21767	1.54744	1.2359
uc007aqg.2	Cnnm4	metal transporter CNNM4	4582	104	114	144	149	114	134	126	123	159	142	54	54	78	55	15	78	50	66	65	72	97	25	68	27	52	28	14	46	43	72	63	60	78	121	92	92	79	88	89	96	100	2.77642	2.83055	2.73235	2.91315	2.99384
uc007aqi.1	Cnnm3	metal transporter CNNM3 isoform 2	5283	42	54	44	67	43	99	131	58	65	112	23	40	33	57	11	84	95	128	138	90	135	15	93	29	46	36	28	82	62	60	82	78	93	71	105	116	121	110	112	90	130	0.97247	1.16288	0.724103	1.13612	0.979416
uc007aqj.1	Cnnm3	metal transporter CNNM3 isoform 1	5184	42	52	44	67	41	99	131	58	65	112	23	40	33	57	11	83	95	126	138	89	135	15	93	29	46	36	28	82	62	60	82	78	93	71	105	116	120	110	112	90	130	0.991042	1.14119	0.737931	1.15782	0.951696
uc007aqk.1	Cnnm3	metal transporter CNNM3 isoform 1	5181	42	52	44	67	41	99	131	58	65	112	23	40	33	57	11	83	95	126	138	89	135	15	93	29	46	36	28	82	62	60	82	78	93	71	105	116	120	110	112	90	130	0.991616	1.14185	0.738359	1.15849	0.952247
uc007aql.1	Ankrd23	ankyrin repeat domain-containing protein 23	1954	238	562	381	619	864	264	152	778	276	771	377	1079	447	648	51	2087	594	526	767	419	891	8	83	48	35	87	27	223	210	222	515	453	637	465	650	497	667	736	761	360	1129	14.8991	32.7215	16.9523	28.379	53.207
uc007aqm.1	Ankrd23	ankyrin repeat domain-containing protein 23	1966	235	556	380	616	861	260	148	769	272	767	375	1076	443	640	51	2064	584	523	758	416	885	9	81	48	36	85	27	220	200	210	484	423	604	443	630	473	625	689	727	347	1039	14.6215	32.1745	16.8046	28.0691	52.6986
uc007aqn.1	Ankrd23	SubName: Full=Ankrd23 protein;	1915	232	542	371	605	831	260	147	759	275	755	362	1061	437	631	50	2024	572	520	750	411	871	8	82	46	40	86	27	201	189	200	453	393	568	412	591	433	578	633	685	326	948	14.8193	32.1997	16.8435	28.302	52.2169
uc007aqo.1	Ankrd39	ankyrin repeat domain-containing protein 39	1786	12	25	22	13	10	52	22	21	31	30	9	17	5	13	1	27	23	31	31	36	33	4	21	8	18	17	2	35	25	27	35	31	28	36	41	40	46	30	41	34	38	0.821878	1.5925	1.07095	0.652068	0.673748
uc007aqp.1	Ankrd39	Mus musculus adult male cecum cDNA, RIKEN full-length enriched library, clone:9130416N05 product:hypothetical Ankyrin repeat profile/Ankyrin-repeat/Ankyrin repeat region circular profile/Yeast DNA-binding domain containing protein, full insert sequence.	1980	12	27	24	13	11	54	24	21	36	33	10	18	5	13	1	28	23	31	34	40	35	4	21	8	19	17	3	39	26	28	37	33	28	37	42	44	47	35	44	37	43	0.741351	1.55138	1.05384	0.588179	0.668508
uc007aqq.2	Sema4c	semaphorin-4C precursor	3640	84	150	134	125	94	142	157	128	96	153	60	54	55	64	5	119	108	130	118	141	140	27	101	40	64	46	35	128	95	82	110	125	135	151	149	197	204	185	162	173	192	2.82284	4.68825	3.2006	3.07638	3.10746
uc007aqr.2	Sema4c	semaphorin-4C precursor	3805	92	162	151	137	103	154	176	136	107	167	60	56	62	69	6	128	115	138	129	154	155	28	106	44	64	48	36	132	93	85	117	129	141	156	154	210	219	192	175	172	205	2.95761	4.84374	3.45025	3.2255	3.25733
uc007aqs.2	mKIAA1739	Mus musculus B16 F10Y cells cDNA, RIKEN full-length enriched library, clone:G370082P17 product:sema domain, immunoglobulin domain (Ig), transmembrane domain (TM) and short cytoplasmic domain, (semaphorin) 4C, full insert sequence.	639	13	17	25	20	15	21	32	17	17	26	4	8	13	9	1	24	14	15	13	20	30	2	9	5	7	5	3	13	6	8	19	12	11	14	16	22	32	17	23	15	30	2.48857	3.0267	3.40148	2.80388	2.82468
uc007aqu.2	Fam178b	hypothetical protein LOC381337 isoform B	905	0	0	5	1	0	1	0	0	2	8	0	1	0	1	0	0	0	4	3	3	3	0	1	1	1	1	0	6	2	11	7	1	4	1	2	4	5	5	6	4	5	0	0	0.480341	0.098988	0
uc007aqv.2	Fam178b	hypothetical protein LOC381337 isoform C	1661	0	0	0	0	0	0	0	0	0	0	0	0	1	0	0	0	0	2	0	2	0	0	1	0	1	0	0	1	1	1	1	1	0	0	1	0	1	1	0	3	0	0	0	0	0	0
uc007aqw.1	Cox5b	cytochrome c oxidase subunit 5B, mitochondrial	569	46	95	72	70	72	108	102	69	76	98	31	39	29	84	6	87	44	94	61	91	77	14	61	22	34	23	11	58	62	76	101	98	138	106	117	145	172	152	122	130	180	9.88902	18.9947	11.0014	11.0209	15.2265
uc007aqx.1	Actr1b	beta-centractin	2077	117	230	202	252	181	260	251	196	176	297	71	128	99	198	24	237	166	220	199	211	273	50	150	41	108	51	50	188	192	184	214	229	290	285	359	353	374	320	295	345	395	6.8906	12.5983	8.45557	10.8691	10.4863
uc007aqy.1	AK016893	Mus musculus adult male testis cDNA, RIKEN full-length enriched library, clone:4933424G06 product:unclassifiable, full insert sequence.	1120	0	0	0	0	3	0	0	0	1	2	0	1	0	0	0	1	1	0	0	0	0	0	0	0	0	0	0	0	1	0	1	0	1	0	0	0	0	0	0	1	0	0	0	0	0	0.322316
uc007aqz.1	Zap70	tyrosine-protein kinase ZAP-70	2180	3	3	8	2	2	9	0	7	13	3	1	3	1	2	0	3	3	7	7	9	6	1	5	3	2	1	3	4	2	5	7	11	18	7	13	9	14	9	6	8	14	0.168334	0.156562	0.319052	0.0821873	0.110396
uc007ara.1	Zap70	RecName: Full=Tyrosine-protein kinase ZAP-70; EC=2.7.10.2; AltName: Full=70 kDa zeta-associated protein; AltName: Full=Syk-related tyrosine kinase;	1339	3	4	3	2	3	4	0	5	9	1	0	3	1	1	0	2	1	5	6	6	4	1	2	0	2	1	1	2	0	4	4	7	11	3	8	6	6	8	4	3	6	0.274062	0.33986	0.194791	0.133808	0.2696
uc007arb.1	Zap70	tyrosine-protein kinase ZAP-70	1041	3	3	2	0	2	2	0	1	7	1	0	2	1	0	0	2	1	3	5	6	3	0	2	0	2	1	1	1	0	4	4	5	8	2	6	5	6	8	4	3	5	0.352515	0.327862	0.167035	0	0.231184
uc007arc.1	Tmem131	transmembrane protein 131	2824	115	79	203	133	68	262	188	126	224	177	50	86	100	128	12	161	162	172	112	125	145	67	104	37	52	54	20	88	86	77	95	69	101	101	103	152	79	126	144	91	101	4.98128	3.18261	6.24971	4.21908	2.8975
uc007ard.1	Tmem131	transmembrane protein 131	6548	354	262	527	400	227	778	571	363	636	596	181	243	267	380	45	498	435	523	448	406	455	150	350	146	184	167	95	330	238	289	275	255	340	381	362	464	339	431	448	393	367	6.61306	4.55212	6.99729	5.47246	4.17154
uc007are.1	Vwa3b	SubName: Full=A230074B11Rik protein; Flags: Fragment;	1240	1	0	1	0	0	2	0	1	0	1	0	0	0	0	0	1	0	0	0	1	1	0	0	1	0	0	0	0	3	1	1	0	1	0	2	0	0	0	0	1	0	0.0986475	0	0.0701143	0	0
uc007arf.1	Vwa3b	SubName: Full=A230074B11Rik protein; SubName: Full=Putative uncharacterized protein; SubName: Full=RIKEN cDNA A230074B11, isoform CRA_b;	1769	1	0	1	0	1	1	0	1	0	1	0	0	0	0	0	1	0	0	0	1	1	0	0	1	0	0	0	0	3	1	2	0	1	0	2	0	0	1	0	1	2	0.069148	0	0.0491474	0	0.0680223
uc007arh.2	4921511C04Rik	Mus musculus adult male testis cDNA, RIKEN full-length enriched library, clone:4921511C04 product:hypothetical protein, full insert sequence.	831	0	1	0	0	0	0	0	0	0	1	0	0	0	0	0	0	0	0	2	0	0	0	0	0	0	0	0	0	0	0	1	1	0	0	1	0	0	0	0	0	0	0	0.136905	0	0	0
uc007ari.1	Cnga3	cyclic nucleotide-gated cation channel alpha-3	3498	1	3	3	5	11	2	3	5	5	4	3	0	3	2	0	1	2	4	1	5	1	1	0	0	1	0	0	0	2	0	1	1	1	2	2	2	1	0	2	2	1	0.0349694	0.0975713	0.0745641	0.12805	0.378401
uc007arj.1	AK051424	Mus musculus 12 days embryo spinal ganglion cDNA, RIKEN full-length enriched library, clone:D130048C09 product:unclassifiable, full insert sequence.	2910	40	32	48	52	27	92	73	65	59	65	20	34	57	31	6	47	49	40	60	54	35	17	24	10	20	10	7	27	21	22	35	22	29	36	32	34	34	30	38	26	35	1.68141	1.25106	1.43409	1.60082	1.11648
uc007ark.1	Inpp4a	type I inositol-3,4-bisphosphate 4-phosphatase	3698	118	75	135	161	79	213	199	158	155	171	55	103	128	74	18	128	101	133	164	138	93	49	58	24	24	53	18	127	107	118	144	114	141	143	147	186	160	144	174	141	163	3.90322	2.30736	3.17391	3.90023	2.57063
uc007arl.2	Inpp4a	type I inositol-3,4-bisphosphate 4-phosphatase	5688	221	169	261	313	156	477	361	295	333	373	114	202	227	169	35	269	235	321	392	302	200	103	108	60	68	103	40	201	167	176	221	208	230	234	235	288	262	217	254	230	267	4.7527	3.38024	3.98941	4.92965	3.30023
uc007arm.1	AK019601	Mus musculus adult male testis cDNA, RIKEN full-length enriched library, clone:4930439A04 product:unclassifiable, full insert sequence.	405	3	3	4	7	2	9	9	9	10	7	0	5	1	5	0	4	4	2	5	3	3	5	1	0	0	3	1	2	0	3	3	2	3	2	2	5	4	5	5	1	5	0.906095	0.842727	0.858684	1.54837	0.594229
uc007arn.1	Inpp4a	type I inositol-3,4-bisphosphate 4-phosphatase	2997	93	66	118	124	59	174	144	109	121	132	41	81	96	62	11	96	81	127	153	124	73	44	56	21	16	43	11	102	79	92	106	91	106	108	99	125	104	112	121	97	115	3.7958	2.50541	3.42313	3.70652	2.36889
uc007aro.2	6330578E17Rik	hypothetical protein LOC76178	3862	452	590	679	649	550	978	835	579	751	928	321	327	256	533	64	742	531	736	626	681	759	104	571	221	288	207	164	321	270	254	370	413	435	551	490	536	575	447	435	404	532	14.3164	17.3804	15.2857	15.0544	17.1368
uc007arp.1	Unc50	protein unc-50 homolog	1412	96	94	123	119	65	176	130	106	117	170	58	61	48	93	6	113	89	115	134	161	162	35	98	38	68	59	46	105	97	88	123	146	176	184	209	217	264	199	184	162	228	8.31657	7.5738	7.57354	7.54994	5.53934
uc007arq.1	Unc50	protein unc-50 homolog	1187	84	82	103	104	54	162	108	89	102	149	49	56	40	81	5	99	78	99	118	138	136	33	79	36	61	49	42	93	93	82	112	131	161	169	195	208	242	180	162	149	208	8.65638	7.8593	7.54423	7.84899	5.47422
uc007arr.2	Mgat4a	alpha-1,3-mannosyl-glycoprotein	6747	240	223	328	261	167	327	387	260	308	353	157	163	224	171	21	260	215	229	252	242	323	52	327	138	270	125	201	233	196	148	118	147	221	244	247	309	260	295	324	369	268	4.35119	3.76023	4.2266	3.46546	2.97841
uc007art.2	Mgat4a	alpha-1,3-mannosyl-glycoprotein	7199	255	250	351	293	180	366	423	294	353	398	164	181	247	190	24	285	233	262	277	273	347	58	348	149	306	137	221	267	211	165	139	161	233	265	274	343	283	329	356	411	294	4.33287	3.95083	4.239	3.64608	3.0087
uc007aru.2	Mgat4a	alpha-1,3-mannosyl-glycoprotein	7172	255	250	351	293	180	366	423	293	353	398	164	181	247	189	24	285	233	262	277	272	347	58	347	149	306	137	221	267	211	165	139	161	233	265	274	343	283	329	355	411	294	4.34918	3.96571	4.25496	3.65981	3.02003
uc007arv.2	Mgat4a	alpha-1,3-mannosyl-glycoprotein	7248	258	251	352	296	181	369	427	295	356	399	167	184	248	190	25	291	233	263	280	274	350	59	353	151	306	139	221	269	212	166	139	161	235	266	275	344	288	332	360	412	295	4.35421	3.93982	4.22234	3.65851	3.00497
uc007arw.1	2010300C02Rik	hypothetical protein LOC72097	3364	4	10	4	9	2	3	9	3	3	7	0	2	3	3	0	1	5	10	7	9	3	0	7	4	15	1	13	8	5	6	4	5	4	9	2	15	2	12	7	24	8	0.145449	0.338193	0.103379	0.239672	0.0715407
uc007arx.2	2010300C02Rik	hypothetical protein LOC72097	4361	6	10	6	12	2	3	12	3	4	7	1	2	3	3	0	2	6	11	7	10	4	0	11	5	18	1	14	12	6	6	6	5	4	11	3	20	3	16	12	34	8	0.168296	0.260876	0.119617	0.246505	0.0551853
uc007ary.1	2010300C02Rik	Mus musculus adult male hypothalamus cDNA, RIKEN full-length enriched library, clone:A230090K04 product:hypothetical protein, full insert sequence.	929	0	0	1	0	1	0	3	0	0	0	3	0	0	0	0	0	0	1	0	1	1	0	5	1	6	0	1	2	1	0	1	0	0	0	1	3	2	2	3	6	1	0	0	0.0935863	0	0.129528
uc007arz.1	Tsga10	testis-specific gene 10 protein	3400	15	11	20	18	12	33	23	21	20	16	7	16	3	16	3	37	20	43	31	30	28	13	11	7	4	10	3	19	13	20	28	43	38	38	41	43	51	33	42	16	38	0.53966	0.368074	0.511422	0.474269	0.424699
uc007asa.1	Tsga10	testis-specific gene 10 protein	2721	14	10	19	17	12	30	19	19	19	15	6	14	3	16	1	35	19	40	27	25	28	12	11	6	4	7	3	18	13	19	27	40	37	34	39	39	48	32	38	14	33	0.629372	0.418112	0.60709	0.559695	0.530679
uc007asb.1	Tsga10	testis-specific gene 10 protein	2511	13	10	19	17	12	27	19	18	19	15	6	14	3	16	1	35	19	37	26	24	27	11	11	6	4	7	3	18	13	18	26	38	37	34	38	39	45	32	38	12	31	0.633292	0.453079	0.657862	0.606503	0.575061
uc007asc.1	Tsga10	testis-specific gene 10 protein	2705	13	10	20	17	13	27	19	18	19	15	6	14	3	16	1	36	19	38	26	24	29	11	12	6	4	7	3	18	13	20	27	38	38	35	40	42	44	32	38	14	32	0.587873	0.420585	0.642822	0.563006	0.578303
uc007asd.1	Tsga10	SubName: Full=Putative uncharacterized protein;	3921	27	24	37	41	30	56	35	38	40	33	18	20	16	36	2	60	42	93	50	69	79	13	33	16	10	25	9	34	27	37	57	66	71	58	62	61	70	54	72	34	70	0.842315	0.696362	0.820414	0.936738	0.920669
uc007ase.1	Tsga10	SubName: Full=Putative uncharacterized protein;	3896	26	24	38	41	30	57	37	40	41	33	19	20	16	35	3	60	43	94	50	72	79	13	33	16	10	25	9	34	27	38	57	67	71	59	64	62	71	55	74	36	74	0.816323	0.700831	0.847994	0.942749	0.926577
uc007asf.1	Tsga10	SubName: Full=Putative uncharacterized protein;	3852	26	24	38	41	30	57	37	40	41	33	19	20	16	35	3	60	43	94	50	72	79	13	33	16	10	25	9	34	27	38	57	67	71	58	63	62	70	55	74	36	74	0.825648	0.708836	0.857681	0.953517	0.937161
uc007asg.1	AK039030	Mus musculus adult male hypothalamus cDNA, RIKEN full-length enriched library, clone:A230088E03 product:unclassifiable, full insert sequence.	3089	1	0	0	2	2	0	1	1	1	2	0	0	0	0	0	1	1	1	1	1	1	0	0	0	0	0	0	0	1	1	0	0	1	1	1	2	1	0	0	2	0	0.0395995	0	0	0.058002	0.0779097
uc007ash.2	Lipt1	lipoyltransferase 1, mitochondrial precursor	1555	13	24	32	30	17	23	22	10	15	19	8	8	6	11	1	15	16	17	12	17	13	1	9	5	5	6	5	11	10	8	16	23	18	14	10	15	25	22	18	10	21	1.02263	1.75591	1.78915	1.72831	1.31552
uc007asi.1	Mitd1	MIT domain-containing protein 1	1229	42	48	85	44	33	125	62	47	76	64	35	21	18	42	1	61	43	53	49	76	80	11	64	19	29	19	12	32	29	51	33	48	74	95	87	82	93	65	61	52	71	4.18028	4.44335	6.01306	3.20724	3.23103
uc007asj.1	Mrpl30	39S ribosomal protein L30, mitochondrial	691	33	62	85	76	62	77	77	45	76	70	25	31	17	63	4	76	52	66	55	73	54	9	36	15	31	17	12	38	35	59	60	70	78	80	86	82	91	68	78	79	81	5.84176	10.2079	10.6947	9.85296	10.7967
uc007ask.1	Lyg2	lysozyme g-like protein 2 precursor	2564	11	1	4	2	4	2	0	0	0	0	0	0	0	1	0	0	0	0	14	0	1	0	0	0	114	0	112	29	127	26	11	0	0	38	18	86	28	7	68	283	26	0.524786	0.0443714	0.135635	0.0698784	0.187725
uc007asl.1	Lyg1	lysozyme g-like protein 1 precursor	798	0	0	0	0	0	0	0	0	0	0	0	0	0	0	0	0	0	0	0	0	0	0	0	0	0	0	0	0	0	0	0	0	0	0	0	0	0	0	0	1	0	0	0	0	0	0
uc007asm.1	Txndc9	thioredoxin domain-containing protein 9	4596	126	146	162	152	131	212	227	126	194	220	63	86	73	124	12	164	116	158	118	175	169	26	165	72	107	49	53	71	79	86	90	116	142	150	158	144	186	141	129	160	142	3.3535	3.61405	3.06453	2.96275	3.42981
uc007asn.1	Txndc9	thioredoxin domain-containing protein 9	4583	124	147	163	154	131	213	229	128	196	220	63	87	74	124	12	166	117	159	118	176	171	26	167	72	107	50	53	71	73	83	90	113	137	148	151	144	181	139	123	156	136	3.30963	3.64912	3.09219	3.01025	3.43954
uc007aso.1	Eif5b	eukaryotic translation initiation factor 5B	7797	253	347	469	418	354	621	681	389	579	662	177	300	213	437	43	540	370	509	420	523	512	56	357	176	310	204	188	296	272	281	361	390	485	512	445	538	562	452	537	554	512	3.96918	5.06317	5.22966	4.80264	5.4633
uc007asp.1	Rev1	DNA repair protein REV1	2743	51	66	77	88	77	106	95	64	79	126	38	49	31	64	4	74	62	107	71	97	91	25	73	27	37	38	24	84	72	62	108	119	156	117	132	135	173	103	129	103	117	2.27432	2.7374	2.44058	2.87401	3.37788
uc007asq.1	Rev1	RecName: Full=DNA repair protein REV1; EC=2.7.7.-; AltName: Full=Rev1-like terminal deoxycytidyl transferase;	4128	86	113	132	147	119	172	153	105	124	203	56	87	60	106	8	114	116	175	133	165	151	42	106	37	60	57	39	114	95	93	137	159	203	172	171	180	231	151	177	142	177	2.54839	3.11429	2.78011	3.19013	3.46886
uc007asr.1	Rev1	DNA repair protein REV1	4262	91	128	133	166	134	189	159	124	136	211	64	97	58	116	9	136	117	184	149	189	154	42	112	37	61	58	41	124	104	109	162	173	229	179	194	198	249	176	196	155	195	2.61177	3.41678	2.7131	3.4892	3.7833
uc007ass.2	Aff3	AF4/FMR2 family member 3	6010	16	21	40	19	16	75	27	24	43	32	17	9	11	33	3	47	68	133	99	143	59	18	44	26	23	47	15	52	39	39	63	84	78	62	100	62	93	81	87	48	67	0.325652	0.397526	0.578647	0.283211	0.32035
uc007ast.1	Aff3	AF4/FMR2 family member 3	2110	6	6	13	5	3	25	8	5	12	15	8	2	4	10	2	19	27	46	31	46	21	7	18	6	8	11	5	21	16	13	26	31	27	32	43	24	27	32	31	26	23	0.347838	0.323511	0.53566	0.212285	0.171087
uc007asu.1	Aff3	AF4/FMR2 family member 3	2647	4	9	16	9	8	28	11	10	26	18	9	3	6	15	1	21	32	54	40	54	34	9	21	7	13	13	7	27	21	16	37	38	34	34	60	32	47	40	48	31	29	0.184848	0.38682	0.525526	0.304593	0.363677
uc007asw.1	AK048050	Mus musculus adult male aorta and vein cDNA, RIKEN full-length enriched library, clone:A530010N14 product:unclassifiable, full insert sequence.	1189	0	0	1	1	0	6	4	0	4	0	0	0	0	1	0	2	1	0	2	1	0	0	3	0	1	1	1	3	0	1	1	0	1	3	3	2	2	4	3	0	2	0	0	0.0731217	0.0753441	0
uc007asx.1	Lonrf2	LON peptidase N-terminal domain and RING finger	5077	3	2	2	4	5	2	4	4	2	8	2	3	0	1	0	4	4	11	3	9	8	0	7	3	2	3	4	11	7	12	12	19	15	7	6	5	41	18	12	18	12	0.0722806	0.0448171	0.0342492	0.0705804	0.118506
uc007asy.1	Chst10	carbohydrate sulfotransferase 10	3119	5	2	5	5	1	9	2	3	11	5	3	3	2	6	1	9	13	18	12	11	10	0	5	1	1	6	1	4	4	6	5	14	5	4	6	10	6	10	5	5	7	0.196093	0.0729517	0.139374	0.14361	0.0385801
uc007asz.1	Chst10	SubName: Full=Carbohydrate sulfotransferase 10; SubName: Full=Carbohydrate sulfotransferase 10, isoform CRA_c;	5064	5	2	7	7	1	11	3	3	11	5	3	5	2	7	1	9	13	20	13	11	11	1	6	1	1	7	1	5	5	7	6	15	6	6	6	11	8	12	6	6	9	0.120777	0.0449321	0.12018	0.123833	0.0237621
uc007ata.1	Chst10	RecName: Full=Carbohydrate sulfotransferase 10; EC=2.8.2.-; AltName: Full=HNK-1 sulfotransferase; Short=HNK-1ST; Short=HNK1ST;	2438	3	0	3	1	0	4	2	0	5	1	0	0	1	1	0	4	2	5	5	4	3	0	6	0	0	1	0	1	1	0	4	5	3	3	3	4	1	3	2	2	1	0.15052	0	0.106983	0.0367449	0
uc007atb.1	Nms	neuromedin-S preproprotein	1001	0	0	0	0	0	0	0	0	0	0	0	0	0	0	0	0	0	0	0	0	0	0	0	0	0	0	0	1	0	0	0	1	0	0	0	0	0	1	0	0	0	0	0	0	0	0
uc007atc.1	Pdcl3	phosducin-like protein 3	1706	71	89	108	122	127	141	147	123	154	137	49	80	78	105	6	147	69	108	104	102	120	23	48	23	54	48	30	78	64	58	82	122	124	132	122	140	182	157	165	150	150	5.09081	5.93515	5.50393	6.40637	8.95785
uc007atd.2	Npas2	neuronal PAS domain-containing protein 2	4180	17	13	19	31	28	14	25	25	16	27	1	17	16	5	0	9	7	5	5	5	11	3	9	0	6	10	4	9	7	5	9	13	10	12	30	35	37	48	32	28	43	0.497485	0.353824	0.39519	0.66438	0.806048
uc007ate.2	Gm6635	SubName: Full=Putative uncharacterized protein Gm6635;	730	40	42	39	35	33	31	47	41	44	48	17	20	17	42	1	38	28	37	33	42	43	8	35	11	24	19	16	30	13	22	28	37	33	41	26	43	47	36	25	35	38	6.70262	6.54557	4.64483	4.29513	5.43964
uc007atf.2	Rpl31	60S ribosomal protein L31	1039	47	37	58	48	42	54	67	48	59	58	16	28	26	51	4	48	39	51	55	71	72	9	60	13	43	25	23	39	19	28	38	43	44	54	35	57	73	47	45	50	47	5.53337	4.05142	4.85334	4.13863	4.86422
uc007atg.2	Tbc1d8	TBC1 domain family member 8	4438	269	163	300	420	361	255	280	457	326	341	84	233	259	130	35	156	152	186	151	223	240	121	155	55	73	39	51	102	103	99	124	120	181	187	169	175	202	176	178	168	151	7.41434	4.17851	5.87709	8.47799	9.78812
uc007ath.2	Tbc1d8	TBC1 domain family member 8	3559	185	112	204	291	229	144	179	319	204	229	58	160	175	77	28	93	85	109	72	129	140	83	80	29	42	20	26	75	75	80	89	88	120	124	125	122	123	123	120	113	108	6.35845	3.58023	4.98345	7.3248	7.7426
uc007ati.1	D1Bwg0212e	hypothetical protein LOC52846	3414	93	126	138	148	98	111	148	108	129	140	45	70	63	71	13	114	71	84	86	127	117	38	84	37	43	35	27	52	58	61	67	60	106	104	98	115	123	124	103	133	97	3.33217	4.19883	3.51434	3.88355	3.45415
uc007atj.1	D1Bwg0212e	hypothetical protein LOC52846	2491	66	97	99	106	80	94	112	74	103	107	33	53	49	53	10	90	58	56	65	91	90	31	61	32	33	28	22	44	49	47	45	48	80	77	79	89	95	96	72	103	71	3.24099	4.43015	3.45533	3.81209	3.86452
uc007atk.1	AK040602	Mus musculus 0 day neonate thymus cDNA, RIKEN full-length enriched library, clone:A430108H20 product:RIKEN cDNA 1600023E10 gene, full insert sequence.	1814	612	736	867	940	530	493	704	705	616	726	279	365	525	220	59	396	157	154	211	246	551	200	103	86	192	71	94	118	126	105	115	126	160	223	252	266	234	219	235	284	229	41.2688	46.1595	41.5537	46.4218	35.1575
uc007atl.2	Rnf149	E3 ubiquitin-protein ligase RNF149 precursor	2431	1316	1503	1627	1829	1061	1088	1690	1670	1428	1718	645	745	1045	509	108	940	399	360	485	618	1250	438	347	170	447	134	228	321	379	323	375	293	463	661	744	804	697	635	759	938	721	66.2184	70.3388	58.1876	67.4	52.5182
uc007atm.1	Creg2	protein CREG2 precursor	5799	6	5	10	14	6	5	8	9	9	5	5	6	7	3	2	4	3	3	4	6	7	3	5	0	1	0	0	1	2	2	5	4	2	8	7	5	14	2	6	4	7	0.126563	0.0980929	0.149925	0.216275	0.124502
uc007atn.2	Rfx8	DNA-binding protein RFX8	2000	1	0	1	0	1	2	0	0	1	0	1	0	1	3	0	0	2	1	1	1	2	0	0	2	0	0	1	1	0	3	1	0	0	2	1	3	1	3	1	3	1	0.0611614	0	0.0434709	0	0.0601657
uc007ato.2	Gm3646	hypothetical protein LOC100042065	359	0	0	0	0	3	1	1	1	1	0	0	0	0	0	0	0	0	0	0	0	1	0	1	0	0	0	0	0	0	0	3	1	3	2	5	2	2	2	0	0	1	0	0	0	0	1.00556
uc007atp.1	BC048628	Mus musculus adult male testis cDNA, RIKEN full-length enriched library, clone:1700066B17 product:unclassifiable, full insert sequence.	531	0	0	1	1	0	0	0	0	0	0	0	0	0	0	0	0	0	0	0	0	0	0	0	0	0	0	0	0	1	0	0	0	0	0	0	0	0	0	0	0	0	0	0	0.163732	0.168708	0
uc007atq.1	AK006899	Mus musculus adult male testis cDNA, RIKEN full-length enriched library, clone:1700066B17 product:unclassifiable, full insert sequence.	263	0	0	0	0	0	0	0	0	0	0	0	0	0	0	0	0	0	0	0	0	0	0	0	0	0	0	0	0	1	0	0	0	0	0	0	0	0	0	0	0	0	0	0	0	0	0
uc007atr.1	Map4k4	mitogen-activated protein kinase kinase kinase	5620	1158	1157	1376	1529	1077	1443	2319	1341	1396	1807	557	885	1010	1175	125	1309	756	1258	1279	1154	1403	329	921	430	750	357	368	1050	986	1065	1069	1167	1521	1595	1644	1761	1999	1740	1793	1932	1736	25.2046	23.4217	21.2868	24.3726	23.06
uc007ats.1	Map4k4	mitogen-activated protein kinase kinase kinase	5905	1257	1239	1481	1653	1161	1532	2477	1432	1482	1922	595	945	1079	1264	134	1399	821	1333	1370	1235	1507	357	995	455	812	375	390	1109	1045	1123	1136	1225	1586	1672	1724	1849	2097	1835	1873	2046	1840	26.0389	23.8711	21.8054	25.0775	23.6587
uc007att.1	AK041998	Mus musculus 3 days neonate thymus cDNA, RIKEN full-length enriched library, clone:A630051J06 product:unclassifiable, full insert sequence.	842	61	85	59	83	44	17	42	26	26	17	13	9	35	19	2	16	6	6	4	7	18	18	2	3	4	3	0	3	1	3	10	4	5	10	6	14	2	3	8	5	15	8.86187	11.4849	6.09212	8.83074	6.28811
uc007atu.1	Il1r2	interleukin-1 receptor type 2 precursor	1343	746	1204	1349	1837	995	315	592	804	720	712	202	208	800	123	52	227	34	38	79	77	375	313	25	18	14	49	4	65	78	103	201	134	93	123	125	288	139	167	132	85	213	67.947	101.993	87.3301	122.536	89.151
uc007atv.1	Il1r1	interleukin-1 receptor type 1 isoform 1	4739	1420	1713	1521	2008	1155	1893	2391	1455	1550	2445	635	692	548	1388	122	2081	732	491	1154	705	1304	259	243	104	202	223	122	409	291	479	430	307	427	722	657	851	634	728	641	421	902	36.653	41.1236	27.9043	37.9584	29.3275
uc007atw.1	Il1r1	interleukin-1 receptor type 1 isoform 2	4808	1323	1595	1438	1883	1076	1753	2261	1323	1414	2279	592	632	500	1294	110	1922	718	473	1130	685	1244	250	243	100	208	221	121	399	290	475	427	299	437	709	644	831	619	726	630	424	885	33.6591	37.7413	26.003	35.0846	26.9294
uc007atx.1	Il1rl2	interleukin-1 receptor-like 2 precursor	1950	94	134	138	123	117	117	171	77	104	117	41	54	49	93	12	100	104	155	134	116	132	38	145	73	97	55	42	129	129	108	154	131	129	124	173	189	189	184	181	204	184	5.89659	7.81792	6.1528	5.65069	7.21989
uc007aty.1	Il1rl2	interleukin-1 receptor-like 2 precursor	1817	88	128	132	111	110	113	158	69	99	107	40	52	46	88	12	90	87	142	123	104	126	36	133	68	86	48	42	124	123	103	143	123	116	117	162	174	175	169	171	189	170	5.92428	8.01449	6.31607	5.47267	7.28479
uc007atz.2	Il1rl1	interleukin-1 receptor-like 1 isoform b	2820	794	1261	1141	1301	2432	877	566	373	815	732	279	432	369	279	33	477	101	100	68	121	758	164	17	16	10	10	4	22	33	24	33	29	80	111	66	30	33	30	35	16	30	34.4413	50.8729	35.1775	41.3294	103.775
uc007aua.2	Il1rl1	interleukin-1 receptor-like 1 isoform b	3002	863	1334	1202	1376	2591	943	606	410	885	787	306	467	403	296	35	510	107	101	71	128	821	173	18	16	10	9	5	21	33	24	34	30	81	117	67	30	33	29	35	16	32	35.1648	50.5552	34.8114	41.0619	103.857
uc007aub.2	Il1rl1	interleukin-1 receptor-like 1 isoform a	5279	424	602	537	580	1096	468	407	182	441	396	166	224	264	148	19	256	75	95	110	106	510	76	18	19	17	24	8	27	34	30	48	39	55	87	71	42	53	41	51	29	49	9.82476	12.9738	8.84404	9.84254	24.9826
uc007auc.2	Il1rl1	interleukin-1 receptor-like 1 isoform a	5071	355	528	475	502	936	400	363	142	370	340	139	188	229	130	17	223	67	89	105	98	447	67	17	17	16	24	7	27	34	30	46	38	54	81	70	42	52	41	51	28	46	8.56332	11.8457	8.14382	8.86832	22.2107
uc007aud.1	Il18r1	interleukin-18 receptor 1 isoform b	1921	9	12	16	15	7	30	21	22	47	18	10	7	9	10	1	8	7	7	6	30	18	3	21	9	12	6	0	18	22	21	33	31	51	45	51	40	34	43	43	27	48	0.57309	0.710681	0.724137	0.699512	0.43848
uc007aue.1	Il18r1	interleukin-18 receptor 1 isoform b	1094	4	7	9	10	5	23	12	12	33	12	5	3	4	4	1	7	6	6	3	18	12	2	14	7	7	6	0	10	14	16	22	23	31	27	30	23	16	26	30	16	33	0.44725	0.72795	0.715243	0.818868	0.549961
uc007auf.1	Il18r1	interleukin-18 receptor 1 isoform b	1793	9	11	14	14	7	30	19	20	46	16	10	6	9	9	1	7	6	7	6	29	18	3	20	9	11	5	0	18	23	20	31	29	50	44	51	41	35	41	41	25	47	0.614002	0.697964	0.678853	0.699486	0.469783
uc007aug.1	Il18r1	SubName: Full=Il18r1 protein; SubName: Full=Interleukin 18 receptor 1, isoform CRA_a; SubName: Full=Putative uncharacterized protein;	1654	9	11	14	10	6	35	18	19	37	13	8	6	7	9	1	8	9	6	9	29	17	3	17	6	13	6	0	19	19	22	32	29	49	50	56	39	32	40	41	29	46	0.665602	0.75662	0.735903	0.541621	0.436511
uc007auh.1	Il18r1	interleukin-18 receptor 1 isoform a	2829	14	18	29	21	16	51	29	28	68	25	14	8	11	14	1	11	14	8	12	41	37	4	35	7	22	11	5	29	26	33	48	41	75	63	82	54	42	61	54	41	67	0.605345	0.72387	0.891237	0.664994	0.68056
uc007aui.1	Il18rap	interleukin-18 receptor accessory protein	2533	121	133	135	195	112	102	82	122	138	118	29	44	78	29	5	69	34	17	22	34	106	26	11	3	4	7	3	28	15	23	23	27	34	40	40	50	29	20	36	12	39	5.8433	5.97362	4.63369	6.89653	5.32062
uc007auj.1	Il18rap	interleukin-18 receptor accessory protein	1482	119	118	129	185	101	92	87	102	128	114	26	42	81	25	9	56	21	7	17	28	97	23	11	1	4	8	3	26	13	20	25	26	31	33	40	47	27	20	30	9	32	9.82215	9.05847	7.5678	11.1829	8.20073
uc007auk.1	Il18rap	interleukin-18 receptor accessory protein	2481	245	261	302	410	219	211	201	240	288	231	66	97	214	54	12	118	48	16	36	59	181	45	18	2	5	18	3	39	19	35	43	46	58	64	64	90	51	44	57	20	55	12.0794	11.9684	10.583	14.8043	10.6218
uc007aul.1	Slc9a4	sodium/hydrogen exchanger 4	3822	12	21	16	9	16	7	5	9	16	5	1	8	4	5	1	11	2	4	8	4	3	2	3	2	2	1	0	2	2	1	1	2	2	2	3	1	5	0	3	4	3	0.384059	0.6251	0.363963	0.210952	0.503742
uc007aum.1	Slc9a2	sodium/hydrogen exchanger 2	1871	2	7	5	5	24	9	7	5	3	1	2	3	4	3	1	7	9	6	6	7	4	0	0	4	11	1	3	6	6	5	6	11	1	6	3	15	8	9	4	19	11	0.130757	0.425643	0.23234	0.239402	1.54354
uc007aun.1	Slc9a2	sodium/hydrogen exchanger 2	3493	9	20	14	20	43	27	14	9	9	18	6	10	11	10	3	20	15	16	12	9	8	0	5	4	27	4	13	13	20	16	8	21	13	22	12	40	27	20	14	63	29	0.315175	0.651407	0.348464	0.512935	1.48132
uc007auo.1	Mfsd9	major facilitator superfamily domain-containing	3152	18	22	41	26	21	54	57	22	34	45	17	20	6	26	4	28	32	41	57	53	27	11	58	20	26	23	17	24	21	23	25	25	34	36	47	50	45	54	44	57	39	0.698544	0.794067	1.1309	0.738955	0.801701
uc007aup.1	Mfsd9	RecName: Full=Major facilitator superfamily domain-containing protein 9;	3282	18	22	41	27	22	54	58	22	34	45	17	20	6	26	4	28	32	41	57	53	28	11	58	20	26	23	17	24	22	24	25	25	34	37	48	51	46	55	45	58	39	0.670875	0.762614	1.08611	0.736981	0.806609
uc007auq.1	Tmem182	transmembrane protein 182 precursor	1096	51	119	124	124	202	114	91	78	73	132	46	67	51	87	3	142	62	115	73	67	109	0	24	13	13	21	5	41	25	54	73	101	82	57	73	72	138	84	61	53	112	5.69203	12.3526	9.83647	10.1354	22.1779
uc007aur.1	2610017I09Rik	Mus musculus 10 days embryo whole body cDNA, RIKEN full-length enriched library, clone:2610017I09 product:hypothetical protein, full insert sequence.	507	0	0	0	0	0	0	0	0	0	0	0	0	0	0	0	0	0	0	0	0	0	0	0	0	0	0	0	0	1	1	0	0	1	0	0	1	3	0	0	0	0	0	0	0	0	0
uc007aus.1	2610017I09Rik	Mus musculus 10 days embryo whole body cDNA, RIKEN full-length enriched library, clone:2610017I09 product:hypothetical protein, full insert sequence.	642	0	0	0	0	0	0	0	0	0	0	0	0	0	0	0	0	0	0	0	0	0	0	0	0	0	0	0	0	1	0	0	0	1	1	0	1	3	0	0	0	0	0	0	0	0	0
uc007aut.1	2610017I09Rik	Mus musculus 10 days embryo whole body cDNA, RIKEN full-length enriched library, clone:2610017I09 product:hypothetical protein, full insert sequence.	595	0	0	0	0	0	0	0	0	0	0	0	0	0	0	0	0	0	0	0	0	0	0	0	0	0	0	0	0	1	0	0	0	1	0	0	1	3	0	0	0	0	0	0	0	0	0
uc007auu.1	2610017I09Rik	Mus musculus 10 days embryo whole body cDNA, RIKEN full-length enriched library, clone:2610017I09 product:hypothetical protein, full insert sequence.	546	0	0	0	0	0	0	0	0	0	0	0	0	0	0	0	0	0	0	0	0	0	0	0	0	0	0	0	0	1	0	0	0	1	2	0	1	3	0	0	0	0	0	0	0	0	0
uc007auv.1	2610017I09Rik	Mus musculus 10 days embryo whole body cDNA, RIKEN full-length enriched library, clone:2610017I09 product:hypothetical protein, full insert sequence.	1538	0	0	1	0	0	0	0	0	0	0	0	0	2	2	0	0	0	0	0	0	0	0	0	1	0	0	0	1	0	1	0	0	0	4	1	1	1	0	0	0	0	0	0	0.0565291	0	0
uc007auw.1	Pou3f3	POU domain, class 3, transcription factor 3	3064	6	10	6	9	2	10	3	8	7	11	5	6	6	4	1	7	10	6	4	5	11	4	9	2	3	1	0	3	6	3	9	5	8	7	5	8	15	6	19	8	12	0.239536	0.371306	0.170251	0.263139	0.0785453
uc007aux.2	2900092D14Rik	Mus musculus adult male hippocampus cDNA, RIKEN full-length enriched library, clone:2900092D14 product:unclassifiable, full insert sequence.	2841	2	0	0	0	0	0	1	0	0	0	1	2	1	0	0	2	1	1	0	1	1	1	1	1	0	0	0	1	0	0	0	1	2	1	2	2	2	0	0	0	0	0.0861125	0	0	0	0
uc007auy.1	AK011913	Mus musculus 10 days embryo whole body cDNA, RIKEN full-length enriched library, clone:2610100L23 product:hypothetical protein, full insert sequence.	981	0	0	0	0	0	1	0	0	0	0	0	0	0	0	0	0	0	1	0	1	0	0	0	0	0	0	0	0	0	1	0	1	0	0	1	0	0	0	0	0	0	0	0	0	0	0
uc007auz.2	Mrps9	28S ribosomal protein S9, mitochondrial	2473	32	43	69	52	42	100	100	47	66	69	33	34	24	61	3	66	54	95	72	99	78	14	55	23	38	25	15	53	37	50	59	60	50	90	97	86	99	97	82	68	91	1.58283	1.97818	2.42579	1.88369	2.04364
uc007ava.2	Mrps9	28S ribosomal protein S9, mitochondrial	1419	56	62	80	78	53	102	109	58	84	97	34	46	26	71	3	82	46	95	92	91	92	17	50	18	42	15	14	66	62	64	76	95	118	123	124	157	174	130	127	113	132	4.8274	4.97084	4.90158	4.92429	4.49441
uc007avb.1	Mrps9	28S ribosomal protein S9, mitochondrial	1186	25	26	35	36	23	39	48	25	25	54	17	20	7	33	0	39	26	42	40	44	44	8	32	6	22	8	11	47	30	34	56	52	75	77	79	84	99	79	76	62	66	2.57848	2.49407	2.56573	2.71925	2.33358
uc007avc.2	Gpr45	Mus musculus adult male epididymis cDNA, RIKEN full-length enriched library, clone:9230112G11 product:unclassifiable, full insert sequence.	2038	0	1	1	0	0	3	1	0	1	1	2	0	0	4	1	1	0	1	2	1	2	0	0	0	0	0	0	2	1	3	2	0	2	1	0	3	2	2	0	0	0	0	0.0558234	0.0426603	0	0
uc007avd.2	Gpr45	probable G-protein coupled receptor 45	3860	0	1	0	0	1	0	1	2	0	1	2	0	0	2	1	3	0	1	0	0	0	2	0	0	0	0	1	3	0	1	0	0	2	0	1	2	2	1	0	0	0	0	0.0294736	0	0	0.031174
uc007ave.1	Tgfbrap1	transforming growth factor-beta	5093	140	191	197	201	114	390	337	226	250	393	102	124	61	209	15	310	221	298	238	244	241	43	167	60	100	87	47	169	133	164	174	168	218	211	245	223	227	212	223	206	222	3.3625	4.26659	3.36295	3.53552	2.69346
uc007avf.1	Tgfbrap1	transforming growth factor-beta	5538	141	191	200	199	112	382	337	227	251	395	102	125	63	209	15	305	220	299	240	245	239	42	167	66	100	88	49	173	138	166	178	171	221	213	251	225	235	218	221	210	225	3.1144	3.92375	3.13982	3.21908	2.43357
uc007avg.1	Tgfbrap1	Mus musculus 7 days embryo whole body cDNA, RIKEN full-length enriched library, clone:C430019A16 product:TGF BETA RECEPTOR ASSOCIATED PROTEIN-1 homolog [Homo sapiens], full insert sequence.	3160	20	30	33	37	13	78	78	45	62	86	21	24	13	34	4	59	37	68	61	48	53	7	37	9	24	19	10	38	32	33	32	40	40	49	34	61	44	45	45	34	64	0.774195	1.08008	0.907936	1.04893	0.495035
uc007avh.1	Tgfbrap1	RecName: Full=Transforming growth factor-beta receptor-associated protein 1; Short=TGF-beta receptor-associated protein 1; Short=TRAP-1; Short=TRAP1;	1818	28	53	45	70	41	97	65	49	66	79	19	28	17	41	4	73	57	67	60	64	50	10	34	22	25	20	13	38	35	43	41	40	56	52	54	49	47	50	59	46	37	1.88396	3.31667	2.15202	3.44933	2.71375
uc007avi.1	Tgfbrap1	RecName: Full=Transforming growth factor-beta receptor-associated protein 1; Short=TGF-beta receptor-associated protein 1; Short=TRAP-1; Short=TRAP1;	3498	31	55	51	69	41	92	70	53	68	85	21	32	21	42	4	75	58	74	65	67	57	9	41	29	27	23	17	45	43	46	48	48	64	63	66	59	59	58	67	59	49	1.08405	1.78881	1.26759	1.7671	1.4104
uc007avj.1	AI597479	ashwin	3457	79	89	103	93	66	143	137	78	106	136	46	71	46	114	12	130	103	179	157	165	150	16	127	65	75	55	41	90	64	92	124	124	151	136	156	169	195	168	145	128	164	2.79534	2.92895	2.5904	2.40999	2.29733
uc007avk.1	Fhl2	four and a half LIM domains protein 2	1563	27	33	27	21	28	83	87	27	65	86	18	19	19	51	2	15	66	64	66	106	44	7	121	61	74	21	40	101	87	122	105	104	157	200	218	195	265	192	176	199	168	2.11306	2.40202	1.50187	1.20363	2.15565
uc007avl.1	Fhl2	four and a half LIM domains protein 2	1414	22	31	25	18	23	66	75	23	52	72	15	16	18	43	2	15	60	55	57	91	40	6	95	55	64	19	33	89	76	107	91	92	140	170	184	170	227	164	154	169	145	1.90318	2.49421	1.53716	1.14039	1.9573
uc007avm.2	Rpl29	60S ribosomal protein L29	638	108	113	149	146	104	230	248	146	188	241	64	108	101	168	20	224	129	220	212	278	246	35	201	56	101	79	38	42	27	37	59	67	78	93	78	111	168	94	90	133	127	20.7067	20.1502	20.3046	20.5004	19.6152
uc007avn.1	Nck2	Mus musculus 0 day neonate head cDNA, RIKEN full-length enriched library, clone:4833426I10 product:unclassifiable, full insert sequence.	1543	29	16	27	16	12	37	44	12	19	42	7	8	11	20	0	11	37	30	36	26	33	2	28	14	27	11	15	25	15	14	18	14	23	28	32	34	32	42	31	47	29	2.299	1.17971	1.52134	0.928935	0.935825
uc007avo.2	Nck2	non-catalytic region of tyrosine kinase adaptor	2775	82	76	93	70	53	114	185	52	100	154	29	38	56	87	4	49	117	128	111	120	122	3	158	86	132	58	66	108	67	78	102	92	139	159	160	182	182	163	131	236	147	3.61459	3.11581	2.91372	2.25978	2.29822
uc007avp.2	1500015O10Rik	augurin precursor	888	1	2	1	1	4	6	8	1	3	5	2	0	0	3	0	2	5	19	21	15	11	3	4	3	1	6	2	12	8	6	28	19	32	48	37	20	72	16	18	9	24	0.137751	0.256235	0.0979073	0.100883	0.542034
uc007avq.1	Uxs1	UDP-glucuronic acid decarboxylase 1	1263	24	33	40	35	26	64	48	40	28	66	16	32	18	27	1	34	36	34	38	36	34	10	25	9	20	16	9	21	29	26	16	18	17	41	29	43	32	28	37	42	31	2.32443	2.97257	2.7535	2.48254	2.47713
uc007avr.1	Tpp2	SubName: Full=Putative uncharacterized protein;	1399	55	110	101	116	109	103	123	108	112	100	38	81	75	72	9	121	76	104	102	107	119	27	96	22	40	41	22	92	88	84	99	102	131	146	136	155	176	155	134	148	167	4.80898	8.94532	6.27671	7.42799	9.37536
uc007avs.1	Tpp2	tripeptidyl-peptidase 2	4649	258	373	375	377	368	422	431	341	401	444	145	249	239	270	38	390	276	365	339	347	383	77	324	107	150	146	86	361	302	336	430	438	553	602	594	612	716	565	543	554	672	6.78841	9.12788	7.01294	7.26462	9.52506
uc007avt.1	Tpp2	tripeptidyl-peptidase 2	4610	255	371	375	376	367	420	428	341	401	442	144	248	239	270	38	389	276	364	338	346	382	76	323	107	150	146	85	358	301	336	429	437	550	602	588	611	712	561	542	552	671	6.76623	9.15575	7.07227	7.30664	9.57953
uc007avu.1	Tpp2	SubName: Full=Tpp2 protein; Flags: Fragment;	1132	98	122	130	123	112	145	150	106	132	147	41	68	81	83	15	122	84	117	98	96	118	29	102	39	47	45	23	98	88	99	131	127	161	184	194	165	209	147	158	157	206	10.5898	12.2612	9.98447	9.73396	11.9056
uc007avv.1	A530098C11Rik	hypothetical protein LOC433294	1086	25	40	38	33	37	21	23	26	11	26	2	7	14	7	2	9	30	26	7	16	14	0	6	5	2	8	1	6	6	6	15	17	29	21	25	16	13	10	15	4	26	2.8159	4.19036	3.04216	2.72217	4.09969
uc007avw.1	A530098C11Rik	Mus musculus adult male aorta and vein cDNA, RIKEN full-length enriched library, clone:A530098C11 product:hypothetical SAM (and some other nucleotide) binding motif containing protein, full insert sequence.	3454	27	34	58	47	43	27	41	39	29	36	10	20	24	13	2	22	44	36	24	23	28	5	18	8	8	11	5	11	11	10	16	21	34	20	23	19	29	16	22	15	30	0.956201	1.1199	1.45994	1.21901	1.49805
uc007avx.2	1700029F09Rik	hypothetical protein LOC75623	1468	24	33	23	25	20	30	45	28	23	26	19	16	8	29	0	30	8	22	15	23	31	5	18	10	14	4	7	18	13	6	14	16	21	27	19	25	20	20	19	21	20	1.99983	2.55746	1.36217	1.52562	1.63939
uc007avy.2	1700029F09Rik	hypothetical protein LOC75623	1534	24	35	23	26	21	31	45	28	23	28	19	16	8	31	0	30	8	22	15	24	31	5	18	10	14	5	7	19	15	7	15	16	22	27	19	26	20	21	20	25	20	1.91379	2.59575	1.30356	1.51838	1.6473
uc007avz.2	1700029F09Rik	hypothetical protein LOC75623	1265	26	32	25	28	21	31	47	28	21	27	20	15	8	32	0	29	7	21	16	25	32	4	17	11	16	5	7	18	17	8	17	15	25	25	20	30	25	22	22	26	22	2.51415	2.87793	1.71822	1.98289	1.9976
uc007awa.2	1700029F09Rik	hypothetical protein LOC75623	1143	26	30	25	27	20	30	47	28	21	25	20	15	8	30	0	29	7	21	16	24	32	4	17	11	15	4	7	17	14	7	16	14	24	25	20	29	25	21	20	22	22	2.7825	2.98604	1.90161	2.11616	2.10554
uc007awb.1	Kdelc1	KDEL motif-containing protein 1 precursor	2324	23	50	51	46	36	52	62	32	45	55	20	32	13	54	14	78	53	79	80	70	82	16	41	25	23	36	14	75	38	57	100	103	109	119	133	125	165	119	118	88	142	1.2106	2.44768	1.90793	1.77318	1.864
uc007awc.1	Kdelc1	KDEL motif-containing protein 1 precursor	2039	18	36	38	35	29	37	50	27	37	45	16	19	13	36	9	54	42	56	65	46	60	10	28	19	16	21	12	53	24	37	68	65	74	85	95	87	119	67	77	61	91	1.07985	2.00866	1.6203	1.53774	1.71143
uc007awd.2	Bivm	basic immunoglobulin-like variable	3574	38	46	35	43	31	63	64	37	46	53	32	35	24	47	8	40	61	122	90	84	77	16	56	27	37	36	19	51	48	50	54	59	80	79	91	90	111	72	89	59	96	1.30058	1.46428	0.851416	1.07782	1.04373
uc007awe.2	Bivm	basic immunoglobulin-like variable	3377	36	44	34	41	30	58	62	36	42	50	31	34	23	47	7	39	60	120	86	80	75	16	54	27	35	34	19	49	48	50	51	58	75	68	90	84	105	68	85	58	92	1.304	1.48232	0.875339	1.08764	1.06898
uc007awf.2	Bivm	basic immunoglobulin-like variable	3571	38	43	37	42	30	60	64	40	48	51	33	35	24	48	8	40	61	125	86	83	79	17	54	29	36	36	20	52	51	52	51	62	78	70	95	89	110	72	87	58	91	1.30167	1.36993	0.900824	1.05364	1.01091
uc007awg.1	AK163166	Mus musculus 10 days neonate cerebellum cDNA, RIKEN full-length enriched library, clone:B930033H10 product:excision repair cross-complementing rodent repair deficiency,complementation group 5, full insert sequence.	1779	23	23	22	26	21	28	38	17	18	36	6	12	12	32	3	34	32	51	38	43	39	5	38	19	31	16	10	14	18	16	29	27	24	21	22	33	25	30	30	43	22	1.58146	1.47086	1.07516	1.30927	1.42044
uc007awh.2	Ercc5	SubName: Full=Putative uncharacterized protein; Flags: Fragment;	3188	76	94	108	109	63	132	165	73	105	135	36	48	49	99	8	119	97	169	136	163	129	16	123	66	94	39	53	88	88	85	109	108	117	116	126	140	184	161	152	166	168	2.9161	3.35452	2.94533	3.06295	2.37794
uc007awi.2	Ercc5	DNA repair protein complementing XP-G cells	4010	92	107	125	132	73	153	203	80	133	164	45	63	56	114	11	137	118	201	150	191	146	19	152	75	115	52	66	101	102	99	125	126	133	150	152	168	212	200	176	198	188	2.80641	3.03571	2.71015	2.9489	2.19057
uc007awj.1	Ercc5	SubName: Full=Putative uncharacterized protein; Flags: Fragment;	2994	76	93	106	107	62	133	163	72	104	134	36	48	48	99	7	117	95	166	135	162	127	16	122	63	91	38	51	87	87	82	109	106	116	115	125	139	184	160	148	162	163	3.10506	3.53388	3.0781	3.20157	2.49183
uc007awk.1	4832428D23Rik	hypothetical protein LOC403183	3181	5	8	9	7	30	5	5	1	8	6	2	0	3	7	0	4	2	7	4	3	0	1	3	0	1	2	0	2	1	0	5	7	3	1	1	4	4	4	2	3	7	0.192271	0.286119	0.245984	0.197136	1.13485
uc007awl.2	Gulp1	PTB domain-containing engulfment adapter protein	1421	7	13	7	11	6	25	23	4	21	34	6	6	6	16	4	28	28	42	27	60	37	3	14	11	13	12	5	42	35	51	58	84	81	54	102	105	171	92	76	52	113	0.602576	1.04081	0.428284	0.693473	0.508085
uc007awm.2	Gulp1	PTB domain-containing engulfment adapter protein	2976	28	50	40	48	23	124	95	28	73	105	18	21	11	60	8	108	131	197	122	214	124	19	96	44	49	70	19	92	75	107	162	197	228	143	220	264	391	196	174	108	251	1.15089	1.91143	1.16857	1.44491	0.929981
uc007awn.2	Gulp1	Mus musculus 13 days embryo head cDNA, RIKEN full-length enriched library, clone:3110030A04 product:CED-6 PROTEIN homolog [Homo sapiens], full insert sequence.	2914	27	50	40	48	23	124	94	28	73	105	18	21	11	60	8	108	131	197	122	213	124	19	96	44	49	69	19	87	75	105	159	189	225	142	211	258	377	188	170	108	248	1.1334	1.9521	1.19343	1.47565	0.949768
uc007awp.2	Col3a1	SubName: Full=Putative uncharacterized protein; Flags: Fragment;	3159	1684	2662	2394	2539	1515	4052	3335	1233	1454	3248	725	1582	591	2455	396	4446	6645	9573	13498	13153	8638	3164	5021	1866	2209	4518	1012	16034	11647	14141	22673	24089	21875	19827	26777	24893	42381	24454	22977	10583	31106	65.2079	95.8692	65.8875	72.0019	57.7088
uc007awq.2	Col3a1	collagen alpha-1(III) chain precursor	5564	4972	8502	7367	7773	4547	12709	11725	3507	4433	10431	2231	4669	1721	6885	1230	13155	22365	33154	43271	41045	26748	8674	17065	6482	7733	14798	3737	71358	50611	59791	98331	103002	94745	83447	118345	110436	173391	107111	105646	49030	141962	109.308	173.842	115.115	125.151	98.337
uc007awr.1	Col5a2	collagen alpha-2(V) chain precursor	6615	1136	1606	1916	1755	1443	3452	3083	1007	1505	2673	771	1214	600	1799	223	2252	4904	6578	8076	7963	5849	2316	3200	1151	1819	3075	843	6622	4667	6810	8213	10086	11625	10576	15945	12097	18241	11637	12524	5179	13649	21.0066	27.6208	25.1822	23.7672	26.2492
uc007aws.1	Col5a2	SubName: Full=Putative uncharacterized protein;	1970	306	395	563	438	367	991	888	307	459	783	239	369	151	508	82	655	1301	1807	2295	2198	1630	584	900	305	456	895	202	1849	1223	1945	2321	2772	3233	2981	4477	3365	5338	3128	3378	1363	3905	19.0004	22.8114	24.8468	19.9177	22.4171
uc007awt.1	Wdr75	WD repeat-containing protein 75	2612	100	134	124	125	102	129	131	101	138	125	39	64	38	93	7	92	51	92	82	107	101	10	95	32	55	40	32	106	92	91	103	145	155	197	180	170	201	151	169	201	184	4.68311	5.8365	4.1274	4.28714	4.69901
uc007awu.1	Slc40a1	solute carrier family 40 member 1	3380	74	106	115	94	70	124	128	56	112	105	35	31	53	32	7	56	258	326	332	183	274	19	488	210	462	157	280	242	266	142	171	150	210	175	265	427	338	357	354	600	229	2.67807	3.56788	2.95808	2.49139	2.49207
uc007awv.1	Slc40a1	solute carrier family 40 member 1	3913	21	30	29	25	16	27	22	14	24	27	11	7	19	6	3	24	83	77	56	49	85	7	88	39	102	30	63	74	71	45	48	39	55	55	69	127	100	111	106	193	66	0.656473	0.872232	0.644342	0.572349	0.492027
uc007awx.2	Dnahc7b	dynein, axonemal, heavy chain 7B	12318	0	1	2	0	0	2	1	2	0	0	1	1	0	2	0	0	10	9	33	6	8	1	12	21	43	6	22	46	23	18	24	4	3	22	21	65	24	33	35	70	29	0	0.00923593	0.0141162	0	0
uc007awy.1	Dnahc7b	Mus musculus dynein, axonemal, heavy chain 7B, mRNA (cDNA clone IMAGE:5363263), with apparent retained intron.	5522	0	0	0	0	3	2	2	0	2	2	0	1	2	0	0	0	5	4	19	2	2	1	3	10	25	1	18	18	5	6	9	2	6	4	3	28	9	13	19	31	21	0	0	0	0	0.0653739
uc007awz.2	Dnahc7b	Mus musculus adult male testis cDNA, RIKEN full-length enriched library, clone:4931404K22 product:Ciliary dynein heavy chain 7 homolog [Homo sapiens], full insert sequence.	2978	0	0	1	0	0	0	0	0	0	0	1	0	0	0	0	0	2	2	4	1	1	0	4	2	8	1	3	9	3	3	3	0	0	4	4	9	4	6	4	14	1	0	0	0.0291947	0	0
uc007axa.1	AK219219	Mus musculus cDNA, clone:Y2G0101J20, strand:minus, reference:ENSEMBL:Mouse-Transcript-ENST:ENSMUST00000015800, based on BLAT search.	57	1	3	0	3	0	0	1	0	0	0	0	1	0	1	0	0	0	0	2	0	1	0	0	0	1	0	0	1	0	0	0	1	1	0	1	0	0	0	1	0	2	2.14602	5.9878	0	4.71495	0
uc007axb.1	BC048766	Mus musculus dynein, axonemal, heavy chain 7C, mRNA (cDNA clone IMAGE:6773387).	678	0	0	0	0	1	0	0	0	0	1	1	0	0	0	0	0	0	0	0	0	0	0	0	1	0	0	0	0	0	0	0	0	0	2	0	2	0	0	0	0	0	0	0	0	0	0.17748
uc007axc.1	Slc39a10	zinc transporter ZIP10 precursor	4961	241	247	296	352	322	236	208	151	150	247	112	77	89	197	17	158	263	387	341	377	339	22	305	124	307	153	157	247	252	183	248	245	337	383	307	471	423	334	340	784	382	5.94231	5.66433	5.18741	6.3563	7.81027
uc007axd.1	Slc39a10	zinc transporter ZIP10 precursor	2624	135	136	185	223	181	136	138	86	97	137	73	46	52	114	8	92	161	232	206	244	206	9	171	71	182	85	95	166	172	121	151	165	220	249	198	304	275	218	226	532	251	6.29329	5.89652	6.12966	7.61329	8.3003
uc007axe.1	AK219219	Mus musculus cDNA, clone:Y2G0101J20, strand:minus, reference:ENSEMBL:Mouse-Transcript-ENST:ENSMUST00000015800, based on BLAT search.	58	0	0	0	0	0	1	1	1	1	0	0	0	0	0	0	0	1	0	1	1	0	1	0	0	1	1	0	0	0	0	0	0	1	2	0	0	0	2	0	0	0	0	0	0	0	0
uc007axf.1	C230029F24Rik	SubName: Full=Putative uncharacterized protein;	542	0	0	0	1	1	1	0	1	1	0	0	0	0	0	0	0	0	0	0	0	0	0	0	0	0	0	0	0	0	0	1	0	0	0	0	1	0	1	0	0	0	0	0	0	0.165284	0.222014
uc007axg.2	BC029710	Mus musculus lung RCB-0558 LLC cDNA, RIKEN full-length enriched library, clone:G730001L10 product:unclassifiable, full insert sequence.	2458	0	0	0	0	0	0	1	0	0	0	0	0	1	0	0	1	0	1	1	0	1	0	0	0	1	0	0	0	0	0	0	2	0	1	1	0	0	2	0	1	0	0	0	0	0	0
uc007axh.1	AK020188	Mus musculus adult male corpus striatum cDNA, RIKEN full-length enriched library, clone:7630402F16 product:unclassifiable, full insert sequence.	1274	0	0	0	0	0	0	0	0	0	0	0	0	0	0	0	1	0	0	0	0	0	0	2	2	6	0	2	1	1	1	0	0	1	1	3	1	0	0	1	1	0	0	0	0	0	0
uc007axi.1	TMEFF2	Mus musculus TMEFF2 mRNA, complete cds.	2718	0	0	9	6	6	19	7	0	2	8	1	8	1	5	1	17	28	39	70	27	27	3	12	8	7	14	4	27	33	32	70	47	33	34	39	56	96	40	39	23	78	0	0	0.287886	0.197757	0.265632
uc007axj.1	Tmeff2	tomoregulin-2 precursor	3339	5	1	17	9	12	39	13	8	14	16	1	18	2	22	1	38	70	74	140	60	58	2	14	11	13	34	3	50	79	69	150	109	82	95	97	133	216	112	94	62	189	0.183173	0.0340725	0.44265	0.241467	0.432458
uc007axk.1	Sdpr	serum deprivation-response protein	3055	70	97	120	110	97	306	224	89	121	212	50	101	44	195	21	157	323	716	515	639	482	60	273	76	104	149	48	265	199	345	472	517	492	346	423	654	966	490	551	328	664	2.80282	3.61228	3.41506	3.22561	3.82067
uc007axl.1	AK006937	Mus musculus adult male testis cDNA, RIKEN full-length enriched library, clone:1700072G22 product:unclassifiable, full insert sequence.	546	11	10	36	43	25	7	21	39	31	24	4	7	36	0	4	2	0	0	0	1	2	10	0	0	1	0	0	0	0	0	0	0	0	0	0	0	1	0	0	0	0	2.46438	2.08367	5.73242	7.05516	5.50968
uc007axm.1	Nabp1	Mus musculus adult male testis cDNA, RIKEN full-length enriched library, clone:4930434H03 product:similar to HYPOTHETICAL 22.3 KDA PROTEIN (UNKNOWN) (PROTEIN FOR MGC:2731) [Homo sapiens], full insert sequence.	4645	1321	1470	2661	2657	1580	1094	1556	1928	1881	1386	359	577	1435	364	122	561	238	271	261	443	481	237	239	126	234	154	130	236	137	206	275	257	284	430	247	312	292	281	352	404	292	34.7876	36.0041	49.8067	51.2433	40.9308
uc007axn.1	Obfc2a	SOSS complex subunit B2	2838	913	890	1644	1584	982	738	943	1079	1128	726	281	353	865	298	77	397	155	229	213	334	357	152	196	111	183	138	107	168	113	169	196	221	266	364	239	270	275	250	308	316	254	39.3519	35.6778	50.3637	50.0004	41.6369
uc007axo.1	Obfc2a	SOSS complex subunit B2	2311	658	608	1146	1052	712	575	673	703	835	518	216	233	568	230	55	310	127	198	164	282	269	92	163	99	155	126	90	154	94	155	172	208	230	320	216	242	241	218	275	278	223	34.8284	29.9312	43.1135	40.78	37.0731
uc007axp.1	Obfc2a	RecName: Full=SOSS complex subunit B2; AltName: Full=Oligonucleotide/oligosaccharide-binding fold-containing protein 2A; AltName: Full=Sensor of single-strand DNA complex subunit B2; AltName: Full=Sensor of ssDNA subunit B2; Short=SOSS-B2; AltName: Full=Single-stranded DNA-binding protein 2;	2714	906	896	1626	1552	955	716	941	1069	1120	730	280	352	860	296	76	397	161	221	212	331	357	157	197	107	182	135	103	167	114	173	197	220	264	362	238	259	266	249	303	317	252	40.8344	37.5594	52.0881	51.2287	42.3421
uc007axq.1	AK043869	Mus musculus 10 days neonate cortex cDNA, RIKEN full-length enriched library, clone:A830044A12 product:unclassifiable, full insert sequence.	3889	2	3	8	6	1	6	6	2	2	3	1	1	2	0	0	2	1	1	1	0	1	2	3	0	2	0	1	5	1	3	1	2	0	3	3	2	0	1	3	3	1	0.0629071	0.0877615	0.178846	0.138212	0.0309415
uc007axr.2	Myo1b	myosin-Ib isoform 2	4954	340	323	381	449	308	521	954	339	489	817	203	209	241	510	31	368	464	550	605	587	652	55	766	311	540	281	303	389	289	375	334	400	531	575	548	521	719	694	716	721	586	8.39519	7.41767	6.68647	8.11935	7.48125
uc007axs.2	Myo1b	myosin-Ib isoform 1	5041	345	327	385	451	309	530	962	340	493	823	205	210	243	514	31	374	471	557	612	595	660	57	771	313	545	284	305	392	290	384	340	406	539	582	553	527	733	706	723	725	596	8.37163	7.37992	6.64006	8.01477	7.376
uc007axt.2	Myo1b	myosin-Ib isoform 2	3055	232	225	247	308	200	336	643	246	320	544	127	142	161	344	19	250	302	365	402	377	427	35	514	199	360	183	182	227	190	234	216	260	343	351	332	322	455	421	467	490	384	9.28933	8.379	7.02933	9.03172	7.87767
uc007axu.2	Myo1b	SubName: Full=Putative uncharacterized protein Myo1b;	3107	84	94	92	130	91	131	197	79	103	205	40	60	61	105	7	92	100	138	139	126	149	11	143	45	109	67	55	69	58	71	61	81	109	99	118	82	141	133	128	143	119	3.30709	3.44197	2.57439	3.74829	3.52435
uc007axv.2	Myo1b	Mus musculus 0 day neonate eyeball cDNA, RIKEN full-length enriched library, clone:E130307B17 product:myosin Ib, full insert sequence.	1611	48	39	40	49	28	68	117	39	51	103	23	27	34	47	4	46	47	68	79	77	78	8	105	30	65	32	33	40	36	34	33	52	58	59	58	52	81	77	85	81	62	3.64463	2.75416	2.1587	2.72478	2.09142
uc007axw.1	Stat4	Mus musculus 16 days neonate thymus cDNA, RIKEN full-length enriched library, clone:A130029B15 product:signal transducer and activator of transcription 4, full insert sequence.	1406	4	3	8	8	5	7	11	8	14	4	6	1	2	1	1	4	3	4	2	5	4	0	0	0	0	1	0	7	0	9	10	7	22	6	8	13	10	6	6	3	11	0.348002	0.242749	0.49469	0.509725	0.427921
uc007axx.1	Stat4	signal transducer and activator of transcription	2981	22	9	30	25	8	24	28	24	43	25	10	5	12	13	2	7	7	7	4	19	19	1	3	1	4	3	0	15	10	22	26	23	46	30	34	34	29	18	23	10	33	0.902752	0.34348	0.874959	0.751293	0.322929
uc007axy.1	Stat1	Mus musculus adult male colon cDNA, RIKEN full-length enriched library, clone:9030611B09 product:signal transducer and activator of transcription 1, full insert sequence.	1478	73	55	127	38	46	295	93	82	165	98	36	30	20	67	2	83	83	81	82	117	130	9	97	40	19	49	22	168	147	315	293	344	319	654	511	364	348	240	310	175	333	6.04166	4.23359	7.47063	2.30325	3.74509
uc007axz.1	Stat1	signal transducer and activator of transcription	2697	198	165	371	107	99	691	205	191	364	223	102	70	43	166	10	223	194	210	199	328	333	25	228	87	54	107	42	360	308	759	641	760	713	1437	1160	795	803	542	677	415	722	8.98032	6.96023	11.9597	3.55413	4.41706
uc007aya.1	Stat1	signal transducer and activator of transcription	5166	378	347	788	250	211	1396	449	430	788	445	204	145	93	327	19	464	393	427	430	650	669	51	433	177	128	218	103	522	441	1016	865	1029	1018	2000	1615	1112	1135	786	1013	578	1012	8.95045	7.6418	13.2617	4.33528	4.91482
uc007ayb.1	Stat1	signal transducer and activator of transcription	5099	378	346	788	249	211	1396	449	430	787	445	204	145	93	326	19	464	393	427	429	650	668	51	433	177	128	218	103	522	441	1016	865	1028	1018	1998	1613	1112	1134	784	1013	577	1010	9.06806	7.7199	13.436	4.37467	4.9794
uc007ayc.1	Stat1	signal transducer and activator of transcription	5133	368	341	772	247	205	1354	444	418	764	431	197	140	90	320	18	456	387	418	421	633	650	49	415	171	126	215	101	494	422	985	835	983	984	1919	1564	1069	1090	760	980	556	964	8.76969	7.55795	13.076	4.31079	4.80576
uc007ayd.1	Stat1	signal transducer and activator of transcription	3727	271	262	589	193	154	1005	323	317	569	312	147	104	70	228	15	351	283	316	313	470	481	43	302	123	101	158	77	309	250	568	466	559	577	1127	908	612	655	463	576	328	567	8.89442	7.99766	13.7399	4.63905	4.97211
uc007aye.2	Gls	glutaminase isoform 1	4973	501	591	772	661	524	581	551	617	660	597	221	331	368	349	55	406	289	408	393	391	462	135	264	105	143	141	75	269	254	318	320	374	441	454	486	518	714	458	481	326	579	12.3233	13.5204	13.4967	11.9073	12.6792
uc007ayg.1	Gls	glutaminase isoform 1	3245	448	601	637	628	498	618	541	476	621	541	204	223	237	323	32	410	320	415	439	465	510	70	272	136	165	168	91	249	174	270	321	333	459	454	513	494	652	384	390	274	475	16.8877	21.0708	17.0668	17.3371	18.4669
uc007ayh.2	Nab1	NGFI-A-binding protein 1	5088	554	477	683	688	434	549	613	588	729	596	236	363	418	367	56	367	249	335	360	308	408	115	355	144	194	120	121	218	135	202	191	209	269	348	315	396	412	295	337	306	350	13.319	10.6658	11.6708	12.1136	10.2641
uc007ayk.3	Tmem194b	SubName: Full=Putative uncharacterized protein; SubName: Full=RIKEN cDNA 5330401P04, isoform CRA_e;	2880	17	21	32	27	17	50	35	31	44	39	11	18	22	17	4	16	43	56	49	62	73	4	61	15	27	16	11	40	33	19	31	33	34	52	69	52	73	62	65	39	51	0.722045	0.82956	0.966019	0.839851	0.71029
uc007ayl.2	Mfsd6	major facilitator superfamily domain-containing	4770	217	215	304	260	146	312	476	234	322	394	105	152	184	158	25	241	211	209	273	241	237	57	440	196	276	114	153	185	163	95	116	100	121	174	141	238	149	309	268	399	223	5.56479	5.12792	5.54094	4.88299	3.6831
uc007aym.1	Mfsd6	major facilitator superfamily domain-containing	3349	115	114	123	121	72	157	222	113	160	189	51	66	92	70	14	115	99	93	138	114	107	33	223	86	115	53	71	91	82	47	67	65	61	86	67	117	77	143	148	212	104	4.2004	3.87267	3.19314	3.23669	2.587
uc007ayn.1	Mfsd6	major facilitator superfamily domain-containing	2841	89	102	104	106	70	131	188	103	143	156	49	58	75	60	11	102	85	77	130	91	88	27	177	76	101	49	52	75	68	38	52	44	49	77	55	88	58	111	122	169	82	3.83201	4.0846	3.18266	3.34246	2.96487
uc007ayo.2	Inpp1	inositol polyphosphate 1-phosphatase	1774	42	70	73	49	35	68	45	69	59	57	15	22	51	11	6	32	25	53	55	36	49	16	24	6	12	19	6	36	33	42	70	43	56	56	36	51	76	54	55	31	59	2.89603	4.48916	3.57765	2.47442	2.37407
uc007ayp.1	Hibch	3-hydroxyisobutyryl-CoA hydrolase, mitochondrial	1704	30	43	50	32	45	70	59	28	46	45	18	12	12	37	4	45	40	65	49	73	52	1	28	12	13	28	9	51	40	52	78	90	88	80	92	113	141	95	103	98	119	2.15357	2.87091	2.55111	1.68233	3.17777
uc007ayq.1	AK217058	Mus musculus cDNA, clone:Y0G0126H04, strand:minus, reference:ENSEMBL:Mouse-Transcript-ENST:ENSMUST00000050567, based on BLAT search.	415	0	1	1	0	2	1	0	0	2	1	0	1	0	2	0	0	1	3	3	3	1	1	0	0	0	7	0	2	1	3	5	8	2	6	2	3	2	4	1	1	9	0	0.27414	0.209498	0	0.579911
uc007ayr.1	1700019D03Rik	hypothetical protein LOC67080	834	2	5	4	5	5	2	4	0	5	2	0	1	1	2	0	1	3	8	7	8	1	1	1	1	4	12	0	8	7	10	33	18	12	20	8	16	9	11	8	6	28	0.29334	0.682063	0.416987	0.537075	0.721412
uc007ays.1	1700019D03Rik	hypothetical protein LOC67080	816	1	5	4	5	4	2	4	0	5	2	0	1	1	2	0	1	3	7	7	7	1	1	1	1	4	12	0	8	6	10	31	18	10	18	8	16	7	9	6	5	24	0.149905	0.697109	0.426185	0.548922	0.58986
uc007ayt.1	Mstn	growth/differentiation factor 8 precursor	2682	56	182	202	144	1195	135	49	41	71	173	18	5	18	116	1	144	221	419	198	308	87	1	54	66	43	182	12	52	19	195	204	256	129	45	147	131	275	143	95	74	231	2.55409	7.72029	6.54818	4.80989	53.6153
uc007ayu.1	1700019A02Rik	hypothetical protein LOC69397	627	0	0	1	2	0	0	0	0	1	0	0	0	0	0	0	1	0	0	1	0	1	0	0	0	0	0	0	0	0	0	0	0	1	1	0	0	2	0	0	0	0	0	0	0.138663	0.285755	0
uc007ayv.1	Pms1	PMS1 protein homolog 1	3031	14	14	18	20	9	44	25	16	18	35	5	14	13	20	0	31	15	38	28	40	40	2	24	7	17	8	13	15	12	19	21	30	33	40	36	33	44	28	33	31	31	0.565002	0.525488	0.516315	0.591119	0.357302
uc007ayw.1	AK052226	Mus musculus 13 days embryo heart cDNA, RIKEN full-length enriched library, clone:D330010E15 product:unclassifiable, full insert sequence.	531	0	1	3	0	1	5	0	0	1	0	0	0	0	3	0	2	3	2	1	1	2	1	0	0	1	0	0	0	0	1	1	3	4	3	1	0	1	0	4	4	0	0	0.214253	0.491196	0	0.226613
uc007ayx.1	Pms1	PMS1 protein homolog 1	2473	13	11	14	20	8	43	21	12	16	29	5	13	11	17	0	26	13	33	25	36	36	2	21	7	15	7	11	13	12	16	18	23	29	36	32	28	38	22	28	27	24	0.643024	0.506045	0.492189	0.724498	0.389265
uc007ayy.2	Ormdl1	ORM1-like protein 1	3076	7	8	12	11	5	13	16	7	12	16	3	5	5	7	0	15	9	8	12	14	11	2	13	8	9	6	6	7	6	13	16	12	28	14	13	18	23	13	17	20	32	0.278368	0.295886	0.339174	0.320359	0.195597
uc007aza.1	Osgepl1	probable O-sialoglycoprotein endopeptidase 2	2283	19	31	28	36	37	35	36	28	33	53	12	25	20	35	2	41	42	45	34	61	33	15	32	9	24	14	7	23	19	24	38	44	51	30	54	41	53	44	39	35	48	1.01802	1.54482	1.0663	1.41263	1.95018
uc007azb.1	Osgepl1	probable O-sialoglycoprotein endopeptidase 2	1661	20	30	32	37	39	36	37	25	31	53	11	24	19	31	2	39	38	43	36	59	34	15	31	8	18	15	6	23	18	25	38	47	51	28	51	40	51	43	40	39	47	1.47288	2.05481	1.67498	1.99555	2.82536
uc007azc.1	Osgepl1	Mus musculus 10 days embryo whole body cDNA, RIKEN full-length enriched library, clone:2610001M19 product:similar to PUTATIVE SIALOGLYCOPROTEASE TYPE 2 [Homo sapiens], full insert sequence.	1584	20	29	32	37	38	35	37	25	30	53	11	24	19	30	2	38	38	43	36	58	34	15	29	8	17	15	5	23	18	25	37	46	49	27	50	38	48	41	38	39	46	1.54448	2.08288	1.7564	2.09256	2.88674
uc007azd.1	Osgepl1	probable O-sialoglycoprotein endopeptidase 2	1067	6	10	16	16	26	19	21	10	11	20	7	7	7	10	1	25	24	14	15	26	21	8	19	2	9	5	3	10	14	10	17	21	19	12	25	24	21	17	24	17	19	0.687851	1.06624	1.30372	1.34334	2.93216
uc007aze.1	Asnsd1	asparagine synthetase domain-containing protein	3174	125	173	190	209	212	207	219	178	212	248	80	112	97	184	14	211	159	226	217	245	238	42	147	59	68	83	50	79	90	101	154	151	220	192	195	226	267	197	196	166	225	4.81738	6.20098	5.20445	5.89889	8.03726
uc007azf.1	Asnsd1	Mus musculus 13 days embryo male testis cDNA, RIKEN full-length enriched library, clone:6030403M10 product:hypothetical Protein prenyltransferases alpha subunit repeat containing protein, full insert sequence.	470	18	37	25	30	37	35	34	26	31	29	11	23	18	29	4	33	30	26	31	37	40	9	14	4	7	7	3	16	14	21	28	31	29	35	33	33	42	38	27	17	42	4.68471	8.95622	4.62456	5.71814	9.4729
uc007azg.1	Asnsd1	asparagine synthetase domain-containing protein	2362	138	201	200	227	232	228	237	198	233	263	89	125	108	204	16	234	173	245	236	262	263	51	152	63	73	84	51	89	99	117	168	169	240	220	220	247	299	225	208	174	253	7.14672	9.68137	7.3617	8.60948	11.8192
uc007azh.1	Asnsd1	SubName: Full=MCG115470, isoform CRA_b; SubName: Full=Putative uncharacterized protein;	931	38	55	43	54	68	59	65	57	53	63	24	39	26	58	6	56	43	47	57	67	61	12	34	9	14	16	10	37	37	48	66	71	83	92	89	94	108	92	71	61	101	4.99277	6.721	4.01557	5.19607	8.78898
uc007azi.1	AK038423	Mus musculus adult male hypothalamus cDNA, RIKEN full-length enriched library, clone:A230008D12 product:unclassifiable, full insert sequence.	732	1	1	0	2	1	0	2	0	0	0	0	1	2	0	0	0	0	0	1	0	0	1	0	0	0	1	0	0	0	0	0	0	0	1	0	0	1	0	0	0	0	0.167108	0.155421	0	0.244765	0.164387
uc007azj.2	Stk17b	serine/threonine-protein kinase 17B	3278	1210	1315	1767	1816	1076	896	1162	1235	1435	1133	528	562	1028	409	102	644	268	362	463	481	842	159	220	141	243	172	100	234	179	229	294	276	347	418	532	574	569	434	470	397	526	45.1527	45.6392	46.8658	49.6293	39.4987
uc007azk.2	Hecw2	E3 ubiquitin-protein ligase HECW2 isoform 1	11179	59	136	102	101	82	87	101	83	81	131	16	68	34	49	6	76	120	187	165	164	121	27	95	31	59	76	30	88	71	103	105	129	103	121	107	124	198	126	99	102	129	0.64559	1.38407	0.793278	0.809374	0.882653
uc007azl.2	Hecw2	E3 ubiquitin-protein ligase HECW2 isoform 2	1130	6	15	12	8	5	11	12	8	8	16	3	5	4	5	0	7	14	22	20	15	8	5	8	4	7	9	2	10	9	13	15	22	10	12	7	10	16	17	10	12	13	0.649502	1.5102	0.923275	0.634224	0.53244
uc007azm.1	Hecw2	E3 ubiquitin-protein ligase HECW2 isoform 2	1799	5	6	9	3	2	7	3	1	7	6	2	2	0	3	0	6	8	11	11	6	3	2	8	4	7	8	2	2	6	6	10	13	3	3	4	7	10	12	4	8	9	0.339975	0.379438	0.43495	0.14939	0.133776
uc007azn.1	Ccdc150	SubName: Full=Putative uncharacterized protein;	1204	0	0	0	0	0	0	1	0	2	0	0	1	0	0	0	0	2	0	0	0	0	0	0	0	2	0	0	0	1	2	0	0	2	4	1	0	0	0	0	2	1	0	0	0	0	0
uc007azo.1	Ccdc150	coiled-coil domain-containing protein 150	3807	0	4	0	1	1	1	2	1	1	1	0	2	0	1	0	2	4	3	0	1	2	0	1	0	1	0	0	1	2	4	2	2	3	8	3	2	2	1	3	3	2	0	0.119536	0	0.0235314	0.031608
uc007azp.1	Gtf3c3	general transcription factor 3C polypeptide 3	3005	29	56	64	47	31	99	100	56	80	90	26	30	38	63	4	75	77	93	74	98	107	16	75	27	36	33	21	63	62	77	87	95	105	131	134	125	167	142	131	122	160	1.18049	2.12014	1.85167	1.40115	1.24136
uc007azr.2	Pgap1	GPI inositol-deacylase	1406	18	12	28	22	16	40	47	17	44	31	16	16	10	20	3	25	34	64	81	57	48	3	78	34	51	30	19	33	27	23	31	27	23	31	40	45	41	44	46	59	34	1.56601	0.970994	1.73141	1.40174	1.36935
uc007azt.1	AK015376	Mus musculus adult male testis cDNA, RIKEN full-length enriched library, clone:4930444A19 product:unclassifiable, full insert sequence.	633	4	0	3	4	1	7	2	5	3	9	1	4	4	3	1	7	8	4	2	4	8	2	3	1	2	3	0	9	2	2	6	3	3	7	7	10	4	7	3	1	3	0.772972	0	0.412046	0.566092	0.190097
uc007azu.2	Ankrd44	serine/threonine-protein phosphatase 6	2332	109	70	113	118	61	176	148	120	152	154	49	77	79	93	15	141	89	149	133	113	164	45	81	35	51	48	26	47	56	63	64	86	92	124	134	136	121	102	107	75	142	5.71749	3.415	4.21287	4.53299	3.14761
uc007azv.2	Ankrd44	serine/threonine-protein phosphatase 6	2501	105	56	102	99	48	149	138	99	138	130	49	67	68	80	11	120	84	143	111	104	157	40	59	35	41	49	20	36	49	49	60	74	77	105	113	118	98	82	91	64	107	5.13551	2.54739	3.5458	3.54611	2.30944
uc007azw.1	Sf3b1	SubName: Full=Putative uncharacterized protein;	3354	529	644	721	751	626	671	767	596	714	760	220	319	370	431	54	516	362	550	500	602	705	178	401	195	280	200	161	287	299	318	411	431	564	517	547	672	713	583	544	530	607	19.293	21.8446	18.6896	20.0589	22.459
uc007azx.1	Sf3b1	splicing factor 3B subunit 1	6192	1549	1846	2228	2224	1869	2101	2366	1878	2349	2362	739	1006	1196	1248	160	1534	1096	1581	1456	1747	2011	514	1232	492	794	647	475	1075	989	1095	1351	1514	1959	1839	1923	2177	2543	2004	1988	1822	2139	30.6005	33.9173	31.2833	32.1762	36.321
uc007azy.1	Sf3b1	SubName: Full=Sf3b1 protein; Flags: Fragment;	3464	661	823	974	944	780	1054	1105	865	1032	1080	374	440	560	531	68	669	570	859	799	893	1023	266	642	239	342	350	237	476	438	529	592	719	861	820	896	1073	1280	934	960	826	1020	23.3416	27.0298	24.4461	24.4132	27.0954
uc007azz.1	Coq10b	coenzyme Q-binding protein COQ10 homolog B,	1733	140	176	224	215	203	147	213	154	239	182	70	89	156	89	13	84	46	61	84	73	87	24	81	35	48	33	40	59	29	52	56	48	75	94	71	70	94	70	100	85	89	9.88182	11.5541	11.2377	11.114	14.0954
uc007baa.1	Coq10b	coenzyme Q-binding protein COQ10 homolog B,	1583	134	147	190	191	179	136	189	138	210	162	59	73	123	82	9	78	43	55	75	64	81	22	72	30	43	32	33	52	26	43	51	43	64	77	58	60	84	62	81	66	81	10.3546	10.5647	10.4352	10.809	13.6067
uc007bab.2	Hspd1	60 kDa heat shock protein, mitochondrial	2332	210	259	232	231	198	214	295	157	221	226	63	119	104	227	9	193	105	207	120	194	217	19	121	48	103	56	54	87	86	95	120	109	156	172	128	167	208	150	185	205	162	11.0154	12.6355	8.64943	8.8739	10.2168
uc007bac.2	Hspe1	10 kDa heat shock protein, mitochondrial	768	76	74	92	90	84	167	191	97	163	156	77	80	79	152	14	142	89	159	137	197	185	12	95	35	72	54	28	48	41	51	81	91	113	117	128	119	163	99	110	112	124	12.1049	10.962	10.4149	10.4981	13.1613
uc007bad.1	Mobkl3	mps one binder kinase activator-like 3	2826	188	244	251	232	213	245	267	210	258	241	124	121	108	224	17	207	166	199	208	236	261	29	242	125	227	97	112	171	173	156	220	224	292	269	330	338	455	351	345	408	352	8.13754	9.82287	7.722	7.35439	9.06957
uc007bae.1	Mobkl3	Mus musculus 10 days embryo whole body cDNA, RIKEN full-length enriched library, clone:2610109B12 product:unclassifiable, full insert sequence.	2783	188	243	251	231	212	241	266	210	256	241	124	121	107	223	16	207	165	198	208	234	261	29	240	125	225	97	112	171	171	153	218	222	289	268	325	336	452	347	342	404	346	8.26328	9.93376	7.84131	7.43584	9.16646
uc007baf.1	AK165532	Mus musculus 16 days embryo head cDNA, RIKEN full-length enriched library, clone:C130057F14 product:unclassifiable, full insert sequence.	888	6	14	6	12	5	18	18	12	19	24	3	6	8	14	1	8	9	8	8	27	17	5	23	10	11	8	5	14	5	5	6	9	11	7	18	11	14	13	13	18	14	0.826506	1.79364	0.587444	1.2106	0.677542
uc007bag.1	Rftn2	raftlin-2	3676	17	29	19	29	24	39	44	21	35	55	22	30	28	23	4	39	77	106	99	75	87	18	58	13	15	29	9	82	65	88	112	166	135	141	194	169	233	172	161	84	164	0.565693	0.897518	0.449372	0.70673	0.785624
uc007bah.1	Rftn2	Mus musculus 11 days embryo whole body cDNA, RIKEN full-length enriched library, clone:2700010E02 product:hypothetical protein, full insert sequence.	942	4	10	6	10	11	16	18	7	11	24	8	12	11	11	1	15	36	45	48	29	47	8	26	6	9	15	7	32	31	32	48	64	65	60	78	71	105	70	71	40	71	0.519418	1.20773	0.553769	0.950999	1.40514
uc007bai.1	AK135004	Mus musculus adult male olfactory brain cDNA, RIKEN full-length enriched library, clone:6430540D06 product:hypothetical protein, full insert sequence.	1943	6	9	9	9	6	15	17	8	12	17	5	10	8	7	1	10	21	29	30	17	26	5	24	4	6	14	4	15	21	17	34	45	45	34	66	52	69	45	44	19	45	0.377734	0.526976	0.402715	0.414955	0.371585
uc007baj.1	Mars2	methionyl-tRNA synthetase, mitochondrial	2882	63	78	72	81	50	91	89	65	68	101	33	42	34	62	7	72	47	75	56	84	71	6	50	18	42	26	18	34	29	20	31	48	56	57	38	52	72	55	53	72	63	2.67396	3.07908	2.17203	2.51781	2.08764
uc007bal.1	Boll	protein boule-like isoform 1	1032	0	0	0	1	1	0	0	0	0	0	0	0	0	0	0	0	0	0	0	0	0	0	0	0	0	0	0	0	0	0	0	1	0	0	1	0	1	1	0	1	0	0	0	0	0.0868063	0.1166
uc007bam.1	Boll	protein boule-like isoform 1	658	0	0	0	1	0	0	0	0	0	0	0	0	0	0	0	0	0	0	0	0	0	0	0	0	0	0	0	0	0	0	0	1	0	1	1	0	0	1	0	0	0	0	0	0	0.136146	0
uc007ban.2	Plcl1	inactive phospholipase C-like protein 1	6555	11	19	17	33	31	60	51	19	23	47	9	18	16	34	3	30	75	90	116	64	59	2	38	21	26	43	38	59	46	74	69	82	121	67	89	110	120	72	117	75	122	0.205271	0.329763	0.225478	0.450996	0.569073
uc007bao.1	AK079812	Mus musculus adult male cecum cDNA, RIKEN full-length enriched library, clone:9130227L01 product:unclassifiable, full insert sequence.	2136	0	0	0	0	0	0	1	0	1	0	0	0	0	0	0	0	0	0	0	0	0	0	0	0	0	0	0	0	1	0	1	0	0	0	0	0	0	0	1	0	0	0	0	0	0	0
uc007bap.1	AK033706	Mus musculus adult male cecum cDNA, RIKEN full-length enriched library, clone:9130227L01 product:unclassifiable, full insert sequence.	1636	0	0	0	0	0	0	1	0	0	0	0	0	0	0	0	0	0	0	0	0	0	0	0	0	0	0	0	0	0	0	0	0	0	0	0	0	0	0	0	0	0	0	0	0	0	0
uc007baq.1	AK005643	Mus musculus adult male testis cDNA, RIKEN full-length enriched library, clone:1700003I22 product:unclassifiable, full insert sequence.	424	0	0	0	0	0	0	0	0	0	0	0	0	0	0	0	0	0	0	0	0	0	0	0	0	0	0	0	0	0	0	0	0	0	0	0	0	1	0	0	0	0	0	0	0	0	0
uc007bar.1	Hsfy2	heat shock transcription factor, Y-linked	1403	0	0	0	0	0	0	0	0	1	0	0	0	0	0	0	0	0	0	0	0	0	0	0	0	0	0	0	0	0	0	0	0	0	0	0	0	0	0	0	0	0	0	0	0	0	0
uc007bas.1	Satb2	DNA-binding protein SATB2	5286	1	4	8	9	2	13	15	6	11	17	5	5	7	3	1	8	11	11	14	11	10	3	16	2	10	9	6	19	16	10	14	16	18	19	16	14	12	14	25	15	12	0.0231409	0.0860902	0.13158	0.152527	0.0455284
uc007bat.2	9130024F11Rik	Mus musculus adult male cortex cDNA, RIKEN full-length enriched library, clone:B530002L08 product:unclassifiable, full insert sequence.	2637	0	0	1	0	0	1	1	0	0	2	2	1	1	0	1	1	0	1	0	0	0	1	0	1	2	1	0	3	1	2	0	0	3	2	0	3	3	5	0	4	1	0	0	0.0329699	0	0
uc007bav.1	BC055402	Mus musculus adult retina cDNA, RIKEN full-length enriched library, clone:A930005K10 product:unclassifiable, full insert sequence.	3301	0	0	0	0	0	0	0	0	0	1	0	0	0	0	0	1	0	0	0	0	0	0	0	0	0	1	0	1	0	0	0	1	0	0	0	0	0	0	0	0	0	0	0	0	0	0
uc007baw.1	DQ705824	DQ705824	34	0	0	0	0	0	0	0	0	0	0	0	0	0	0	0	0	0	0	0	0	0	0	0	0	0	0	0	0	0	0	0	0	0	0	0	0	0	0	0	0	0	0	0	0	0	0
uc007bax.1	AK016177	Mus musculus adult male testis cDNA, RIKEN full-length enriched library, clone:4930558J18 product:unclassifiable, full insert sequence.	2052	0	2	0	2	0	1	1	0	4	2	1	0	0	1	1	2	2	5	4	3	3	1	1	0	1	1	0	2	1	1	1	3	1	3	2	2	2	1	2	3	1	0	0.110885	0	0.087314	0
uc007bay.2	1700066M21Rik	hypothetical protein LOC73467 precursor	3007	22	40	37	37	25	42	60	31	36	53	19	26	14	44	1	45	42	65	65	87	71	12	70	20	28	34	19	26	36	43	46	46	48	45	67	61	71	50	47	39	57	0.894946	1.51338	1.06979	1.1023	1.00043
uc007baz.2	1110034B05Rik	RecName: Full=JmjC domain-containing protein C2orf60 homolog;	1394	14	29	32	22	19	37	36	28	29	37	5	8	12	20	3	30	14	28	35	34	29	6	30	7	16	14	8	21	23	19	26	35	37	31	46	43	69	45	39	32	48	1.22849	2.36677	1.99579	1.41381	1.6401
uc007bba.2	1110034B05Rik	jmjC domain-containing protein C2orf60 homolog	1413	14	29	32	22	20	37	36	28	29	37	5	8	12	20	3	30	14	28	35	34	29	6	30	7	16	14	8	21	23	19	26	35	37	31	46	43	69	45	39	32	48	1.21197	2.33494	1.96896	1.3948	1.70321
uc007bbb.2	1110034B05Rik	jmjC domain-containing protein C2orf60 homolog	709	6	9	18	10	5	16	19	15	16	11	3	4	5	14	0	13	4	13	12	16	16	4	12	2	8	7	2	14	12	11	12	12	19	13	18	21	29	17	22	13	21	1.03517	1.44417	2.20727	1.26353	0.8486
uc007bbc.2	9430016H08Rik	hypothetical protein LOC68115 precursor	1325	29	34	45	55	33	53	40	34	61	58	16	18	18	50	1	45	33	45	46	41	47	6	30	14	14	13	7	29	32	25	40	43	50	60	55	55	61	48	64	51	52	2.67726	2.91933	2.95274	3.71859	2.99693
uc007bbd.2	Spats2l	SPATS2-like protein isoform 1	3932	21	26	42	39	32	74	69	38	45	53	24	38	11	49	2	61	114	74	141	107	156	37	48	24	37	38	17	86	70	85	93	130	151	171	228	133	281	177	204	82	161	0.653301	0.752282	0.928676	0.888551	0.9793
uc007bbe.2	Spats2l	SPATS2-like protein isoform 2	3743	20	24	41	32	29	65	64	36	41	52	21	35	9	45	2	57	110	70	134	100	143	35	44	24	34	36	17	78	62	79	80	121	135	159	208	118	260	156	182	74	147	0.653609	0.729478	0.95234	0.765881	0.932304
uc007bbf.2	Kctd18	potassium channel tetramerization domain	2615	50	70	76	59	41	109	98	88	83	130	38	56	29	62	4	86	72	127	106	130	134	21	85	33	55	36	19	73	53	65	75	100	102	90	115	109	168	112	111	89	125	2.33887	3.04542	2.5268	2.02121	1.88665
uc007bbh.2	Kctd18	potassium channel tetramerization domain	2639	24	32	37	32	17	54	45	41	38	51	15	19	12	29	4	47	37	64	55	61	62	8	51	21	16	22	16	39	28	33	36	46	67	51	62	61	110	51	62	52	62	1.11245	1.37953	1.21896	1.08628	0.775155
uc007bbi.2	Kctd18	potassium channel tetramerization domain	2266	23	31	32	27	19	54	51	38	38	55	12	24	7	34	5	48	34	55	46	60	70	7	48	19	23	20	19	31	34	24	35	32	50	49	55	63	93	57	47	56	58	1.24158	1.5564	1.22777	1.06742	1.00896
uc007bbj.2	Kctd18	potassium channel tetramerization domain	4186	40	45	49	56	28	93	82	50	65	88	16	27	17	59	6	64	63	88	78	95	111	11	76	25	38	37	31	47	53	45	47	52	86	73	84	93	127	81	76	75	81	1.16888	1.22302	1.01771	1.19845	0.804893
uc007bbk.2	Sgol2	shugoshin-like 2 isoform 1	5314	7	13	18	18	25	32	72	6	27	33	9	64	35	67	7	52	89	131	82	124	100	20	77	22	34	21	21	32	35	16	22	55	70	85	73	39	72	50	46	30	42	0.161133	0.278319	0.294496	0.303446	0.566106
uc007bbl.1	Aox1	aldehyde oxidase	4382	12	27	21	32	16	54	41	29	25	82	9	21	9	30	1	60	72	111	62	58	57	10	30	15	17	22	8	53	61	54	81	106	135	53	124	145	147	91	126	68	137	0.334978	0.700991	0.416654	0.654197	0.439366
uc007bbm.1	Aox3	aldehyde oxidase 3	4360	2	2	11	7	11	10	4	5	3	6	1	4	0	6	5	14	49	64	54	53	47	3	9	5	6	18	1	40	28	51	94	53	32	33	44	68	107	83	21	41	43	0.0561114	0.0521872	0.219348	0.143828	0.303589
uc007bbn.1	Aox3	aldehyde oxidase 3	3896	2	2	10	5	11	9	4	3	3	7	1	4	0	4	2	10	40	50	45	44	37	3	6	5	5	14	0	27	27	40	76	42	27	27	35	58	86	73	18	33	31	0.0627941	0.0584026	0.223156	0.114969	0.339745
uc007bbo.1	Aox4	aldehyde oxidase 4	4972	46	35	38	9	3	6	105	2	15	11	1	2	15	5	0	0	0	7	1	11	4	0	102	54	37	3	13	6	17	2	0	2	3	5	4	8	2	23	11	56	4	1.13171	0.800862	0.664478	0.16216	0.0726055
uc007bbp.1	Aox3l1	aldehyde oxidase 3-like 1	4776	1	1	2	2	0	2	4	1	2	0	0	0	0	0	0	2	1	5	1	1	1	1	0	0	0	1	1	2	3	1	1	0	4	1	2	2	5	3	4	1	3	0.025612	0.0238208	0.0364078	0.0375143	0
uc007bbq.1	Bzw1	basic leucine zipper and W2 domain-containing	2821	433	638	636	624	510	695	766	523	677	758	281	273	283	493	30	521	357	545	497	584	602	78	571	222	342	197	181	307	285	320	445	476	614	641	668	636	883	652	600	725	684	18.7755	25.7299	19.6012	19.8158	21.7544
uc007bbr.1	Bzw1	basic leucine zipper and W2 domain-containing	2833	434	640	637	625	511	699	771	526	681	763	284	275	288	495	31	522	359	547	499	587	609	77	576	223	342	199	183	308	286	322	445	477	616	647	668	640	887	652	601	727	690	18.7392	25.7012	19.5488	19.7635	21.7047
uc007bbs.2	Clk1	dual specificity protein kinase CLK1	1830	364	410	557	527	411	508	596	491	591	572	208	304	384	324	42	380	387	580	698	670	638	123	535	237	364	225	142	383	361	380	566	588	582	575	643	795	831	767	790	665	772	24.3309	25.489	26.4626	25.7983	27.0253
uc007bbt.2	Clk1	SubName: Full=CDC-like kinase 1, isoform CRA_a; SubName: Full=Putative uncharacterized protein;	1739	339	389	529	501	399	481	571	472	567	546	204	294	369	315	41	365	366	555	667	645	615	115	513	225	356	212	134	357	333	352	534	543	537	542	600	735	770	716	741	622	731	23.8456	25.449	26.4475	25.8089	27.6091
uc007bbu.2	Clk1	SubName: Full=CDC-like kinase 1, isoform CRA_a; SubName: Full=Putative uncharacterized protein;	3088	551	612	834	775	591	797	949	685	840	844	302	428	520	483	67	551	626	1022	1117	1040	964	198	837	390	569	367	236	501	464	525	731	797	786	770	860	1057	1156	1020	1034	859	1034	21.8264	22.5473	23.481	22.4831	23.0298
uc007bbv.2	Ppil3	peptidyl-prolyl cis-trans isomerase-like 3	1086	28	36	33	22	21	47	32	22	32	36	17	22	13	41	1	41	25	31	40	53	39	7	38	14	9	13	9	51	43	28	64	51	66	92	71	91	113	70	83	60	74	3.15381	3.77132	2.64188	1.81478	2.32685
uc007bbw.2	Ppil3	peptidyl-prolyl cis-trans isomerase-like 3	1364	31	37	35	23	25	47	33	24	36	40	17	23	15	40	1	47	25	38	41	55	43	7	44	16	10	14	9	55	42	32	64	53	65	93	72	96	114	73	78	58	74	2.78007	3.08609	2.23091	1.51058	2.20549
uc007bbx.2	Ppil3	peptidyl-prolyl cis-trans isomerase-like 3	900	22	31	25	18	14	42	22	16	23	30	16	17	11	35	1	29	22	24	31	43	29	5	32	12	7	11	9	39	35	25	55	42	59	82	58	77	98	65	69	50	62	2.99011	3.91868	2.41505	1.79168	1.87182
uc007bby.2	Ppil3	peptidyl-prolyl cis-trans isomerase-like 3	1292	21	23	23	21	15	35	31	18	24	31	13	17	10	33	0	32	21	25	25	37	32	5	24	12	9	13	6	41	35	27	47	35	55	76	60	75	93	55	72	52	62	1.98822	2.02528	1.54772	1.45609	1.39704
uc007bbz.1	Nif3l1	NIF3-like protein 1	2473	56	79	87	64	46	95	75	49	66	86	16	35	34	71	5	70	49	73	69	86	72	6	74	27	27	37	19	61	57	59	71	64	96	116	114	109	139	106	105	102	123	2.76995	3.63433	3.0586	2.31839	2.23827
uc007bca.1	Nif3l1	NIF3-like protein 1	2168	51	67	72	52	40	83	57	41	62	74	17	32	28	66	2	58	38	64	60	68	60	5	52	18	25	19	20	58	52	50	66	66	80	104	100	88	125	97	91	91	103	2.87752	3.5159	2.88736	2.1487	2.22014
uc007bcb.1	Nif3l1	NIF3-like protein 1	2105	41	64	64	47	40	67	60	39	47	68	11	23	25	51	5	48	38	53	48	59	46	3	57	22	22	31	15	43	45	51	54	45	74	93	87	79	92	80	72	75	93	2.38254	3.45899	2.64336	2.00022	2.28658
uc007bcc.1	Orc2	origin recognition complex subunit 2 isoform B	3030	105	116	128	128	96	127	162	82	134	180	73	65	49	112	7	117	77	115	98	113	130	23	85	30	45	37	35	74	61	64	84	115	140	175	141	148	183	118	113	130	138	4.23891	4.35548	3.67279	3.78441	3.81248
uc007bcd.1	Orc2	origin recognition complex subunit 2 isoform A	3371	119	132	144	146	108	158	177	99	157	212	78	70	54	126	10	132	86	128	110	131	152	25	97	32	57	43	38	79	68	71	92	122	148	185	148	158	197	136	126	146	153	4.31813	4.45488	3.71392	3.87994	3.85518
uc007bce.1	Orc2	origin recognition complex subunit 2 isoform A	3365	119	131	144	146	108	158	177	99	157	212	78	70	54	126	10	132	86	128	110	131	151	25	97	32	57	43	38	79	68	71	92	122	148	185	148	158	197	136	126	146	153	4.32583	4.42901	3.72054	3.88686	3.86205
uc007bcf.1	AK144771	Mus musculus adult male spinal cord cDNA, RIKEN full-length enriched library, clone:A330005C06 product:unclassifiable, full insert sequence.	2101	3	6	4	3	2	5	4	3	1	2	1	0	1	1	0	2	1	5	1	2	1	1	2	2	3	1	2	3	2	1	1	3	2	5	0	3	3	4	7	4	2	0.174664	0.324897	0.165524	0.127916	0.114547
uc007bcg.1	AK053027	Mus musculus 15 days embryo head cDNA, RIKEN full-length enriched library, clone:D930021J20 product:unclassifiable, full insert sequence.	2613	10	2	7	11	8	11	11	2	3	10	2	0	3	4	1	4	13	11	11	12	14	1	14	2	8	3	5	8	8	6	8	9	11	19	10	12	12	12	10	16	12	0.468132	0.0870786	0.232909	0.377124	0.368409
uc007bch.2	Fam126b	hypothetical protein LOC213056	8622	166	248	277	231	179	348	372	129	215	325	85	104	80	212	11	258	266	378	312	443	290	26	342	157	215	152	113	235	160	204	263	230	313	272	286	356	406	362	316	289	312	2.35509	3.27239	2.79319	2.40013	2.49818
uc007bci.2	Fam126b	hypothetical protein LOC213056	8695	169	257	281	236	182	356	376	136	221	331	86	107	83	213	11	269	272	385	322	453	294	28	350	156	218	157	115	239	162	208	269	238	320	276	291	363	412	367	320	296	318	2.37752	3.36267	2.80973	2.4315	2.51873
uc007bcj.2	Fam126b	hypothetical protein LOC213056	8863	171	262	281	239	185	358	378	136	223	331	87	108	83	214	11	273	273	389	324	457	296	29	355	156	219	159	117	240	165	210	272	240	329	281	297	365	417	373	327	297	323	2.36006	3.36311	2.75647	2.41573	2.51171
uc007bck.1	Ndufb3	NADH dehydrogenase [ubiquinone] 1 beta	532	27	38	53	57	57	63	59	38	56	76	23	17	13	46	3	54	58	73	58	79	57	4	29	15	36	20	6	55	53	91	100	92	118	91	126	127	178	137	113	101	153	6.20812	8.1263	8.66149	9.5983	12.8927
uc007bcl.1	AK079804	Mus musculus 0 day neonate thymus cDNA, RIKEN full-length enriched library, clone:A430073A12 product:caspase 8, full insert sequence.	936	7	16	16	16	12	21	18	12	21	23	8	6	4	18	2	24	17	11	16	30	20	2	10	5	3	3	3	7	9	5	9	6	18	10	22	18	12	7	18	9	25	0.914808	1.94476	1.48618	1.53135	1.54271
uc007bcm.2	Als2cr12	amyotrophic lateral sclerosis 2 chromosomal	1576	0	4	3	2	4	7	5	1	2	5	1	0	0	1	1	3	4	8	6	3	5	0	1	0	0	2	1	6	3	2	3	5	4	4	5	4	5	6	9	6	7	0	0.288752	0.165498	0.113685	0.30541
uc007bcn.1	Cflar	CASP8 and FADD-like apoptosis regulator isoform	6622	1054	1112	1620	1506	1249	1485	1589	1517	1753	1256	581	928	1062	704	106	984	713	953	946	972	1015	472	618	256	330	397	210	455	370	465	533	571	700	700	834	827	929	732	743	541	867	19.4697	19.1045	21.2693	20.3736	22.6962
uc007bco.1	Cflar	SubName: Full=CASP8 and FADD-like apoptosis regulator; SubName: Full=CASP8 and FADD-like apoptosis regulator, isoform CRA_a;	6605	1059	1117	1623	1524	1253	1482	1597	1526	1754	1266	584	931	1069	705	105	988	714	958	950	975	1019	472	617	257	329	396	211	456	374	466	536	574	703	702	836	827	932	733	747	541	869	19.6124	19.2398	21.3636	20.6701	22.8275
uc007bcp.1	Cflar	CASP8 and FADD-like apoptosis regulator isoform	2018	78	61	129	109	77	79	90	109	105	72	32	48	85	29	7	50	38	33	46	44	51	43	30	18	15	12	12	20	20	21	24	17	37	27	46	49	40	38	35	27	53	4.72804	3.43898	5.55772	4.83879	4.59144
uc007bcq.1	Cflar	CASP8 and FADD-like apoptosis regulator isoform	6911	1119	1166	1731	1604	1311	1536	1647	1613	1837	1313	609	971	1138	721	111	1022	739	977	983	1001	1047	508	636	270	340	403	220	469	385	480	553	581	730	718	864	855	959	764	766	557	911	19.806	19.1946	21.7763	20.7919	22.8266
uc007bcr.1	Cflar	Mus musculus 6 days neonate spleen cDNA, RIKEN full-length enriched library, clone:F430112F17 product:CASP8 and FADD-like apoptosis regulator, full insert sequence.	1106	102	90	154	173	99	132	121	164	145	119	57	74	119	42	10	83	57	65	80	77	79	50	42	24	29	22	19	35	33	38	36	43	55	52	61	60	64	53	54	42	71	11.2811	9.25781	12.1058	14.0127	10.7711
uc007bcs.1	Casp8	caspase-8 precursor	2585	256	268	455	313	236	574	335	300	436	384	148	153	153	251	23	350	236	290	280	322	386	65	145	91	117	112	64	123	123	170	198	200	284	335	275	299	371	352	288	168	282	12.114	11.7949	15.3031	10.8471	10.9858
uc007bct.1	Casp8	caspase-8 precursor	2412	236	239	413	282	217	510	295	273	390	349	134	140	138	234	20	306	211	251	245	288	335	57	120	77	105	96	56	109	103	154	169	174	239	291	230	258	331	323	248	147	235	11.9686	11.273	14.8868	10.4738	10.8258
uc007bcv.2	Trak2	trafficking protein, kinesin binding 2	6240	568	558	707	919	629	644	743	514	665	742	247	374	426	436	51	568	371	468	506	428	480	131	311	134	189	152	110	326	271	303	347	337	399	448	515	459	578	493	500	386	589	11.1345	10.1735	9.85061	13.1936	12.1296
uc007bcw.1	PAPK-A	Mus musculus mRNA for polyploidy associated protein kinase PAPK-A, complete cds.	3027	15	11	9	18	11	18	23	10	16	20	4	12	10	14	2	23	16	36	34	27	24	3	21	8	22	8	6	11	17	17	15	21	33	24	27	32	45	27	36	21	33	0.606159	0.413429	0.258499	0.53271	0.43728
uc007bcx.1	Stradb	STE20-related kinase adapter protein beta	1299	12	13	9	15	14	12	12	13	17	16	7	10	12	11	1	14	8	22	20	12	13	2	10	4	11	4	4	16	8	14	18	24	31	24	30	24	32	31	35	21	36	1.13	1.13856	0.602368	1.03446	1.29687
uc007bcy.1	Stradb	STE20-related kinase adapter protein beta	2317	21	38	38	38	45	36	33	40	39	43	23	31	29	50	5	49	35	65	54	43	36	9	24	9	23	16	8	35	24	28	44	52	78	51	52	54	67	63	72	58	75	1.10867	1.86586	1.42589	1.46923	2.33704
uc007bcz.1	PAPK-A	Mus musculus mRNA for polyploidy associated protein kinase PAPK-A, complete cds.	2145	20	38	36	34	45	35	33	38	38	42	23	30	29	49	5	46	31	62	50	43	35	9	23	9	21	15	8	33	24	27	39	50	73	49	51	50	61	62	71	56	70	1.14054	2.01547	1.45916	1.41998	2.52444
uc007bda.1	PAPK-A	Mus musculus mRNA for polyploidy associated protein kinase PAPK-A, complete cds.	1502	5	6	7	10	7	9	16	8	11	15	3	7	6	14	1	14	14	18	15	15	14	6	10	3	6	7	2	14	2	6	11	18	25	14	12	15	16	10	15	13	25	0.4072	0.454467	0.405188	0.596432	0.560799
uc007bdb.1	Als2cr11	SubName: Full=Putative uncharacterized protein; Flags: Fragment;	878	0	0	0	1	0	0	0	0	2	1	0	0	0	0	0	0	0	1	0	0	0	0	0	0	0	0	0	0	0	0	0	1	1	0	0	0	0	0	2	0	0	0	0	0	0.102032	0
uc007bdc.1	Als2cr11	amyotrophic lateral sclerosis 2 (juvenile)	2131	0	0	0	0	0	1	0	0	0	1	0	0	0	0	0	1	1	0	0	1	0	1	0	0	0	0	1	1	0	0	0	0	0	0	0	0	0	3	0	0	0	0	0	0	0	0
uc007bdd.1	Als2cr4	amyotrophic lateral sclerosis 2 chromosomal	1827	15	22	27	19	20	28	40	24	31	28	18	18	11	35	1	41	26	39	31	59	41	10	15	11	20	9	6	28	30	34	42	51	49	57	57	48	81	56	46	42	56	1.00429	1.36995	1.28485	0.931636	1.31726
uc007bde.1	Als2cr4	amyotrophic lateral sclerosis 2 chromosomal	1868	17	26	26	19	19	28	39	23	32	29	17	18	12	35	1	41	28	38	32	59	37	10	14	11	19	9	5	26	31	34	43	48	49	60	54	50	79	54	46	40	56	1.11322	1.5835	1.21011	0.911188	1.22393
uc007bdf.1	Als2cr4	amyotrophic lateral sclerosis 2 chromosomal	1851	16	22	26	19	19	28	39	23	31	27	17	18	11	35	1	39	27	37	31	60	37	10	15	11	19	9	5	26	30	33	42	48	48	58	55	47	76	54	45	40	54	1.05736	1.35219	1.22122	0.919556	1.23517
uc007bdg.2	Mpp4	MAGUK p55 subfamily member 4 isoform 1	2982	15	7	15	11	10	10	10	8	9	10	8	8	3	5	1	6	8	10	11	14	10	1	14	1	6	3	3	3	4	8	12	9	7	5	9	9	12	12	10	12	17	0.615306	0.267061	0.437333	0.330458	0.403526
uc007bdh.1	Mpp4	MAGUK p55 subfamily member 4 isoform 2	2222	2	0	4	1	1	2	1	1	0	2	2	1	1	1	0	0	1	2	0	2	3	0	3	0	1	0	0	1	2	4	7	4	4	3	2	4	1	3	5	4	1	0.110102	0	0.156511	0.0403169	0.0541546
uc007bdi.2	Mpp4	MAGUK p55 subfamily member 4 isoform 2	2345	2	1	4	1	1	2	2	1	0	2	2	1	1	1	0	0	1	2	0	2	3	0	3	0	1	0	0	1	3	4	8	5	5	3	2	5	1	3	5	4	1	0.104327	0.0485152	0.148301	0.0382022	0.0513141
uc007bdj.1	Mpp4	RecName: Full=MAGUK p55 subfamily member 4; AltName: Full=Discs large homolog 6; Short=mDLG6;	1441	0	0	0	0	0	1	1	0	0	0	1	0	0	0	0	1	0	2	0	0	1	0	0	0	0	0	0	0	0	1	0	1	1	0	1	0	1	1	1	0	0	0	0	0	0	0
uc007bdk.2	Mpp4	MAGUK p55 subfamily member 4 isoform 2	1578	0	1	0	1	0	1	2	0	2	0	1	0	0	1	0	0	1	1	0	0	0	0	0	0	0	1	0	1	1	0	1	2	1	2	1	1	1	0	0	1	0	0	0.0720964	0	0.0567707	0
uc007bdl.2	Als2	alsin isoform 1	3551	54	68	92	73	54	114	128	68	101	111	38	58	42	68	10	98	81	102	96	97	86	7	77	33	55	29	35	52	52	47	57	58	78	80	91	69	101	89	84	74	94	1.86016	2.17861	2.2525	1.84163	1.82988
uc007bdm.2	Als2	alsin isoform 1	6512	149	181	213	171	132	294	301	176	262	293	101	145	95	176	17	242	197	261	235	241	220	37	164	92	100	66	89	127	112	111	133	127	173	189	215	174	218	181	183	174	212	2.79885	3.16217	2.84376	2.35241	2.43915
uc007bdn.2	Als2	alsin isoform 2	2963	90	105	109	94	73	170	170	102	154	171	61	84	52	104	7	138	102	152	136	138	132	27	80	56	43	35	50	71	53	60	71	62	89	100	118	103	110	89	95	95	115	3.71551	4.03161	3.19833	2.84202	2.96463
uc007bdq.2	Cdk15	cell division protein kinase 15	1474	1	0	1	2	0	6	3	1	1	4	0	0	0	3	0	1	6	11	9	6	2	1	6	0	2	3	0	4	3	9	8	8	10	6	14	10	10	9	8	11	6	0.082987	0	0.0589835	0.121552	0
uc007bdr.2	Cdk15	cell division protein kinase 15	1477	1	0	1	2	0	6	3	1	1	4	0	0	0	3	0	1	6	11	9	6	2	1	6	0	2	3	0	4	3	9	8	8	10	6	14	10	10	9	8	11	6	0.0828185	0	0.0588637	0.121306	0
uc007bds.2	Cdk15	RecName: Full=Cell division protein kinase 15; EC=2.7.11.22; AltName: Full=Amyotrophic lateral sclerosis 2 chromosomal region candidate gene 7 protein homolog; AltName: Full=Serine/threonine-protein kinase ALS2CR7; AltName: Full=Serine/threonine-protein kinase PFTAIRE-2;	496	0	0	0	0	0	3	1	0	0	0	0	0	0	0	0	0	2	1	2	2	0	0	2	0	1	2	0	1	1	2	1	1	4	1	3	1	1	2	2	0	5	0	0	0	0	0
uc007bdv.1	Gm973	hypothetical protein LOC381260	3595	8	5	32	14	9	17	27	2	18	20	4	2	2	1	0	3	10	13	6	22	14	1	11	8	5	2	3	3	9	5	6	12	5	8	7	10	13	9	4	11	9	0.272207	0.158231	0.77389	0.348867	0.301247
uc007bdw.1	AK006768	Mus musculus adult male testis cDNA, RIKEN full-length enriched library, clone:1700052I12 product:unclassifiable, full insert sequence.	464	0	0	0	0	0	0	0	0	1	0	0	0	0	0	0	0	0	1	0	0	0	0	0	0	0	0	0	0	0	0	1	0	0	0	0	1	0	1	0	1	0	0	0	0	0	0
uc007bdx.1	Sumo1	small ubiquitin-related modifier 1 precursor	1215	41	52	55	68	70	83	99	75	93	97	38	45	28	76	5	86	70	85	62	109	105	10	70	26	43	35	20	49	36	40	73	81	98	111	102	99	152	98	105	86	103	4.12777	4.86909	3.93563	5.01376	6.93268
uc007bdy.1	Nop58	nucleolar protein 58	1976	288	364	402	393	321	320	451	240	407	324	144	144	166	265	13	277	136	235	146	275	271	18	155	61	132	61	51	135	138	127	141	176	227	339	268	265	369	284	274	371	251	17.8284	20.9573	17.6875	17.8171	19.5478
uc007bdz.1	Bmpr2	bone morphogenetic protein receptor type-2	3507	264	203	308	314	241	503	585	325	438	511	170	259	197	353	32	432	374	487	491	449	462	106	564	213	318	217	186	498	370	360	320	326	469	475	522	579	505	622	638	603	567	9.20822	6.58538	7.6356	8.02093	8.26914
uc007beb.1	Ica1l	islet cell autoantigen 1-like protein	3650	23	22	23	29	18	9	25	25	22	25	5	4	27	9	1	10	20	18	19	13	19	11	14	5	15	2	8	9	11	10	13	9	19	13	16	16	12	15	25	19	11	0.770802	0.685726	0.547852	0.711764	0.593415
uc007bec.1	Ica1l	islet cell autoantigen 1-like protein	3484	23	22	23	29	18	9	25	24	22	25	5	4	27	9	1	10	21	18	18	13	19	11	14	5	16	2	8	9	11	9	12	9	18	12	16	16	13	17	23	19	11	0.807528	0.718398	0.573955	0.745677	0.62169
uc007bed.1	Ica1l	Mus musculus adult male testis cDNA, RIKEN full-length enriched library, clone:1700030B17 product:weakly similar to ALS2CR15 PROTEIN (FRAGMENT) [Homo sapiens], full insert sequence.	951	1	0	0	1	0	0	0	1	0	0	0	0	0	0	0	1	1	1	0	0	0	2	1	0	1	0	0	0	1	0	0	0	0	0	2	1	5	2	3	4	0	0.128626	0	0	0.0941999	0
uc007bee.2	Wdr12	ribosome biogenesis protein WDR12	2928	58	95	80	79	84	76	83	62	72	85	17	31	25	71	4	56	35	68	53	49	42	2	35	12	40	19	25	29	32	31	30	31	34	61	45	68	63	42	55	70	59	2.42306	3.69125	2.37546	2.41706	3.45213
uc007bef.2	Wdr12	ribosome biogenesis protein WDR12	2838	55	92	80	77	78	75	75	61	66	82	17	30	24	66	4	53	34	65	50	48	43	2	35	12	36	18	25	26	32	31	28	31	34	57	44	64	59	40	53	66	54	2.3706	3.68805	2.45079	2.43058	3.30721
uc007beg.2	Wdr12	ribosome biogenesis protein WDR12	3106	60	100	84	85	83	87	82	66	70	90	18	35	25	69	5	64	38	77	58	59	46	2	42	14	39	20	25	32	32	37	33	35	40	59	55	72	73	50	61	75	65	2.36297	3.66285	2.35129	2.45159	3.21555
uc007beh.1	Carf	amyotrophic lateral sclerosis 2 chromosomal	2604	10	13	19	19	15	25	33	16	29	24	15	13	13	22	2	23	33	44	32	46	34	11	35	13	20	12	13	38	24	36	48	38	53	37	41	47	73	57	52	48	59	0.46975	0.567967	0.634367	0.653648	0.693154
uc007bei.1	Carf	SubName: Full=ECBRC-FC1;	2731	10	12	19	19	16	26	34	16	29	24	15	12	13	23	2	23	32	46	31	47	33	11	36	13	20	13	13	41	24	33	49	39	54	39	43	47	75	58	55	47	59	0.447905	0.499897	0.604867	0.623251	0.704981
uc007bej.1	Nbeal1	neurobeachin like 1	12108	292	336	410	391	324	572	603	350	427	588	162	281	204	420	40	493	460	675	691	645	611	90	493	192	297	292	155	520	464	529	668	657	909	778	897	938	1276	904	880	647	1013	2.94997	3.1571	2.94401	2.89291	3.21997
uc007bek.1	Nbeal1	neurobeachin like 1	5026	130	146	168	187	136	249	252	173	179	276	83	105	95	185	16	217	186	311	291	269	269	36	212	88	129	141	77	277	218	264	333	313	430	355	468	432	662	439	440	329	476	3.16394	3.30485	2.90613	3.33311	3.25608
uc007bel.1	AK041465	Mus musculus 3 days neonate thymus cDNA, RIKEN full-length enriched library, clone:A630012J04 product:unclassifiable, full insert sequence.	1398	12	28	23	23	24	36	35	17	23	30	10	22	10	23	3	30	27	50	48	36	36	2	27	16	22	15	8	14	19	14	28	19	37	29	30	38	51	31	40	28	38	1.04998	2.27862	1.43037	1.47384	2.06578
uc007bem.1	Cyp20a1	cytochrome P450 20A1	927	42	46	40	47	31	70	54	28	45	57	9	22	25	36	3	48	38	46	57	48	57	13	24	12	13	12	7	51	39	45	67	78	83	82	92	80	134	96	89	49	123	5.54214	5.64545	3.75153	4.54202	4.02403
uc007ben.1	Cyp20a1	cytochrome P450 20A1	1501	70	81	72	79	65	103	86	47	71	100	19	41	32	61	8	84	57	72	83	68	83	16	35	20	20	24	17	77	63	81	124	123	144	130	151	129	202	146	135	81	178	5.7046	6.13939	4.17042	4.71495	5.21089
uc007beo.1	Cyp20a1	SubName: Full=Cyp20a1 protein;	1334	60	70	65	70	58	88	72	39	60	87	17	36	24	55	7	77	48	65	75	56	73	12	27	16	17	22	14	71	51	71	119	106	121	118	141	112	176	124	122	76	158	5.50178	5.96984	4.23629	4.70082	5.2318
uc007bep.2	Abi2	abl interactor 2 isoform 1	4804	123	149	150	153	132	232	232	150	171	265	66	112	68	145	16	191	193	257	254	205	201	39	126	59	91	95	45	153	103	130	153	156	151	186	197	223	235	180	196	159	201	3.13191	3.52861	2.71467	2.85312	3.30636
uc007beq.2	Abi2	abl interactor 2 isoform 3	5773	144	194	182	185	154	275	280	174	208	311	74	132	90	178	21	223	231	306	292	244	249	44	155	72	111	113	54	172	122	147	172	175	182	212	217	249	278	207	232	183	235	3.05119	3.82315	2.74093	2.87079	3.20995
uc007ber.2	Abi2	abl interactor 2 isoform 2	5875	144	194	184	185	154	276	280	174	208	311	75	132	90	178	21	223	231	306	292	244	249	44	155	72	111	114	54	176	122	148	173	176	183	213	217	249	279	208	233	183	235	2.99821	3.75677	2.72294	2.82095	3.15422
uc007bes.1	Raph1	Ras association (RalGDS/AF-6) and pleckstrin	2292	107	107	125	130	91	164	143	102	135	162	51	71	62	77	9	98	108	134	128	110	114	23	86	34	43	45	24	118	79	95	90	104	149	135	116	136	130	126	123	107	128	5.71054	5.31117	4.74159	5.08112	4.77756
uc007bet.1	AK136844	Mus musculus 12 days embryo embryonic body between diaphragm region and neck cDNA, RIKEN full-length enriched library, clone:9430025M21 product:unclassifiable, full insert sequence.	2381	115	122	186	162	122	198	200	136	182	200	74	81	68	142	9	172	150	238	191	176	173	18	125	63	76	79	41	99	71	78	100	80	125	92	100	104	134	114	109	116	121	5.90808	5.82936	6.79175	6.09518	6.16566
uc007beu.1	AK217854	Mus musculus cDNA, clone:Y0G0103O09, strand:minus, reference:ENSEMBL:Mouse-Transcript-ENST:ENSMUST00000050801, based on BLAT search.	155	2	0	1	0	1	1	1	0	0	1	0	0	0	0	0	0	0	0	0	0	0	0	0	0	0	0	0	7	10	7	10	8	19	19	20	16	17	20	15	17	16	1.57836	0	0.560914	0	0.776332
uc007bev.2	Cd28	T-cell-specific surface glycoprotein CD28	1789	2	1	2	0	1	6	2	2	8	3	1	2	1	1	0	0	9	32	10	9	15	0	2	1	1	3	1	5	5	3	10	8	10	4	8	3	5	5	5	3	7	0.13675	0.0635932	0.0971959	0	0.0672619
uc007bew.2	Cd28	T-cell-specific surface glycoprotein CD28	4317	16	7	11	5	5	42	17	16	49	13	11	4	1	8	0	3	42	224	64	90	50	7	22	19	10	23	4	18	17	22	30	21	37	24	29	30	47	30	25	16	34	0.453363	0.184475	0.221533	0.103757	0.139369
uc007bex.1	AK040166	Mus musculus 0 day neonate thymus cDNA, RIKEN full-length enriched library, clone:A430071F14 product:unclassifiable, full insert sequence.	704	0	1	0	0	0	0	1	1	0	0	0	1	0	0	0	0	0	1	1	1	0	0	0	0	0	0	0	0	0	0	0	0	1	0	1	0	0	1	0	0	0	0	0.161603	0	0	0
uc007bey.1	AK009383	Mus musculus adult male tongue cDNA, RIKEN full-length enriched library, clone:2310016D23 product:unclassifiable, full insert sequence.	383	1	1	1	1	0	0	0	0	0	1	0	0	0	0	0	0	0	2	0	0	2	0	0	0	0	1	0	2	0	1	0	0	2	1	0	1	2	2	0	1	4	0.319381	0.297045	0.227002	0.233901	0
uc007bez.1	Ctla4	cytotoxic T-lymphocyte protein 4 precursor	1931	19	6	18	2	4	19	9	11	17	1	7	5	1	3	0	2	1	3	7	16	11	0	3	0	2	0	2	4	5	8	13	9	9	13	12	22	19	15	9	7	12	1.20359	0.3535	0.810435	0.0927852	0.249262
uc007bfa.1	ctla-4	Mus musculus ctla-4 mRNA for hypothetical protein, complete cds.	1566	17	6	12	2	3	17	3	8	12	1	4	5	0	2	0	2	0	3	4	12	5	0	1	0	2	0	0	2	5	3	9	6	4	9	8	13	12	9	8	3	11	1.3279	0.435893	0.66622	0.114411	0.23052
uc007bfc.2	Pard3b	Mus musculus adult male small intestine cDNA, RIKEN full-length enriched library, clone:2010002N16 product:unclassifiable, full insert sequence.	2451	7	8	17	11	4	11	11	7	5	14	3	7	5	4	4	6	18	40	33	19	13	2	25	15	14	16	10	24	20	24	24	28	32	29	28	37	50	50	41	54	37	0.349351	0.371336	0.603023	0.40205	0.196379
uc007bfd.2	Pard3b	partitioning defective 3 homolog B	4670	14	20	25	18	8	15	26	16	10	25	3	11	4	10	2	10	25	55	44	29	19	2	31	20	28	15	14	48	40	37	48	61	73	51	55	76	86	75	75	91	73	0.366707	0.48723	0.465427	0.345292	0.206135
uc007bfe.2	Pard3b	partitioning defective 3 homolog B	8392	43	53	61	68	39	70	65	35	49	79	9	20	11	32	6	43	87	133	129	97	76	5	107	43	81	55	44	127	120	102	142	140	159	121	137	190	187	198	191	190	179	0.626774	0.718507	0.631964	0.725896	0.559214
uc007bfg.1	AK015421	Mus musculus adult male testis cDNA, RIKEN full-length enriched library, clone:4930448K12 product:unclassifiable, full insert sequence.	1956	4	5	3	6	9	12	9	2	4	5	0	2	1	2	0	5	8	10	21	9	12	0	22	9	12	9	3	14	14	13	17	19	18	20	22	41	24	26	28	26	24	0.250149	0.290818	0.133346	0.274798	0.553672
uc007bfh.1	AK076674	Mus musculus adult male testis cDNA, RIKEN full-length enriched library, clone:4930448K12 product:unclassifiable, full insert sequence.	733	1	4	2	7	5	8	5	3	3	3	0	1	0	1	0	2	5	5	14	5	9	0	13	5	7	5	1	9	10	6	8	12	8	8	10	20	10	11	14	10	13	0.16688	0.620836	0.237222	0.85551	0.820815
uc007bfi.1	Nrp2	SubName: Full=Putative uncharacterized protein;	2783	159	202	189	295	131	377	341	252	314	401	106	191	155	180	24	310	226	321	253	256	273	63	104	37	52	67	31	112	109	142	135	150	194	197	198	249	209	132	185	138	214	6.98862	8.2577	5.90441	9.49598	5.66418
uc007bfj.1	Nrp2	neuropilin-2 isoform 5 precursor	4711	302	391	346	490	256	677	633	488	587	726	201	361	279	323	52	554	385	599	470	444	490	100	176	72	105	129	51	263	224	307	296	316	414	438	438	526	459	318	409	339	419	7.84154	9.44244	6.38545	9.31781	6.53892
uc007bfk.1	Nrp2	neuropilin-2 isoform 6 precursor	4696	302	391	346	490	256	677	633	488	587	726	201	361	279	323	52	554	385	598	470	444	490	100	176	72	105	129	51	263	224	307	296	316	414	438	438	526	458	318	409	337	419	7.86659	9.47261	6.40584	9.34758	6.55981
uc007bfl.1	Nrp2	neuropilin-2 isoform 1 precursor	6739	535	723	592	820	418	1168	1129	839	973	1273	374	613	465	575	94	1002	622	985	822	780	847	159	274	106	176	230	103	399	371	498	444	542	699	709	751	821	760	524	655	497	710	9.71105	12.2057	7.63756	10.9006	7.4638
uc007bfm.1	Nrp2	neuropilin-2 isoform 2 precursor	6724	535	723	592	820	418	1168	1129	839	973	1273	374	613	465	575	94	1002	622	984	822	780	847	159	274	106	176	230	103	399	371	498	444	542	699	709	751	821	759	524	655	495	710	9.73271	12.233	7.6546	10.9249	7.48045
uc007bfn.1	Nrp2	neuropilin-2 isoform 3 precursor	6688	535	723	592	819	418	1167	1127	839	973	1272	374	613	465	575	94	1002	620	984	821	777	846	159	273	106	175	230	103	399	369	496	443	541	697	705	750	816	756	523	650	497	708	9.7851	12.2988	7.6958	10.9703	7.52072
uc007bfo.1	Nrp2	neuropilin-2 isoform 4 precursor	6673	535	723	592	819	418	1167	1127	839	973	1272	374	613	465	575	94	1002	620	983	821	777	846	159	273	106	175	230	103	399	369	496	443	541	697	705	750	816	755	523	650	495	708	9.80709	12.3264	7.7131	10.995	7.53762
uc007bfp.1	Nrp2	neuropilin-2 isoform 6 precursor	2053	60	86	79	104	65	143	134	105	120	160	45	84	66	80	11	130	88	157	108	99	102	18	35	14	31	32	13	72	56	72	75	68	105	96	111	119	108	81	101	75	94	3.57495	4.76574	3.34554	4.53811	3.80981
uc007bfq.2	Ino80d	INO80 complex subunit D isoform 2	3624	69	50	78	95	38	81	96	57	75	117	30	55	43	46	6	73	64	80	63	75	70	15	75	16	31	32	16	80	66	62	65	41	63	72	75	84	65	83	83	74	70	2.329	1.56965	1.87126	2.34837	1.26175
uc007bft.1	AK017924	Mus musculus adult male thymus cDNA, RIKEN full-length enriched library, clone:5830412M15 product:unclassifiable, full insert sequence.	1576	34	35	29	43	35	49	53	35	30	59	15	12	12	33	5	39	33	51	32	42	49	6	36	15	22	17	11	35	40	22	53	42	59	44	55	60	72	57	67	59	66	2.63895	2.52658	1.59982	2.44424	2.67234
uc007bfu.2	Ndufs1	NADH-ubiquinone oxidoreductase 75 kDa subunit,	2665	262	372	369	388	401	493	464	335	415	542	189	170	140	344	26	335	286	401	314	393	370	37	225	113	159	157	90	302	280	243	440	477	573	473	593	635	799	572	546	600	776	12.0257	15.8806	12.0381	13.0426	18.1062
uc007bfv.2	Ndufs1	NADH-ubiquinone oxidoreductase 75 kDa subunit,	2823	268	385	388	399	409	505	473	343	423	556	195	176	145	352	27	343	305	412	329	407	381	39	235	118	163	161	93	313	290	249	449	489	582	492	603	647	812	591	564	610	793	11.6127	15.5157	11.9495	12.6617	17.4338
uc007bfw.1	Ndufs1	NADH-ubiquinone oxidoreductase 75 kDa subunit,	1244	118	150	154	146	150	197	207	145	190	243	74	58	57	136	14	144	115	185	132	165	167	19	87	39	69	74	33	130	135	110	197	210	249	194	263	280	338	237	236	270	335	11.603	13.718	10.7629	10.5139	14.5094
uc007bfx.2	Ndufs1	NADH-ubiquinone oxidoreductase 75 kDa subunit,	2077	140	177	198	192	183	275	272	173	244	303	95	91	81	173	16	173	149	214	180	196	206	19	127	56	85	94	39	160	160	136	229	246	284	234	307	349	427	305	292	321	427	8.24516	9.69522	8.28814	8.28125	10.6021
uc007bfy.2	Ndufs1	NADH-ubiquinone oxidoreductase 75 kDa subunit,	2769	262	373	370	389	404	494	464	337	416	546	189	172	142	347	26	335	292	401	318	394	372	39	226	114	160	157	93	302	283	246	446	483	577	478	598	640	805	576	553	606	781	11.5741	15.3252	11.6173	12.5851	17.5565
uc007bfz.2	Eef1b2	elongation factor 1-beta	1933	334	438	447	410	358	587	668	418	594	584	212	317	271	634	51	555	516	808	852	999	929	146	658	228	469	241	202	617	633	656	794	873	1087	1185	1152	1151	1596	1033	1145	1368	1133	21.136	25.7788	20.105	19.0013	22.2859
uc007bga.1	Gpr1	probable G-protein coupled receptor 1	1603	3	4	6	7	6	13	11	3	4	15	4	12	0	18	4	15	13	21	39	15	15	1	4	1	4	15	6	4	9	13	16	20	18	10	14	10	14	8	14	8	16	0.228926	0.283888	0.325421	0.391197	0.450399
uc007bgb.2	Zdbf2	DBF4-type zinc finger-containing protein 2	12621	16	29	27	26	63	36	27	28	25	38	14	35	15	26	5	37	31	62	84	66	85	3	10	9	6	25	2	26	10	26	45	24	40	57	70	25	178	18	17	19	67	0.155072	0.261412	0.185994	0.184549	0.600656
uc007bgc.2	Zdbf2	DBF4-type zinc finger-containing protein 2	12571	16	29	27	26	63	36	27	28	25	38	14	35	15	26	5	37	31	62	83	66	85	3	10	9	6	25	2	26	10	26	45	24	40	57	70	25	178	18	17	19	67	0.155689	0.262451	0.186733	0.185283	0.603045
uc007bgd.1	Adam23	Mus musculus mRNA for ADAM23, complete cds.	3569	10	17	15	14	14	22	6	17	6	21	4	10	3	13	1	21	38	40	43	48	35	6	21	4	10	7	3	31	34	37	51	45	51	36	51	57	73	55	42	30	61	0.342737	0.541905	0.365404	0.351409	0.47202
uc007bge.1	Adam23	disintegrin and metalloproteinase	3502	13	20	23	26	22	24	8	12	11	30	6	13	9	17	3	35	45	65	74	66	45	9	32	14	13	18	5	117	115	108	136	123	145	112	155	169	200	149	128	72	180	0.454083	0.649733	0.571005	0.665102	0.755937
uc007bgf.2	Adam23	disintegrin and metalloproteinase	2878	11	23	26	28	25	34	13	12	17	33	5	14	8	21	2	33	57	87	79	67	52	9	37	12	14	20	7	127	114	116	157	150	165	121	178	182	205	159	138	84	196	0.46753	0.909197	0.785436	0.871562	1.04527
uc007bgg.1	Adam23	disintegrin and metalloproteinase	6656	31	81	82	86	93	120	70	44	60	102	29	55	23	91	17	137	266	407	362	278	196	30	146	60	68	107	25	270	196	230	279	262	304	219	365	365	411	286	255	162	352	0.569713	1.3845	1.0711	1.15749	1.68131
uc007bgh.1	Adam23	Mus musculus mRNA for ADAM23, complete cds.	4309	21	69	62	69	72	100	65	33	54	83	25	44	16	81	16	114	227	360	309	223	158	21	120	51	56	97	21	161	95	127	159	147	175	115	219	215	239	158	142	97	187	0.596143	1.82177	1.25096	1.43451	2.01064
uc007bgi.1	Dytn	dystrotelin	2427	0	0	0	0	0	0	0	0	0	0	0	0	0	0	0	0	0	1	0	0	0	0	0	0	0	0	0	0	1	0	0	1	0	0	0	1	1	0	0	1	0	0	0	0	0	0
uc007bgj.1	Mdh1b	putative malate dehydrogenase 1B	1711	0	1	0	0	0	0	0	0	0	1	0	1	0	0	0	0	1	0	0	0	0	0	0	0	0	1	0	0	0	0	0	0	0	0	0	2	0	0	0	0	0	0	0.0664922	0	0	0
uc007bgk.2	Fastkd2	FAST kinase domain-containing protein 2	1838	32	39	41	45	34	52	56	27	40	41	15	15	13	36	4	43	24	47	30	49	35	4	37	12	17	15	9	24	23	23	34	26	42	34	35	49	64	57	50	51	53	2.12967	2.41401	1.9394	2.1933	2.22594
uc007bgl.2	Fastkd2	FAST kinase domain-containing protein 2	3205	44	59	56	64	49	75	67	40	49	55	25	26	23	50	7	64	35	57	44	68	49	7	51	18	23	22	16	41	36	40	48	46	55	71	63	83	96	87	82	81	77	1.67932	2.09433	1.51911	1.78889	1.8397
uc007bgm.1	OTTMUSG00000013918	Mus musculus 16 days embryo head cDNA, RIKEN full-length enriched library, clone:C130071J16 product:hypothetical protein, full insert sequence.	1432	2	1	2	3	2	4	7	6	3	4	1	6	5	0	0	0	1	0	2	2	3	1	0	0	0	0	0	1	0	2	1	2	0	3	2	1	4	2	2	3	3	0.170842	0.0794471	0.121427	0.187676	0.168061
uc007bgn.1	AK150559	Mus musculus adult male hypothalamus cDNA, RIKEN full-length enriched library, clone:A230023E16 product:unclassifiable, full insert sequence.	2719	177	148	226	243	119	186	257	244	233	303	55	131	231	115	13	131	78	113	110	65	129	71	93	28	44	56	15	95	51	64	69	54	74	87	85	85	106	96	98	80	112	7.96291	6.1926	7.22649	8.00623	5.26644
uc007bgo.1	Klf7	Krueppel-like factor 7	1334	147	158	188	215	121	147	193	228	201	237	77	108	237	105	14	131	68	98	97	76	108	96	67	22	28	30	17	90	75	85	78	71	89	81	94	108	133	112	114	82	124	13.4794	13.4748	12.2527	14.4382	10.9146
uc007bgp.1	Klf7	Krueppel-like factor 7	1125	114	131	130	169	100	125	155	178	173	178	71	75	166	79	11	85	55	75	71	53	86	62	46	13	15	23	13	71	48	65	65	56	76	65	68	85	103	86	98	62	84	12.3954	13.2477	10.0466	13.4575	10.6961
uc007bgq.1	Klf7	Krueppel-like factor 7	1421	122	141	139	179	107	136	166	184	191	192	76	80	170	89	12	93	63	82	78	56	102	62	46	14	15	27	14	71	49	75	67	58	79	71	75	92	104	89	104	60	93	10.502	11.2887	8.5045	11.2847	9.06085
uc007bgr.1	Creb1	cyclic AMP-responsive element-binding protein 1	8421	342	398	495	470	308	657	705	357	512	636	233	281	258	463	30	503	469	666	696	769	799	104	606	217	382	328	172	391	328	343	413	440	669	608	662	647	807	554	590	525	664	4.96787	5.377	5.11057	4.99995	4.40115
uc007bgs.1	Creb1	cyclic AMP-responsive element-binding protein 1	8379	342	397	493	469	308	653	703	356	511	636	232	280	258	462	30	500	469	664	696	769	798	104	606	216	382	326	172	391	327	343	413	439	669	607	662	644	807	554	588	525	664	4.99277	5.39038	5.11544	5.01432	4.42321
uc007bgt.1	Creb1	cyclic AMP-responsive element-binding protein 1	8257	335	387	484	458	298	642	694	348	498	626	231	275	250	457	30	492	459	650	688	758	788	101	595	214	375	325	171	379	317	333	393	421	655	585	640	623	785	532	562	502	638	4.96284	5.33224	5.09626	4.96906	4.34283
uc007bgu.1	Fam119a	hypothetical protein LOC67099	2666	51	73	72	65	67	106	112	47	69	113	39	37	24	65	7	87	93	114	112	126	103	18	61	32	44	40	20	52	60	47	85	80	91	94	119	120	157	119	104	88	94	2.34001	3.11518	2.34801	2.18416	3.02408
uc007bgv.1	Fam119a	hypothetical protein LOC67099	1987	48	71	69	59	64	107	107	46	67	109	40	34	23	62	6	82	91	107	107	122	97	18	54	32	42	35	18	50	58	45	81	71	83	86	113	113	153	116	96	83	97	2.95496	4.06519	3.01911	2.66002	3.8758
uc007bgw.1	AK013046	Mus musculus 10, 11 days embryo whole body cDNA, RIKEN full-length enriched library, clone:2810408I11 product:unclassifiable, full insert sequence.	711	2	2	4	7	6	6	13	3	10	14	6	11	8	12	1	11	5	11	6	10	10	5	0	2	2	1	2	1	1	2	3	5	5	8	6	1	4	2	2	3	4	0.344087	0.320023	0.489124	0.881982	1.01546
uc007bgx.1	Ccnyl1	cyclin Y-like 1	3057	74	88	92	88	66	85	97	63	84	103	31	45	50	77	1	75	50	71	71	55	67	17	38	20	36	25	13	56	42	36	50	45	63	91	75	76	108	72	58	65	100	2.96104	3.27498	2.6165	2.5788	2.59793
uc007bgy.1	Fzd5	frizzled-5 precursor	6914	162	235	254	256	183	217	410	214	325	270	59	112	133	131	12	56	200	96	204	78	83	38	306	127	378	90	225	234	235	107	106	70	122	250	143	320	143	243	275	568	140	2.86611	3.86687	3.19398	3.31697	3.18494
uc007bgz.1	Fzd5	frizzled-5 precursor	6807	162	234	253	253	180	217	408	210	324	267	58	111	133	131	12	55	199	96	204	78	82	37	305	126	377	90	224	233	234	107	106	68	119	248	141	317	143	243	275	561	138	2.91117	3.91094	3.23142	3.32963	3.18197
uc007bha.1	Plekhm3	pleckstrin homology domain-containing family M	8562	358	250	334	287	193	383	346	377	633	332	220	399	282	183	29	310	230	306	294	329	302	194	308	152	168	103	102	200	163	169	214	188	255	284	329	314	281	279	288	286	329	5.11464	3.32189	3.39156	3.00288	2.71245
uc007bhb.1	Plekhm3	pleckstrin homology domain-containing family M	2291	110	87	122	109	82	129	101	135	222	128	73	136	103	61	10	103	84	105	103	104	100	78	100	50	48	44	23	70	51	60	89	68	95	104	138	123	106	103	102	107	115	5.87321	4.32031	4.62981	4.26219	4.30693
uc007bhc.1	Akr1cl	aldo-keto reductase family 1, member C-like	1353	1	3	0	2	0	3	1	0	0	0	1	0	0	0	0	2	24	4	0	26	1	0	1	0	1	4	2	8	10	8	6	8	9	5	18	11	7	8	7	11	6	0.0904086	0.252258	0	0.132423	0
uc007bhd.1	Akr1cl	aldo-keto reductase family 1, member C-like	1232	1	3	0	2	0	3	1	0	0	0	1	0	0	0	0	2	18	4	0	24	1	0	1	0	1	3	2	7	8	8	6	6	5	5	18	11	5	8	5	10	6	0.099288	0.277033	0	0.145429	0
uc007bhe.1	4921521F21Rik	Mus musculus adult male testis cDNA, RIKEN full-length enriched library, clone:4921521F21 product:PROSTAGLANDIN F SYNTHASE (FRAGMENT) homolog [Homo sapiens], full insert sequence.	1144	1	1	0	1	1	1	0	1	0	0	0	0	0	0	0	1	17	1	0	14	0	0	1	0	2	3	1	3	5	3	3	5	6	2	5	6	5	2	3	5	6	0.106926	0.0994477	0	0.0783078	0.105185
uc007bhf.1	Cryge	gamma-crystallin E	642	0	0	0	0	0	0	0	0	0	0	0	0	0	0	0	0	0	0	1	0	0	0	0	0	0	0	0	1	0	0	1	1	0	0	0	1	1	0	0	0	0	0	0	0	0	0
uc007bhg.2	Crygd	gamma-crystallin D	635	0	0	0	0	0	0	0	0	0	0	0	0	0	0	0	0	1	0	1	1	0	0	0	0	0	0	0	0	0	1	0	0	1	0	0	0	0	1	0	0	0	0	0	0	0	0
uc007bhh.1	Crygc	gamma-crystallin C isoform 2	611	0	0	0	0	0	0	0	0	0	0	0	0	0	0	0	0	0	0	0	0	0	0	0	0	0	0	0	0	1	0	1	0	0	0	0	0	0	0	0	1	0	0	0	0	0	0
uc007bhi.1	Crygc	gamma-crystallin C isoform 1	541	0	0	0	0	0	0	0	0	0	0	0	0	0	0	0	0	0	0	0	0	0	0	0	0	0	0	0	0	0	0	1	0	0	0	0	0	0	0	0	1	0	0	0	0	0	0
uc007bhj.1	Crygb	gamma-crystallin B	605	0	0	0	0	0	0	0	0	0	0	0	0	0	0	0	0	0	0	0	0	0	0	0	0	0	0	0	0	0	1	0	0	0	0	0	0	0	0	0	0	0	0	0	0	0	0
uc007bhk.1	Cryga	gamma-crystallin A	615	0	0	0	0	0	1	0	0	0	0	0	0	0	0	0	0	0	0	1	0	0	0	0	0	0	0	0	0	1	0	0	0	0	1	0	0	0	0	0	1	0	0	0	0	0	0
uc007bhl.1	D630023F18Rik	hypothetical protein LOC98303	1135	0	1	0	0	1	0	0	0	0	1	0	0	0	0	0	0	1	0	0	0	0	0	0	0	0	0	0	2	0	1	0	0	0	1	1	0	0	2	1	1	1	0	0.100236	0	0	0.106019
uc007bhm.1	D630023F18Rik	hypothetical protein LOC98303	2180	0	1	0	0	1	0	2	0	0	1	2	0	0	0	0	0	1	1	2	0	0	2	5	0	1	1	0	4	0	1	1	2	1	3	3	0	2	2	2	1	2	0	0.0521872	0	0	0.0551979
uc007bhn.2	Idh1	isocitrate dehydrogenase [NADP] cytoplasmic	2263	222	417	347	351	247	625	600	244	353	612	170	296	139	381	59	560	692	1085	1090	1318	863	158	578	255	368	423	166	522	461	570	748	915	1063	844	930	1135	1395	928	911	767	1105	11.9999	20.9639	13.3313	13.8948	13.1338
uc007bho.1	Pikfyve	RecName: Full=1-phosphatidylinositol-3-phosphate 5-kinase; Short=Phosphatidylinositol-3-phosphate 5-kinase; EC=2.7.1.150; AltName: Full=FYVE finger-containing phosphoinositide kinase; AltName: Full=PIKfyve; AltName: Full=Phosphatidylinositol-3-phosphate 5-kinase type III; Short=PIPkin-III; Short=Type III PIP kinase; AltName: Full=p235;	1044	37	42	52	43	34	95	79	46	49	83	19	39	25	57	2	68	58	84	91	86	67	14	58	15	37	31	22	73	53	55	84	88	116	96	93	113	126	112	118	81	127	4.3352	4.57688	4.33043	3.68977	3.91884
uc007bhp.1	Pikfyve	RecName: Full=1-phosphatidylinositol-3-phosphate 5-kinase; Short=Phosphatidylinositol-3-phosphate 5-kinase; EC=2.7.1.150; AltName: Full=FYVE finger-containing phosphoinositide kinase; AltName: Full=PIKfyve; AltName: Full=Phosphatidylinositol-3-phosphate 5-kinase type III; Short=PIPkin-III; Short=Type III PIP kinase; AltName: Full=p235;	1316	37	42	58	45	38	99	84	54	50	90	21	41	26	61	2	69	63	87	98	90	68	17	62	16	37	31	23	81	55	58	86	87	118	100	97	117	134	114	126	83	128	3.43917	3.6309	3.83178	3.06329	3.47462
uc007bhq.1	Pikfyve	RecName: Full=1-phosphatidylinositol-3-phosphate 5-kinase; Short=Phosphatidylinositol-3-phosphate 5-kinase; EC=2.7.1.150; AltName: Full=FYVE finger-containing phosphoinositide kinase; AltName: Full=PIKfyve; AltName: Full=Phosphatidylinositol-3-phosphate 5-kinase type III; Short=PIPkin-III; Short=Type III PIP kinase; AltName: Full=p235;	4091	65	72	95	77	55	177	144	78	82	141	33	59	34	91	9	110	109	149	169	155	115	24	106	30	54	53	40	110	92	104	139	142	168	156	163	188	224	175	192	148	201	1.94353	2.00228	2.01894	1.68613	1.61775
uc007bhr.1	Pikfyve	RecName: Full=1-phosphatidylinositol-3-phosphate 5-kinase; Short=Phosphatidylinositol-3-phosphate 5-kinase; EC=2.7.1.150; AltName: Full=FYVE finger-containing phosphoinositide kinase; AltName: Full=PIKfyve; AltName: Full=Phosphatidylinositol-3-phosphate 5-kinase type III; Short=PIPkin-III; Short=Type III PIP kinase; AltName: Full=p235;	3482	59	66	86	72	54	157	124	67	73	120	26	60	33	80	7	100	96	138	153	145	105	19	95	27	51	51	40	108	98	92	136	132	169	156	152	180	211	169	188	136	196	2.07267	2.15643	2.14733	1.8524	1.86614
uc007bhs.1	Pikfyve	1-phosphatidylinositol-3-phosphate 5-kinase	11255	320	380	502	365	308	833	630	353	474	639	202	256	168	352	48	556	481	754	779	745	602	107	418	163	244	268	128	415	403	418	521	604	668	618	661	793	855	662	735	515	750	3.47786	3.84113	3.87781	2.90522	3.29294
uc007bht.1	Pikfyve	1-phosphatidylinositol-3-phosphate 5-kinase	11390	318	381	505	366	311	838	634	357	475	644	201	257	168	354	49	561	481	757	783	752	610	107	427	163	245	268	130	419	408	420	525	608	673	622	672	796	868	666	740	518	758	3.41516	3.80559	3.85475	2.87865	3.28561
uc007bhu.1	Pth2r	parathyroid hormone 2 receptor precursor	2414	0	2	0	0	0	0	0	0	0	0	0	0	0	1	0	0	1	0	0	0	1	1	0	1	2	0	0	3	1	0	3	1	0	0	1	0	0	1	1	0	2	0	0.094257	0	0	0
uc007bhv.1	Crygf	gamma-crystallin F	622	0	0	0	0	0	0	0	0	0	0	0	0	0	0	0	0	0	0	0	0	0	0	0	0	0	0	0	0	0	0	0	0	0	0	0	0	0	0	0	0	0	0	0	0	0	0
uc007bhw.1	Mtap2	microtubule-associated protein 2 isoform 1	5520	16	10	26	8	5	50	80	6	32	36	8	8	34	22	0	9	24	51	33	37	15	0	212	107	138	15	54	48	51	20	25	41	44	42	34	47	55	105	85	170	45	0.354559	0.206102	0.409508	0.129832	0.108996
uc007bhx.1	Mtap2	microtubule-associated protein 2 isoform 2	5427	16	10	26	8	5	50	79	6	32	36	8	8	34	22	0	9	24	51	33	37	15	0	212	107	138	15	54	45	50	20	25	41	44	42	33	46	55	104	85	169	45	0.360635	0.209634	0.416526	0.132057	0.110864
uc007bhy.1	Mtap2	microtubule-associated protein 2 isoform 2	3375	3	1	4	1	0	11	9	0	7	7	1	2	7	3	2	2	2	6	7	4	3	0	16	13	14	1	4	6	8	5	5	11	12	9	7	6	9	20	12	37	8	0.108731	0.0337091	0.103042	0.0265434	0
uc007bhz.1	Mtap2	microtubule-associated protein 2 isoform 2	9374	17	9	30	8	7	58	89	8	41	44	9	9	37	25	1	9	29	58	32	42	21	0	244	123	150	16	60	53	61	23	26	47	47	44	37	46	62	115	97	172	49	0.221836	0.109229	0.278243	0.0764533	0.0898571
uc007bia.1	Mtap2	microtubule-associated protein 2 isoform 2	5122	16	7	25	8	5	50	75	5	32	32	8	8	34	22	0	9	23	51	31	37	15	0	210	106	134	15	53	44	48	20	24	40	39	37	30	42	53	97	80	154	43	0.38211	0.155482	0.424354	0.139921	0.117465
uc007bib.1	Mtap2	microtubule-associated protein 2 isoform 2	5125	16	7	25	8	5	50	75	5	32	32	8	8	34	22	0	9	23	51	31	37	15	0	210	106	134	15	53	44	48	20	24	40	39	37	30	42	53	97	80	154	43	0.381886	0.155391	0.424106	0.139839	0.117397
uc007bic.1	Mtap2	SubName: Full=Putative uncharacterized protein; Flags: Fragment;	4215	4	3	8	0	2	12	17	3	11	15	1	1	10	6	0	2	6	13	4	5	7	0	35	22	24	2	9	11	15	6	6	14	10	6	8	9	12	25	20	34	9	0.116083	0.0809738	0.165014	0	0.0570968
uc007bid.1	Mtap2	Mus musculus adult male spinal cord cDNA, RIKEN full-length enriched library, clone:A330055K22 product:microtubule-associated protein 2 (fragment) homolog [Rattus norvegicus], full insert sequence.	4835	13	6	22	8	5	45	71	5	29	27	8	7	29	21	0	8	22	45	29	37	14	0	208	101	126	14	53	44	44	18	20	38	36	34	28	38	50	87	77	139	39	0.328893	0.141181	0.395598	0.148226	0.124438
uc007bie.1	Mtap2	SubName: Full=Putative uncharacterized protein; Flags: Fragment;	4091	1	2	5	0	2	8	12	3	8	10	1	0	5	6	0	1	5	8	2	5	6	0	32	18	16	1	9	11	11	4	3	12	7	3	6	5	9	15	17	19	6	0.0299005	0.0556188	0.10626	0	0.0588274
uc007bif.2	Unc80	RecName: Full=Protein unc-80 homolog; Short=mUNC-80;	1150	0	0	0	0	0	0	0	0	0	0	0	0	0	0	0	0	1	0	0	0	0	0	0	0	0	1	0	0	0	1	0	0	1	0	1	2	0	0	2	0	1	0	0	0	0	0
uc007bih.2	Unc80	protein unc-80 homolog	13533	5	4	6	3	3	3	8	7	5	3	1	2	2	0	0	2	0	1	6	1	1	1	2	0	3	3	2	6	5	1	1	4	5	2	5	12	4	4	8	3	1	0.0451943	0.0336269	0.0385465	0.019859	0.0266751
uc007bii.2	Unc80	SubName: Full=Novel protein (C030018G13Rik); Flags: Fragment;	4532	4	2	3	3	2	3	3	3	2	2	1	1	2	0	0	2	0	1	2	0	1	0	1	0	2	1	1	3	2	0	0	1	2	2	2	7	1	4	4	2	1	0.107964	0.0502066	0.0575519	0.0593011	0.053103
uc007bij.1	Rpe	ribulose-phosphate 3-epimerase	521	24	15	22	29	12	39	29	18	35	23	14	14	10	16	0	14	23	27	24	19	22	10	15	7	26	8	7	35	36	29	45	38	51	62	56	76	85	68	69	68	68	5.63483	3.27548	3.67124	4.98645	2.77155
uc007bik.1	Rpe	SubName: Full=Ribulose-5-phosphate-3-epimerase; SubName: Full=Ribulose-5-phosphate-3-epimerase, isoform CRA_a;	2628	108	126	184	170	114	248	229	112	196	188	88	102	96	132	16	149	140	223	171	206	194	29	172	83	133	91	67	124	96	124	163	144	181	219	196	236	261	213	215	246	221	5.02697	5.45464	6.08724	5.79502	5.21986
uc007bil.1	Rpe	ribulose-phosphate 3-epimerase	2630	108	126	184	170	115	248	229	111	194	187	88	102	96	134	16	148	138	223	171	206	194	29	170	83	133	91	67	123	94	124	165	142	181	219	197	235	261	213	214	246	222	5.02314	5.45049	6.08261	5.79061	5.26164
uc007bim.2	1110028C15Rik	hypothetical protein LOC68691 isoform 1	4655	194	218	262	291	239	234	237	230	303	256	63	139	145	142	23	139	153	220	212	253	242	48	188	93	142	112	78	152	141	143	180	161	226	223	247	248	304	246	245	210	253	5.09788	5.32792	4.89339	5.60021	6.17814
uc007bin.2	1110028C15Rik	hypothetical protein LOC68691 isoform 2	4628	192	219	260	291	236	230	236	226	303	249	61	137	147	142	25	139	152	218	213	242	243	50	185	90	139	109	78	153	135	139	182	159	226	219	244	240	300	243	245	206	252	5.07476	5.38358	4.88437	5.63288	6.13618
uc007bio.2	1110028C15Rik	hypothetical protein LOC68691 isoform 2	2375	99	102	146	161	119	93	116	136	160	144	23	76	82	54	16	63	79	111	114	124	111	35	83	43	72	52	51	81	80	68	99	81	125	110	127	134	158	123	132	117	126	5.09893	4.88604	5.34463	6.07286	6.02924
uc007bip.1	1110028C15Rik	hypothetical protein LOC68691 isoform 2	2802	91	76	144	135	116	87	96	118	144	112	23	62	80	42	11	43	72	110	103	106	104	22	68	42	57	45	47	72	64	55	66	57	77	76	103	99	119	84	108	88	92	3.97266	3.08579	4.4681	4.31615	4.9816
uc007biq.2	1110028C15Rik	hypothetical protein LOC68691 isoform 2	1649	77	68	118	131	102	69	92	110	120	106	19	53	64	32	12	40	61	92	87	92	85	25	58	35	55	37	42	48	51	42	57	44	67	64	87	77	111	81	91	82	78	5.71186	4.69147	6.22142	7.11675	7.44318
uc007bir.1	Acadl	long-chain specific acyl-CoA dehydrogenase,	1892	32	75	74	65	95	161	123	72	107	151	36	77	55	86	4	100	98	178	136	107	140	14	127	56	74	44	38	98	90	86	114	95	124	130	155	169	154	155	183	178	128	2.06889	4.50984	3.40047	3.07768	6.04201
uc007bis.2	Myl1	myosin light chain 1/3, skeletal muscle isoform	817	282	666	600	580	1026	592	438	592	527	866	233	334	222	369	15	385	346	528	363	329	356	3	92	67	40	108	20	379	299	551	1221	1152	1234	703	977	1008	2069	1094	717	544	1901	42.2216	92.7413	63.8495	63.5971	151.114
uc007bit.2	Myl1	myosin light chain 1/3, skeletal muscle isoform	994	407	968	934	900	1729	892	673	919	785	1267	370	469	319	514	22	515	451	752	479	469	464	5	154	78	51	138	23	318	206	383	855	700	842	441	726	676	1481	778	521	409	1374	50.0859	110.792	81.6937	81.1124	209.309
uc007biu.2	Myl1	myosin light chain 1/3, skeletal muscle isoform	654	191	470	446	429	728	441	322	440	387	676	169	248	148	251	12	273	253	379	269	255	267	2	82	31	29	78	14	327	256	481	1078	1028	1072	627	849	889	1806	961	628	482	1695	35.7243	81.76	59.2905	58.7639	133.947
uc007biv.1	Lancl1	lanC-like protein 1	4243	35	37	42	31	33	56	68	34	54	63	19	20	12	34	2	44	55	67	59	82	65	11	135	62	82	26	47	102	90	76	84	82	99	136	130	155	131	182	181	232	130	1.00903	0.992086	0.860606	0.654515	0.93588
uc007biw.2	Lancl1	lanC-like protein 1	4461	35	43	48	36	34	65	75	38	59	65	23	24	12	40	2	49	60	78	63	91	69	11	149	64	92	26	51	104	92	77	85	86	103	143	132	161	140	186	185	239	137	0.959718	1.09662	0.935486	0.722938	0.917119
uc007bix.2	Lancl1	lanC-like protein 1	4277	35	37	42	31	33	59	68	34	57	63	19	21	12	34	2	45	56	69	59	81	66	11	136	63	83	26	47	102	89	76	84	83	100	137	131	155	135	183	184	232	130	1.00101	0.9842	0.853765	0.649312	0.92844
uc007biy.1	Cps1	carbamoyl-phosphate synthase [ammonia],	4704	1	0	0	0	0	0	0	0	1	0	1	0	0	0	1	0	1	0	0	0	0	0	0	0	0	0	1	1	1	1	0	0	0	2	0	0	0	1	1	2	1	0.026004	0	0	0	0
uc007biz.1	Cps1	Mus musculus carbamoyl-phosphate synthetase 1, mRNA (cDNA clone IMAGE:4160125), partial cds.	454	0	0	0	0	0	0	0	0	0	0	0	0	0	0	0	0	0	0	0	0	0	1	0	0	1	0	1	0	1	0	1	0	0	2	0	0	0	0	0	0	0	0	0	0	0	0
uc007bja.1	BC108272	Mus musculus cDNA clone IMAGE:30050772.	1337	0	0	0	0	0	0	0	0	0	0	0	0	0	0	0	0	0	0	0	0	0	0	0	0	0	0	0	0	1	1	0	2	0	0	1	0	0	0	0	1	0	0	0	0	0	0
uc007bjb.1	Erbb4	receptor tyrosine-protein kinase erbB-4	4257	1	1	0	2	0	1	0	1	4	3	1	0	0	0	1	1	2	1	0	0	2	1	3	0	0	1	0	1	2	2	2	2	3	0	0	1	1	3	0	1	3	0.0287345	0.026725	0	0.0420879	0
uc007bjc.1	Erbb4	Mus musculus EGF-like growth factor receptor ErbB4 intracellular domain mRNA, partial cds.	517	0	0	0	0	0	0	0	0	1	1	0	0	0	0	0	0	0	0	0	0	0	0	1	0	0	0	0	0	0	0	0	0	0	0	0	0	0	0	0	0	0	0	0	0	0	0
uc007bjd.2	Ikzf2	zinc finger protein Helios	9421	47	59	88	65	36	147	110	67	115	92	20	39	18	70	4	76	105	153	140	135	112	11	79	38	35	65	17	101	60	88	132	116	110	113	140	147	162	134	127	91	165	0.610251	0.712485	0.812108	0.618084	0.459817
uc007bjg.1	Spag16	sperm-associated antigen 16 protein isoform 1	1415	0	0	0	1	0	0	0	0	0	0	0	0	0	0	0	0	0	0	0	0	1	1	0	0	0	0	0	0	0	0	0	0	1	1	1	0	0	0	0	0	0	0	0	0	0.0633103	0
uc007bjh.1	Spag16	sperm-associated antigen 16 protein isoform 1	2126	0	0	0	1	0	0	0	0	0	0	0	0	0	0	0	0	0	0	0	0	1	0	0	0	0	0	0	0	0	0	1	0	1	0	1	0	0	0	0	1	0	0	0	0	0.0421374	0
uc007bji.1	Spag16	sperm-associated antigen 16 protein isoform 2	1288	0	0	0	0	0	0	0	0	0	0	0	0	0	0	0	0	0	0	0	0	0	0	0	0	0	0	0	0	0	0	1	0	0	0	1	0	0	0	0	1	0	0	0	0	0	0
uc007bjj.1	Vwc2l	von Willebrand factor C domain-containing	4228	0	0	0	0	0	0	0	0	0	0	0	0	0	0	0	0	0	0	0	0	0	0	0	0	0	0	0	0	1	0	2	0	0	2	0	1	1	2	1	1	0	0	0	0	0	0
uc007bjk.1	Vwc2l	von Willebrand factor C domain-containing	4655	1	0	1	0	0	0	1	1	0	1	0	0	1	0	0	0	0	0	0	0	1	0	0	0	0	0	0	1	0	0	1	1	2	1	0	0	1	0	2	1	0	0.0262777	0	0.0186771	0	0
uc007bjm.2	Bard1	BRCA1-associated RING domain protein 1	5448	18	21	13	12	6	27	64	8	22	18	9	11	10	28	1	28	15	31	17	43	26	7	15	8	14	8	7	16	25	14	20	19	27	33	32	32	36	29	25	46	23	0.40415	0.438534	0.20746	0.197322	0.132524
uc007bjo.2	Abca12	Mus musculus 0 day neonate head cDNA, RIKEN full-length enriched library, clone:4832428G11 product:ATP-BINDING CASSETTE TRANSPORTER FAMILY A MEMBER 12 homolog [Homo sapiens], full insert sequence.	2899	64	52	37	11	6	56	217	1	60	122	14	5	56	86	1	5	6	32	4	18	10	0	261	117	96	11	51	31	34	6	7	0	7	18	22	18	5	77	67	169	18	2.70047	2.04068	1.10964	0.339919	0.249048
uc007bjp.1	Abca12	ATP-binding cassette, sub-family A (ABC1),	4378	122	83	67	32	14	102	459	13	130	268	25	11	138	163	4	2	16	59	9	42	32	0	667	240	295	20	106	66	68	24	8	8	15	44	27	40	13	189	134	312	35	3.40872	2.15687	1.33054	0.654795	0.384797
uc007bjq.1	Abca12	Mus musculus 0 day neonate head cDNA, RIKEN full-length enriched library, clone:4833417A11 product:RIKEN cDNA 4833417A11 gene, full insert sequence.	1503	54	33	29	9	7	35	165	5	50	110	7	5	61	65	1	1	3	18	5	15	7	0	265	104	121	11	45	26	19	7	2	3	6	16	9	11	7	68	43	102	9	4.39483	2.4979	1.67752	0.536432	0.560426
uc007bjr.2	Atic	SubName: Full=5-aminoimidazole-4-carboxamide ribonucleotide formyltransferase/IMP cyclohydrolase; Flags: Fragment;	2633	16	21	27	22	20	28	22	23	26	34	8	11	11	27	3	25	30	31	17	28	23	3	17	7	11	12	6	20	28	20	30	22	26	48	43	34	44	30	41	27	45	0.743322	0.90738	0.891541	0.748519	0.914026
uc007bjs.2	Atic	bifunctional purine biosynthesis protein PURH	1654	32	48	52	51	48	50	50	35	76	65	21	29	20	49	3	50	35	37	36	47	44	3	29	13	17	17	8	62	55	72	89	100	101	150	117	110	149	116	119	117	152	2.36659	3.30162	2.73336	2.76227	3.49209
uc007bjt.2	Atic	bifunctional purine biosynthesis protein PURH	2611	167	185	202	223	157	214	215	142	218	226	81	106	76	201	19	219	133	161	150	209	193	25	68	44	64	51	23	162	144	180	203	227	261	369	296	291	359	284	301	295	334	7.82379	8.06094	6.72625	7.65119	7.23556
uc007bju.1	Fn1	fibronectin precursor	8312	2471	2172	3749	3337	1776	3436	2002	2684	3061	2428	840	2613	2577	1170	401	4091	2787	5468	8463	3479	3889	4129	1633	514	1217	2822	499	5729	5101	5195	8363	4811	6051	8603	7514	8284	8347	7057	6865	4381	11867	36.3643	29.7286	39.2137	35.9651	25.7109
uc007bjv.1	Fn1	fibronectin precursor	7964	2446	2145	3715	3301	1746	3385	1977	2658	3038	2392	833	2583	2555	1157	392	4044	2724	5339	8244	3382	3820	4071	1607	497	1193	2772	490	5579	4990	5084	8162	4716	5918	8432	7385	8144	8186	6927	6778	4302	11660	37.5693	30.642	40.5561	37.1317	26.3811
uc007bjw.1	Fn1	fibronectin precursor	8039	2463	2158	3739	3314	1759	3408	1985	2673	3055	2415	837	2605	2568	1167	397	4082	2751	5390	8323	3413	3849	4092	1616	503	1199	2786	494	5636	5021	5128	8228	4742	5966	8497	7428	8204	8254	6984	6813	4335	11744	37.4775	30.5401	40.4373	36.9302	26.3295
uc007bjx.1	Fn1	fibronectin precursor	7679	2354	2068	3553	3156	1661	3215	1901	2527	2908	2295	798	2452	2437	1101	378	3811	2632	5088	7851	3205	3659	3896	1510	475	1137	2655	479	5320	4777	4841	7802	4520	5640	8064	7047	7838	7817	6625	6482	4106	11110	37.4981	30.6384	40.2271	36.8183	26.0282
uc007bjy.1	Fn1	fibronectin precursor	7694	2434	2130	3700	3287	1737	3366	1965	2644	3023	2379	828	2568	2533	1150	391	4021	2710	5316	8214	3364	3794	4049	1593	493	1186	2758	488	5551	4973	5058	8127	4684	5882	8377	7343	8092	8143	6886	6723	4271	11609	38.6969	31.4955	41.8098	38.2718	27.1661
uc007bjz.1	Fn1	fibronectin precursor	7769	2451	2143	3724	3300	1750	3389	1973	2659	3040	2402	832	2590	2546	1160	396	4059	2737	5367	8293	3395	3823	4070	1602	499	1192	2772	492	5608	5004	5102	8193	4710	5930	8442	7386	8152	8211	6943	6758	4304	11693	38.591	31.3818	41.6747	38.0522	27.1052
uc007bka.1	Fn1	fibronectin precursor	7409	2342	2053	3538	3142	1652	3196	1889	2513	2893	2282	793	2437	2415	1094	377	3788	2618	5065	7821	3187	3633	3874	1496	471	1130	2641	477	5292	4760	4815	7767	4488	5604	8009	7005	7786	7774	6584	6427	4075	11059	38.6665	31.5246	41.517	37.9907	26.8306
uc007bkb.1	Fn1	Mus musculus bone marrow stroma cell CRL-2028 SR-4987 cDNA, RIKEN full-length enriched library, clone:G431002M24 product:fibronectin 1, full insert sequence.	2500	471	418	685	630	298	666	366	486	589	448	130	477	484	205	77	770	583	954	1445	623	676	737	365	105	222	473	102	1130	934	935	1547	804	969	1457	1365	1442	1312	1366	1275	768	2091	23.0456	19.022	23.822	22.5752	14.3435
uc007bkc.1	Fn1	SubName: Full=Fn1 protein;	1360	526	544	861	764	440	807	503	652	726	579	226	639	652	303	102	978	595	1345	2176	881	956	986	294	131	287	717	114	1324	1206	1270	2082	1260	1553	2232	1836	2043	2268	1584	1635	1050	2999	47.3102	45.5073	55.0418	50.3252	38.9308
uc007bkd.1	Fn1	SubName: Full=Fn1 protein;	2103	427	454	695	632	367	670	412	550	584	505	196	536	527	254	80	821	486	1150	1841	739	813	809	247	114	231	616	96	1108	1011	1081	1754	1077	1347	1877	1547	1724	1975	1362	1389	877	2529	24.8368	24.5605	28.7325	26.9221	20.9994
uc007bke.1	Gm15456	SubName: Full=Putative uncharacterized protein;	826	60	56	89	82	44	90	64	57	78	71	18	82	75	29	8	98	60	136	265	114	105	89	42	11	19	71	10	188	172	169	333	177	202	313	274	297	350	218	221	148	447	8.88544	7.7131	9.36781	8.89334	6.40991
uc007bkf.1	AK049041	Mus musculus 0 day neonate cerebellum cDNA, RIKEN full-length enriched library, clone:C230094L05 product:unclassifiable, full insert sequence.	1371	26	22	43	36	19	51	21	31	39	36	11	50	46	14	3	57	33	66	146	55	67	27	24	4	10	42	5	70	72	54	130	70	66	116	96	99	122	73	74	53	158	2.31976	1.8256	2.72684	2.35232	1.66761
uc007bkg.2	Mreg	melanoregulin	2493	98	124	120	95	102	103	192	117	139	157	47	123	77	78	8	59	73	73	53	73	71	40	172	94	191	24	77	52	74	37	22	36	56	73	55	83	38	98	74	171	61	4.80852	5.65875	4.18492	3.41376	4.92331
uc007bkh.1	AK084284	Mus musculus adult male medulla oblongata cDNA, RIKEN full-length enriched library, clone:6330445I22 product:unclassifiable, full insert sequence.	3124	8	5	3	10	6	10	13	3	7	11	1	1	5	4	2	7	10	8	13	15	12	5	10	5	6	5	1	6	7	16	8	7	8	6	15	10	15	18	11	9	9	0.313247	0.182087	0.0834908	0.286761	0.23111
uc007bki.2	Pecr	peroxisomal trans-2-enoyl-CoA reductase	1185	7	11	10	12	6	15	11	4	6	16	2	5	1	9	0	13	15	17	9	15	19	5	10	2	6	3	3	17	11	5	7	16	12	26	18	20	26	13	15	12	27	0.722582	1.05608	0.733685	0.907181	0.609273
uc007bkj.2	Pecr	peroxisomal trans-2-enoyl-CoA reductase	987	5	9	7	9	6	11	8	4	5	12	2	5	1	6	0	10	11	10	6	12	17	4	5	1	4	2	4	14	9	3	3	14	10	22	10	15	20	11	9	9	19	0.61967	1.0374	0.616608	0.816877	0.731498
uc007bkk.1	Tmem169	transmembrane protein 169	2815	1	0	0	0	0	0	4	2	1	1	0	2	0	1	0	1	3	8	3	3	5	2	2	0	1	2	1	3	1	2	5	7	1	4	3	2	5	1	2	1	0	0.043454	0	0	0	0
uc007bkl.2	Xrcc5	X-ray repair cross-complementing protein 5	2556	43	41	35	25	28	63	75	23	45	61	14	10	11	38	1	24	34	60	36	73	44	5	43	15	19	24	15	48	44	46	62	81	99	73	57	85	112	72	71	102	92	2.05786	1.82492	1.19052	0.876214	1.31819
uc007bkn.1	2013-03-04	E3 ubiquitin-protein ligase MARCH4 precursor	4187	0	2	1	3	4	2	2	7	2	1	3	0	3	2	0	1	3	6	0	2	3	4	1	2	1	0	0	3	4	3	5	3	3	3	4	3	1	7	3	4	2	0	0.0543435	0.0207647	0.0641873	0.114957
uc007bko.2	Smarcal1	SWI/SNF-related matrix-associated	1281	30	24	40	39	30	53	27	32	53	44	15	14	17	36	3	52	35	51	45	52	52	8	30	12	16	22	3	28	25	25	35	49	64	50	53	68	60	62	52	30	63	2.8647	2.13149	2.71481	2.72739	2.81807
uc007bkp.2	Smarcal1	SWI/SNF-related matrix-associated	1754	32	26	44	44	33	59	32	35	56	47	17	14	19	38	3	56	39	59	57	58	59	9	36	13	17	24	5	32	30	32	46	55	71	58	60	75	68	72	57	37	72	2.23166	1.68642	2.18098	2.24726	2.26393
uc007bkq.2	Smarcal1	SWI/SNF-related matrix-associated	2237	37	28	44	46	37	62	35	37	62	57	16	18	19	41	3	61	41	64	58	62	68	10	42	13	21	27	9	35	40	35	48	62	80	64	65	83	78	79	70	44	83	2.02322	1.42401	1.71007	1.84214	1.99028
uc007bkr.2	Smarcal1	SWI/SNF-related matrix-associated	2818	43	37	57	64	40	79	49	41	73	64	19	26	24	52	3	75	53	83	81	74	85	13	59	19	25	36	11	58	45	57	62	81	112	86	95	112	109	104	97	59	115	1.86653	1.49376	1.75858	2.03456	1.70804
uc007bks.2	Smarcal1	SWI/SNF-related matrix-associated	6715	56	47	72	74	47	105	59	48	84	80	24	32	31	64	3	90	69	111	105	93	107	14	74	26	35	47	17	68	58	72	80	99	141	113	124	138	141	134	119	80	132	1.02012	0.796293	0.932212	0.987226	0.842231
uc007bkt.2	Ankar	ankyrin and armadillo repeat-containing protein	4573	0	0	0	0	0	0	0	0	0	2	0	0	0	0	0	1	0	0	1	0	0	0	0	0	0	0	0	0	2	0	0	2	2	0	1	0	1	0	1	1	1	0	0	0	0	0
uc007bku.2	Ankar	ankyrin and armadillo repeat-containing protein	3937	0	0	0	0	0	0	0	0	0	1	0	0	0	0	0	1	0	0	0	0	0	0	0	0	0	0	0	0	0	0	0	2	2	0	1	0	1	0	1	1	1	0	0	0	0	0
uc007bkv.2	Rpl37a	60S ribosomal protein L37a	588	27	21	32	20	16	31	36	24	36	36	11	14	11	27	5	42	20	28	34	37	30	6	24	10	25	15	8	35	42	34	49	52	77	75	68	86	109	81	85	115	82	5.61687	4.06315	4.73152	3.04708	3.27433
uc007bkw.1	Igfbp2	insulin-like growth factor-binding protein 2	1304	45	38	22	11	13	5	20	2	4	9	1	3	6	2	0	4	12	13	42	11	22	0	106	56	88	65	64	152	80	110	78	60	99	102	208	209	340	330	386	238	158	4.22126	3.31533	1.46681	0.755694	1.19962
uc007bkx.1	Igfbp5	insulin-like growth factor-binding protein 5	5854	402	599	440	842	613	849	1164	548	448	1288	143	800	344	780	48	1739	960	3824	1464	2515	2567	40	828	551	249	726	212	1345	949	1189	1895	1741	2123	1409	1515	1731	2503	1546	1608	1224	2219	8.40003	11.6411	6.53474	12.8852	12.6005
uc007bky.1	AK048274	Mus musculus 16 days embryo head cDNA, RIKEN full-length enriched library, clone:C130045L17 product:unclassifiable, full insert sequence.	1936	1	1	0	2	2	2	1	3	2	1	1	2	0	1	0	3	2	4	3	3	2	1	1	0	3	1	0	4	0	2	0	2	1	4	2	4	1	1	0	1	1	0.0631833	0.0587646	0	0.0925456	0.124309
uc007bkz.2	Tnp1	spermatid nuclear transition protein 1	426	0	0	0	0	0	0	0	0	1	0	0	0	0	0	0	0	0	0	0	0	0	0	0	0	0	0	0	1	0	0	0	1	0	0	0	0	0	0	0	0	1	0	0	0	0	0
uc007bla.1	BC100504	Mus musculus adult male testis cDNA, RIKEN full-length enriched library, clone:1700027A15 product:unclassifiable, full insert sequence.	384	0	0	0	0	0	0	0	0	0	0	0	0	0	0	0	2	0	1	0	0	0	0	0	0	0	0	0	0	0	0	1	0	0	1	1	2	0	0	1	0	1	0	0	0	0	0
uc007blb.1	Pinc	Mus musculus pregnancy-induced noncoding RNA mRNA, complete sequence.	1560	0	0	0	0	0	0	0	0	0	0	0	0	0	0	0	0	0	0	0	0	0	1	0	0	0	1	0	0	0	1	0	0	0	0	0	1	0	0	0	0	2	0	0	0	0	0
uc007blc.1	Pinc	Mus musculus pregnancy-induced noncoding RNA mRNA, complete sequence.	961	0	0	0	0	0	0	0	0	0	0	0	0	0	0	0	0	0	0	0	0	0	0	0	0	0	0	0	0	0	1	0	0	0	0	0	1	0	0	0	0	0	0	0	0	0	0
uc007bld.1	AK079660	Mus musculus adult male spinal cord cDNA, RIKEN full-length enriched library, clone:A330023J11 product:hypothetical protein, full insert sequence.	2094	1	0	1	2	0	3	2	0	1	0	0	0	0	0	0	0	1	3	0	4	3	1	0	0	1	0	0	1	2	0	1	1	0	0	4	1	1	0	3	1	1	0.0584159	0	0.0415194	0.0855627	0
uc007blf.2	Tns1	tensin 1	6549	321	730	492	685	410	965	936	516	479	1081	221	395	210	511	76	754	984	1462	1069	744	570	146	319	142	210	305	128	655	357	456	532	437	460	433	434	537	532	516	577	387	649	5.99567	12.6814	6.53158	9.37015	7.53335
uc007blg.2	Tns1	tensin 1	2329	86	180	117	201	116	234	209	141	136	278	57	86	60	116	23	197	229	288	239	167	125	36	107	30	54	57	28	170	106	130	129	105	101	110	114	120	110	114	134	104	128	4.51686	8.79273	4.36762	7.73139	5.99332
uc007bli.1	Tns1	SubName: Full=Putative uncharacterized protein;	1373	60	78	65	80	56	104	94	66	61	160	34	50	25	44	8	82	96	157	116	90	72	15	53	11	25	29	12	95	50	66	66	56	62	56	71	82	85	71	75	47	87	5.3455	6.46316	4.11596	5.21976	4.90791
uc007blk.2	Rufy4	RUN and FYVE domain-containing protein 4 isoform	2313	17	9	16	22	11	10	20	21	29	18	5	7	33	14	3	42	9	8	19	15	18	24	2	2	3	2	2	5	5	4	6	10	2	12	14	7	5	14	7	9	16	0.899044	0.442678	0.601413	0.852076	0.572264
uc007bll.1	Cxcr2	C-X-C chemokine receptor type 2	3043	976	1100	1272	1738	941	826	1102	1205	1067	1238	446	521	1423	318	100	863	276	65	310	280	1076	335	28	22	39	57	14	47	41	68	96	20	65	270	182	283	112	180	131	50	272	39.2334	41.1255	36.3424	51.1657	37.2106
uc007blm.1	Cxcr1	C-X-C chemokine receptor type 1	1124	16	1	7	12	2	6	8	12	15	14	4	12	14	5	1	10	3	1	5	1	12	8	0	2	1	1	1	0	0	0	1	0	0	0	2	0	1	0	0	0	0	1.74125	0.101217	0.541452	0.956414	0.214113
uc007bln.1	Arpc2	actin-related protein 2/3 complex subunit 2	1422	502	448	610	672	399	773	647	624	784	661	289	383	435	394	42	594	292	390	445	481	474	156	295	106	179	151	83	316	343	378	469	496	650	792	721	715	781	670	714	575	747	43.1829	35.8426	37.2957	42.3351	33.7639
uc007blo.1	Arpc2	actin-related protein 2/3 complex subunit 2	1597	561	499	667	740	436	838	702	695	862	700	309	433	479	424	45	641	315	410	470	504	500	171	324	112	187	159	94	326	361	389	482	506	667	811	737	737	799	691	735	588	769	42.97	35.5481	36.3119	41.5105	32.8519
uc007blp.1	Arpc2	actin-related protein 2/3 complex subunit 2	1404	460	407	555	619	383	716	596	572	712	618	272	357	401	364	41	557	282	364	423	449	440	149	284	105	166	145	79	293	306	344	426	454	585	710	640	647	708	605	643	520	663	40.0773	32.9798	34.368	39.4961	32.8255
uc007blq.1	Gpbar1	G-protein coupled bile acid receptor 1	990	0	2	1	1	4	3	7	1	0	5	0	1	2	4	0	3	0	0	2	1	4	3	2	0	0	0	1	2	0	1	0	2	2	3	6	0	3	2	3	3	1	0	0.229835	0.0878199	0.090489	0.486188
uc007blr.2	Aamp	angio-associated migratory cell protein isoform	1817	327	321	346	384	246	475	484	331	413	490	176	244	214	370	39	415	295	395	438	497	449	79	217	104	204	127	89	311	265	317	381	442	528	573	575	654	831	591	598	598	608	22.0141	20.0988	16.5558	18.9325	16.2914
uc007bls.1	Pnkd	probable hydrolase PNKD isoform 2	635	6	5	5	6	4	12	5	6	4	11	5	3	1	6	3	11	6	16	7	10	14	6	7	1	4	3	0	5	2	7	6	15	17	7	17	12	18	16	13	13	20	1.15581	0.895812	0.68458	0.846464	0.757994
uc007blt.1	Pnkd	probable hydrolase PNKD isoform 3	2956	7	10	33	35	11	28	29	35	21	30	7	12	10	16	1	13	15	27	19	19	23	11	12	3	11	4	4	18	10	11	10	26	25	28	21	37	20	31	34	28	25	0.289669	0.384872	0.970594	1.06071	0.447783
uc007blu.1	Pnkd	probable hydrolase PNKD isoform 1	3073	8	11	33	36	11	29	31	38	23	32	8	12	10	18	3	17	16	29	19	20	26	12	14	4	13	5	4	19	12	15	13	28	30	31	27	41	25	36	36	31	32	0.318445	0.40724	0.93364	1.04947	0.430734
uc007blv.2	Tmbim1	transmembrane BAX inhibitor motif-containing	2309	321	421	440	405	430	363	387	359	348	424	181	207	172	327	18	281	221	320	306	330	282	66	260	123	148	120	103	202	204	215	252	266	286	334	405	428	459	368	351	362	393	17.0055	20.7434	16.5675	15.7131	22.4091
uc007blw.1	Pnkd	probable hydrolase PNKD isoform 1	2865	6	8	33	33	7	19	28	33	20	26	3	9	9	15	0	9	11	15	15	10	15	6	10	3	12	3	4	15	11	8	10	16	19	27	13	32	8	23	25	21	16	0.256174	0.317677	1.00142	1.03186	0.294004
uc007blx.1	Gm216	hypothetical protein LOC241112	2101	34	34	137	87	54	21	74	137	57	54	8	46	58	3	5	7	4	8	12	7	19	7	5	2	0	2	0	5	5	6	6	8	9	6	11	12	13	8	8	3	5	1.97952	1.84108	5.66921	3.70958	3.09277
uc007bly.2	Slc11a1	natural resistance-associated macrophage protein	2304	669	585	1016	1174	566	410	632	1130	718	623	179	394	649	124	84	326	111	166	207	147	353	202	42	11	7	39	4	81	86	132	173	201	247	330	321	283	237	169	222	65	300	35.5182	28.8865	38.3389	45.6475	29.5606
uc007blz.2	Ctdsp1	carboxy-terminal domain RNA polymerase II	2776	357	320	481	452	226	597	453	433	462	489	153	214	203	226	25	456	308	347	349	278	454	87	134	59	74	114	26	201	164	225	305	296	311	326	391	420	424	351	368	228	383	15.731	13.1145	15.0645	14.5865	9.79644
uc007bma.2	Mir26b	Mus musculus microRNA 26b (Mir26b), microRNA.	85	4	4	3	3	1	2	2	2	1	4	0	1	0	0	0	2	1	4	2	4	5	0	0	0	0	0	2	0	0	0	0	0	0	0	0	2	2	0	2	2	1	5.75637	5.3538	3.06853	3.16179	1.41566
uc007bmb.2	Vil1	villin-1	3117	8	4	8	15	5	3	7	7	14	15	1	4	5	1	1	1	2	4	2	1	3	3	0	0	0	0	0	3	0	2	0	1	2	2	6	5	3	3	1	2	2	0.31395	0.145997	0.223142	0.431107	0.193024
uc007bmc.2	Usp37	ubiquitin carboxyl-terminal hydrolase 37	6599	228	203	281	269	197	336	362	201	305	299	94	140	138	203	32	267	193	253	242	295	286	59	215	94	145	91	86	187	121	134	173	208	205	233	242	236	247	223	229	237	251	4.22634	3.49976	3.70217	3.65179	3.59226
uc007bmd.2	Usp37	ubiquitin carboxyl-terminal hydrolase 37	7196	244	215	294	286	210	358	382	209	329	330	105	151	149	212	34	284	209	273	255	325	300	64	236	104	159	96	91	199	134	151	190	218	223	252	255	252	266	234	256	261	272	4.14769	3.39913	3.55209	3.56046	3.51162
uc007bme.1	Usp37	ubiquitin carboxyl-terminal hydrolase 37	2757	117	115	149	134	100	183	182	110	163	177	59	72	74	111	14	138	97	123	113	157	143	31	111	48	71	46	42	102	70	82	85	110	113	130	121	119	136	96	132	114	137	5.19107	4.7455	4.6987	4.35411	4.36458
uc007bmf.2	Rqcd1	cell differentiation protein RCD1 homolog	3266	177	195	225	225	142	294	321	188	244	337	105	118	105	225	13	246	155	255	187	217	241	39	152	65	107	68	58	107	92	120	118	152	176	219	184	202	238	203	178	185	226	6.62926	6.79265	5.98956	6.17159	5.2318
uc007bmg.1	Plcd4	1-phosphatidylinositol-4,5-bisphosphate	2734	6	4	2	6	17	13	6	4	6	20	0	0	6	7	2	8	25	24	10	17	12	0	3	2	6	3	0	17	7	30	26	46	33	13	44	44	51	47	21	24	64	0.268448	0.166449	0.0636004	0.1966	0.748221
uc007bmh.1	Plcd4	1-phosphatidylinositol-4,5-bisphosphate	2981	6	4	2	6	17	12	6	4	6	17	0	0	6	8	2	7	24	21	10	14	12	0	2	2	6	3	0	17	8	29	24	44	30	13	38	36	47	44	20	23	59	0.246205	0.152658	0.0583306	0.18031	0.686224
uc007bmi.1	Plcd4	1-phosphatidylinositol-4,5-bisphosphate	1179	3	3	1	4	9	7	3	1	2	11	0	0	0	2	0	3	14	11	6	10	4	0	1	1	5	1	0	5	2	21	11	18	15	3	18	18	16	23	6	11	28	0.311254	0.289486	0.0737419	0.303933	0.918561
uc007bmj.1	Plcd	Mus musculus adult male testis cDNA, RIKEN full-length enriched library, clone:4933427D11 product:phospholipase C, delta 4, full insert sequence.	2264	6	4	1	6	12	11	6	4	7	15	0	0	6	8	2	7	20	16	8	14	10	0	2	2	5	2	0	13	6	29	20	42	28	10	34	33	38	42	18	21	50	0.324177	0.201004	0.0384018	0.237414	0.637799
uc007bmk.1	Plcd	Mus musculus adult male testis cDNA, RIKEN full-length enriched library, clone:4933427D11 product:phospholipase C, delta 4, full insert sequence.	2280	6	4	1	6	13	11	6	4	7	15	0	0	6	8	2	7	20	16	8	14	11	0	2	2	5	2	0	13	6	29	20	43	28	10	34	33	38	42	18	21	50	0.321902	0.199593	0.0381323	0.235748	0.6861
uc007bml.1	Zfp142	SubName: Full=Zinc finger 142;	6795	62	85	99	90	63	80	99	73	97	125	39	45	46	80	4	81	71	103	77	82	80	20	67	26	34	30	22	106	60	79	68	71	77	92	75	110	91	107	142	90	71	1.11612	1.42315	1.2667	1.18654	1.11566
uc007bmm.1	Zfp142	zinc finger protein 142	7472	71	95	116	102	69	101	118	83	108	136	44	52	50	91	6	89	90	126	103	95	102	25	75	29	40	38	23	116	74	91	83	81	90	110	87	138	105	129	165	109	87	1.16233	1.44646	1.34974	1.22291	1.1112
uc007bmn.1	Zfp142	zinc finger protein 142	7781	75	100	118	104	70	107	120	85	114	140	45	54	52	92	6	90	90	130	107	97	107	26	77	29	41	38	23	119	76	93	84	81	96	111	89	141	107	132	167	110	90	1.17905	1.46213	1.31848	1.19737	1.08253
uc007bmo.1	Zfp142	SubName: Full=MCG133876, isoform CRA_c; SubName: Full=Putative uncharacterized protein;	3938	32	43	62	42	30	66	78	33	60	75	17	29	21	42	5	40	53	81	81	60	62	12	43	17	33	30	11	52	40	50	45	43	56	71	60	73	44	68	77	65	69	0.99399	1.24226	1.36881	0.955443	0.916695
uc007bmp.1	Zfp142	SubName: Full=MCG133876, isoform CRA_c; SubName: Full=Putative uncharacterized protein;	3717	28	38	60	38	29	64	72	30	54	71	16	27	20	36	4	37	42	73	71	58	53	8	42	15	32	26	10	48	38	45	42	42	54	69	59	66	39	63	66	61	66	0.921453	1.16309	1.40342	0.915845	0.938825
uc007bmq.1	Bcs1l	mitochondrial chaperone BCS1	1829	29	39	43	37	33	58	31	24	30	44	5	18	11	36	2	37	32	41	37	52	48	7	28	7	19	14	9	23	20	28	46	39	54	58	43	41	60	42	45	49	54	1.93951	2.42589	2.04401	1.81225	2.1711
uc007bmr.1	Bcs1l	mitochondrial chaperone BCS1	1722	28	39	40	36	33	54	31	24	29	40	4	17	11	35	2	35	31	41	33	48	46	7	28	6	18	14	9	19	18	27	44	38	51	56	43	39	56	40	40	45	51	1.98899	2.57663	2.01955	1.87284	2.306
uc007bms.2	Rnf25	E3 ubiquitin-protein ligase RNF25	1475	48	46	66	46	32	58	70	31	47	67	25	27	20	50	4	49	38	44	42	61	71	12	39	16	25	19	19	56	52	52	73	71	95	98	117	134	122	113	100	95	123	3.98068	3.54802	3.89027	2.79381	2.61058
uc007bmt.2	Rnf25	E3 ubiquitin-protein ligase RNF25	1472	48	46	66	46	32	58	70	31	47	67	25	27	20	50	4	49	38	44	42	61	71	12	39	16	25	19	19	56	52	52	73	71	95	98	117	134	122	113	100	95	123	3.98879	3.55526	3.8982	2.7995	2.6159
uc007bmu.1	Stk36	serine/threonine-protein kinase 36	4049	4	9	9	6	3	13	10	3	5	4	2	7	5	7	0	11	13	12	13	10	14	8	6	1	8	0	0	17	10	9	10	5	10	12	18	18	23	17	22	13	19	0.120843	0.252881	0.193252	0.13275	0.0891564
uc007bmv.1	Stk36	serine/threonine-protein kinase 36	5234	5	11	9	7	4	16	10	4	8	5	3	7	6	9	0	16	17	21	18	12	19	8	8	2	11	0	1	20	12	12	13	8	16	13	21	21	28	21	25	17	23	0.116854	0.2391	0.149499	0.119811	0.0919614
uc007bmw.1	Stk36	serine/threonine-protein kinase 36	3681	6	10	4	3	2	10	6	3	5	3	2	3	4	7	0	10	11	17	10	6	9	4	5	2	8	0	1	9	7	7	6	3	9	7	12	10	10	7	13	5	13	0.199385	0.309069	0.0944762	0.0730107	0.0653798
uc007bmx.1	Stk36	serine/threonine-protein kinase 36	3015	5	9	4	3	2	9	5	3	5	3	2	3	4	7	0	9	10	17	10	5	9	4	5	1	7	0	1	7	4	7	6	3	8	7	11	9	10	7	11	5	12	0.202857	0.339607	0.115346	0.0891384	0.0798219
uc007bmy.1	Ttll4	tubulin polyglutamylase TTLL4	4253	105	139	166	157	95	156	165	97	128	185	49	68	56	120	6	124	90	125	120	117	95	24	82	27	45	43	34	108	72	63	99	91	112	134	129	156	157	134	172	129	102	3.01996	3.71826	3.39345	3.30701	2.68786
uc007bmz.1	mKIAA0173	Mus musculus mRNA for mKIAA0173 protein.	1484	37	38	40	43	22	51	41	23	34	50	16	17	13	34	1	28	23	39	27	35	33	10	18	12	16	10	12	27	21	22	33	23	34	41	40	39	40	33	45	28	26	3.04983	2.9132	2.34344	2.59577	1.78389
uc007bna.1	Cyp27a1	sterol 26-hydroxylase, mitochondrial	1890	18	39	36	33	25	92	72	47	31	84	14	27	10	34	1	48	150	251	261	150	126	13	63	18	41	59	9	65	79	111	152	143	153	96	144	157	160	150	135	70	156	1.16498	2.3476	1.65603	1.56417	1.59169
uc007bnb.2	Prkag3	5'-AMP-activated protein kinase subunit gamma-3	2832	2	13	7	6	14	7	7	12	4	14	0	6	2	8	0	12	15	23	17	14	27	0	7	2	2	5	1	22	9	24	27	54	33	26	29	28	75	17	23	9	43	0.0863862	0.522241	0.214898	0.189797	0.594859
uc007bnc.1	Prkag3	5'-AMP-activated protein kinase subunit gamma-3	1621	2	1	5	3	6	3	2	4	1	8	0	4	1	0	0	6	4	13	7	6	10	0	4	2	0	3	1	13	7	14	19	26	17	14	13	13	40	6	11	5	23	0.150923	0.0701839	0.268173	0.165794	0.445397
uc007bne.1	Wnt6	protein Wnt-6 precursor	2068	5	5	8	6	4	12	4	5	12	4	0	5	1	6	0	11	9	13	12	15	15	1	12	4	5	5	4	7	10	4	11	12	16	9	7	16	22	12	6	10	14	0.295752	0.275068	0.336332	0.259915	0.232749
uc007bnf.2	Wnt10a	protein Wnt-10a precursor	1961	27	11	20	13	4	18	42	5	28	25	12	5	7	32	2	2	10	22	11	34	17	0	44	16	20	1	8	7	20	10	4	14	20	9	19	13	24	24	15	54	19	1.6842	0.638169	0.886708	0.593877	0.245449
uc007bng.2	Cdk5r2	cyclin-dependent kinase 5 activator 2 precursor	2704	0	2	0	1	1	1	0	1	0	0	1	0	1	3	0	1	2	0	0	0	0	0	0	0	2	2	1	0	1	2	2	1	2	0	1	2	2	3	2	0	0	0	0.0841481	0	0.0331302	0.0445013
uc007bnh.2	Fev	protein FEV	1479	0	0	1	1	0	2	0	2	0	0	2	0	3	0	0	0	0	0	0	0	1	0	0	0	0	0	1	1	1	0	0	0	0	1	2	1	1	1	1	1	2	0	0	0.0587841	0.0605707	0
uc007bni.1	Cryba2	beta-crystallin A2	702	0	0	1	0	0	0	0	0	0	0	0	0	0	0	0	0	0	0	0	0	0	0	0	0	0	0	0	0	0	0	0	0	0	0	0	0	0	1	0	0	0	0	0	0.123849	0	0
uc007bnj.1	Ccdc108	coiled-coil domain-containing protein 108	5718	3	0	2	0	1	0	1	0	1	1	0	1	0	1	1	1	0	0	1	0	1	1	0	1	1	1	0	3	1	0	0	3	0	1	1	2	2	0	0	2	1	0.0641778	0	0.0304098	0	0.0210443
uc007bnk.1	Ccdc108	SubName: Full=MCG144889, isoform CRA_b; SubName: Full=Putative uncharacterized protein;	3432	1	1	1	0	0	0	2	1	0	2	0	0	0	1	0	1	1	1	1	0	1	0	1	0	0	0	0	1	2	0	1	0	1	0	0	4	0	2	1	0	1	0.0356419	0.0331492	0.0253327	0	0
uc007bnl.1	Ihh	indian hedgehog protein	2444	5	2	2	1	0	1	0	2	2	2	2	0	1	0	0	0	3	1	0	0	1	2	1	1	0	0	0	2	1	2	0	1	1	1	4	1	1	1	1	0	2	0.250251	0.0931	0.0711471	0.0366547	0
uc007bnm.1	Ihh	indian hedgehog protein	1594	1	2	0	1	0	1	0	2	3	1	2	0	1	0	0	0	3	1	0	0	1	2	1	0	0	0	1	2	1	1	0	2	1	0	2	0	0	2	2	0	0	0.0767396	0.142746	0	0.0562008	0
uc007bnn.2	Nhej1	non-homologous end-joining factor 1	937	4	3	9	3	12	6	10	6	8	9	2	10	7	4	0	14	6	14	11	5	9	1	13	3	5	5	2	8	11	8	9	13	15	14	16	29	17	16	14	20	20	0.522189	0.364252	0.835086	0.286822	1.54106
uc007bno.1	Slc23a3	solute carrier family 23 member 3	2058	5	9	21	11	7	5	4	8	9	8	2	2	6	1	0	3	2	4	6	0	3	2	5	5	10	2	3	4	3	4	4	3	3	6	2	11	3	13	11	19	5	0.297189	0.497528	0.88716	0.478827	0.409291
uc007bnp.1	1810031K17Rik	hypothetical protein LOC69171	2511	258	250	265	317	162	314	263	270	309	318	126	145	143	150	21	202	184	216	234	226	259	81	118	69	128	63	56	163	135	147	187	185	216	239	268	313	288	293	261	246	291	12.5684	11.327	9.17545	11.3095	7.76332
uc007bnq.1	1810031K17Rik	hypothetical protein LOC69171	2930	260	260	273	325	168	318	271	278	316	317	120	148	154	156	19	206	195	239	272	242	287	83	140	74	141	70	59	173	144	155	201	192	230	248	284	343	318	306	274	264	309	10.8546	10.0955	8.10071	9.93681	6.89955
uc007bnr.1	1810031K17Rik	hypothetical protein LOC69171	3008	263	261	275	327	168	321	274	278	318	320	122	149	155	156	19	211	198	243	276	244	293	83	142	75	142	71	59	173	144	155	202	195	231	252	285	344	323	309	276	268	311	10.6951	9.87151	7.94846	9.7387	6.72064
uc007bns.1	1810031K17Rik	hypothetical protein LOC69171	2985	263	260	275	326	168	319	274	278	319	321	121	149	155	156	19	210	196	240	275	245	291	83	142	75	143	70	59	176	144	155	201	194	232	251	289	346	323	308	276	266	314	10.7775	9.90946	8.00971	9.78373	6.77242
uc007bnt.1	Fam134a	hypothetical protein LOC227298	2557	141	136	134	145	77	206	207	154	167	252	54	119	81	129	15	185	174	232	228	275	222	83	129	69	92	72	48	183	178	170	200	216	246	250	285	277	333	298	269	274	325	6.74522	6.05103	4.55619	5.08005	3.62359
uc007bnu.1	Fam134a	hypothetical protein LOC227298	2446	135	129	129	137	74	198	194	143	157	235	50	116	74	121	15	174	168	229	214	259	204	80	125	65	86	68	48	172	169	163	192	210	238	236	279	268	326	286	257	266	313	6.75126	6.00004	4.58523	5.01759	3.64045
uc007bnv.1	Fam134a	hypothetical protein LOC227298	2326	119	110	117	129	63	178	176	127	141	216	50	100	70	111	12	160	157	204	202	238	195	71	117	63	82	59	38	170	160	153	179	205	227	228	256	244	294	269	232	251	293	6.25813	5.38027	4.37325	4.96834	3.25919
uc007bnw.2	Zfand2b	AN1-type zinc finger protein 2B	1237	34	38	36	37	21	51	54	28	36	53	18	17	17	35	0	40	20	42	34	35	33	16	23	11	11	10	7	31	36	26	37	39	41	65	56	56	82	57	56	71	66	3.36215	3.4949	2.53024	2.67956	2.04281
uc007bnx.1	Abcb6	ATP-binding cassette sub-family B member 6,	2933	53	75	56	72	61	78	86	58	62	85	16	39	28	50	2	77	51	69	50	69	74	16	31	13	30	19	10	37	58	45	59	70	77	73	69	89	99	69	71	68	125	2.2104	2.90918	1.65999	2.19913	2.50263
uc007bny.1	Abcb6	ATP-binding cassette sub-family B member 6,	1873	27	33	21	42	21	42	38	20	30	43	6	23	13	21	1	32	20	29	26	29	36	4	12	0	16	6	3	10	22	15	21	27	24	21	22	30	23	18	16	23	35	1.76333	2.00446	0.974787	2.00883	1.34915
uc007bnz.1	Atg9a	autophagy-related protein 9A	4094	147	150	165	247	138	175	172	174	158	247	52	75	120	108	9	148	140	103	121	111	136	61	88	33	57	40	31	117	86	92	122	121	136	136	134	173	148	171	141	139	179	4.39215	4.16835	3.504	5.40481	4.05612
uc007boa.1	Atg9	Mus musculus 10 days neonate cortex cDNA, RIKEN full-length enriched library, clone:A830013B02 product:hypothetical protein, full insert sequence.	3374	142	146	162	240	134	172	166	170	155	238	51	73	117	105	8	144	137	100	117	110	134	59	87	32	55	40	31	114	82	90	120	119	135	133	126	169	145	166	138	135	172	5.14815	4.92299	4.17444	6.37231	4.77902
uc007bob.1	Atg9a	autophagy-related protein 9A	3764	152	156	176	269	139	185	182	186	164	252	56	79	130	115	8	164	145	113	125	123	139	61	90	33	61	47	38	122	88	100	132	132	143	146	145	192	158	185	158	151	195	4.93971	4.71515	4.06529	6.40227	4.4437
uc007boc.1	Atg9a	SubName: Full=Putative uncharacterized protein;	497	13	10	15	27	19	17	13	14	16	23	8	8	9	16	1	17	17	12	14	7	8	5	12	5	4	4	8	17	14	23	14	12	17	19	21	22	27	23	18	22	38	3.19959	2.2891	2.624	4.86674	4.6002
uc007bod.1	Ankzf1	ankyrin repeat and zinc finger domain-containing	2762	87	53	61	107	41	102	119	85	83	131	28	32	54	61	8	85	77	101	85	77	91	30	63	21	47	30	14	83	71	72	84	90	114	100	127	165	163	141	140	109	126	3.85304	2.1831	1.92015	3.47049	1.78624
uc007boe.1	Ankzf1	ankyrin repeat and zinc finger domain-containing	1579	59	34	42	73	25	70	75	49	50	75	20	21	29	36	5	62	52	67	56	50	51	21	42	16	38	23	7	55	53	52	57	56	68	66	92	102	111	95	101	63	78	4.57065	2.44973	2.31257	4.14163	1.90518
uc007bog.1	Glb1l	RecName: Full=Beta-galactosidase-1-like protein; EC=3.2.1.-; Flags: Precursor;	2040	11	11	25	30	14	51	32	36	29	32	8	18	15	20	3	37	35	51	47	52	51	7	37	13	9	14	11	46	33	42	69	58	80	68	85	80	102	92	70	50	83	0.659584	0.613456	1.06546	1.31741	0.825804
uc007boh.2	Stk16	serine/threonine-protein kinase 16	2885	137	142	166	205	200	153	199	161	147	201	68	80	92	157	13	171	94	119	88	123	137	25	115	45	89	49	63	100	94	95	120	126	142	152	165	182	206	172	160	237	193	5.80875	5.59968	5.00254	6.3656	8.34187
uc007boi.2	edpk	Mus musculus mRNA for EDPK, complete cds.	2905	137	144	169	206	200	153	199	162	147	201	68	80	94	157	13	171	96	119	90	124	137	26	115	45	89	49	64	100	95	95	120	126	142	152	166	182	207	172	160	237	193	5.76876	5.63946	5.05788	6.35261	8.28444
uc007boj.1	Stk16	serine/threonine-protein kinase 16	2814	137	142	166	203	200	152	199	159	147	201	68	80	92	157	13	171	94	119	87	122	135	25	115	45	89	49	63	98	94	94	117	126	141	150	163	180	204	172	156	236	191	5.95531	5.74097	5.12876	6.46254	8.55234
uc007bok.1	Tuba4a	tubulin alpha-4A chain	2053	1083	1185	1362	1618	2131	1416	1960	1814	1565	2010	727	797	943	1992	92	1518	713	630	413	678	708	81	1068	393	852	272	408	440	478	293	317	360	530	500	631	621	379	873	863	1573	809	64.5278	65.6675	57.6788	70.6026	124.903
uc007bol.1	AK080399	Mus musculus 3 days neonate thymus cDNA, RIKEN full-length enriched library, clone:A630095N17 product:unclassifiable, full insert sequence.	648	0	0	2	1	2	1	5	0	0	0	0	0	0	1	0	2	1	2	0	0	0	0	1	0	5	0	0	1	3	0	0	1	1	0	0	0	1	3	2	2	0	0	0	0.268339	0.138247	0.371393
uc007bom.2	Dnajb2	dnaJ homolog subfamily B member 2 isoform 2	1869	62	70	97	89	85	76	106	65	84	75	29	53	33	89	6	73	55	69	62	65	75	7	56	45	69	23	39	68	62	69	72	61	95	86	79	128	133	111	98	170	77	4.05779	4.26098	4.51222	4.26591	5.47254
uc007bon.2	Dnajb2	dnaJ homolog subfamily B member 2 isoform 3	3053	72	102	121	113	109	99	137	87	119	106	37	64	39	108	7	88	72	80	88	73	93	10	79	56	100	37	52	83	86	86	85	78	125	107	92	152	157	137	122	208	94	2.88478	3.80097	3.44577	3.31576	4.29614
uc007boo.2	Dnajb2	dnaJ homolog subfamily B member 2 isoform 2	1921	62	75	99	89	88	76	107	65	85	76	29	53	33	89	6	73	55	69	62	65	75	7	56	45	70	23	39	68	62	70	73	63	95	86	79	129	134	111	98	171	77	3.94795	4.44176	4.4806	4.15044	5.51232
uc007bop.2	Dnajb2	dnaJ homolog subfamily B member 2 isoform 1	1867	62	75	99	89	88	76	106	65	83	74	29	53	33	89	6	73	55	68	62	65	74	7	56	45	70	23	39	67	62	66	72	61	91	83	78	127	129	108	92	168	74	4.06214	4.57023	4.61019	4.27048	5.67176
uc007boq.1	Ptprn	receptor-type tyrosine-protein phosphatase-like	3535	9	8	11	6	8	11	7	11	11	5	4	8	9	8	3	15	24	14	16	11	25	14	1	4	2	3	1	9	27	19	29	8	29	47	64	13	12	22	26	7	17	0.31143	0.257467	0.27054	0.152052	0.27232
uc007bor.1	Ptprn	receptor-type tyrosine-protein phosphatase-like	1616	4	2	4	3	2	3	3	6	5	3	1	5	4	1	1	6	14	5	9	5	11	11	0	1	1	0	0	5	9	10	7	2	13	22	27	4	4	7	9	3	8	0.302779	0.140802	0.215202	0.166307	0.148925
uc007bos.1	Resp18	regulated endocrine-specific protein 18	710	0	0	0	0	0	0	0	1	0	0	0	0	0	0	0	0	0	0	0	0	0	0	0	0	0	0	0	1	0	0	0	0	0	0	0	0	0	0	0	0	0	0	0	0	0	0
uc007bot.2	Dnpep	aspartyl aminopeptidase isoform b	1643	64	95	78	79	78	100	106	65	81	91	49	42	34	90	7	63	62	83	96	78	100	20	62	28	43	26	22	90	97	118	160	169	168	199	245	226	260	195	185	199	217	4.76486	6.5782	4.12748	4.30745	5.71263
uc007bou.2	Dnpep	aspartyl aminopeptidase isoform b	1720	64	95	79	79	78	100	106	65	82	91	49	42	34	91	8	65	62	83	97	80	101	20	62	28	43	27	22	93	97	118	160	170	168	199	248	227	260	195	186	199	217	4.55155	6.28371	3.99325	4.11462	5.45689
uc007bow.2	Dnpep	SubName: Full=Putative uncharacterized protein;	2857	75	107	90	94	86	112	125	77	91	108	54	46	45	102	8	76	73	103	120	104	114	27	74	32	49	30	25	100	110	130	179	188	176	214	261	244	280	215	200	212	239	3.21114	4.26083	2.7388	2.94747	3.62216
uc007box.1	Des	desmin	2149	3063	5550	4746	5687	7876	4169	3599	6978	3587	6240	2405	5264	3828	5849	390	8407	4307	5776	4190	4046	6330	68	798	382	329	944	178	1255	1253	1783	2404	2912	3905	3065	2747	2167	3376	2556	1986	1174	3600	174.349	293.817	192.008	237.071	441.01
uc007boy.1	AK039780	Mus musculus adult male spinal cord cDNA, RIKEN full-length enriched library, clone:A330107F09 product:unclassifiable, full insert sequence.	671	5	16	12	6	19	10	6	2	3	7	0	4	2	1	0	5	4	9	7	5	7	0	1	0	0	0	0	7	4	4	7	25	14	13	11	9	6	14	14	11	25	0.911497	2.7128	1.55484	0.80105	3.4073
uc007boz.1	Speg	striated muscle-specific	10787	60	163	145	150	175	127	82	68	96	135	35	85	55	130	2	145	150	156	119	92	105	15	30	9	21	31	8	126	75	73	112	105	144	90	123	115	201	118	88	91	183	0.680391	1.71913	1.16868	1.24572	1.95217
uc007bpa.1	Speg	striated muscle-specific	3395	14	32	26	27	29	19	14	13	17	33	6	11	15	32	0	16	32	22	22	27	25	3	9	2	12	13	6	43	26	17	32	26	35	26	37	28	32	34	34	30	46	0.504424	1.07234	0.665828	0.712451	1.02787
uc007bpb.1	Speg	striated muscle-specific	1330	7	15	7	13	14	11	5	8	9	14	1	7	8	10	0	4	16	10	10	10	11	0	5	1	3	4	1	7	7	1	11	5	7	2	10	9	8	8	10	9	14	0.643805	1.2831	0.457588	0.875634	1.26665
uc007bpc.1	Speg	striated muscle-specific	9887	59	157	133	143	169	122	78	66	90	127	31	81	55	127	2	134	142	148	112	87	100	13	29	9	21	29	8	124	68	72	109	99	138	89	114	106	192	110	88	89	170	0.729953	1.80657	1.16954	1.29569	2.05684
uc007bpd.1	Gmppa	mannose-1-phosphate guanyltransferase alpha	1528	44	54	64	72	34	99	87	36	64	90	21	35	32	59	5	80	65	76	83	87	72	19	58	16	24	28	11	72	96	81	113	118	134	125	151	145	175	172	136	129	178	3.52239	4.0206	3.64154	4.22124	2.67753
uc007bpe.1	Gmppa	mannose-1-phosphate guanyltransferase alpha	1625	47	54	68	73	34	100	84	35	65	92	22	30	29	54	5	80	73	73	79	88	64	19	48	14	28	28	13	72	88	79	97	98	115	105	133	132	146	151	108	109	154	3.53795	3.7806	3.63818	4.02439	2.5177
uc007bpf.1	Gmppa	mannose-1-phosphate guanyltransferase alpha	1619	47	53	68	72	34	100	84	35	65	92	21	30	29	54	5	80	73	72	79	88	64	19	48	14	28	28	13	72	88	79	97	98	115	105	133	132	145	151	108	109	154	3.55107	3.72434	3.65166	3.98398	2.52704
uc007bpg.1	Accn4	amiloride-sensitive cation channel 4	2650	1	0	2	1	2	0	2	0	0	4	0	0	0	0	0	1	0	3	2	0	1	1	0	0	1	1	0	2	3	1	2	1	2	1	1	1	2	3	0	0	3	0.0461596	0	0.0656164	0.0338053	0.0908162
uc007bph.1	Chpf	chondroitin sulfate synthase 2 isoform b	3340	93	102	99	109	68	123	110	89	103	157	35	80	49	85	12	125	161	210	206	201	198	37	127	29	69	83	29	181	132	147	218	224	240	298	308	226	388	244	296	156	358	3.406	3.47436	2.57702	2.92355	2.44986
uc007bpi.2	Chpf	chondroitin sulfate synthase 2 isoform b	3235	105	111	109	117	76	137	122	99	110	185	36	81	47	90	12	125	178	222	218	216	220	41	140	33	72	89	30	194	144	157	230	237	260	331	337	240	423	275	321	167	388	3.97029	3.90364	2.92941	3.23998	2.82695
uc007bpj.2	Chpf	chondroitin sulfate synthase 2 isoform a	3092	105	110	107	116	76	135	122	99	110	184	36	80	47	89	12	125	178	221	217	214	220	41	138	33	71	89	29	194	141	155	227	235	258	329	334	237	423	273	320	166	386	4.15391	4.04738	3.00866	3.36085	2.95769
uc007bpk.2	Chpf	chondroitin sulfate synthase 2 isoform b	2814	100	100	100	104	73	120	114	99	98	166	32	74	41	80	12	114	163	195	185	192	195	38	126	28	61	80	26	173	123	144	204	216	233	301	304	222	396	248	281	145	346	4.34694	4.04293	3.08961	3.31086	3.12161
uc007bpl.2	Tmem198	transmembrane protein 198	2185	6	6	4	10	5	3	5	7	5	5	0	3	2	5	0	8	7	5	4	13	4	1	2	3	2	0	0	6	7	5	1	5	8	7	9	8	6	7	5	4	5	0.335898	0.312407	0.159161	0.409996	0.275358
uc007bpm.2	Tmem198	transmembrane protein 198	2444	6	7	4	10	5	3	6	7	5	5	0	3	2	5	0	9	8	6	4	13	3	2	2	3	2	0	0	6	7	5	1	5	8	7	9	10	6	8	5	4	5	0.300302	0.32585	0.142294	0.366547	0.246177
uc007bpn.2	Obsl1	obscurin-like 1	5770	62	146	122	129	107	173	163	90	90	236	47	114	62	132	18	213	231	243	254	239	286	36	65	25	74	73	29	268	146	235	307	255	302	339	347	313	478	269	268	180	415	1.31439	2.87871	1.83828	2.00283	2.23145
uc007bpo.2	Obsl1	SubName: Full=Putative uncharacterized protein Obsl1;	4939	58	138	116	120	105	171	163	88	88	225	43	104	61	124	17	207	219	242	250	236	269	35	62	27	75	73	27	252	137	222	288	239	281	328	324	297	445	254	258	174	394	1.43647	3.17878	2.04196	2.17657	2.55817
uc007bpp.2	Obsl1	obscurin-like 1	2401	22	62	54	55	48	66	77	38	46	84	18	53	34	65	4	89	104	97	118	107	117	13	28	17	37	29	10	116	67	94	129	107	127	147	157	140	224	116	127	78	181	1.12083	2.93779	1.95537	2.05211	2.40563
uc007bpq.2	Obsl1	obscurin-like 1	3462	50	102	86	91	81	126	133	69	66	159	34	81	47	101	11	161	170	176	188	183	205	27	49	21	65	52	19	172	102	161	205	181	221	236	241	225	347	202	194	130	293	1.76665	3.35192	2.15973	2.35475	2.81538
uc007bpr.2	Obsl1	obscurin-like 1	2649	37	64	57	60	48	85	94	49	39	116	22	51	28	62	7	107	127	123	113	116	136	20	37	11	40	37	15	104	69	115	130	117	145	157	162	143	217	132	132	81	186	1.70855	2.74865	1.87077	2.02909	2.18041
uc007bps.1	Inha	inhibin alpha chain precursor	1463	3	15	6	11	2	7	12	5	9	20	2	5	4	9	0	7	9	12	11	6	7	4	8	2	10	3	3	13	6	7	6	18	12	14	13	23	21	25	18	15	18	0.250833	1.16645	0.356562	0.673565	0.1645
uc007bpt.2	Stk11ip	serine/threonine-protein kinase 11-interacting	4458	55	61	76	71	47	133	114	86	74	146	33	60	57	78	9	119	82	129	111	150	105	17	55	36	42	21	29	89	78	79	99	115	104	102	124	161	135	163	117	107	185	1.50914	1.55672	1.48218	1.42675	1.26864
uc007bpu.1	Stk11ip	serine/threonine-protein kinase 11-interacting	4541	55	62	77	71	49	135	114	86	76	148	33	61	57	79	9	119	82	130	113	150	105	17	55	36	42	21	29	91	82	79	100	116	105	103	124	163	136	166	120	110	187	1.48156	1.55332	1.47424	1.40068	1.29845
uc007bpv.2	Slc4a3	anion exchange protein 3	4441	22	42	37	32	25	57	70	76	37	71	28	73	37	41	8	103	49	45	63	76	101	16	39	13	28	15	12	69	39	41	64	68	64	80	83	75	137	83	49	61	98	0.605968	1.07594	0.724351	0.645506	0.677389
uc007bpw.2	Slc4a3	SubName: Full=Anion exchanger 3 cardiac isoform;	4777	22	47	39	36	27	62	71	83	40	74	30	76	37	43	8	104	52	48	65	82	104	17	40	13	28	15	13	71	40	42	69	71	67	83	85	81	147	87	51	64	101	0.563346	1.11934	0.709803	0.675116	0.680123
uc007bpx.2	Slc4a3	SubName: Full=Anion exchanger 3 cardiac isoform;	4022	19	36	37	31	23	55	65	69	35	65	25	72	34	39	7	99	47	45	59	72	97	15	35	13	25	13	12	67	35	39	60	67	62	74	76	66	128	82	48	58	91	0.577855	1.01831	0.799812	0.690479	0.688121
uc007bpy.1	AK054265	Mus musculus 2 days pregnant adult female ovary cDNA, RIKEN full-length enriched library, clone:E330008C03 product:unclassifiable, full insert sequence.	2004	0	0	0	0	0	0	0	0	0	0	0	2	0	0	0	0	0	1	1	1	0	0	5	1	1	0	1	2	0	0	0	1	0	0	0	0	0	0	0	1	1	0	0	0	0	0
uc007bpz.1	Epha4	ephrin type-A receptor 4 precursor	6328	149	86	118	65	35	189	340	41	172	265	46	15	39	153	3	30	175	187	209	225	126	22	787	306	613	157	315	335	309	200	190	204	275	309	296	475	422	541	579	895	344	2.88023	1.54615	1.62123	0.920191	0.66555
uc007bqa.1	Epha4	ephrin type-A receptor 4 precursor	3469	55	26	42	30	17	78	143	17	61	109	25	3	18	64	2	11	72	68	87	101	58	11	319	123	247	72	126	166	149	86	82	88	107	139	127	188	174	230	262	373	155	1.93939	0.852687	1.05262	0.774726	0.58969
uc007bqb.2	Pax3	paired box protein Pax-3 isoform a	3868	6	5	7	9	1	9	16	5	14	12	5	1	1	5	0	1	1	16	2	11	16	0	11	9	2	0	2	2	3	0	1	4	5	2	4	3	5	9	7	7	0	0.189746	0.147063	0.15734	0.208443	0.0311095
uc007bqc.2	Pax3	paired box protein Pax-3 isoform b	3376	6	5	6	9	0	7	14	5	13	11	3	1	1	3	0	1	1	13	1	9	14	0	9	6	2	0	2	0	2	0	1	4	3	2	4	3	4	9	6	6	0	0.217398	0.168496	0.154517	0.23882	0
uc007bqd.1	Pax3	paired box protein Pax-3 isoform a	3292	6	4	6	9	2	9	5	2	6	8	3	2	2	8	0	1	2	14	1	8	8	0	7	1	3	1	1	2	1	2	2	8	4	4	7	5	0	7	7	7	0	0.222946	0.138236	0.15846	0.244914	0.0731054
uc007bqe.1	Sgpp2	sphingosine-1-phosphate phosphatase 2	3998	53	50	40	30	11	21	86	13	28	35	6	9	14	9	0	12	8	13	8	19	12	2	122	42	73	10	32	16	19	13	9	9	11	14	16	21	22	49	28	79	16	1.62159	1.42281	0.869852	0.672217	0.331077
uc007bqf.1	Farsb	phenylalanyl-tRNA synthetase beta chain	2040	115	110	125	128	99	130	160	90	136	136	47	69	48	104	5	151	79	121	70	124	116	9	112	40	44	34	31	85	101	85	90	122	147	167	154	186	207	162	157	180	189	6.89565	6.13456	5.32731	5.62096	5.83962
uc007bqg.1	Farsb	phenylalanyl-tRNA synthetase beta chain	2132	115	116	129	128	105	138	164	96	137	141	52	70	52	110	5	159	86	130	73	132	120	10	102	39	43	36	29	92	101	91	96	124	155	177	156	187	216	163	165	186	192	6.59809	6.19001	5.26054	5.37841	5.92627
uc007bqh.1	Farsb	SubName: Full=Putative uncharacterized protein; Flags: Fragment;	2034	113	115	129	121	100	133	162	93	131	135	51	70	50	108	5	154	83	128	71	130	117	10	98	36	42	36	29	88	100	89	95	120	153	167	150	185	206	160	159	173	188	6.79572	6.43232	5.514	5.32924	5.916
uc007bqi.1	Farsb	SubName: Full=Putative uncharacterized protein; Flags: Fragment;	2076	113	110	126	126	104	137	159	94	134	139	52	70	51	109	5	153	85	129	73	128	119	10	100	39	42	36	28	91	99	90	96	123	155	175	151	186	211	162	164	184	191	6.65823	6.02818	5.27681	5.43719	6.02817
uc007bqj.2	BC035947	SubName: Full=BC035947 protein;	2999	0	0	0	0	1	1	0	1	0	2	0	0	0	0	0	0	0	1	2	1	2	0	1	0	1	0	0	0	1	0	0	0	0	0	0	0	0	1	1	0	2	0	0	0	0	0.0401239
uc007bqk.1	Mogat1	2-acylglycerol O-acyltransferase 1	1059	1	0	0	1	2	1	2	0	1	3	0	0	0	0	0	0	1	3	0	3	4	0	5	0	0	0	0	0	0	0	2	2	1	2	1	5	1	2	1	2	2	0.115508	0	0	0.0845931	0.227255
uc007bql.2	Mogat1	2-acylglycerol O-acyltransferase 1	1206	1	0	0	1	1	0	0	0	2	1	0	0	0	0	0	0	0	3	0	3	3	0	6	1	2	0	0	1	0	0	2	2	4	2	2	5	2	4	1	4	2	0.101429	0	0	0.074282	0.0997773
uc007bqm.2	Mogat1	Mus musculus diacylglycerol acyltransferase 2-like protein mRNA, complete cds.	351	0	0	0	0	0	0	0	0	1	1	0	0	0	1	0	1	0	0	1	1	0	0	1	1	2	1	1	1	0	0	0	0	5	0	2	1	1	2	0	2	0	0	0	0	0	0
uc007bqn.2	Utp14b	U3 small nucleolar RNA-associated protein 14	3695	105	100	121	120	119	140	416	87	218	265	52	86	136	147	16	161	150	167	177	190	147	16	181	94	233	63	172	148	126	92	92	127	117	137	107	151	165	196	184	309	143	3.47602	3.07898	2.84708	2.90936	3.87536
uc007bqo.2	Acsl3	long-chain-fatty-acid--CoA ligase 3 isoform a	3950	71	78	106	86	92	115	258	88	137	209	42	76	81	140	15	132	118	145	146	162	197	8	179	78	166	51	102	134	133	102	119	159	171	189	173	221	231	225	219	335	186	2.19871	2.24656	2.33312	1.95044	2.80266
uc007bqp.2	Acsl3	long-chain-fatty-acid--CoA ligase 3 isoform a	3810	70	77	104	83	92	111	252	88	133	201	41	75	78	138	15	129	115	141	145	160	196	8	177	77	163	49	97	130	126	95	112	150	168	183	169	214	221	217	209	324	177	2.2474	2.29925	2.37321	1.95157	2.90564
uc007bqq.1	Kcne4	potassium voltage-gated channel subfamily E	2463	105	118	118	99	70	71	169	38	56	134	26	48	22	56	5	61	38	99	57	147	111	36	22	5	18	14	5	45	22	57	62	80	84	55	44	80	150	49	45	29	76	5.21474	5.45053	4.1653	3.60082	3.4199
uc007bqr.1	Scg2	secretogranin-2 precursor	2485	0	0	0	1	9	1	4	0	0	2	0	1	0	0	0	0	1	0	2	8	0	0	2	0	0	2	0	1	0	2	4	2	1	0	1	3	10	0	1	0	1	0	0	0	0.0360499	0.435808
uc007bqs.1	Scg2	secretogranin-2 precursor	2365	0	0	0	1	8	1	4	0	0	2	0	1	0	0	0	0	1	0	2	8	0	0	2	0	0	2	0	1	0	2	4	2	1	0	1	3	9	0	1	0	1	0	0	0	0.0378791	0.407041
uc007bqu.2	Wdfy1	WD repeat and FYVE domain containing 1 isoform	4551	272	289	396	247	251	486	400	279	470	422	179	186	143	265	20	376	258	358	376	399	323	56	308	139	235	127	142	225	226	240	278	310	411	433	494	410	524	406	431	382	443	7.31088	7.22457	7.56513	4.86207	6.63661
uc007bqv.1	Wdfy1	WD repeat and FYVE domain containing 1 isoform	438	6	7	11	9	6	18	5	9	17	12	5	4	1	4	0	10	3	7	7	6	6	0	5	1	2	5	2	7	8	4	4	9	12	15	21	13	21	10	13	18	13	1.67566	1.81821	2.18347	1.84077	1.64838
uc007bqw.2	Wdfy1	WD repeat and FYVE domain containing 1 isoform	717	23	24	30	19	9	28	23	21	43	27	10	12	6	19	0	25	14	12	15	23	18	8	17	6	9	5	2	9	18	16	22	23	29	50	40	38	49	30	45	37	27	3.92389	3.80814	3.63773	2.37392	1.51044
uc007bqx.1	Mrpl44	39S ribosomal protein L44, mitochondrial	983	33	36	34	36	28	49	39	31	44	49	8	21	10	44	1	32	33	43	47	49	42	6	47	15	18	11	12	21	18	14	20	27	38	50	36	34	56	47	43	25	48	4.10646	4.16648	3.00714	3.2808	3.42755
uc007bqy.1	Mrpl44	39S ribosomal protein L44, mitochondrial	1424	76	81	80	78	49	108	79	61	75	97	28	47	26	86	3	71	65	106	93	99	97	14	75	25	54	21	25	60	51	42	49	72	86	88	88	86	118	100	90	59	108	6.52847	6.47136	4.88437	4.907	4.14062
uc007bqz.2	Serpine2	glia-derived nexin precursor	2055	95	151	151	168	148	179	328	71	128	370	60	41	33	99	2	112	319	224	197	203	264	14	81	46	62	160	45	229	239	319	389	333	560	474	599	553	508	572	646	235	862	5.65483	8.35961	6.38842	7.32367	8.66621
uc007bra.2	Serpine2	glia-derived nexin precursor	2284	30	36	48	36	40	51	102	18	39	112	19	12	11	27	0	35	80	58	56	57	72	6	22	8	18	41	12	57	73	84	94	96	156	138	153	153	148	167	187	65	216	1.60669	1.79319	1.82715	1.41201	2.10738
uc007brb.2	Fam124b	hypothetical protein LOC241128	2862	1	2	0	4	1	2	2	1	1	0	0	4	1	2	0	1	7	5	3	1	3	0	4	2	1	1	0	3	2	3	2	4	7	4	7	6	3	6	6	1	6	0.0427403	0.0795026	0	0.125205	0.0420445
uc007brc.1	Cul3	cullin-3	2764	405	544	586	593	558	602	671	442	590	634	245	293	278	421	52	570	372	593	498	503	509	104	688	282	390	197	198	413	364	392	549	521	649	670	664	699	816	832	747	956	879	17.9236	22.3914	18.4327	19.2197	24.2927
uc007brd.1	Cul3	SubName: Full=MKIAA0617 protein; Flags: Fragment;	2892	406	548	588	596	561	605	674	444	593	636	247	294	281	424	52	570	374	599	500	505	514	104	695	284	392	201	201	418	366	394	553	524	654	673	670	709	820	836	748	962	885	17.1726	21.5577	17.6769	18.462	23.3423
uc007bre.1	mKIAA0694	Mus musculus adult male diencephalon cDNA, RIKEN full-length enriched library, clone:9330153B10 product:CDNA FLJ10391 FIS, CLONE NT2RM4000139, MODERATELY SIMILAR TO R.NORVEGICUS TRG MRNA homolog [Homo sapiens], full insert sequence.	3143	126	81	124	85	101	131	111	81	292	119	118	68	58	68	9	105	72	116	82	108	120	21	58	17	22	25	12	34	50	61	62	78	100	87	74	86	128	71	76	40	98	4.90381	2.93198	3.43009	2.42273	3.86684
uc007brf.1	Dock10	dedicator of cytokinesis protein 10	4539	311	231	393	327	293	359	327	197	741	260	352	203	185	165	47	290	166	328	236	262	271	52	177	46	41	81	26	98	88	124	176	177	232	206	230	195	309	211	221	88	242	8.38123	5.78992	7.52767	6.45385	7.7676
uc007brg.2	Dock10	dedicator of cytokinesis protein 10	7303	574	421	665	519	502	609	556	361	1359	482	583	327	296	286	73	514	284	508	398	479	485	99	285	77	76	127	42	163	173	219	299	294	409	362	391	354	534	319	359	152	411	9.61431	6.55846	7.91678	6.36645	8.27145
uc007brh.2	Dock10	SubName: Full=Putative uncharacterized protein; Flags: Fragment;	1485	138	113	168	126	116	187	134	95	376	133	131	74	68	68	18	135	71	111	101	145	140	16	79	20	19	26	8	38	44	56	70	74	104	91	111	84	134	78	85	40	108	11.3674	8.65711	9.83583	7.60108	9.39963
uc007bri.2	Dock10	SubName: Full=Putative uncharacterized protein;	2855	55	42	55	35	38	38	29	40	91	47	40	26	27	20	1	61	23	36	28	26	43	15	22	2	8	7	5	10	11	17	18	22	35	30	23	31	41	15	20	11	28	2.35648	1.67365	1.67488	1.09823	1.60161
uc007brj.1	9430031J16Rik	neuronal tyrosine phosphorylated adaptor for	4555	0	0	0	0	0	0	0	0	0	0	0	0	0	0	0	0	0	0	0	1	0	0	0	0	0	0	0	1	1	0	0	0	1	0	1	0	0	1	1	2	1	0	0	0	0	0
uc007brk.1	9430031J16Rik	neuronal tyrosine phosphorylated adaptor for	4658	0	0	0	0	1	0	0	0	0	0	0	0	0	0	0	0	0	0	0	1	0	0	0	0	0	0	0	1	1	0	0	0	1	0	1	0	0	1	1	2	1	0	0	0	0	0.0258333
uc007brl.1	9430031J16Rik	neuronal tyrosine phosphorylated adaptor for	4906	0	0	0	0	0	1	0	0	1	0	1	0	0	0	0	0	0	0	0	1	0	1	0	0	0	0	0	2	1	0	0	2	1	1	1	0	2	2	1	1	1	0	0	0	0	0
uc007brm.1	9430031J16Rik	neuronal tyrosine phosphorylated adaptor for	4547	0	0	0	0	0	0	0	0	0	0	0	0	0	0	0	0	0	0	0	1	0	0	0	0	0	0	0	1	1	0	0	0	1	0	1	0	1	1	1	2	1	0	0	0	0	0
uc007brn.1	9430031J16Rik	neuronal tyrosine phosphorylated adaptor for	7677	0	0	3	1	1	0	1	0	1	2	0	0	0	0	0	0	0	0	1	3	1	1	1	0	1	0	0	2	6	9	3	2	6	1	2	0	4	1	2	3	3	0	0	0.0339749	0.0116692	0.0156743
uc007brp.2	Irs1	insulin receptor substrate 1	9163	134	162	127	167	142	351	244	85	207	309	62	56	13	128	14	183	713	727	534	774	300	29	324	124	126	216	74	515	310	489	502	566	655	488	522	522	909	471	520	344	669	1.78885	2.0114	1.20502	1.63271	1.86479
uc007brq.2	Rhbdd1	rhomboid domain-containing protein 1	3509	95	75	113	100	60	140	172	87	131	146	46	65	51	97	10	117	89	126	108	106	126	34	119	57	81	32	44	81	78	54	92	102	110	106	136	141	131	157	145	155	149	3.31168	2.43164	2.79978	2.55298	2.05753
uc007brr.1	Rhbdd1	rhomboid domain-containing protein 1	3687	94	75	112	98	61	138	168	88	128	145	46	65	48	96	9	115	89	124	104	106	124	34	119	57	80	31	44	80	77	51	90	97	103	103	132	135	125	157	141	149	141	3.11862	2.31424	2.64103	2.38113	1.99084
uc007brt.1	Col4a4	collagen alpha-4(IV) chain precursor	7799	7	11	9	17	8	26	26	11	17	30	5	6	3	10	0	12	60	37	30	33	17	3	18	3	3	13	4	38	28	30	39	49	36	27	38	58	44	68	62	32	71	0.109791	0.160463	0.10033	0.195272	0.123433
uc007bru.1	Col4a3	Mus musculus alpha 3 collagen IV (Col4a3) mRNA, complete cds.	1926	0	1	2	1	1	0	1	1	0	0	1	1	1	1	0	2	2	1	2	5	3	0	0	0	0	2	0	6	0	3	5	6	4	1	6	6	3	2	7	1	7	0	0.0590697	0.0902822	0.046513	0.0624774
uc007brv.1	Col4a3	collagen alpha-3(IV) chain precursor	8609	4	5	3	10	4	5	5	1	14	2	7	3	2	6	1	5	25	14	16	31	15	1	11	4	1	3	1	21	9	26	33	38	27	17	32	54	39	50	39	12	49	0.0568349	0.0660751	0.0302968	0.104059	0.0559096
uc007brw.1	AK043693	Mus musculus 10 days neonate cortex cDNA, RIKEN full-length enriched library, clone:A830020M24 product:unclassifiable, full insert sequence.	1001	7	9	14	7	7	17	7	12	10	21	5	1	2	7	0	11	11	15	16	10	12	1	15	3	6	3	1	8	5	9	14	10	20	22	21	14	19	21	15	16	31	0.855405	1.02289	1.21597	0.626462	0.841479
uc007brx.1	Mff	mitochondrial fission factor	1865	151	158	154	157	138	206	208	133	167	238	65	98	64	136	15	206	156	200	174	209	211	33	148	74	110	90	56	138	131	178	189	185	280	229	309	304	364	302	280	270	302	9.90389	9.63827	7.1791	7.5414	8.90388
uc007bry.1	Mff	RecName: Full=Mitochondrial fission factor;	1706	147	154	147	150	129	198	193	121	159	213	62	93	62	125	14	196	145	190	169	201	201	30	146	67	106	86	54	128	121	168	175	177	257	220	296	280	346	292	266	257	283	10.5401	10.2698	7.49146	7.87668	9.09892
uc007brz.1	Mff	RecName: Full=Mitochondrial fission factor;	1709	147	154	147	150	129	198	193	121	159	213	62	93	62	125	14	196	146	190	169	201	202	30	146	67	106	86	54	128	121	168	175	177	257	220	296	280	346	292	266	257	283	10.5216	10.2518	7.47831	7.86285	9.08295
uc007bsa.1	Mff	mitochondrial fission factor	642	51	50	57	59	57	85	88	57	65	106	20	43	25	62	7	80	67	75	62	84	84	17	57	21	46	35	20	57	53	66	76	74	111	93	114	120	127	116	102	116	110	9.71724	8.86045	7.71912	8.23281	10.6836
uc007bsb.1	Mff	RecName: Full=Mitochondrial fission factor;	568	48	46	52	53	49	78	76	45	59	84	17	40	26	51	6	72	58	66	58	77	77	15	59	14	44	31	19	50	49	60	67	72	94	94	113	109	116	119	97	109	108	10.3371	9.21362	7.95945	8.35908	10.3807
uc007bsc.1	Mff	RecName: Full=Mitochondrial fission factor;	1370	137	140	131	139	115	171	181	102	143	188	54	88	59	113	12	176	133	167	149	184	181	29	130	61	97	80	51	98	102	129	131	141	197	172	234	232	278	240	222	211	219	12.2323	11.6259	8.31341	9.08919	10.1008
uc007bsd.1	Tm4sf20	transmembrane 4 L6 family member 20	1503	3	5	7	5	3	8	11	2	5	8	0	2	2	9	1	8	8	9	9	13	11	2	7	3	7	4	1	4	6	2	4	3	5	4	11	6	5	6	7	7	6	0.244157	0.37847	0.404918	0.298018	0.240183
uc007bse.1	Agfg1	arf-GAP domain and FG repeats-containing protein	3137	501	789	716	763	543	757	765	521	761	812	262	349	287	536	75	764	284	324	391	394	457	96	261	140	209	149	99	265	256	241	324	319	389	493	458	466	508	468	466	401	496	19.5358	28.6143	19.8439	21.7892	20.8288
uc007bsf.1	Agfg1	arf-GAP domain and FG repeats-containing protein	3080	500	788	714	758	539	754	764	520	760	808	260	345	287	536	75	762	284	322	387	392	457	94	260	140	208	148	99	262	254	240	321	319	385	485	455	463	503	463	462	399	491	19.8576	29.1069	20.1547	22.047	21.058
uc007bsg.1	Agfg1	arf-GAP domain and FG repeats-containing protein	3050	498	778	707	754	537	751	758	515	753	801	261	344	283	527	75	751	282	316	387	389	452	93	260	138	205	149	97	255	244	234	317	314	381	470	446	446	496	456	451	388	481	19.9727	29.0202	20.1534	22.1464	21.1862
uc007bsh.1	Agfg1	Mus musculus RAB/Rip protein mRNA, partial cds.	2209	322	524	483	514	390	501	507	329	507	551	176	236	181	356	48	519	200	229	277	292	321	52	192	108	144	113	73	179	178	157	221	225	261	341	319	317	334	304	314	272	341	17.8307	26.9871	19.0099	20.8448	21.2446
uc007bsi.2	Slc19a3	thiamine transporter 2	2974	1	0	5	1	2	1	3	1	3	1	0	2	0	4	0	2	0	6	2	3	1	0	2	1	5	0	3	3	3	1	1	2	2	1	1	6	3	4	0	8	3	0.0411308	0	0.14617	0.0301224	0.0809223
uc007bsj.2	Slc19a3	thiamine transporter 2	2844	1	0	5	1	2	1	3	1	3	1	0	2	0	4	0	2	0	6	2	3	1	0	2	1	5	0	3	3	3	1	1	2	2	1	1	5	3	4	0	7	3	0.0430109	0	0.152851	0.0314993	0.0846213
uc007bsk.2	Ccl20	C-C motif chemokine 20 isoform 1	802	3	8	6	4	4	4	5	2	5	4	1	0	0	3	0	0	1	1	1	0	0	0	14	7	13	1	6	5	7	2	0	1	3	6	2	1	0	25	24	63	5	0.457567	1.13484	0.650437	0.446804	0.600157
uc007bsl.2	Ccl20	C-C motif chemokine 20 isoform 2	799	3	8	6	4	4	4	5	2	5	4	1	0	0	3	0	0	1	1	1	0	0	0	14	7	13	1	6	5	7	2	0	1	3	6	2	1	0	25	24	63	5	0.459285	1.13911	0.652879	0.448481	0.60241
uc007bsm.2	Ccl20	SubName: Full=Chemokine (C-C motif) ligand 20; SubName: Full=Chemokine (C-C motif) ligand 20, isoform CRA_a;	1417	4	8	7	6	4	5	5	2	7	4	1	0	0	4	0	0	1	1	1	0	0	0	18	7	13	2	6	5	7	2	1	1	3	6	3	2	0	27	24	65	5	0.345301	0.642304	0.429493	0.379326	0.33968
uc007bsn.2	Wdr69	WD repeat domain 69	1353	0	0	0	0	0	0	1	0	0	0	0	0	0	1	0	0	0	1	0	0	0	0	0	1	0	0	0	1	0	0	0	1	0	1	1	0	0	1	0	0	0	0	0	0	0	0
uc007bso.2	Wdr69	SubName: Full=Putative uncharacterized protein;	1648	0	0	0	0	0	0	1	0	0	0	0	0	0	1	0	0	0	1	0	0	0	0	0	1	0	0	0	1	0	0	0	1	0	1	2	0	1	1	0	0	0	0	0	0	0	0
uc007bsp.2	Sphkap	A-kinase anchor protein SPHKAP	5719	3	5	2	4	4	1	1	3	3	2	1	0	0	1	4	14	3	2	9	9	0	2	0	0	0	0	0	2	1	9	8	6	2	6	2	6	10	2	4	1	4	0.0641666	0.0994651	0.0304045	0.0626572	0.0841626
uc007bsq.2	Sphkap	A-kinase anchor protein SPHKAP	6512	3	5	2	4	4	1	1	3	3	2	1	0	0	1	4	17	3	2	9	9	0	2	0	0	0	0	0	4	3	9	9	6	3	6	2	7	12	2	4	1	6	0.0563527	0.0873527	0.026702	0.0550271	0.0739137
uc007bsr.2	Sphkap	RecName: Full=A-kinase anchor protein SPHKAP; AltName: Full=SPHK1-interactor and AKAP domain-containing protein;	5792	1	4	2	2	2	0	1	1	2	2	1	0	0	0	2	14	2	1	6	7	0	1	0	0	0	0	0	4	2	4	5	6	2	3	2	5	8	1	3	1	6	0.0211193	0.0785692	0.0300213	0.0309337	0.0415509
uc007bss.1	AK017086	Mus musculus adult male testis cDNA, RIKEN full-length enriched library, clone:4930545H10 product:unclassifiable, full insert sequence.	1634	0	0	0	0	0	0	0	1	1	0	0	0	0	0	0	0	0	0	1	2	0	0	0	0	0	0	0	2	0	0	2	1	0	0	0	0	0	0	1	1	1	0	0	0	0	0
uc007bst.2	Pid1	PTB-containing, cubilin and LRP1-interacting	2667	566	310	525	470	280	612	428	579	635	459	286	407	214	350	24	472	206	332	442	479	200	120	177	29	82	91	37	148	158	193	288	258	308	361	378	428	455	361	396	197	483	25.9598	13.2239	17.1145	15.7872	12.6332
uc007bsu.1	5033414K04Rik	Mus musculus 11 days pregnant adult female ovary and uterus cDNA, RIKEN full-length enriched library, clone:5033414K04 product:unclassifiable, full insert sequence.	1119	68	30	74	64	40	78	49	52	52	58	24	44	33	33	2	46	26	31	45	44	27	13	27	1	9	14	7	42	10	28	34	44	35	44	55	60	54	53	57	30	71	7.43338	3.05009	5.7495	5.12367	4.30139
uc007bsv.2	Pid1	SubName: Full=Putative uncharacterized protein; Flags: Fragment;	2555	219	109	239	212	108	347	189	245	189	207	77	162	96	142	16	230	73	150	178	167	99	70	65	10	39	41	17	72	53	65	112	109	110	156	163	138	172	133	142	82	172	10.4848	4.85352	8.13271	7.4332	5.08642
uc007bsw.1	Dner	delta and Notch-like epidermal growth	3632	6	2	3	2	5	6	7	5	11	4	3	6	3	1	0	3	1	1	1	2	1	4	0	0	1	1	0	0	4	3	5	3	3	0	5	1	8	4	6	3	5	0.202075	0.0626477	0.0718131	0.0493305	0.165655
uc007bsx.1	Dner	delta and Notch-like epidermal growth	2394	3	0	0	0	1	2	3	3	3	2	4	3	2	1	0	0	0	1	0	0	1	2	0	0	0	1	0	2	2	1	3	2	2	0	4	0	4	2	4	2	4	0.153287	0	0	0	0.0502638
uc007bsy.1	Trip12	thyroid hormone receptor interactor 12	9632	1945	1987	2714	2434	1659	3087	3067	2006	3005	2950	979	1286	1340	1669	210	2239	1838	2579	2328	2434	2479	518	2324	1049	1411	980	786	1249	1126	1099	1315	1325	1728	1828	1916	2046	2358	2066	1996	2155	2080	24.7008	23.4694	24.4975	22.6378	20.7257
uc007bsz.1	Trip12	thyroid hormone receptor interactor 12	2453	716	720	1057	891	597	1148	1126	779	1094	1113	377	444	505	589	75	753	689	900	821	885	935	204	864	394	505	371	282	463	428	393	495	460	638	725	708	774	840	775	758	787	722	35.7045	33.393	37.4633	32.5395	29.2857
uc007bta.1	AK032919	Mus musculus 12 days embryo male wolffian duct includes surrounding region cDNA, RIKEN full-length enriched library, clone:6720416K24 product:unclassifiable, full insert sequence.	1938	77	97	102	97	60	108	114	67	116	101	36	43	40	48	7	63	57	93	67	90	75	18	62	54	58	36	34	41	46	38	52	48	68	76	74	76	99	83	74	77	81	4.86009	5.69428	4.57588	4.48383	3.72543
uc007btb.1	Trip12	Mus musculus 13 days embryo male testis cDNA, RIKEN full-length enriched library, clone:6030460H18 product:Thyroid receptor interacting protein 12 (TRIP12) homolog [Homo sapiens], full insert sequence.	983	330	342	526	451	294	521	564	367	506	514	156	200	231	256	36	344	337	418	393	401	437	98	467	169	215	166	142	188	173	177	211	200	283	295	312	316	347	324	334	334	302	41.0646	39.5816	46.5222	41.1012	35.9893
uc007btc.2	Fbxo36	F-box only protein 36	900	4	2	3	4	2	5	6	3	1	3	2	2	1	2	0	4	9	13	9	10	10	2	8	1	4	2	1	6	8	4	4	1	3	5	10	9	9	10	9	10	11	0.543657	0.252818	0.289806	0.398152	0.267403
uc007btd.1	Slc16a14	monocarboxylate transporter 14	2349	5	40	20	39	15	13	25	15	5	69	6	4	13	7	3	36	32	18	11	15	41	1	11	13	5	7	1	3	3	1	4	3	2	1	3	1	7	18	3	5	0	0.260372	1.9373	0.740245	1.48735	0.7684
uc007bte.1	BC038927	Mus musculus component of Sp100-rs, mRNA (cDNA clone IMAGE:5037238), partial cds.	872	2	1	0	1	1	2	0	0	1	1	0	0	2	0	0	0	0	0	0	0	2	0	0	0	0	0	0	0	0	0	0	0	0	0	0	0	0	1	0	0	0	0.280557	0.130468	0	0.102734	0.137995
uc007btf.1	C130026I21Rik	Mus musculus RIKEN cDNA C130026I21 gene, mRNA (cDNA clone MGC:8305 IMAGE:3593825), complete cds.	512	1	2	0	1	1	0	1	1	0	2	0	0	0	0	0	2	1	0	0	0	0	2	0	0	1	1	0	0	2	2	0	0	2	1	2	2	1	1	1	1	1	0.238912	0.444407	0	0.174969	0.235022
uc007btg.2	Csprs	component of Sp100-rs	2995	14	5	10	9	9	8	6	12	9	3	2	6	0	4	0	2	2	3	2	0	3	2	0	0	0	0	0	0	0	0	0	3	1	0	2	0	1	1	1	0	0	0.571793	0.18993	0.29029	0.269201	0.361597
uc007bth.2	Csprs	component of Sp100-rs	2792	14	5	10	11	9	9	7	12	10	3	2	7	0	4	0	3	2	4	3	0	3	2	0	0	0	0	0	0	0	1	0	3	1	0	2	0	1	1	2	0	0	0.613367	0.20374	0.311396	0.352946	0.387888
uc007bti.1	A530032D15Rik	SP140 nuclear body protein family member	1204	32	34	64	68	26	28	30	38	48	36	12	27	59	10	4	16	15	14	9	13	26	12	3	3	2	5	3	0	1	0	0	1	0	1	0	0	1	0	0	1	1	3.25111	3.21272	4.62149	5.05957	2.59852
uc007btj.1	A530032D15Rik	SP140 nuclear body protein family member	1760	46	54	94	95	42	43	41	62	64	49	15	35	74	12	6	20	20	16	11	17	29	16	2	3	2	6	3	0	0	0	0	2	1	0	1	1	1	0	0	1	1	3.19708	3.49061	4.64348	4.83551	2.87155
uc007btk.1	BC100303	Mus musculus 2 days pregnant adult female ovary cDNA, RIKEN full-length enriched library, clone:E330014L15 product:unclassifiable, full insert sequence.	2217	6	3	25	14	4	12	10	9	10	4	4	9	8	2	0	3	3	5	1	6	4	1	0	0	0	0	0	1	2	3	0	1	3	4	1	1	1	1	2	0	3	0.33105	0.153949	0.980398	0.565709	0.217107
uc007btl.1	AK087744	Mus musculus 2 days pregnant adult female ovary cDNA, RIKEN full-length enriched library, clone:E330014L15 product:unclassifiable, full insert sequence.	2203	6	3	24	14	4	12	10	9	10	4	4	9	8	2	0	3	3	5	1	6	4	1	0	0	0	0	0	1	2	3	0	1	3	4	1	1	1	1	2	0	3	0.333154	0.154927	0.947164	0.569304	0.218487
uc007btm.1	AK142678	Mus musculus 2 days pregnant adult female ovary cDNA, RIKEN full-length enriched library, clone:E330014L15 product:unclassifiable, full insert sequence.	2020	6	3	24	14	4	12	10	9	10	4	4	9	8	2	0	3	3	5	1	6	4	1	0	0	0	0	0	1	2	3	0	1	3	4	1	1	1	1	2	0	3	0.363335	0.168963	1.03297	0.62088	0.23828
uc007btn.1	C130026I21Rik	SP140 nuclear body protein family member isoform	407	1	0	5	2	3	0	0	0	1	0	1	2	0	0	0	0	0	2	0	0	0	0	0	0	0	0	0	1	2	1	0	1	3	4	0	1	1	1	1	0	1	0.300548	0	1.06808	0.440217	0.886964
uc007bto.1	AK163333	Mus musculus 2 cells egg cDNA, RIKEN full-length enriched library, clone:B020015G01 product:unclassifiable, full insert sequence.	984	0	1	0	0	0	0	0	0	0	0	0	0	0	0	0	0	0	0	0	0	0	0	0	0	0	0	0	0	0	0	0	0	0	0	0	0	0	0	0	0	0	0	0.115618	0	0	0
uc007btp.1	AK157632	Mus musculus activated spleen cDNA, RIKEN full-length enriched library, clone:F830228J04 product:weakly similar to Hypothetical Sp100 domain containing protein [Mus musculus], full insert sequence.	1721	1	4	1	6	0	1	1	0	2	8	0	0	1	0	0	0	0	1	0	0	1	0	0	0	0	0	0	1	0	0	0	0	0	0	0	0	0	0	0	0	0	0.0710766	0.264423	0.0505181	0.312321	0
uc007btq.1	Gm7609	predicted gene, EG665378	1611	0	0	0	1	1	0	0	0	0	1	0	0	1	1	0	1	0	0	0	1	1	0	0	0	0	0	0	0	0	0	0	0	0	0	0	0	0	0	0	0	0	0	0	0	0.0556078	0.0746936
uc007btr.1	Gm7609	predicted gene, EG665378	1417	0	0	0	1	1	0	0	0	0	1	0	0	1	1	0	1	0	0	0	1	1	0	0	0	0	0	0	0	0	0	0	0	0	0	0	0	0	0	0	0	0	0	0	0	0.063221	0.0849199
uc007bts.1	BC038927	Mus musculus activated spleen cDNA, RIKEN full-length enriched library, clone:F830110B15 product:Putative G-protein coupled receptor homolog [Mus musculus domesticus], full insert sequence.	1597	2	7	2	0	2	5	1	1	1	1	1	0	1	1	0	0	3	1	5	5	3	0	0	0	1	2	0	0	0	0	1	0	2	0	0	0	0	0	0	0	0	0.153191	0.498671	0.108881	0	0.150697
uc007btt.1	C130026I21Rik	SP140 nuclear body protein family member isoform	1971	21	29	64	72	28	30	43	35	42	23	10	19	57	3	5	13	7	10	4	13	14	12	6	0	0	5	1	0	1	0	0	0	0	1	1	1	0	1	0	0	0	1.30329	1.67391	2.82307	3.27248	1.70943
uc007btu.1	C130026I21Rik	SP140 nuclear body protein family member isoform	1887	21	29	64	72	28	30	43	35	42	23	10	19	57	3	5	13	7	10	4	13	14	12	6	0	0	5	1	0	1	0	0	0	0	1	1	1	0	1	0	0	0	1.3613	1.74842	2.94874	3.41815	1.78552
uc007btv.1	BC108341	Mus musculus cDNA clone IMAGE:4190862.	2384	0	1	1	6	0	1	0	1	0	0	0	0	2	0	0	0	0	1	0	0	2	0	0	0	0	1	0	1	1	0	1	0	0	0	0	0	0	0	0	0	2	0	0.0477216	0.0364688	0.225463	0
uc007btw.1	Csprs	RecName: Full=Component of Sp100-rs;	788	0	3	1	3	0	0	0	0	1	2	0	0	2	0	0	1	1	1	2	1	1	0	0	1	0	1	0	0	0	0	0	0	0	0	0	0	0	0	0	0	0	0	0.433128	0.110332	0.341056	0
uc007btx.1	Csprs	component of Sp100-rs	2885	2	3	10	6	5	5	1	2	4	3	1	1	2	1	1	3	4	6	4	1	4	1	0	1	0	1	0	0	0	0	1	1	0	1	0	0	0	0	0	0	1	0.0847992	0.118303	0.301358	0.18631	0.208547
uc007bty.1	Csprs	component of Sp100-rs	2691	2	0	9	3	4	4	0	2	3	1	1	1	0	1	1	2	3	5	2	0	3	1	0	0	0	0	0	0	0	0	0	0	0	1	0	0	0	0	0	0	1	0.0909126	0	0.290775	0.0998708	0.178865
uc007btz.1	Sp110	sp110 nuclear body protein	1905	14	9	67	28	22	75	19	40	66	29	12	13	15	26	1	29	22	22	9	42	34	2	3	2	2	5	3	19	10	15	33	20	23	45	41	34	35	20	28	14	28	0.898961	0.537487	3.05779	1.31672	1.38965
uc007bua.1	Sp110	sp110 nuclear body protein	1908	14	9	67	28	22	75	19	40	66	29	12	13	15	26	1	29	22	22	9	42	34	2	3	2	2	5	3	19	10	15	33	20	23	45	41	34	35	20	28	14	28	0.897547	0.536642	3.05298	1.31465	1.38747
uc007bub.1	Sp110	sp110 nuclear body protein	1939	17	10	74	35	25	78	22	44	67	33	13	18	17	26	1	28	22	23	7	43	35	4	3	2	2	5	4	19	10	15	32	20	23	45	41	34	35	20	27	14	28	1.07245	0.586736	3.31804	1.61704	1.55146
uc007buc.1	Sp140	SP140 nuclear body protein family member	2416	63	27	269	146	115	164	156	194	259	106	48	94	65	27	12	29	19	27	10	41	24	37	17	2	3	8	1	14	10	18	34	35	43	53	50	50	44	22	31	16	37	3.18971	1.27142	9.68018	5.41361	5.7277
uc007bud.1	Sp100	nuclear autoantigen Sp-100	1942	110	89	254	88	73	268	135	123	254	105	61	49	45	57	4	157	68	110	95	115	119	15	48	10	11	42	8	78	59	95	114	100	164	163	167	144	159	101	114	73	176	6.92869	5.21389	11.3714	4.05942	4.52327
uc007bue.1	Sp100	nuclear autoantigen Sp-100	1091	60	40	137	49	41	161	80	61	164	59	38	26	29	34	4	92	36	76	54	65	61	11	34	6	8	28	4	56	48	77	89	87	130	125	123	119	125	76	90	60	137	6.7272	4.17115	10.9175	4.02349	4.52208
uc007buf.1	Sp100	nuclear autoantigen Sp-100	1613	89	65	207	86	60	257	127	115	234	94	55	39	47	51	6	130	65	122	66	96	92	14	42	7	13	40	7	72	63	103	128	125	177	159	176	169	179	118	130	76	195	6.74937	4.58458	11.1574	4.77634	4.47606
uc007bug.1	Sp100	nuclear autoantigen Sp-100	1559	87	64	200	86	60	255	127	114	230	93	55	38	47	51	6	129	65	119	66	94	90	14	42	7	13	40	6	68	59	97	124	118	165	146	169	165	167	108	125	70	179	6.82623	4.67041	11.1535	4.94178	4.6311
uc007buh.1	Sp100	nuclear autoantigen Sp-100	2158	133	93	274	114	79	344	163	154	302	129	67	51	66	68	6	167	91	155	88	116	120	22	52	12	15	47	10	78	69	118	150	133	210	191	204	195	200	140	145	90	225	7.5389	4.90289	11.0389	4.73243	4.40509
uc007bui.2	A630001G21Rik	Mus musculus 3 days neonate thymus cDNA, RIKEN full-length enriched library, clone:A630001G21 product:hypothetical Sp100 domain containing protein, full insert sequence.	1823	36	17	70	48	25	114	55	61	76	59	23	29	15	29	1	48	10	53	23	25	33	9	15	1	7	14	5	12	4	9	17	15	19	27	16	16	24	12	11	4	22	2.41559	1.06092	3.33841	2.35877	1.65018
uc007buj.2	A630001G21Rik	hypothetical protein LOC319997	1936	40	18	75	52	26	116	57	64	78	61	25	29	16	29	1	48	12	53	24	27	33	9	15	1	7	14	5	12	4	10	18	15	19	27	17	18	25	13	12	4	22	2.52733	1.05776	3.36809	2.40619	1.61602
uc007bul.2	Cab39	Mus musculus lung RCB-0558 LLC cDNA, RIKEN full-length enriched library, clone:G730021G09 product:calcium binding protein 39, full insert sequence.	492	145	174	155	181	107	152	122	141	169	170	50	67	66	94	7	83	53	75	77	85	80	33	55	22	45	29	31	37	46	35	61	53	55	84	75	99	89	82	75	100	72	36.0504	40.2351	27.3902	32.9568	26.1696
uc007bum.2	Cab39	calcium-binding protein 39	3800	1281	1523	1560	1657	1228	1478	1599	1162	1595	1756	615	632	584	1029	92	996	788	984	976	999	1080	228	1050	468	703	381	407	649	539	576	642	689	892	952	1013	1187	1249	1131	1078	1241	1096	41.2357	45.5971	35.6919	39.0634	38.8861
uc007bup.2	4933407L21Rik	Mus musculus adult male testis cDNA, RIKEN full-length enriched library, clone:4933407L21 product:4933407L21RIK PROTEIN, full insert sequence.	1148	0	0	0	1	0	0	1	1	1	0	0	0	1	0	0	1	0	0	0	1	2	0	0	0	0	2	0	0	0	0	0	0	0	0	0	0	0	0	1	0	1	0	0	0	0.078035	0
uc007buq.1	Gpr55	G-protein coupled receptor 55	2550	5	7	3	4	3	4	6	7	12	9	7	0	4	6	0	2	7	4	4	9	22	0	1	2	2	1	0	3	3	4	7	9	6	9	11	11	6	10	10	4	7	0.239849	0.312305	0.102284	0.140524	0.141566
uc007bur.2	Spata3	spermatogenesis-associated protein 3 isoform 1	748	0	0	1	0	0	0	0	0	0	0	0	0	0	0	0	0	0	0	0	0	0	0	0	0	0	0	0	0	0	0	0	0	0	0	0	0	0	1	0	0	0	0	0	0.116232	0	0
uc007bus.2	Spata3	spermatogenesis-associated protein 3 isoform 1	751	0	0	1	0	0	0	0	0	0	0	0	0	0	0	0	0	0	0	0	0	0	0	0	0	0	0	0	0	0	0	0	0	0	0	0	0	0	1	0	0	0	0	0	0.115768	0	0
uc007but.2	Spata3	spermatogenesis-associated protein 3 isoform 1	932	0	0	0	0	0	0	0	0	0	0	0	0	0	0	0	0	0	0	0	0	0	0	0	0	0	0	0	0	1	0	0	0	0	0	0	0	0	0	0	0	0	0	0	0	0	0
uc007buu.2	Spata3	spermatogenesis-associated protein 3 isoform 3	1051	0	0	0	0	0	0	0	0	0	0	0	0	0	0	0	0	0	0	0	0	0	0	0	0	0	0	0	0	0	0	0	0	0	0	1	0	0	1	0	0	0	0	0	0	0	0
uc007buv.2	Spata3	spermatogenesis-associated protein 3 isoform 2	1107	0	0	0	0	0	0	0	0	0	0	0	0	0	0	0	0	0	0	0	0	0	0	0	0	0	0	0	0	1	0	0	0	0	0	0	0	0	1	0	0	0	0	0	0	0	0
uc007buw.2	Spata3	spermatogenesis-associated protein 3 isoform 3	1104	0	0	0	0	0	0	0	0	0	0	0	0	0	0	0	0	0	0	0	0	0	0	0	0	0	0	0	0	1	0	0	0	0	0	0	0	0	1	0	0	0	0	0	0	0	0
uc007bux.2	2810459M11Rik	hypothetical protein LOC72792 isoform 1	3331	1	1	0	1	0	1	0	1	1	3	1	2	1	2	0	0	0	1	1	1	1	0	0	0	0	0	0	1	1	2	1	0	0	3	2	3	0	1	1	3	2	0.0367226	0.0341544	0	0.0268941	0
uc007buy.1	Psmd1	26S proteasome non-ATPase regulatory subunit 1	3256	382	494	465	527	422	572	669	466	596	638	231	317	227	476	40	550	279	406	326	465	509	60	385	175	283	140	168	419	350	339	446	498	636	692	683	677	836	775	742	929	781	14.3511	17.2609	12.4164	14.4996	15.5958
uc007buz.1	Htr2b	5-hydroxytryptamine receptor 2B	2072	27	37	44	38	67	57	43	33	41	50	23	21	33	37	2	48	27	39	38	36	43	16	29	10	32	18	8	16	19	20	20	16	29	37	54	38	33	38	31	23	44	1.59398	2.03157	1.84625	1.64295	3.89103
uc007bva.1	Armc9	lisH domain-containing protein ARMC9 isoform 2	1030	3	4	9	9	5	11	9	6	10	16	0	5	2	4	0	10	11	17	10	15	11	0	5	2	7	5	5	11	9	19	18	18	19	17	23	19	33	27	25	24	19	0.35628	0.441818	0.759685	0.782774	0.584133
uc007bvb.1	Armc9	lisH domain-containing protein ARMC9 isoform 2	1772	11	11	13	14	6	18	14	10	15	17	3	11	4	8	1	15	13	20	13	23	17	1	13	3	12	5	5	18	16	28	20	23	27	27	29	31	42	36	35	28	23	0.759341	0.706236	0.637834	0.707775	0.407443
uc007bvc.1	Armc9	lisH domain-containing protein ARMC9 isoform 2	1964	10	9	13	11	7	19	18	12	18	20	1	7	5	7	1	15	12	22	14	25	16	0	10	5	10	8	4	32	24	33	33	27	37	36	40	48	65	50	53	41	41	0.622825	0.521341	0.57548	0.501744	0.42888
uc007bvd.1	Armc9	lisH domain-containing protein ARMC9 isoform 2	3638	11	10	14	13	10	25	23	11	23	24	1	8	5	8	1	18	15	26	19	27	22	0	10	5	10	9	6	34	27	34	35	30	39	40	41	51	68	54	56	45	42	0.36986	0.312722	0.334575	0.320119	0.330763
uc007bve.1	Armc9	lisH domain-containing protein ARMC9 isoform 2	2197	10	9	11	11	7	21	18	11	18	21	1	8	5	11	1	15	13	23	15	26	15	0	10	5	10	8	4	33	25	34	34	29	39	39	43	52	69	55	52	43	42	0.556772	0.466051	0.435302	0.448532	0.383396
uc007bvf.1	Armc9	lisH domain-containing protein ARMC9 isoform 2	4700	16	12	24	19	11	37	34	15	27	35	4	13	8	23	1	28	17	32	28	35	26	0	20	9	17	15	9	55	32	40	50	42	46	45	58	71	89	73	62	58	54	0.416418	0.290472	0.443958	0.362149	0.281627
uc007bvg.1	Armc9	lisH domain-containing protein ARMC9 isoform 1	5157	14	10	17	13	9	28	28	14	26	33	3	10	6	16	1	24	14	30	20	32	19	0	16	8	12	13	6	40	28	37	44	35	43	51	44	63	76	65	59	52	48	0.332077	0.220609	0.286603	0.225828	0.210003
uc007bvh.1	Armc9	lisH domain-containing protein ARMC9 isoform 1	5154	14	10	17	13	9	28	28	14	26	33	3	10	6	16	1	24	14	29	20	32	19	0	16	8	12	13	6	40	28	37	44	35	43	51	44	63	76	65	59	52	48	0.33227	0.220738	0.286769	0.225959	0.210125
uc007bvi.1	Armc9	lisH domain-containing protein ARMC9 isoform 1	5160	14	10	17	13	9	28	28	14	26	33	3	10	6	16	1	24	14	30	20	32	19	0	16	8	12	13	6	40	28	37	44	35	43	51	44	63	76	65	59	52	48	0.331884	0.220481	0.286436	0.225696	0.20988
uc007bvj.1	Armc9	lisH domain-containing protein ARMC9 isoform 2	2141	10	9	11	11	7	21	16	11	18	18	1	6	4	10	1	14	12	22	15	25	15	0	9	5	8	7	4	31	23	32	33	29	35	36	41	48	63	53	51	39	40	0.571335	0.478241	0.446688	0.460264	0.393424
uc007bvk.2	B3gnt7	UDP-GlcNAc:betaGal	2595	2	7	3	4	0	5	11	6	6	12	2	1	1	0	0	6	11	5	5	11	8	3	13	3	11	7	8	4	3	3	1	2	8	5	6	3	9	8	4	17	12	0.0942758	0.306889	0.100511	0.138087	0
uc007bvl.1	Ncl	nucleolin	8257	1301	1816	2070	2308	1712	1915	2602	1792	2155	2273	625	930	895	1690	148	1529	1140	1501	1040	1457	1517	161	916	362	746	472	350	661	543	587	694	754	894	1136	890	1021	1001	1080	1146	1256	1088	19.2736	25.0216	21.796	25.0406	24.9494
uc007bvm.1	Snord82	Mus musculus small nucleolar RNA, C/D box 82 (Snord82), small nuclear RNA.	68	342	533	651	502	353	580	334	439	538	588	288	239	263	370	60	348	356	413	354	566	554	211	68	100	147	130	58	273	317	259	462	518	606	561	610	828	824	778	619	637	342	615.212	891.742	832.339	661.342	624.662
uc007bvn.1	Nmur1	neuromedin-U receptor 1	1218	0	0	0	0	0	0	0	0	1	1	1	0	0	0	0	0	0	0	0	0	1	0	0	0	0	0	0	1	2	0	0	0	0	0	0	1	1	1	2	1	0	0	0	0	0	0
uc007bvo.2	1700019O17Rik	hypothetical protein LOC71863	1721	0	0	1	0	0	0	0	0	1	1	0	0	1	0	0	0	0	0	0	0	0	0	0	0	0	0	0	0	0	0	1	0	0	1	0	0	0	0	1	0	0	0	0	0.0505181	0	0
uc007bvp.1	Ptma	prothymosin alpha	1192	113	101	146	122	95	191	241	119	176	197	71	86	72	181	9	152	76	206	168	234	196	34	161	52	89	55	48	52	54	65	71	99	120	143	131	121	190	131	129	130	115	11.596	9.63975	10.6489	9.16885	9.59018
uc007bvq.1	Pde6d	retinal rod rhodopsin-sensitive cGMP	1092	22	26	38	37	32	60	59	36	46	47	25	23	23	33	4	61	52	43	59	51	56	10	29	9	15	21	10	26	23	42	51	48	88	65	67	78	110	71	62	36	75	2.46438	2.70877	3.02544	3.03536	3.5262
uc007bvr.1	Cops7b	COP9 signalosome complex subunit 7b	2231	47	44	55	38	32	73	57	42	63	63	30	36	24	51	4	71	50	65	64	85	72	13	41	16	22	25	9	38	34	45	48	65	81	74	71	89	99	68	65	92	78	2.57695	2.24375	2.14334	1.52586	1.72596
uc007bvs.1	Cops7b	SubName: Full=Putative uncharacterized protein;	2142	46	44	53	38	32	72	55	42	62	62	30	36	24	50	4	71	48	65	64	83	72	13	40	15	21	25	9	36	31	45	44	61	79	67	69	81	97	67	62	88	74	2.62692	2.33697	2.15122	1.58926	1.79767
uc007bvt.1	Nppc	C-type natriuretic peptide precursor	1043	3	5	2	3	2	6	8	3	3	7	0	2	0	6	1	5	17	0	2	12	2	0	36	13	30	4	21	22	15	5	1	0	1	12	4	12	2	27	17	61	8	0.35184	0.545389	0.166715	0.257672	0.230741
uc007bvu.2	Dis3l2	DIS3-like exonuclease 2 isoform 2	2993	59	45	72	71	45	95	111	52	74	120	19	35	22	45	6	72	57	92	87	94	72	7	77	39	48	20	26	90	71	86	89	103	115	104	126	151	147	119	126	161	136	2.41131	1.71051	2.09148	2.12512	1.80919
uc007bvv.2	Dis3l2	DIS3-like exonuclease 2 isoform 2	3129	71	53	83	75	46	112	119	57	84	140	24	38	26	60	6	84	65	98	93	104	83	9	86	46	53	24	29	91	76	95	96	106	121	106	130	162	156	126	141	174	139	2.77562	1.92704	2.30622	2.14727	1.76901
uc007bvw.2	Dis3l2	DIS3-like exonuclease 2 isoform 1	3171	71	53	83	75	46	112	119	57	84	140	24	38	26	61	6	84	65	98	93	104	83	9	86	46	53	25	30	92	76	96	96	108	121	106	131	162	156	127	142	174	142	2.73886	1.90152	2.27567	2.11883	1.74558
uc007bvx.1	AK077157	Mus musculus adult male testis cDNA, RIKEN full-length enriched library, clone:4933415F08 product:lysyl-tRNA synthetase, pseudogene 1, full insert sequence.	885	0	0	0	0	0	0	0	0	0	0	0	0	0	0	0	0	0	0	0	0	0	1	0	0	0	0	0	0	0	0	0	0	0	0	0	0	0	0	0	1	0	0	0	0	0	0
uc007bvy.1	Alppl2	embryonic-type alkaline phosphatase precursor	2112	0	0	1	0	0	0	0	0	0	0	0	0	0	0	0	0	0	0	0	1	0	0	0	0	0	0	0	0	0	0	0	0	1	0	0	0	0	0	0	1	0	0	0	0.0411656	0	0
uc007bvz.1	Alppl2	embryonic-type alkaline phosphatase precursor	2020	0	0	1	0	0	0	0	0	0	0	0	0	0	0	0	0	0	0	0	1	0	0	0	0	0	0	0	0	0	0	0	0	1	0	0	0	0	0	0	0	0	0	0	0.0430405	0	0
uc007bwa.1	Alpi	Alpi	2335	0	0	0	0	0	0	0	0	1	0	1	0	0	0	0	0	0	0	0	0	0	0	0	0	0	0	0	0	1	0	0	0	1	0	0	1	0	0	1	0	0	0	0	0	0	0
uc007bwb.1	Akp3	intestinal-type alkaline phosphatase precursor	1680	0	1	0	0	0	0	0	0	0	0	0	0	0	0	0	0	0	0	0	0	1	0	0	0	0	0	0	0	1	0	1	0	0	0	0	0	0	1	0	0	0	0	0.0677192	0	0	0
uc007bwc.1	Ecel1	endothelin-converting enzyme-like 1	2759	1	2	2	1	2	3	0	3	1	0	2	0	1	0	0	0	2	0	0	0	1	0	0	0	1	0	0	1	0	1	1	1	2	0	1	1	2	0	1	2	0	0.0443359	0.0824706	0.0630241	0.0324698	0.0872283
uc007bwd.1	Ecel1	endothelin-converting enzyme-like 1	2876	1	2	2	1	2	3	0	4	1	0	2	1	1	0	0	0	2	0	0	0	1	0	0	1	1	0	0	1	1	2	1	1	2	1	2	1	2	0	1	2	0	0.0425323	0.0791156	0.0604602	0.0311489	0.0836797
uc007bwe.1	AK006434	Mus musculus adult male testis cDNA, RIKEN full-length enriched library, clone:1700027L20 product:inferred: RIKEN cDNA 1700027L20 gene / putative [Mus musculus], full insert sequence.	884	2	0	1	0	0	0	0	0	0	1	0	1	0	0	0	1	0	1	0	0	0	0	0	0	0	0	0	0	0	1	1	0	0	0	0	0	1	1	0	0	0	0.276749	0	0.0983504	0	0
uc007bwf.1	Chrnd	acetylcholine receptor subunit delta precursor	2910	2	4	3	10	17	3	1	24	3	8	4	13	16	13	5	20	6	6	11	12	23	0	0	2	2	1	1	1	2	3	12	5	5	14	13	1	24	5	2	2	7	0.0840707	0.156382	0.0896306	0.307849	0.702967
uc007bwg.1	Chrnd	acetylcholine receptor subunit delta precursor	2950	2	4	3	11	17	3	1	25	3	8	4	12	16	12	5	20	5	5	11	11	22	0	0	2	2	0	1	1	2	3	12	5	5	14	13	1	23	4	2	2	7	0.0829308	0.154262	0.0884153	0.334043	0.693436
uc007bwh.1	Chrng	acetylcholine receptor subunit gamma precursor	1921	1	3	0	1	2	3	2	1	0	3	1	4	2	2	0	6	7	5	1	7	21	0	0	1	0	5	1	4	6	2	12	1	3	13	19	1	34	4	2	4	13	0.0636767	0.17767	0	0.0466341	0.12528
uc007bwi.1	Chrng	Mus musculus 16 days embryo head cDNA, RIKEN full-length enriched library, clone:C130025P03 product:cholinergic receptor, nicotinic, gamma polypeptide, full insert sequence.	1504	1	1	0	0	0	0	1	0	0	0	1	1	0	1	0	4	1	2	0	2	2	0	0	1	0	0	0	0	0	1	4	1	2	4	3	0	9	0	1	2	6	0.0813317	0.0756437	0	0	0
uc007bwj.1	Eif4e2	eukaryotic translation initiation factor 4E type	1125	70	84	97	106	70	117	117	96	95	122	50	50	53	87	6	88	59	90	91	102	111	16	72	25	39	25	28	105	76	98	96	133	143	164	168	158	242	166	155	153	167	7.6112	8.49469	7.49631	8.44082	7.48729
uc007bwk.1	Eif4e2	eukaryotic translation initiation factor 4E type	1809	106	126	127	144	108	159	151	123	143	161	68	67	72	121	10	116	76	117	111	137	132	29	99	28	58	30	29	130	102	117	131	163	197	203	216	211	302	203	184	188	186	7.16762	7.92415	6.1037	7.13107	7.18397
uc007bwl.1	Eif4e2	eukaryotic translation initiation factor 4E type	3394	153	176	176	174	165	218	266	172	190	237	85	105	93	156	14	172	140	183	162	193	193	37	140	40	69	71	45	151	113	158	144	192	219	238	271	235	359	245	238	200	242	5.51426	5.89959	4.50847	4.5927	5.84994
uc007bwm.1	Eif4e2	eukaryotic translation initiation factor 4E type	1576	93	105	126	133	94	165	160	126	131	165	67	75	73	121	11	118	77	122	126	136	157	24	102	28	57	34	34	116	91	115	119	151	170	187	190	191	268	178	182	178	196	7.21829	7.57973	6.95092	7.56008	7.17713
uc007bwn.1	Eif4e2	eukaryotic translation initiation factor 4E type	2260	129	147	156	171	132	207	194	153	179	204	85	92	92	155	15	146	94	149	146	171	178	37	129	31	76	39	35	141	117	134	154	181	224	226	238	244	328	215	211	213	215	6.98215	7.39997	6.00129	6.77827	7.02821
uc007bwo.1	Efhd1	EF-hand domain-containing protein D1	1805	4	19	17	10	14	12	3	7	11	13	3	7	5	6	1	13	17	47	40	33	10	3	9	2	12	26	13	21	34	41	89	47	26	57	26	36	46	38	30	41	48	0.271076	1.19756	0.818842	0.496311	0.933319
uc007bwp.2	Gigyf2	Mus musculus 10 days embryo whole body cDNA, RIKEN full-length enriched library, clone:2610016F01 product:RIKEN cDNA 2610016F01 gene, full insert sequence.	995	18	6	18	14	10	22	15	11	19	19	5	4	11	14	0	10	14	21	18	19	19	5	12	11	16	13	6	32	32	32	50	52	44	52	53	51	77	58	60	65	76	2.21288	0.686039	1.57282	1.26048	1.20936
uc007bwq.2	Gigyf2	Mus musculus 10 days embryo whole body cDNA, RIKEN full-length enriched library, clone:2610016F01 product:RIKEN cDNA 2610016F01 gene, full insert sequence.	3047	46	35	58	45	37	65	62	31	48	52	15	14	23	37	1	41	37	61	54	53	52	11	38	25	49	38	23	55	63	53	80	73	74	77	97	89	117	95	110	103	116	1.84669	1.30682	1.65495	1.32303	1.4612
uc007bwr.2	Gigyf2	PERQ amino acid-rich with GYF domain-containing	5725	253	286	435	412	269	482	576	307	400	465	169	227	223	379	28	420	394	463	435	531	552	85	345	147	272	188	164	396	337	350	477	470	533	590	588	651	783	637	655	600	688	5.40571	5.68344	6.60605	6.44693	5.654
uc007bws.2	Gigyf2	PERQ amino acid-rich with GYF domain-containing	2950	131	162	251	236	152	254	314	162	239	272	101	137	125	231	14	236	248	275	270	313	339	55	150	83	157	106	81	255	223	251	318	318	363	416	396	443	530	411	450	418	485	5.43196	6.24761	7.39741	7.16673	6.20013
uc007bwt.2	Gigyf2	PERQ amino acid-rich with GYF domain-containing	5743	253	286	435	412	269	482	576	307	400	465	169	227	224	379	28	420	394	463	435	531	552	85	345	147	272	188	164	396	337	350	477	470	533	590	589	651	783	637	655	602	688	5.38877	5.66563	6.58535	6.42672	5.63628
uc007bwu.2	Kcnj13	inward rectifier potassium channel 13	1349	12	23	26	17	17	27	33	14	22	30	10	17	8	17	1	20	25	29	38	40	37	7	16	17	12	12	12	19	13	24	29	15	31	22	17	31	35	33	33	29	28	1.08812	1.93971	1.67567	1.12893	1.51641
uc007bwv.1	Gigyf2	PERQ amino acid-rich with GYF domain-containing	3176	78	104	148	149	91	133	157	62	119	152	62	73	55	110	13	119	115	149	130	145	176	29	98	45	92	58	47	127	119	122	128	157	164	175	189	206	208	180	203	194	211	3.00415	3.72541	4.05144	4.20278	3.44778
uc007bww.2	3110079O15Rik	hypothetical protein LOC73234 precursor	462	1	0	0	0	0	0	0	0	0	1	0	0	0	0	0	0	0	0	0	0	0	0	0	0	0	0	0	0	0	0	1	0	0	0	0	0	0	0	0	0	0	0.264768	0	0	0	0
uc007bwx.2	Ngef	ephexin-1 isoform 2	2751	16	21	24	14	15	12	16	6	16	28	7	3	14	16	1	3	6	12	3	6	8	2	6	6	2	3	0	11	4	0	3	4	4	5	4	6	13	8	4	5	6	0.711438	0.868459	0.758488	0.455899	0.656115
uc007bwy.2	Ngef	ephexin-1 isoform 1	3114	16	21	23	12	15	14	16	5	16	29	7	3	14	17	1	3	6	12	2	6	8	2	6	6	2	3	0	10	4	0	3	3	5	4	4	6	13	8	4	5	6	0.628505	0.767223	0.642151	0.345218	0.579631
uc007bwz.2	Neu2	sialidase-2 isoform 3	1743	294	552	423	579	284	494	428	258	264	886	158	54	58	295	3	70	401	515	335	283	189	6	118	40	39	82	26	49	53	67	156	168	304	93	154	164	134	258	132	126	189	20.6328	36.0299	21.0995	29.7586	19.6065
uc007bxa.2	Neu2	sialidase-2 isoform 4	1583	297	551	423	583	288	501	436	264	273	895	159	56	58	294	3	72	404	511	328	276	188	5	118	41	39	80	24	52	56	62	161	175	330	97	164	166	129	271	137	124	190	22.95	39.5997	23.2321	32.9928	21.8923
uc007bxb.2	Neu2	sialidase-2 isoform 4	1843	310	566	430	597	293	521	447	269	283	930	161	58	58	297	4	74	413	523	336	284	191	5	120	41	39	81	24	53	56	63	161	177	334	97	168	167	129	274	139	125	192	20.5752	34.9391	20.2848	29.0188	19.1303
uc007bxc.2	Inpp5d	phosphatidylinositol-3,4,5-trisphosphate	4938	556	501	663	704	378	810	749	787	809	906	306	433	497	318	74	599	321	360	356	375	524	194	129	48	61	96	22	188	171	250	259	299	355	448	466	480	371	325	382	191	431	13.7731	11.5427	11.6732	12.7718	9.21128
uc007bxd.2	Inpp5d	phosphatidylinositol-3,4,5-trisphosphate	4755	542	487	644	682	365	788	726	771	784	879	296	422	477	309	73	585	310	354	340	367	515	188	120	48	60	94	21	188	170	244	255	297	351	437	459	474	360	320	371	187	424	13.943	11.652	11.7751	12.8489	9.2368
uc007bxe.2	Ship	Mus musculus SH2-containing inositol phosphatase (Ship) mRNA, complete cds.	4768	542	487	644	683	366	788	728	771	787	880	296	422	481	310	74	585	311	355	343	369	516	188	120	48	61	95	21	188	170	244	256	297	352	437	460	474	360	321	371	187	425	13.905	11.6202	11.743	12.8326	9.23685
uc007bxf.2	Inpp5d	phosphatidylinositol-3,4,5-trisphosphate	4935	556	501	663	704	378	810	749	787	809	906	306	433	497	318	74	599	321	360	356	375	524	194	129	48	61	96	22	188	171	250	259	299	355	448	466	480	370	325	382	191	431	13.7815	11.5497	11.6803	12.7796	9.21688
uc007bxg.2	Inpp5d	phosphatidylinositol-3,4,5-trisphosphate	3948	363	331	449	484	248	534	497	527	553	620	200	288	355	220	45	406	223	246	257	253	365	125	98	33	35	68	18	146	121	173	197	220	265	328	348	345	276	244	279	133	330	11.247	9.53831	9.88775	10.9825	7.55882
uc007bxh.2	Inpp5d	phosphatidylinositol-3,4,5-trisphosphate	4131	377	345	468	506	261	556	520	543	578	647	210	299	375	229	46	420	234	252	273	261	374	131	107	33	36	70	19	146	122	179	201	222	269	339	355	351	287	249	290	137	337	11.1633	9.50134	9.84961	10.973	7.60264
uc007bxi.1	Atg16l1	autophagy-related protein 16-1 beta isoform	1696	56	65	76	88	38	107	97	56	60	112	31	46	57	45	4	62	48	59	62	67	59	19	44	22	37	23	14	41	35	59	60	44	77	75	98	96	118	98	82	66	106	4.03896	4.36022	3.89597	4.64823	2.69611
uc007bxj.1	APG16L	Mus musculus mRNA for Apg16L alpha, complete cds.	3736	80	87	109	126	65	149	130	84	88	151	52	54	72	60	7	84	68	91	83	93	82	28	65	31	56	36	21	62	54	74	73	59	96	86	108	114	137	118	100	81	127	2.61933	2.64931	2.53658	3.02131	2.09356
uc007bxk.1	Atg16l1	SubName: Full=Autophagy-related 16-like 1 (Yeast), isoform CRA_e; SubName: Full=Putative uncharacterized protein;	1746	71	74	84	109	48	124	115	63	93	134	39	55	67	54	4	87	67	75	79	83	79	22	55	27	46	30	17	65	61	88	102	72	117	121	138	128	165	143	118	116	154	4.97418	4.82179	4.18276	5.59259	3.30808
uc007bxl.1	Atg16l1	autophagy-related protein 16-1 beta isoform	3066	160	170	162	212	115	242	220	145	182	227	87	93	117	114	9	141	124	142	148	158	155	43	106	49	78	51	28	111	99	137	152	149	201	190	217	219	259	239	198	210	232	6.38345	6.30809	4.59379	6.19434	4.51341
uc007bxm.1	Atg16l1	autophagy-related protein 16-1 beta isoform	3114	162	170	165	215	115	245	222	146	183	228	87	93	118	114	9	142	125	143	148	158	157	43	108	49	79	51	28	113	99	138	154	150	202	190	220	219	259	241	203	212	234	6.36362	6.21085	4.60674	6.18516	4.44384
uc007bxn.1	Atg16l1	autophagy-related protein 16-1 beta isoform	3009	158	170	161	211	114	241	218	144	177	225	86	93	116	112	9	139	123	139	145	158	148	41	105	49	75	50	28	109	98	132	149	146	192	184	214	216	257	237	195	208	231	6.42307	6.42758	4.65192	6.2819	4.55892
uc007bxo.1	APG16L	Mus musculus mRNA for Apg16L alpha, complete cds.	3382	74	73	83	103	54	124	127	57	129	134	37	51	43	57	5	96	79	99	88	105	96	18	63	28	51	25	27	58	53	65	73	53	71	80	85	92	111	69	81	81	99	2.67649	2.45567	2.1337	2.72832	1.92132
uc007bxp.1	Sag	S-arrestin	1886	1	6	6	5	1	4	3	2	6	1	0	1	6	0	0	3	2	0	1	2	4	5	1	0	0	1	0	1	2	1	2	2	0	2	2	2	3	2	0	1	4	0.0648584	0.361935	0.276591	0.237498	0.0638025
uc007bxq.1	Sag	SubName: Full=Putative uncharacterized protein;	4727	3	4	10	8	4	5	8	5	12	11	0	2	6	1	0	3	4	2	1	4	5	7	1	0	0	0	0	3	0	4	4	4	0	5	3	4	5	4	0	2	8	0.0776325	0.0962709	0.183926	0.151613	0.101825
uc007bxr.1	Sag	S-arrestin	2158	2	3	5	5	3	5	4	2	8	6	0	0	5	0	0	3	2	1	1	2	3	6	1	0	0	0	0	2	0	3	2	3	0	4	2	2	3	2	0	2	7	0.113367	0.158158	0.20144	0.207563	0.167282
uc007bxs.1	Sag	S-arrestin	1718	2	6	6	6	2	6	5	3	10	5	0	1	4	0	1	3	2	1	1	2	3	8	2	0	0	0	0	4	0	2	2	2	2	3	2	2	3	2	0	3	7	0.142401	0.397328	0.303638	0.312867	0.140083
uc007bxu.2	Dgkd	SubName: Full=Dgkd protein;	3150	216	265	296	253	317	320	274	296	346	318	112	227	159	166	26	251	252	404	345	382	384	86	128	71	87	94	46	172	146	155	249	231	268	250	312	302	373	253	279	183	313	8.38785	9.57097	8.16976	7.19517	12.1095
uc007bxv.2	mKIAA0145	Mus musculus 13 days embryo heart cDNA, RIKEN full-length enriched library, clone:D330025K09 product:hypothetical protein, full insert sequence.	2562	198	251	270	222	291	289	243	273	322	288	100	203	146	151	22	224	223	363	311	343	334	77	124	67	76	85	45	149	128	125	210	200	237	211	261	256	312	216	232	152	272	9.45352	11.1459	9.16248	7.76256	13.6676
uc007bxw.1	Usp40	ubiquitin carboxyl-terminal hydrolase 40 isoform	5049	107	135	185	155	130	258	216	147	188	220	74	118	93	132	20	188	183	282	246	265	222	42	173	98	120	93	60	122	128	127	146	167	188	218	238	242	266	224	211	213	236	2.5923	3.04193	3.18562	2.75016	3.09826
uc007bxx.1	Usp40	ubiquitin carboxyl-terminal hydrolase 40 isoform	5448	112	141	191	168	137	274	222	156	201	227	75	123	99	143	22	201	191	291	258	279	234	50	176	102	125	96	63	130	137	132	151	173	194	229	245	253	275	240	222	221	250	2.51471	2.94444	3.04807	2.76251	3.02596
uc007bxy.1	Usp40	ubiquitin carboxyl-terminal hydrolase 40 isoform	5316	112	141	191	167	137	273	222	156	201	227	74	123	99	142	22	201	190	290	257	278	233	49	176	100	125	96	63	130	136	131	151	172	194	229	244	253	275	240	222	221	249	2.57716	3.01755	3.12375	2.81425	3.10109
uc007bxz.1	Usp40	ubiquitin carboxyl-terminal hydrolase 40 isoform	1748	42	42	63	63	44	93	63	42	62	67	27	39	29	50	5	57	69	91	79	87	84	8	67	41	38	33	24	37	37	60	43	66	66	85	76	86	103	76	83	84	86	2.93911	2.73356	3.13348	3.22872	3.02894
uc007bya.1	Ugt1a10	UDP glycosyltransferase 1 family, polypeptide	3242	345	406	438	384	254	495	488	283	358	530	176	171	137	252	43	478	389	539	605	538	499	104	249	85	125	161	67	172	147	183	261	239	251	275	273	418	404	358	347	250	365	13.0171	14.2473	11.746	10.6108	9.42757
uc007byb.1	Ugt1a9	UDP-glucuronosyltransferase 1-9 precursor	3216	344	411	437	390	252	492	486	286	359	530	176	171	139	251	43	483	389	540	611	541	497	105	251	86	125	163	66	176	148	182	263	242	251	275	272	423	407	362	349	247	365	13.0843	14.5394	11.8139	10.8637	9.42896
uc007byc.1	Ugt1a7c	UDP-glucuronosyltransferase 1-7C precursor	3294	488	603	647	609	353	786	760	475	553	820	270	295	228	388	62	752	583	800	914	811	751	182	339	118	161	214	85	227	193	242	331	305	329	371	388	499	511	460	453	294	471	18.1219	20.8264	17.0769	16.5625	12.8953
uc007byd.2	Ugt1a6b	UDP glucuronosyltransferase 1 family,	3297	362	431	470	419	269	524	513	310	378	563	182	183	151	265	48	494	405	574	635	569	539	112	273	92	131	166	68	189	153	194	282	254	263	289	277	446	424	380	365	270	381	13.4307	14.8723	12.3939	11.3848	9.81776
uc007bye.1	Ugt1a6	RecName: Full=UDP-glucuronosyltransferase 1-6; Short=UDPGT 1-6; Short=UGT1*6; Short=UGT1-06; Short=UGT1.6; EC=2.4.1.17; AltName: Full=Phenol UDP-glucuronosyltransferase; AltName: Full=UGP1A1; AltName: Full=UGT1A6; Flags: Precursor;	3346	79	115	159	131	68	180	149	95	121	169	46	46	48	73	19	139	126	166	188	168	137	30	104	27	51	72	24	88	53	64	92	95	89	99	107	159	177	148	127	116	135	2.88808	3.91014	4.13142	3.50733	2.44547
uc007byf.1	Ugt1a6a	UDP-glucuronosyltransferase 1-6 precursor	3302	361	442	485	429	271	543	539	317	396	576	184	177	146	266	50	514	429	591	681	599	532	112	293	94	146	188	76	189	153	196	278	255	265	288	298	444	438	388	375	276	384	13.3733	15.2288	12.7701	11.6389	9.87578
uc007byg.1	Ugt1a6a	UDP-glucuronosyltransferase 1-6 precursor	3270	358	436	478	424	268	532	534	314	389	569	184	176	143	262	49	514	420	582	665	585	531	111	284	94	143	179	74	187	152	194	275	254	263	286	290	439	435	381	370	273	382	13.3919	15.1691	12.7089	11.6158	9.86203
uc007byh.1	Ugt1a5	UDP glucuronosyltransferase 1 family,	3208	354	426	450	398	264	515	515	311	381	546	181	180	149	262	45	505	406	563	622	555	514	106	256	90	133	168	68	178	152	184	268	241	256	281	277	431	406	375	352	252	374	13.4982	15.1076	12.1957	11.1142	9.90259
uc007byi.1	Ugt1a2	UDP-glucuronosyltransferase 1-2 precursor	3206	356	415	447	391	263	512	503	294	369	548	186	181	143	253	45	495	402	546	622	552	516	108	259	88	135	163	66	180	151	188	266	239	255	282	276	425	410	370	353	254	371	13.583	14.7267	12.1219	10.9256	9.87123
uc007byj.2	Dnajb3	dnaJ homolog subfamily B member 3	1017	7	16	17	11	8	18	20	17	14	26	5	9	8	11	1	9	10	14	5	11	19	10	12	5	11	0	3	12	7	7	5	10	11	7	13	15	21	8	5	17	12	0.841947	1.78986	1.4533	0.968953	0.94656
uc007byk.1	Ugt1a1	UDP-glucuronosyltransferase 1-1	3229	394	464	491	416	261	513	534	295	367	554	181	178	145	253	44	490	398	551	622	552	506	104	282	102	137	166	72	179	153	188	267	243	259	281	275	429	407	375	354	258	376	14.9257	16.3482	13.2203	11.5413	9.72639
uc007bym.2	Hjurp	Holliday junction recognition protein	8439	138	155	186	172	99	249	331	158	230	238	84	137	133	203	19	215	255	353	202	362	304	72	245	82	139	90	81	149	134	121	108	160	182	209	221	177	208	221	180	214	153	2.0003	2.08959	1.91624	1.82586	1.41164
uc007byn.2	A730008H23Rik	Holliday junction recognition protein	8211	133	148	181	169	98	245	328	152	223	233	82	135	127	200	19	211	250	346	198	354	296	70	242	79	137	89	79	144	125	115	102	148	173	197	206	167	195	210	172	210	143	1.98136	2.05063	1.91651	1.84383	1.43618
uc007byo.1	A730008H23Rik	Mus musculus 12 days embryo spinal ganglion cDNA, RIKEN full-length enriched library, clone:D130054G24 product:unclassifiable, full insert sequence.	1065	5	8	13	16	10	12	30	7	12	25	4	8	3	10	2	21	17	26	16	30	16	2	17	6	13	10	7	16	17	9	4	14	12	16	18	13	14	20	14	15	18	0.574286	0.854597	1.06126	1.34586	1.12987
uc007byq.1	Spp2	secreted phosphoprotein 24 precursor	870	0	0	0	0	0	0	0	0	0	0	0	0	0	0	0	0	0	0	0	0	0	0	0	0	0	0	0	0	0	0	0	0	0	1	0	0	0	0	0	0	0	0	0	0	0	0
uc007byr.1	Glrp1	glutamine repeat protein 1	1957	0	0	0	0	0	2	2	0	0	1	0	0	0	1	0	0	0	0	0	0	1	0	0	0	0	0	1	2	3	1	2	0	2	2	2	0	1	3	0	0	0	0	0	0	0	0
uc007bys.1	AK030268	Mus musculus adult male testis cDNA, RIKEN full-length enriched library, clone:4933439K20 product:unclassifiable, full insert sequence.	2623	1	1	1	0	0	1	0	0	2	3	0	0	1	1	0	0	1	0	1	1	0	0	1	0	0	0	1	0	2	0	0	1	3	2	1	2	0	0	1	0	0	0.0466347	0.0433733	0.0331459	0	0
uc007byt.1	Arl4c	ADP-ribosylation factor-like protein 4C	3966	742	446	1017	1081	359	1396	1325	1304	1282	1429	541	572	457	419	50	688	501	656	661	778	778	374	185	87	152	173	85	147	162	250	240	272	382	481	522	389	445	284	369	244	433	22.8854	12.7939	22.2944	24.4177	10.8923
uc007byu.1	AK019125	Mus musculus ES cells cDNA, RIKEN full-length enriched library, clone:2410088K16 product:unclassifiable, full insert sequence.	476	0	0	0	0	0	0	0	0	0	0	0	0	0	0	0	0	1	0	0	0	1	0	0	0	0	0	0	0	0	0	0	0	0	0	0	1	0	0	1	0	0	0	0	0	0	0
uc007byv.1	Sh3bp4	SH3 domain-binding protein 4	3673	30	50	46	39	12	60	77	29	43	70	14	23	15	39	1	33	61	89	70	60	54	8	77	38	58	30	21	79	50	42	73	46	81	80	80	70	80	97	85	108	79	0.999098	1.54871	1.08884	0.951206	0.393133
uc007byw.1	Agap1	arf-GAP with GTPase, ANK repeat and PH	9581	153	170	208	225	125	186	274	179	197	267	72	142	161	141	23	226	179	284	234	162	270	79	152	49	113	91	68	221	160	166	197	170	202	268	282	284	300	246	260	271	292	1.95339	2.01864	1.88747	2.10379	1.56992
uc007byx.1	Agap1	arf-GAP with GTPase, ANK repeat and PH	9422	148	168	203	221	124	182	272	177	196	266	72	141	152	138	22	223	178	280	231	159	265	79	151	49	113	88	67	215	159	161	191	169	197	267	281	277	292	241	253	269	284	1.92144	2.02856	1.87319	2.10126	1.58364
uc007byy.1	Agap1	arf-GAP with GTPase, ANK repeat and PH	8501	127	149	184	189	112	162	245	157	178	240	66	126	142	124	20	205	157	257	210	136	243	73	116	43	100	77	57	191	145	145	170	148	176	238	257	247	264	215	222	229	250	1.82743	1.99405	1.88181	1.9917	1.58536
uc007byz.2	4933400F21Rik	Mus musculus adult male testis cDNA, RIKEN full-length enriched library, clone:1700091C04 product:unclassifiable, full insert sequence.	3611	16	18	32	28	16	46	52	24	35	42	14	33	27	30	3	44	25	41	59	43	61	12	42	15	34	19	14	17	24	25	23	19	30	31	38	39	32	33	24	38	40	0.542001	0.567108	0.770461	0.694643	0.533177
uc007bza.2	4933400F21Rik	Mus musculus adult male testis cDNA, RIKEN full-length enriched library, clone:1700091C04 product:unclassifiable, full insert sequence.	387	0	1	5	2	2	8	5	4	3	3	0	3	2	0	1	3	4	8	11	8	2	1	2	2	3	1	0	3	8	5	4	2	5	5	3	4	4	0	4	7	8	0	0.293975	1.12328	0.462967	0.621868
uc007bzb.1	Gbx2	homeobox protein GBX-2	2126	3	2	1	2	0	1	0	3	1	6	1	1	1	0	1	0	0	3	0	0	2	0	0	0	0	2	1	0	1	2	1	3	0	0	1	1	4	3	0	1	2	0.17261	0.107026	0.0408945	0.0842748	0
uc007bzc.1	AK036422	Mus musculus adult male bone cDNA, RIKEN full-length enriched library, clone:9830105K08 product:gastrulation brain homeobox 2, full insert sequence.	1372	0	1	1	2	0	2	0	2	1	2	1	2	1	0	0	1	0	2	0	0	0	0	0	0	0	1	0	0	2	0	2	1	0	0	0	1	0	3	0	0	0	0	0.0829214	0.0633686	0.130589	0
uc007bzd.1	Asb18	ankyrin repeat and SOCS box protein 18	1404	2	4	2	3	10	5	2	1	1	4	3	5	2	5	0	4	2	7	5	1	5	2	2	1	0	4	0	9	1	6	6	7	8	5	4	4	10	2	5	3	16	0.174249	0.324126	0.123849	0.191419	0.857062
uc007bze.1	Asb18	Mus musculus SOCS box protein ASB-18 mRNA, complete cds.	773	2	3	1	2	7	4	1	0	1	0	0	2	0	4	0	3	2	4	3	1	3	0	2	0	0	1	0	7	1	5	3	4	4	2	2	3	9	2	4	3	9	0.316489	0.441532	0.112473	0.231783	1.08968
uc007bzf.2	Iqca	IQ and AAA domain-containing protein 1	2063	0	0	0	1	0	0	0	0	0	1	1	0	0	1	0	0	0	0	0	0	1	0	2	0	0	0	0	0	1	0	0	0	1	0	0	0	2	1	0	0	0	0	0	0	0.0434242	0
uc007bzg.2	Iqca	IQ and AAA domain-containing protein 1	3210	0	0	1	1	0	0	0	1	1	0	1	0	0	1	0	0	0	1	0	0	0	0	2	0	0	0	0	1	1	1	0	2	1	0	0	0	2	0	0	0	1	0	0	0.0270846	0.0279078	0
uc007bzh.1	Cxcr7	C-X-C chemokine receptor type 7	2579	341	476	377	364	329	348	383	433	274	381	142	356	250	374	55	584	170	189	291	261	323	265	81	22	70	239	23	143	169	175	353	236	298	520	253	235	268	281	265	197	475	16.1737	20.9979	12.7092	12.6439	15.3505
uc007bzi.1	Cops8	COP9 signalosome complex subunit 8	1843	164	202	189	211	181	213	253	165	172	222	109	101	97	169	9	232	127	163	161	206	172	25	126	44	52	61	32	86	69	99	134	138	172	181	190	198	236	194	180	163	197	10.8849	12.4694	8.91589	10.2562	11.8177
uc007bzk.1	Col6a3	SubName: Full=Collagen alpha 3 chain type VI; Flags: Fragment;	3369	1368	2046	1899	2008	1152	2704	3092	766	1638	2713	736	818	355	1386	135	2279	4838	5245	5126	6168	3656	548	2495	1262	1367	2148	747	4766	3382	4744	4417	5887	6658	5764	8611	5336	7073	6537	6715	2711	6798	49.6698	69.0916	49.0063	53.3942	41.1463
uc007bzl.2	Col6a3	SubName: Full=Collagen alpha3(VI); Flags: Precursor; Fragment;	5702	2247	3326	2958	3272	1802	4138	4868	1175	2582	4099	1097	1243	589	2112	181	3559	7285	7948	7826	9594	5522	842	4231	1918	1996	3393	1122	6950	4955	7311	6447	9354	10323	8944	13764	8307	11331	9711	10123	3983	10204	48.2041	66.3614	45.1024	51.4064	38.0283
uc007bzm.2	Mlph	melanophilin	4484	2	5	6	2	2	5	9	2	9	9	1	2	1	3	0	7	9	15	8	10	5	1	6	1	4	2	3	10	9	13	7	13	9	8	13	22	10	14	11	9	13	0.0545597	0.12686	0.116336	0.0399572	0.0536715
uc007bzn.2	Rab17	ras-related protein Rab-17	1559	0	1	2	1	1	2	0	0	0	0	1	0	0	0	0	0	0	0	0	0	0	1	0	0	0	0	1	1	1	0	0	1	0	0	0	0	0	2	1	2	0	0	0.0729751	0.111535	0.0574626	0.077185
uc007bzo.2	Rab17	ras-related protein Rab-17	1790	0	1	3	2	1	2	0	0	0	0	1	1	0	0	0	0	0	0	0	0	0	1	0	0	0	0	1	1	2	0	0	1	1	0	1	0	1	3	2	2	0	0	0.0635576	0.145712	0.100094	0.0672243
uc007bzp.2	Lrrfip1	leucine-rich repeat flightless-interacting	1073	92	80	142	125	108	98	115	110	147	120	45	68	75	77	7	83	46	50	54	46	73	16	73	26	39	16	18	94	96	91	102	122	141	153	154	170	182	168	150	156	188	10.4881	8.48225	11.5058	10.4362	12.1116
uc007bzq.2	Lrrfip1	leucine-rich repeat flightless-interacting	2106	192	191	295	269	273	221	274	241	292	272	101	140	146	153	14	197	117	150	132	108	164	27	133	40	75	45	42	157	136	160	177	242	288	292	307	299	377	301	254	241	352	11.1519	10.318	12.1784	11.4426	15.5985
uc007bzr.2	Lrrfip1	leucine-rich repeat flightless-interacting	3662	1644	1355	1827	2109	1133	1343	1623	1651	2484	1382	887	744	1178	1026	91	1020	471	508	522	539	723	379	914	450	636	240	273	391	360	328	363	401	526	690	683	676	604	838	690	959	769	54.915	42.0961	43.3759	51.5928	37.2298
uc007bzs.2	Lrrfip1	leucine-rich repeat flightless-interacting	2849	281	271	367	399	337	311	333	340	433	311	149	163	209	204	16	253	138	169	162	143	206	51	188	69	102	59	48	195	165	188	216	287	328	341	368	338	432	371	312	304	414	12.0648	10.8218	11.1996	12.5462	14.2337
uc007bzt.2	Lrrfip1	leucine-rich repeat flightless-interacting	2954	288	274	372	403	342	313	339	345	442	314	150	165	213	206	16	257	141	170	163	143	208	51	190	70	102	61	49	197	166	188	218	288	330	341	372	343	436	372	313	307	414	11.9259	10.5526	10.9487	12.2215	13.9314
uc007bzu.2	Lrrfip1	RecName: Full=Leucine-rich repeat flightless-interacting protein 1; Short=LRR FLII-interacting protein 1; AltName: Full=FLI-LRR-associated protein 1; Short=Flap-1; AltName: Full=H186 FLAP;	3044	1495	1221	1654	1895	999	1209	1475	1464	2232	1259	811	660	1055	922	82	901	427	452	454	480	646	344	801	404	577	216	254	295	271	239	265	280	391	530	520	512	441	668	540	784	597	60.0764	45.6343	47.241	55.7694	39.4912
uc007bzv.1	Rbm44	RNA-binding protein 44	3851	1	5	2	3	3	1	6	7	4	2	2	3	7	1	0	0	0	1	1	0	1	2	0	1	1	0	0	2	1	1	0	2	2	0	1	1	1	2	1	2	1	0.0317639	0.147713	0.0451528	0.0697877	0.0937404
uc007bzw.2	Ramp1	receptor activity-modifying protein 1 isoform 2	852	7	9	9	12	6	8	6	5	13	9	4	4	2	4	0	11	9	22	6	18	15	1	19	2	4	4	1	11	6	7	24	30	17	15	9	35	32	29	24	22	37	1.005	1.20178	0.918398	1.26175	0.847405
uc007bzx.2	Ramp1	receptor activity-modifying protein 1 isoform 1	2549	19	47	25	37	34	30	18	15	24	34	11	10	8	16	0	30	38	74	31	43	36	1	47	13	21	16	10	42	18	44	55	86	83	49	60	83	97	89	70	62	105	0.911783	2.09773	0.852704	1.30036	1.60505
uc007bzy.1	Ube2f	NEDD8-conjugating enzyme UBE2F	1363	63	85	82	76	70	95	99	62	76	95	43	46	39	72	7	84	44	47	63	55	73	12	55	22	50	19	30	63	42	52	52	48	69	69	86	102	71	87	84	121	113	5.65396	7.09486	5.23054	4.99515	6.1799
uc007bzz.1	Ube2f	NEDD8-conjugating enzyme UBE2F	1431	63	85	83	76	70	96	99	62	76	95	43	46	39	74	7	84	44	47	63	56	74	12	55	22	50	19	30	63	42	52	52	48	69	69	86	103	71	87	85	123	115	5.38528	6.75772	5.04274	4.75779	5.88624
uc007caa.1	Ube2f	NEDD8-conjugating enzyme UBE2F	1408	63	85	82	76	70	95	101	62	77	96	43	46	39	74	7	85	44	47	64	57	75	12	56	22	51	20	30	66	42	52	52	48	70	70	88	103	71	89	86	124	114	5.47325	6.86811	5.06337	4.83551	5.98239
uc007cab.1	Ube2f	NEDD8-conjugating enzyme UBE2F	1360	63	85	82	76	70	95	99	62	76	95	43	46	39	72	7	84	44	47	63	55	73	12	55	22	50	19	30	62	41	51	51	48	69	69	86	102	71	87	84	121	113	5.66643	7.11051	5.24207	5.00617	6.19353
uc007cac.1	Ube2f	NEDD8-conjugating enzyme UBE2F	1645	59	80	72	70	67	85	93	61	74	91	41	42	34	70	6	80	43	41	63	56	70	12	51	22	48	20	29	62	36	50	47	42	60	63	78	89	61	79	76	114	100	4.38726	5.5328	3.80535	3.81209	4.90104
uc007cad.1	Scly	Mus musculus selenocysteine lyase SCLY (Scly) mRNA, complete cds.	502	6	11	7	5	4	19	12	13	15	13	2	3	2	9	2	9	5	20	17	9	8	5	4	1	4	4	3	14	6	19	12	22	18	29	18	19	14	22	24	13	21	1.46203	2.49293	1.21233	0.892272	0.958816
uc007cae.1	Scly	selenocysteine lyase	2333	18	27	23	24	16	71	49	26	53	55	9	11	11	33	4	44	25	58	38	37	39	13	20	7	12	14	8	27	20	31	26	49	38	55	45	50	39	49	48	32	51	0.943768	1.31665	0.857119	0.921568	0.825248
uc007caf.1	Scly	selenocysteine lyase	2207	20	30	21	33	16	59	48	37	52	63	15	16	9	31	3	37	41	67	54	51	33	9	20	5	11	13	6	42	24	42	38	63	50	59	44	60	45	63	60	33	57	1.1085	1.54646	0.827266	1.3395	0.872362
uc007cag.1	Scly	selenocysteine lyase	456	6	11	6	5	3	18	9	13	14	11	2	1	2	8	2	6	5	19	15	9	7	4	4	1	2	3	3	12	6	16	10	21	11	26	15	18	12	19	21	9	18	1.60951	2.74441	1.14397	0.982282	0.791654
uc007cah.1	Espnl	espin-like protein	5442	3	4	2	2	12	3	1	0	1	3	1	1	1	1	0	0	1	2	0	1	1	1	1	1	1	1	2	3	2	0	6	4	0	2	4	3	0	0	1	2	0	0.0674327	0.0836223	0.0319521	0.0329232	0.26534
uc007cai.1	Klhl30	kelch-like protein 30	3020	124	320	187	241	733	92	98	212	168	157	89	79	128	101	2	197	74	97	75	52	71	1	26	13	19	37	5	34	40	54	60	67	94	91	114	86	121	104	73	68	142	5.02253	12.0549	5.38348	7.14893	29.2063
uc007caj.1	Fam132b	hypothetical protein LOC227358 precursor	2815	15	24	22	21	34	10	16	13	17	22	7	13	16	16	3	21	16	21	13	16	7	3	11	5	9	8	9	21	16	12	11	19	22	20	33	21	35	29	20	26	18	0.651809	0.96996	0.679473	0.668301	1.45338
uc007cak.1	Ilkap	RecName: Full=Integrin-linked kinase-associated serine/threonine phosphatase 2C; Short=ILKAP; EC=3.1.3.16;	2766	64	73	80	87	77	95	92	77	79	111	38	39	36	75	9	104	59	105	128	99	102	19	77	28	25	49	25	105	89	112	134	138	187	169	189	190	250	168	166	167	225	2.83032	3.00256	2.51458	2.81772	3.34979
uc007cal.1	Ilkap	integrin-linked kinase-associated	1368	76	77	90	102	77	119	107	89	104	129	53	51	50	93	7	122	88	126	144	141	131	28	70	26	32	53	26	117	111	132	159	171	230	194	226	222	299	201	191	190	255	6.79572	6.40362	5.71985	6.67952	6.77304
uc007cam.1	Ilkap	RecName: Full=Integrin-linked kinase-associated serine/threonine phosphatase 2C; Short=ILKAP; EC=3.1.3.16;	1099	45	47	53	63	47	68	76	59	60	88	24	30	25	47	6	74	52	81	97	73	80	13	61	20	16	29	20	75	67	76	95	97	140	114	133	135	188	117	121	124	162	5.00867	4.86543	4.19282	5.1354	5.14611
uc007can.1	DQ692822	DQ692822	45	0	0	0	0	0	0	0	0	0	0	0	0	0	0	0	0	0	0	0	0	0	0	0	0	0	0	0	0	0	0	0	0	0	0	0	0	0	0	0	0	0	0	0	0	0	0
uc007cao.1	DQ724109	DQ724109	42	0	0	0	0	0	0	0	0	0	0	0	0	0	0	0	0	0	0	0	0	0	0	0	0	0	0	0	0	0	0	0	0	0	0	0	0	0	0	0	0	0	0	0	0	0	0
uc007cap.1	DQ712111	DQ712111	37	0	0	0	0	0	0	0	0	0	0	0	0	0	0	0	0	0	0	0	0	0	0	0	0	0	0	0	0	0	0	0	0	0	0	0	0	0	0	0	0	0	0	0	0	0	0
uc007caq.1	DQ713469	DQ713469	59	0	0	0	1	0	0	0	0	0	0	0	0	0	0	0	0	0	0	0	0	0	0	0	0	0	0	0	0	0	0	0	0	0	0	0	1	0	0	0	0	0	0	0	0	1.51838	0
uc007cas.2	1700020N18Rik	Mus musculus adult male testis cDNA, RIKEN full-length enriched library, clone:1700020N18 product:unclassifiable, full insert sequence.	546	0	0	1	1	0	0	0	0	0	0	0	0	0	0	0	0	0	0	0	0	0	0	0	0	0	0	0	0	0	0	0	0	1	0	0	0	1	0	1	0	0	0	0	0.159234	0.164073	0
uc007cat.2	Hes6	Mus musculus mRNA for HES6, complete cds.	1571	26	57	65	43	36	98	68	53	62	85	40	36	34	51	5	77	55	82	84	88	98	26	22	10	19	26	17	39	33	42	55	78	87	92	106	80	145	63	60	62	80	2.02444	4.12781	3.59721	2.45202	2.75744
uc007cau.1	Hes6	transcription cofactor HES-6	1335	25	56	63	42	36	92	66	52	62	83	38	33	32	51	5	74	54	80	81	84	93	24	21	10	19	25	17	39	33	41	55	77	84	89	102	78	142	60	58	60	80	2.29069	4.7723	4.10287	2.81838	3.24489
uc007cav.1	Per2	period circadian protein homolog 2	5837	49	115	98	82	60	59	43	42	45	60	29	57	55	69	10	67	64	87	98	104	53	56	11	3	17	8	6	87	63	55	78	42	64	87	22	20	27	15	38	20	26	1.02687	2.24145	1.4597	1.25851	1.23692
uc007caw.1	Per2	period circadian protein homolog 2	1878	14	45	31	29	23	25	10	16	17	18	12	21	19	19	4	15	25	35	28	39	12	19	5	1	4	2	2	30	25	26	38	13	26	39	13	9	16	5	18	8	10	0.911885	2.72607	1.43514	1.38335	1.47371
uc007cax.2	Traf3ip1	TRAF3-interacting protein 1	3500	42	46	60	55	30	80	82	46	62	78	25	38	23	62	9	85	39	83	67	73	78	10	29	15	19	9	11	49	40	56	50	53	75	55	71	81	73	68	61	62	77	1.46787	1.49524	1.49043	1.40775	1.03141
uc007cay.2	Traf3ip1	TRAF3-interacting protein 1	2374	21	27	37	32	16	37	40	22	35	35	13	18	10	31	6	38	20	38	38	35	40	7	15	8	7	5	5	34	25	29	31	27	46	27	40	49	29	36	30	34	42	1.08205	1.29391	1.35503	1.20754	0.810996
uc007caz.1	Asb1	ankyrin repeat and SOCS box protein 1 isoform a	5971	97	145	128	116	104	145	140	96	105	147	71	81	44	87	9	120	76	126	127	129	102	18	54	22	39	50	33	68	48	87	111	103	128	133	102	141	182	104	120	102	127	1.98716	2.76275	1.86376	1.74037	2.09588
uc007cba.1	mKIAA1146	Mus musculus ankyrin repeat-containing protein Asb-1 mRNA, partial cds.	5976	97	145	128	116	104	145	140	96	105	147	71	81	44	87	9	120	76	126	127	129	102	18	54	22	39	50	33	68	48	87	111	103	128	133	102	141	182	104	120	102	127	1.9855	2.76044	1.86221	1.73892	2.09412
uc007cbb.2	Asb1	ankyrin repeat and SOCS box protein 1 isoform b	1271	13	21	23	17	13	30	22	14	14	28	13	13	8	9	4	14	11	12	15	15	10	0	10	2	5	12	5	11	5	21	20	26	20	28	19	18	29	17	14	22	11	1.25114	1.87973	1.5733	1.19821	1.23077
uc007cbc.1	Asb1	ankyrin repeat and SOCS box protein 1 isoform b	5772	85	135	119	106	98	128	128	87	95	136	61	74	39	80	8	106	69	121	122	116	96	16	49	21	38	47	33	64	45	81	101	93	122	126	96	132	168	96	112	97	115	1.80136	2.6609	1.79246	1.64517	2.04305
uc007cbd.1	Twist2	twist-related protein 2	1312	198	81	140	125	44	125	213	71	143	180	55	53	65	103	4	100	63	73	71	100	113	34	43	18	19	22	12	58	39	72	58	114	119	78	108	79	131	125	99	46	104	18.4603	7.0238	9.27732	8.53507	4.03551
uc007cbe.1	Hdac4	histone deacetylase 4	3490	240	217	286	324	168	214	331	266	224	361	81	146	262	102	19	184	113	131	113	133	145	56	155	50	116	52	66	102	93	77	89	66	83	129	97	134	117	160	169	180	128	8.41189	7.07384	7.12474	8.31669	5.79246
uc007cbf.1	Hdac4	histone deacetylase 4	4040	317	286	402	411	227	283	436	330	299	485	107	183	327	142	24	243	159	184	169	186	201	75	223	76	156	70	91	150	134	118	139	104	127	181	145	193	179	235	252	276	203	9.59811	8.05389	8.65113	9.11363	6.7612
uc007cbg.1	Hdac4	histone deacetylase 4	4124	319	291	404	416	232	288	444	335	306	492	111	187	330	143	24	249	162	187	172	193	203	76	228	77	159	71	92	152	135	119	140	106	129	183	146	198	180	237	256	279	204	9.46193	8.02777	8.51708	9.03661	6.76937
uc007cbh.1	Ndufa10	NADH dehydrogenase [ubiquinone] 1 alpha	1209	150	210	192	192	168	266	209	163	191	247	76	111	67	175	11	169	159	199	181	242	183	24	151	46	70	72	45	171	138	149	228	235	298	285	282	305	412	301	247	274	383	15.1765	19.7612	13.8071	14.2268	16.721
uc007cbi.1	Olfr1416	olfactory receptor 1416	939	0	0	0	1	0	0	0	0	0	0	0	0	0	0	0	0	0	0	0	0	0	0	0	0	0	0	0	0	0	0	1	0	0	0	0	0	0	0	0	0	0	0	0	0	0.0954038	0
uc007cbj.1	Olfr1415	olfactory receptor 1415	936	0	0	0	0	0	0	0	0	0	0	1	0	0	0	0	0	0	0	0	0	0	0	0	0	0	0	0	0	0	0	0	0	0	0	1	0	0	0	0	0	0	0	0	0	0	0
uc007cbk.2	Olfr1414	olfactory receptor 1414	1189	0	0	0	0	0	0	0	0	0	0	0	0	0	0	0	0	0	0	0	0	0	0	0	0	0	0	0	0	0	0	0	0	0	0	1	0	0	0	0	0	0	0	0	0	0	0
uc007cbl.2	Olfr1413	olfactory receptor 1413	1082	0	1	0	0	0	0	0	0	0	1	0	0	0	0	0	0	0	0	0	0	0	0	0	0	0	0	0	0	0	0	0	0	0	0	1	0	0	1	0	0	0	0	0.105146	0	0	0
uc007cbm.1	Olfr1412	olfactory receptor 1412	966	1	0	0	0	0	1	0	0	0	0	0	0	0	0	0	0	0	0	0	0	0	0	0	0	0	0	0	1	0	0	0	0	2	1	0	0	0	0	1	0	0	0.126628	0	0	0	0
uc007cbn.1	Olfr1411	olfactory receptor 1411	972	0	0	0	0	0	0	0	0	0	0	0	0	0	0	0	0	0	0	0	0	0	1	0	1	0	0	0	0	0	0	0	2	0	1	1	0	0	0	0	1	0	0	0	0	0	0
uc007cbo.1	Olfr1410	olfactory receptor 1410	969	0	0	0	0	0	0	0	0	0	0	0	0	0	0	0	0	0	0	0	0	0	0	0	0	0	0	0	1	0	0	0	0	0	0	0	0	0	0	0	0	0	0	0	0	0	0
uc007cbp.2	Olfr12	olfactory receptor 12	1121	0	0	0	0	0	0	1	0	0	0	0	0	0	0	0	0	0	0	0	1	1	0	0	0	0	0	0	0	0	0	0	0	0	0	0	0	0	0	0	0	1	0	0	0	0	0
uc007cbq.2	Myeov2	hypothetical protein LOC66915	438	58	76	69	66	61	97	93	63	95	112	40	49	27	65	7	79	48	110	84	92	106	12	81	36	74	61	29	75	93	101	138	136	164	158	180	202	292	211	208	215	186	16.198	19.7406	13.6963	13.499	16.7585
uc007cbr.1	Otos	otospiralin precursor	704	0	0	0	1	0	1	0	0	0	1	0	0	0	0	0	0	0	0	0	0	0	0	0	0	0	0	0	0	0	0	0	1	1	0	1	0	0	0	0	2	0	0	0	0	0.12725	0
uc007cbs.1	Gpc1	glypican-1 precursor	3552	285	438	354	485	395	325	408	398	343	583	123	282	223	302	17	367	350	401	319	383	458	68	410	186	265	113	141	380	332	299	363	408	464	535	608	445	456	590	555	575	553	9.81476	14.0288	8.6648	12.2321	13.3815
uc007cbt.1	Ankmy1	ankyrin repeat and MYND domain-containing	3246	0	0	0	0	3	1	2	2	1	2	0	3	2	0	0	2	0	0	0	0	0	1	0	0	1	1	0	2	1	0	0	0	0	4	2	5	1	1	0	0	2	0	0	0	0	0.111212
uc007cbu.1	Dusp28	dual specificity phosphatase 28	1491	23	37	44	31	34	58	26	33	46	44	14	18	8	23	0	30	27	43	25	34	29	5	27	10	15	6	9	15	16	23	26	42	43	38	33	36	42	40	32	35	35	1.88694	2.82322	2.56568	1.86258	2.74398
uc007cbv.1	AK017177	Mus musculus 11 days pregnant adult female ovary and uterus cDNA, RIKEN full-length enriched library, clone:5033417F24 product:hypothetical protein, full insert sequence.	1867	3	3	7	10	8	9	9	7	9	11	4	0	1	3	0	9	11	13	19	15	12	1	12	3	11	3	1	14	9	12	10	14	19	18	11	17	12	14	14	7	18	0.196555	0.182809	0.325973	0.479829	0.515614
uc007cbw.2	Rnpepl1	arginyl aminopeptidase-like 1	3039	86	96	111	93	57	227	146	131	144	204	30	60	63	82	12	105	141	146	144	115	141	19	136	58	85	55	48	163	120	111	134	170	163	169	169	192	159	203	227	210	191	3.46159	3.59386	3.17556	2.74147	2.25696
uc007cbx.1	Capn10	calpain-10	1626	27	23	32	32	16	28	46	25	33	35	13	20	10	26	3	33	19	25	32	42	31	10	32	16	22	8	10	28	21	17	28	28	30	35	47	48	44	55	29	48	29	2.03119	1.60927	1.71103	1.76303	1.18407
uc007cby.1	Capn10	calpain-10	2877	60	48	49	56	28	61	75	41	53	75	24	34	23	47	6	57	40	53	55	67	55	18	42	28	46	20	20	53	46	54	58	61	78	77	80	87	96	91	71	104	69	2.55105	1.89811	1.48076	1.74373	1.17111
uc007cbz.2	Gpr35	G-protein coupled receptor 35	3997	562	395	744	577	250	420	494	545	625	421	178	306	329	171	24	240	60	48	68	84	230	106	35	19	13	25	11	34	24	62	50	25	65	89	103	95	65	75	86	55	98	17.1993	11.243	16.1833	12.9322	7.52636
uc007cca.2	Gpr35	G-protein coupled receptor 35	3936	544	381	716	565	245	407	481	527	600	415	176	295	316	164	23	234	61	48	66	80	229	104	35	19	12	24	12	34	25	58	48	25	64	86	100	87	60	68	85	54	98	16.9064	11.0126	15.8156	12.8595	7.49014
uc007ccb.2	Gpr35	G-protein coupled receptor 35	4233	552	384	729	565	252	419	489	540	623	415	182	297	322	171	23	239	60	50	66	83	230	107	36	20	13	25	11	35	26	61	48	27	68	90	98	91	59	74	84	54	102	15.9514	10.3206	14.973	11.9572	7.1636
uc007ccc.1	DQ704807	DQ704807	31	0	0	1	0	0	0	0	0	0	0	1	0	0	0	0	0	0	0	0	0	0	0	0	0	0	0	0	0	0	0	0	0	0	0	0	0	0	0	0	0	0	0	0	2.80457	0	0
uc007ccd.1	DQ718635	DQ718635	30	1	0	0	0	0	0	0	0	0	1	0	0	0	0	0	0	0	0	0	0	0	0	0	0	0	0	0	0	0	0	0	0	0	0	0	0	0	0	0	0	0	4.07743	0	0	0	0
uc007cce.1	DQ688826	DQ688826	33	0	0	1	0	0	0	1	0	0	0	0	0	0	0	0	0	0	0	0	0	0	0	0	0	0	0	0	0	0	0	0	0	0	0	0	0	0	0	0	0	0	0	0	2.6346	0	0
uc007ccf.1	DQ725291	DQ725291	30	0	0	0	0	0	0	0	0	0	0	0	0	0	0	0	0	0	0	0	0	0	0	0	0	0	0	0	0	0	0	0	0	0	0	0	0	0	0	0	0	0	0	0	0	0	0
uc007ccg.1	DQ701542	DQ701542	35	0	0	0	0	1	0	0	0	0	0	0	0	0	0	0	0	0	0	0	0	0	0	0	0	0	0	0	0	0	0	0	0	0	0	0	0	0	0	0	0	0	0	0	0	0	3.43804
uc007cch.1	DQ563910	DQ563910	39	0	0	0	1	1	0	0	0	1	0	0	0	0	0	0	0	0	0	0	0	0	0	0	0	0	0	0	0	0	0	0	0	0	0	0	0	0	0	0	0	0	0	0	0	2.29703	3.08542
uc007cci.1	DQ706488	DQ706488	79	0	0	1	0	0	0	0	1	0	0	0	0	0	0	0	0	0	0	0	0	0	1	0	0	0	0	0	0	0	0	0	0	0	0	0	0	0	0	1	0	0	0	0	1.10053	0	0
uc007ccj.1	DQ562178	DQ562178	57	0	0	0	0	0	0	1	0	0	0	1	1	1	1	0	0	0	0	0	0	0	1	0	0	0	0	0	0	0	0	0	0	0	0	0	1	0	0	0	0	0	0	0	0	0	0
uc007cck.1	DQ726565	DQ726565	30	0	0	0	0	0	0	1	0	0	0	0	0	1	0	0	0	0	0	0	0	0	0	0	0	0	0	0	0	0	0	0	0	0	0	0	0	0	0	0	0	0	0	0	0	0	0
uc007ccl.1	DQ708492	DQ708492	29	0	0	2	0	0	0	0	0	0	0	0	0	0	0	0	0	0	0	0	0	0	0	0	0	0	0	0	0	0	0	0	0	0	0	0	0	0	0	0	0	0	0	0	5.99598	0	0
uc007ccm.1	DQ705017	DQ705017	50	0	1	1	1	0	0	1	1	0	0	0	0	0	0	0	1	0	0	0	0	0	0	0	0	0	1	0	0	1	0	0	0	0	0	0	0	0	0	0	0	0	0	2.27536	1.73883	1.79168	0
uc007ccn.1	DQ544949	DQ544949	44	1	0	0	1	0	0	1	0	2	0	0	0	0	0	0	1	0	0	0	0	0	0	0	0	0	0	0	0	0	0	0	0	0	0	0	0	0	0	0	0	0	2.78007	0	0	2.036	0
uc007cco.1	DQ690520	DQ690520	36	0	0	0	0	0	0	1	0	0	0	0	0	1	1	0	0	1	0	0	0	0	0	0	0	0	0	0	0	0	0	0	0	0	0	0	0	0	0	0	0	0	0	0	0	0	0
uc007ccp.1	DQ706333	DQ706333	31	0	0	1	0	0	0	1	0	0	1	0	0	0	0	0	0	0	0	0	0	0	0	0	0	0	0	0	0	0	0	0	0	0	0	0	0	0	0	0	0	0	0	0	2.80457	0	0
uc007ccq.1	DQ713653	DQ713653	56	1	1	0	0	0	1	0	2	0	1	0	0	1	0	0	0	0	0	0	0	0	0	0	0	0	0	0	0	0	0	0	0	0	0	0	0	0	0	0	0	0	2.18434	2.03157	0	0	0
uc007ccr.1	DQ705130	DQ705130	47	0	0	0	0	0	0	0	1	0	0	0	0	0	0	0	0	0	0	0	0	0	0	0	0	0	0	0	0	0	0	0	0	0	0	0	0	0	0	0	0	0	0	0	0	0	0
uc007ccs.1	DQ725337	DQ725337	33	1	0	0	0	0	0	0	0	0	0	0	0	0	0	0	0	0	0	0	0	0	0	0	0	0	0	0	0	0	0	0	0	0	0	0	0	0	0	1	0	0	3.70675	0	0	0	0
uc007cct.1	DQ726768	DQ726768	34	0	0	1	0	0	0	0	0	1	0	0	0	0	0	0	0	1	0	0	0	0	1	0	0	0	0	0	0	0	0	0	0	0	0	0	1	0	0	0	0	0	0	0	2.55711	0	0
uc007ccu.1	DQ725163	DQ725163	31	0	0	1	1	0	0	2	0	0	0	0	0	0	0	0	1	0	0	0	0	0	0	0	0	0	0	0	0	0	0	0	0	0	0	0	0	0	0	0	0	0	0	0	2.80457	2.88981	0
uc007ccv.1	DQ548345	DQ548345	30	0	0	0	0	0	0	0	0	0	0	0	0	0	0	0	1	0	0	0	0	0	0	0	0	0	0	0	0	0	0	0	0	0	0	0	0	0	0	0	0	0	0	0	0	0	0
uc007ccw.1	DQ561358	DQ561358	47	0	0	0	1	1	0	0	0	2	0	0	0	0	0	0	0	0	0	0	0	0	0	0	0	0	0	0	0	0	0	0	0	0	0	0	0	0	0	0	0	0	0	0	0	1.90605	2.56024
uc007ccx.1	DQ710901	DQ710901	60	0	0	1	0	0	1	1	1	2	0	0	1	2	0	0	0	0	0	0	0	0	0	0	0	0	0	0	0	0	0	0	0	0	0	0	0	0	0	0	0	0	0	0	1.44903	0	0
uc007ccy.1	DQ685101	DQ685101	60	0	0	0	0	0	0	0	2	1	0	0	0	0	0	0	0	0	0	0	0	0	0	0	1	0	0	0	0	0	0	0	0	0	0	0	0	0	0	0	0	0	0	0	0	0	0
uc007ccz.1	DQ688408	DQ688408	56	0	0	1	0	0	0	0	0	1	0	0	0	0	0	0	0	0	0	0	0	0	0	0	0	0	0	0	0	0	0	0	0	0	0	0	0	0	0	0	0	0	0	0	1.55253	0	0
uc007cda.1	DQ692629	DQ692629	30	0	0	1	2	0	0	0	0	0	0	0	0	0	0	0	0	0	0	0	0	0	0	0	0	0	0	0	0	0	0	0	0	0	0	0	0	0	0	0	0	0	0	0	2.89806	5.97228	0
uc007cdb.1	DQ547453	DQ547453	29	0	0	0	0	0	0	0	0	0	0	0	0	1	0	0	0	0	0	0	0	0	0	0	0	0	0	0	0	0	0	0	0	0	0	0	0	0	0	0	0	0	0	0	0	0	0
uc007cdc.2	Aqp12	aquaporin-12 isoform 1	1088	2	2	3	6	2	0	2	3	1	1	1	0	0	0	0	0	0	0	0	0	1	0	0	0	1	0	0	2	0	0	0	1	0	0	1	1	2	1	2	0	0	0.224858	0.209133	0.239729	0.49403	0.221198
uc007cdd.2	Aqp12	aquaporin-12 isoform 2	1085	2	2	3	6	2	0	2	3	1	1	1	0	0	0	0	0	0	0	0	0	1	0	0	0	1	0	0	2	0	0	0	1	0	0	1	1	2	1	2	0	0	0.22548	0.209711	0.240392	0.495396	0.221809
uc007cde.2	Kif1a	kinesin-like protein KIF1A isoform a	8157	117	113	225	108	51	55	122	78	56	98	20	41	28	50	2	30	29	53	19	31	46	1	34	11	19	11	9	36	24	37	32	32	41	28	38	45	41	37	46	27	34	1.75454	1.57605	2.39817	1.18611	0.752348
uc007cdf.2	Kif1a	kinesin-like protein KIF1A isoform a	8257	118	113	224	111	53	55	124	78	58	98	20	40	28	50	2	31	29	53	22	34	46	1	35	11	19	11	8	37	24	37	34	33	42	30	38	45	42	38	47	28	34	1.7481	1.55696	2.3586	1.20429	0.772383
uc007cdg.2	Kif1a	kinesin-like protein KIF1A isoform b	8233	118	113	224	111	52	55	124	77	58	98	20	40	28	50	2	31	29	53	22	34	46	1	35	11	19	11	8	37	24	37	34	33	42	30	38	45	42	38	47	27	34	1.7532	1.5615	2.36547	1.2078	0.760019
uc007cdh.2	Kif1a	kinesin-like protein KIF1A isoform a	8260	119	113	225	111	52	55	124	77	58	99	20	40	28	50	2	31	29	53	22	34	46	1	36	11	19	11	8	37	24	37	34	33	42	30	38	45	42	38	47	27	34	1.76228	1.55639	2.36827	1.20385	0.757535
uc007cdi.1	Agxt	serine--pyruvate aminotransferase,	1517	0	0	0	0	0	1	3	1	0	1	0	0	0	0	0	3	0	0	3	0	0	0	0	0	0	0	0	0	0	0	1	0	0	0	0	2	0	1	1	1	0	0	0	0	0	0
uc007cdj.2	2310007B03Rik	hypothetical protein LOC71874	2302	0	3	1	0	0	1	4	0	2	2	0	0	0	0	0	0	0	3	7	3	2	0	45	25	86	2	50	23	57	9	6	2	4	26	7	73	7	28	50	245	17	0	0.148264	0.0377679	0	0
uc007cdk.2	2310007B03Rik	hypothetical protein LOC71874	2293	0	3	1	0	0	1	4	0	2	1	0	0	0	0	0	0	0	3	7	3	2	0	45	25	86	2	49	23	57	9	6	2	4	26	7	73	7	27	50	243	17	0	0.148846	0.0379161	0	0
uc007cdl.1	AK086911	Mus musculus 0 day neonate lung cDNA, RIKEN full-length enriched library, clone:E030010N08 product:unclassifiable, full insert sequence.	3134	1	2	0	1	2	15	11	8	2	6	0	1	1	1	1	26	7	3	18	1	26	6	0	0	0	1	0	0	1	0	3	2	1	3	1	0	6	1	0	1	4	0.0390309	0.0726025	0	0.0285846	0.076791
uc007cdm.1	Sned1	sushi, nidogen and EGF-like domain-containing	4474	123	229	304	278	268	339	292	193	209	317	74	89	26	168	28	351	250	227	447	175	367	50	63	26	49	74	14	239	227	242	268	177	180	311	257	415	324	369	420	255	502	3.36292	5.82318	5.90753	5.56647	7.20805
uc007cdn.1	Snep	Mus musculus mRNA for secreted nidogen domain protein (Snep gene), splice form SNEP.	2513	71	108	154	131	158	197	158	98	112	148	55	40	21	92	26	191	161	121	249	102	194	17	39	16	24	37	16	63	76	77	94	60	57	105	71	138	91	103	139	81	178	3.456	4.88936	5.3279	4.66992	7.56561
uc007cdo.1	Mterfd2	mTERF domain-containing protein 2	3315	110	170	226	222	144	288	285	133	169	299	51	98	42	139	31	274	247	214	362	214	309	46	135	51	93	92	55	127	129	110	138	138	153	190	175	244	194	218	246	188	243	4.05898	5.83427	5.92725	5.9993	5.22707
uc007cdp.1	Mterfd2	mTERF domain-containing protein 2	1655	27	18	15	23	13	24	25	14	22	31	9	16	10	21	0	29	19	26	23	30	31	5	28	10	28	9	9	23	16	21	23	35	31	36	30	41	34	31	42	40	37	1.9956	1.23736	0.787991	1.24498	0.945202
uc007cdq.1	mKIAA0135	Mus musculus 14 days embryo liver cDNA, RIKEN full-length enriched library, clone:4432411M05 product:PAS domain containing serine/threonine kinase, full insert sequence.	1313	3	1	2	8	1	6	7	3	6	10	0	3	5	4	0	1	8	6	5	7	10	3	8	5	4	3	5	8	6	2	3	3	4	13	5	4	4	6	5	6	10	0.279489	0.0866475	0.132432	0.545829	0.0916462
uc007cdr.1	mKIAA0135	Mus musculus 14 days embryo liver cDNA, RIKEN full-length enriched library, clone:4432411M05 product:PAS domain containing serine/threonine kinase, full insert sequence.	1822	3	1	2	10	1	8	12	3	8	16	2	5	7	5	0	2	11	8	5	7	14	3	11	8	6	4	6	10	7	4	5	5	5	16	11	5	7	13	7	9	10	0.20141	0.0624414	0.0954355	0.49168	0.0660436
uc007cdt.2	Pask	PAS domain-containing serine/threonine-protein	5119	9	14	10	22	13	49	45	23	38	51	20	18	17	34	3	28	43	39	32	52	46	6	32	19	22	9	17	31	17	18	16	21	27	48	33	23	32	36	29	40	21	0.215063	0.311146	0.169841	0.385007	0.305589
uc007cdu.1	Pask	PAS domain-containing serine/threonine-protein	5641	8	13	13	16	16	44	39	23	36	38	21	19	16	33	3	35	45	40	35	49	41	4	28	13	21	8	13	24	16	16	16	21	27	38	29	25	31	28	28	43	15	0.173477	0.262185	0.200362	0.254094	0.341305
uc007cdv.1	Ppp1r7	protein phosphatase 1 regulatory subunit 7	3653	83	102	114	111	69	175	185	104	157	159	49	80	46	115	7	166	100	164	153	159	152	16	91	40	84	40	40	108	81	105	117	129	162	158	137	180	211	178	181	177	174	2.7793	3.17666	2.71321	2.7221	2.27289
uc007cdw.1	Ano7	anoctamin-7	3217	2	4	2	0	3	3	7	5	2	4	0	0	2	1	0	0	1	3	1	2	5	1	15	14	3	1	5	5	6	5	0	1	2	1	2	1	1	17	15	29	2	0.0760478	0.141459	0.0540514	0	0.112215
uc007cdx.1	Hdlbp	vigilin	6215	1634	2048	2301	2448	2121	2785	3104	1857	2492	2958	960	1421	1299	2322	235	2885	2291	2851	2689	3004	3066	678	2544	898	1389	974	767	1668	1306	1401	1796	1944	2242	2578	2630	2256	2731	2494	2555	2216	2905	32.1602	37.4895	32.1887	35.2859	41.0657
uc007cdy.1	Hdlbp	vigilin	6238	1631	2029	2277	2411	2109	2767	3048	1839	2476	2922	946	1402	1294	2318	234	2848	2245	2818	2646	2979	3014	667	2520	891	1387	968	770	1633	1300	1367	1766	1925	2217	2519	2589	2222	2662	2457	2510	2193	2848	31.9828	37.0048	31.7355	34.6245	40.6828
uc007cdz.1	Hdlbp	vigilin	2172	385	471	686	698	605	698	863	504	700	777	257	391	345	601	67	791	661	791	755	832	854	173	733	232	400	268	222	450	383	412	495	593	652	771	712	640	842	696	744	631	842	21.6825	24.6707	27.4595	28.789	33.5177
uc007cea.2	2013-09-02	septin-2 a	3222	673	934	996	1044	821	1465	1466	850	1133	1377	496	688	539	1169	133	1398	1133	1604	1672	1784	1756	287	853	468	689	650	349	848	798	999	1336	1430	1729	1850	1954	1799	2533	1648	1637	1302	1991	25.5504	32.9794	26.8758	29.0273	30.6617
uc007ceb.2	Farp2	FERM, RhoGEF and pleckstrin domain-containing	2822	22	33	41	30	21	51	76	12	36	66	20	11	17	42	2	40	46	51	31	37	43	8	64	22	49	17	19	76	74	54	53	67	73	85	79	88	82	76	120	123	90	0.953616	1.33039	1.26315	0.952347	0.89545
uc007cec.2	Farp2	FERM, RhoGEF and pleckstrin domain-containing	3912	39	43	48	36	30	51	70	26	48	74	27	24	21	45	5	47	48	69	54	54	57	6	54	24	39	22	24	90	84	62	62	84	83	103	120	107	117	95	140	152	127	1.21948	1.25052	1.06677	0.824394	0.922787
uc007ced.1	Stk25	serine/threonine-protein kinase 25	3254	194	270	279	277	201	368	341	258	271	368	140	169	125	281	26	291	247	368	361	393	362	78	225	84	152	115	99	236	223	255	326	357	434	397	503	500	632	452	491	394	517	7.29276	9.43989	7.45444	7.62594	7.43289
uc007cee.1	Bok	bcl-2-related ovarian killer protein	1432	126	158	117	111	39	108	209	71	157	175	43	23	56	115	2	31	69	81	60	83	73	6	146	88	128	26	70	89	100	73	56	74	91	131	102	91	115	194	184	391	121	10.763	12.5526	7.10348	6.94402	3.27718
uc007cef.1	Thap4	THAP domain-containing protein 4	2160	49	56	62	90	63	65	94	73	74	98	36	59	42	61	6	70	63	63	67	69	70	29	72	25	69	21	29	61	56	66	56	53	75	62	74	92	80	104	96	127	98	2.77492	2.94955	2.49555	3.73267	3.50967
uc007ceg.1	Thap4	Mus musculus adult male small intestine cDNA, RIKEN full-length enriched library, clone:2010103E12 product:CGI-36 PROTEIN homolog [Homo sapiens], full insert sequence.	2069	48	55	60	88	63	63	93	71	73	97	36	59	41	61	6	70	63	61	66	68	68	28	71	25	69	21	28	58	53	60	53	51	72	60	71	89	76	99	91	121	95	2.83784	3.02429	2.52127	3.81025	3.66403
uc007ceh.1	Thap4	THAP domain-containing protein 4	2189	46	49	55	75	52	58	86	63	69	90	34	52	36	54	6	61	58	50	60	63	64	24	71	20	62	18	29	60	47	55	47	40	60	54	63	81	63	91	81	109	81	2.57051	2.54666	2.18447	3.06935	2.85849
uc007cei.1	AK143968	Mus musculus adult male kidney cDNA, RIKEN full-length enriched library, clone:F530008M22 product:hypothetical protein, full insert sequence.	982	19	26	29	38	29	34	43	34	41	42	19	26	17	25	3	34	30	30	29	30	32	11	46	8	35	12	10	23	19	27	19	18	34	27	30	43	24	43	33	50	33	2.36674	3.01219	2.56753	3.4666	3.55358
uc007cej.1	Atg4b	cysteine protease ATG4B	2964	57	90	87	98	70	100	103	71	80	110	35	48	45	85	13	84	80	117	117	115	83	25	82	20	70	42	40	102	88	101	97	125	161	150	167	168	174	166	174	202	155	2.35236	3.4545	2.55193	2.96196	2.84184
uc007cek.2	Dtymk	thymidylate kinase isoform 1	1003	47	60	43	78	34	91	103	58	83	89	33	31	37	91	9	97	69	93	63	108	83	16	36	15	23	29	14	51	58	48	70	71	80	93	101	86	134	88	68	58	90	5.73198	6.80567	3.72731	6.96666	4.07903
uc007cel.1	Dtymk	Mus musculus adult male tongue cDNA, RIKEN full-length enriched library, clone:2310008C05 product:thymidylate kinase, full insert sequence.	679	8	7	8	8	10	12	8	5	9	11	4	6	6	9	0	15	10	7	10	15	12	0	11	4	4	4	4	11	7	12	11	14	12	7	11	15	22	23	13	9	17	1.44121	1.17287	1.02435	1.05548	1.77219
uc007cem.2	Dtymk	thymidylate kinase isoform 2	653	38	46	34	44	24	68	91	46	56	63	28	28	29	70	7	75	49	65	45	86	74	11	31	12	25	24	11	22	35	19	37	42	54	57	72	49	73	54	39	38	67	7.11833	8.0143	4.52683	6.0363	4.4226
uc007cen.1	Ing5	inhibitor of growth protein 5	4538	124	149	162	130	114	153	180	111	151	181	51	61	51	94	15	128	106	121	127	161	127	35	123	68	65	43	44	88	66	67	95	99	112	132	130	128	142	134	124	131	138	3.34245	3.73545	3.10369	2.56631	3.02287
uc007ceo.2	D2hgdh	D-2-hydroxyglutarate dehydrogenase,	3285	11	20	10	19	12	17	19	8	28	31	7	8	13	25	1	20	16	42	29	37	17	5	12	17	6	5	8	22	29	23	43	31	27	37	39	44	61	51	29	38	53	0.409605	0.692653	0.264663	0.518143	0.439567
uc007cep.2	D2hgdh	D-2-hydroxyglutarate dehydrogenase,	3058	10	19	6	11	10	13	14	5	25	29	6	6	8	23	0	16	14	37	21	32	16	4	13	16	5	3	7	24	25	21	43	31	26	35	38	43	52	50	24	35	54	0.400009	0.706866	0.170585	0.322245	0.393497
uc007ceq.2	D2hgdh	D-2-hydroxyglutarate dehydrogenase,	3058	10	8	16	16	13	22	24	9	14	33	5	14	7	8	0	26	20	30	21	25	31	7	22	7	10	7	7	11	11	13	28	17	17	21	26	23	25	23	19	22	26	0.400009	0.297628	0.454895	0.46872	0.511546
uc007cer.2	D2hgdh	D-2-hydroxyglutarate dehydrogenase,	3041	10	8	16	16	13	22	24	9	14	33	5	14	7	8	0	26	20	29	21	25	31	7	22	7	10	7	7	11	11	13	28	17	17	21	26	23	25	23	19	22	26	0.402246	0.299291	0.457438	0.47134	0.514406
uc007ces.1	Gal3st2	galactose-3-O-sulfotransferase 2	2846	0	0	0	0	0	0	0	0	0	2	0	0	0	0	0	0	0	1	0	0	0	0	0	0	0	0	0	0	0	0	0	0	0	1	0	0	1	0	0	0	0	0	0	0	0	0
uc007cet.1	Gm6086	galactose-3-O-sulfotransferase 2-like	4059	0	0	0	0	0	0	0	0	0	0	2	1	0	1	1	1	1	1	1	0	1	0	2	0	2	0	0	1	0	1	1	0	0	1	1	2	0	0	1	0	0	0	0	0	0	0
uc007ceu.1	Neu4	sialidase-4	4507	1	1	1	2	2	0	1	3	1	1	1	3	0	0	0	1	2	3	0	2	0	1	1	0	1	1	0	3	3	1	0	1	7	3	4	4	3	2	1	1	2	0.0271406	0.0252426	0.0192904	0.0397533	0.0533976
uc007cev.1	Pdcd1	programmed cell death protein 1 precursor	1930	5	2	4	1	2	7	2	5	9	0	1	1	1	9	0	2	5	2	2	10	11	0	1	1	3	2	0	4	2	3	4	4	1	3	4	5	6	6	1	3	2	0.316899	0.117894	0.18019	0.0464166	0.124696
uc007cew.1	AK015347	Mus musculus adult male testis cDNA, RIKEN full-length enriched library, clone:4930440C22 product:unclassifiable, full insert sequence.	1565	0	0	0	0	0	0	0	0	0	0	0	0	0	0	0	0	0	1	0	0	0	0	0	0	0	0	0	1	0	0	2	0	0	0	0	1	0	0	0	0	1	0	0	0	0	0
uc007cex.2	Fam174a	membrane protein FAM174A precursor	3460	60	85	98	82	73	138	110	92	104	152	43	41	39	82	11	124	64	120	118	149	139	17	46	26	37	37	21	41	48	57	85	73	95	114	115	126	159	113	117	80	142	2.12121	2.79488	2.46251	2.12309	2.53879
uc007cey.2	Fam174a	membrane protein FAM174A precursor	2107	83	122	139	131	115	201	170	130	150	203	66	70	65	124	17	183	115	191	157	216	192	25	73	42	63	57	30	59	66	83	126	114	158	162	196	160	228	155	148	125	191	4.8186	6.58743	5.7356	5.56978	6.56769
uc007cfa.1	St8sia4	CMP-N-acetylneuraminate-poly-alpha-2,	1394	56	37	57	73	37	143	146	144	105	137	44	44	52	63	8	79	91	158	114	119	181	51	39	27	18	36	6	49	38	60	107	104	108	98	140	138	129	90	93	57	111	4.91397	3.01967	3.55501	4.69128	3.19388
uc007cfb.1	ST8SiaIV	SubName: Full=Putative uncharacterized protein;	3128	46	31	63	53	32	129	120	106	81	115	35	29	36	52	7	94	69	132	74	97	163	32	48	15	17	27	4	38	26	63	76	85	94	80	118	103	109	76	64	34	74	1.79887	1.1275	1.75106	1.51789	1.23101
uc007cfc.1	Slco4c1	solute carrier organic anion transporter family	2394	6	10	14	19	10	10	21	16	9	16	3	8	23	5	1	11	6	3	5	5	14	4	21	17	41	4	12	21	25	4	7	2	3	17	11	19	1	37	29	65	7	0.306574	0.475222	0.508431	0.710985	0.502638
uc007cfd.1	AK035520	Mus musculus adult male urinary bladder cDNA, RIKEN full-length enriched library, clone:9530060I07 product:unclassifiable, full insert sequence.	3845	8	2	6	11	8	2	10	9	10	8	5	2	9	4	0	4	2	1	3	2	5	3	1	1	2	4	0	0	2	2	1	1	2	1	3	2	2	1	3	6	2	0.254508	0.0591772	0.13567	0.256287	0.250365
uc007cfe.1	Slco6b1	solute carrier organic anion transporter family,	2475	0	1	0	0	0	0	1	0	0	0	0	0	0	0	0	0	0	0	0	0	0	0	0	0	0	0	0	0	0	0	0	0	0	0	0	0	0	0	0	0	1	0	0.0459669	0	0	0
uc007cff.1	Slco6c1	solute carrier organic anion transporter family,	2433	0	0	0	0	0	0	0	0	0	1	0	0	0	0	0	0	0	0	0	0	0	0	0	0	0	0	0	1	0	0	0	1	0	0	1	1	0	0	0	1	0	0	0	0	0	0
uc007cfg.2	D1Ertd622e	hypothetical protein LOC52392	3496	187	160	272	185	152	373	226	181	303	227	115	112	97	133	14	249	144	159	167	176	220	33	81	34	46	68	23	46	55	60	88	72	99	110	140	133	123	94	101	70	127	6.54301	5.20678	6.76434	4.74058	5.2318
uc007cfh.2	D1Ertd622e	hypothetical protein LOC52392	2738	170	148	263	173	147	355	213	170	289	218	110	111	87	126	11	242	138	152	158	164	216	29	82	31	45	63	22	45	45	56	82	66	97	111	129	121	111	90	100	65	112	7.59492	6.14963	8.35123	5.66036	6.46046
uc007cfi.2	Ppip5k2	SubName: Full=Putative uncharacterized protein;	2473	78	87	92	83	68	157	108	77	108	149	63	55	37	89	11	128	77	159	140	151	176	19	128	46	73	66	40	80	68	64	88	102	112	121	119	122	143	125	120	120	123	3.85814	4.00236	3.23439	3.00666	3.30875
uc007cfk.2	Ppip5k2	inositol hexakisphosphate and	5565	183	186	219	193	131	371	301	177	282	354	132	148	97	238	21	326	239	377	343	378	410	57	314	110	173	155	94	180	169	160	205	246	267	303	286	305	379	284	336	315	328	4.02248	3.80249	3.42143	3.10687	2.8326
uc007cfl.1	Ppip5k2	inositol hexakisphosphate and	3715	120	115	144	126	78	240	211	113	196	236	84	102	65	162	11	221	173	240	220	248	264	42	220	72	114	102	60	118	118	119	141	164	173	201	191	210	265	188	238	215	228	3.95121	3.52176	3.37002	3.03838	2.52648
uc007cfm.1	Gin1	RecName: Full=Gypsy retrotransposon integrase-like protein 1; Short=GIN-1; AltName: Full=Zinc finger H2C2 domain-containing protein;	1037	4	13	7	8	6	14	14	7	7	11	1	6	3	8	1	11	10	12	9	13	12	2	10	10	4	4	1	8	3	7	7	8	16	7	10	11	22	10	18	9	11	0.471834	1.42622	0.586878	0.691102	0.696228
uc007cfn.1	Gin1	gypsy retrotransposon integrase-like protein 1	2041	15	23	27	11	15	20	31	19	28	25	7	12	9	13	0	22	20	31	26	26	17	5	24	14	13	9	5	13	13	18	19	14	30	20	23	40	45	30	26	29	22	0.898992	1.28205	1.15014	0.482815	0.884357
uc007cfo.1	Pam	peptidyl-glycine alpha-amidating monooxygenase	4103	396	409	579	600	393	762	917	542	547	820	335	418	282	608	133	783	596	859	887	687	967	259	368	154	209	267	121	622	495	547	876	902	930	879	1067	1022	1462	1114	949	665	1324	11.806	11.3408	12.2689	13.1003	11.5258
uc007cfp.1	Pam	peptidyl-glycine alpha-amidating monooxygenase	4106	396	409	579	600	393	762	917	543	547	820	335	418	282	608	133	783	596	859	887	687	967	259	368	154	209	267	121	622	495	547	876	902	930	879	1067	1022	1462	1114	949	665	1324	11.7973	11.3325	12.2599	13.0907	11.5174
uc007cfq.1	Pam	peptidyl-glycine alpha-amidating monooxygenase	1576	162	148	225	243	151	299	417	201	214	324	132	168	114	223	39	321	208	336	310	261	375	94	148	59	83	99	61	274	222	247	390	383	413	372	463	459	632	467	432	269	608	12.5738	10.6838	12.4124	13.8128	11.5292
uc007cfr.1	Pam	Mus musculus 7 days embryo whole body cDNA, RIKEN full-length enriched library, clone:C430006I19 product:peptidylglycine alpha-amidating monooxygenase, full insert sequence.	1850	64	58	68	92	55	100	122	77	60	90	50	49	39	64	9	95	74	91	113	81	123	25	53	16	13	38	11	68	68	58	120	105	91	109	124	102	152	125	114	69	160	4.23171	3.56679	3.1957	4.45499	3.57742
uc007cfs.1	AK021003	Mus musculus adult male corpora quadrigemina cDNA, RIKEN full-length enriched library, clone:B230216N24 product:unclassifiable, full insert sequence.	1140	19	21	18	21	21	27	32	21	27	28	12	11	13	25	3	32	4	17	16	16	18	3	8	1	7	7	1	9	7	11	5	8	6	10	8	8	12	13	8	7	12	2.03871	2.09573	1.37276	1.65023	2.21663
uc007cft.1	AK007349	Mus musculus 10 day old male pancreas cDNA, RIKEN full-length enriched library, clone:1810006J02 product:unclassifiable, full insert sequence.	1687	1	5	5	1	4	2	5	2	6	3	0	4	2	0	0	2	0	1	2	3	3	0	0	0	1	1	2	3	0	5	3	1	2	2	5	1	1	2	1	0	4	0.0725091	0.337191	0.257681	0.0531026	0.285315
uc007cfu.2	Slco6d1	solute carrier organic anion transporter family,	2328	0	0	0	0	0	0	0	0	0	0	0	0	0	0	0	0	0	0	0	0	0	0	0	0	0	0	0	0	0	1	0	0	1	0	0	0	0	0	0	0	0	0	0	0	0	0
uc007cfv.2	Slco6d1	solute carrier organic anion transporter family,	2195	0	0	0	0	0	0	0	0	0	0	0	0	0	0	0	0	0	0	0	0	0	0	0	0	0	0	0	0	0	1	0	0	1	0	0	0	0	0	0	0	0	0	0	0	0	0
uc007cfw.2	Slco6d1	Mus musculus adult male testis cDNA, RIKEN full-length enriched library, clone:4921511I05 product:solute carrier organic anion transporter family, member 6d1, full insert sequence.	2840	0	0	0	0	0	0	0	0	0	0	0	0	0	0	0	0	0	0	0	0	0	0	0	0	0	0	0	0	0	1	0	0	1	0	0	1	0	1	0	0	0	0	0	0	0	0
uc007cfx.1	AK144617	Mus musculus lung RCB-0558 LLC cDNA, RIKEN full-length enriched library, clone:G730010K09 product:unclassifiable, full insert sequence.	1155	1	1	0	1	1	0	1	0	1	2	1	0	1	3	0	0	0	1	2	1	0	0	0	0	0	0	0	0	2	0	0	0	0	0	0	0	2	1	1	0	3	0.105907	0.0985006	0	0.077562	0.104183
uc007cfy.1	Cntnap5b	contactin associated protein-like 5B	5120	1	0	0	0	0	0	0	0	0	0	0	0	1	0	0	0	0	1	0	0	0	0	0	0	0	1	0	0	4	0	1	0	1	1	0	0	1	0	1	1	0	0.0238912	0	0	0	0
uc007cfz.1	Cntnap5b	contactin associated protein-like 5B	4007	1	0	0	0	0	0	0	0	0	0	0	0	0	0	0	0	0	0	0	0	0	0	0	0	0	1	0	0	3	0	1	0	1	1	0	0	1	0	1	0	0	0.0305273	0	0	0	0
uc007cga.1	Gm5057	SubName: Full=Putative uncharacterized protein Gm5057;	2696	0	0	0	0	1	0	0	1	0	0	0	0	0	0	0	0	0	0	0	0	0	0	0	0	0	0	0	0	0	0	0	0	0	1	0	0	0	0	0	0	0	0	0	0	0	0.0446333
uc007cgb.1	AK076805	Mus musculus adult male testis cDNA, RIKEN full-length enriched library, clone:4930472L09 product:unclassifiable, full insert sequence.	789	0	0	0	0	0	0	0	0	0	0	0	0	0	0	0	0	0	0	0	0	0	0	0	0	0	0	0	0	0	0	0	3	0	0	0	0	0	0	0	0	0	0	0	0	0	0
uc007cgc.1	Cdh20	cadherin-20 precursor	3722	1	1	1	1	1	0	0	0	0	0	0	0	0	1	0	2	0	1	0	0	1	0	1	0	0	0	0	1	1	0	2	1	2	0	5	3	4	0	0	3	2	0.0328648	0.0305664	0.0233589	0.0240688	0.0323298
uc007cge.1	AK039635	Mus musculus adult male spinal cord cDNA, RIKEN full-length enriched library, clone:A330076C18 product:unclassifiable, full insert sequence.	1285	2	4	1	9	0	8	12	1	7	9	1	3	0	7	1	0	5	5	10	3	1	1	16	11	25	5	8	14	7	2	6	7	5	6	9	12	7	26	15	31	3	0.190386	0.354142	0.0676589	0.627437	0
uc007cgf.2	Pign	GPI ethanolamine phosphate transferase 1	4059	197	219	270	267	140	339	322	189	258	305	118	139	118	253	24	298	246	237	276	357	303	50	218	72	136	118	72	160	149	151	174	180	251	269	282	276	300	299	280	268	301	5.93683	6.13827	5.78326	5.89282	4.15038
uc007cgg.2	Pig-n	Mus musculus Pig-n mRNA for phosphatidylinositolglycan class N, complete cds.	2564	78	92	108	95	61	148	148	78	108	119	50	59	47	110	12	139	94	105	116	139	124	18	67	36	58	40	31	63	43	53	77	77	103	85	103	108	116	97	100	97	123	3.72121	4.08217	3.66213	3.31922	2.8628
uc007cgh.2	Pign	GPI ethanolamine phosphate transferase 1	1359	76	92	102	94	62	144	147	72	109	118	51	62	50	111	12	141	90	103	115	138	127	16	66	27	61	42	30	65	41	52	72	79	100	87	107	107	115	103	105	99	124	6.84072	7.70175	6.52543	6.1964	5.48974
uc007cgi.2	2310035C23Rik	SubName: Full=Putative uncharacterized protein;	950	67	88	93	96	51	105	102	70	88	139	35	39	21	60	5	72	64	73	68	85	95	17	53	25	47	28	23	39	25	32	46	48	62	56	60	68	78	76	77	73	74	8.62698	10.5385	8.51114	9.05271	6.4599
uc007cgj.2	2310035C23Rik	hypothetical protein LOC227446 isoform 1	4436	136	163	199	205	113	256	252	154	197	273	70	81	55	138	14	173	146	184	201	199	197	31	184	93	118	67	63	166	146	156	188	182	254	235	275	309	315	310	289	293	303	3.75021	4.18039	3.90023	4.13993	3.06525
uc007cgk.2	2310035C23Rik	hypothetical protein LOC227446 isoform 1	5406	185	228	275	243	141	360	311	208	253	387	112	108	85	190	15	248	203	256	276	279	269	41	259	143	169	94	83	220	198	213	243	246	326	315	352	407	416	408	368	389	408	4.18604	4.79821	4.42267	4.02681	3.1385
uc007cgl.2	2310035C23Rik	Mus musculus adult male tongue cDNA, RIKEN full-length enriched library, clone:2310035C23 product:hypothetical protein, full insert sequence.	5397	185	228	276	245	142	355	307	211	252	392	115	109	87	191	15	250	203	258	278	280	269	41	259	143	170	95	83	221	197	216	244	249	324	313	353	410	413	406	367	388	410	4.19302	4.80622	4.44616	4.06672	3.16603
uc007cgm.2	2310035C23Rik	hypothetical protein LOC227446 isoform 2	5334	183	228	275	242	139	358	311	207	253	386	112	107	84	189	15	246	203	256	276	277	269	41	259	143	169	93	83	217	197	210	238	242	325	314	351	404	414	407	367	382	404	4.19668	4.86298	4.48237	4.06437	3.13575
uc007cgn.2	2310035C23Rik	hypothetical protein LOC227446 isoform 2	4005	108	126	164	129	74	217	167	126	145	228	73	64	53	116	9	167	128	165	180	169	149	25	182	107	111	62	56	147	141	149	156	149	210	195	229	293	259	255	224	241	262	3.29859	3.57922	3.56016	2.88548	2.22335
uc007cgo.1	RANK	Mus musculus receptor activator of nuclear factor kappa B (RANK) mRNA, complete cds.	1068	20	20	23	19	21	40	27	22	42	27	14	8	11	10	3	37	15	20	18	21	14	1	9	2	2	1	1	13	15	22	15	22	31	33	37	23	25	16	35	11	37	2.29069	2.13049	1.87234	1.59373	2.36607
uc007cgp.1	Tnfrsf11a	tumor necrosis factor receptor superfamily	5022	225	220	253	257	145	514	292	250	484	378	172	140	148	209	18	430	147	190	166	199	200	44	59	20	22	40	14	75	87	110	127	128	179	188	229	192	163	167	194	66	212	5.48042	4.98387	4.37998	4.58445	3.47433
uc007cgq.2	Zcchc2	zinc finger CCHC domain-containing protein 2	6661	413	430	814	595	429	710	557	630	780	482	191	338	516	203	33	346	201	308	295	292	330	147	197	79	121	81	70	176	114	164	173	165	227	231	238	235	246	209	250	198	240	7.58435	7.34429	10.6246	8.00219	7.74992
uc007cgr.2	Zcchc2	zinc finger CCHC domain-containing protein 2	5106	300	281	575	414	326	546	428	458	580	384	141	270	370	151	21	285	156	256	235	238	275	99	156	73	104	70	56	143	89	136	134	135	188	196	193	190	199	169	198	159	187	7.18701	6.26104	9.79073	7.26358	7.68274
uc007cgs.2	Zcchc2	zinc finger CCHC domain-containing protein 2	5185	300	282	576	417	330	549	432	457	581	387	144	272	374	154	20	285	154	262	237	240	277	99	161	73	105	72	58	147	89	138	141	139	192	194	200	189	203	171	200	164	191	7.0775	6.18758	9.65833	7.20474	7.65851
uc007cgt.2	Zcchc2	zinc finger CCHC domain-containing protein 2	5799	387	405	778	566	407	655	534	601	732	450	173	321	504	187	32	324	185	273	270	262	301	141	184	71	108	79	66	162	96	147	158	155	201	207	218	209	226	190	229	178	222	8.1633	7.94553	11.6642	8.74368	8.44541
uc007cgu.2	Phlpp1	PH domain leucine-rich repeat-containing protein	2192	36	51	49	28	18	43	37	39	50	45	18	22	19	28	1	18	32	43	28	35	44	11	41	11	31	18	12	29	26	29	22	33	35	49	50	42	41	52	50	46	62	2.00895	2.64698	1.9435	1.14432	0.988123
uc007cgv.2	Phlpp1	PH domain leucine-rich repeat-containing protein	6104	75	89	110	59	55	131	118	90	103	96	48	48	45	76	3	59	85	105	93	101	100	19	118	50	84	47	47	104	89	92	80	88	110	124	158	139	137	158	141	144	159	1.50298	1.65881	1.56677	0.865902	1.08424
uc007cgw.1	Bcl2	apoptosis regulator Bcl-2 isoform 1	7206	58	80	109	90	39	187	183	63	168	158	35	53	38	80	5	77	108	177	122	145	157	18	120	47	58	61	38	96	70	91	116	134	141	107	143	159	205	156	137	106	156	0.984558	1.26304	1.31511	1.11887	0.651253
uc007cgx.1	AK085305	Mus musculus 0 day neonate kidney cDNA, RIKEN full-length enriched library, clone:D630044D05 product:hypothetical protein, full insert sequence.	1041	2	9	12	3	4	13	15	3	13	6	4	1	1	7	0	4	5	14	8	8	17	1	11	3	4	2	4	9	6	6	8	9	9	5	15	16	10	7	12	10	17	0.23501	0.983587	1.00221	0.258168	0.462369
uc007cgy.2	Kdsr	3-ketodihydrosphingosine reductase precursor	5582	201	227	261	242	186	195	269	234	262	282	47	158	167	117	14	132	149	225	164	185	176	81	162	82	106	74	55	112	118	116	175	169	192	181	175	222	239	243	237	203	231	4.40468	4.62655	4.06517	3.8838	4.00961
uc007cgz.2	Vps4b	vacuolar protein sorting-associated protein 4B	3272	549	565	730	768	625	627	802	784	825	758	241	361	494	350	67	430	336	481	442	475	520	178	470	240	339	186	165	247	241	221	305	332	402	390	470	510	535	497	534	569	518	20.5242	19.6452	19.3971	21.0271	22.9851
uc007cha.1	Serpinb5	serpin B5	2565	361	281	379	272	89	396	683	126	505	545	178	41	212	557	14	30	138	225	105	195	98	0	1218	475	784	150	412	347	355	123	72	126	173	244	228	420	113	687	670	1600	225	17.2158	12.4635	12.8464	9.49976	4.17524
uc007chb.1	Serpinb5	serpin B5	2532	330	258	337	248	78	347	591	114	435	468	164	37	180	499	12	24	115	192	100	165	87	0	960	421	700	136	368	292	293	103	61	101	140	196	197	352	92	553	528	1298	190	15.9426	11.5925	11.5716	8.77443	3.70689
uc007chc.2	Serpinb12	serpin B12	1689	0	1	2	1	0	2	8	0	0	1	0	2	4	1	0	1	0	13	2	11	3	1	145	65	37	4	16	2	2	0	1	1	0	2	2	0	0	33	20	31	3	0	0.0673583	0.102951	0.0530397	0
uc007chd.2	Serpinb12	serpin B12	1261	0	0	1	1	0	0	2	0	0	1	0	0	4	1	0	0	0	4	0	3	3	0	50	19	13	2	3	2	1	0	2	1	0	2	0	0	0	13	7	12	1	0	0	0.0689466	0.0710421	0
uc007che.2	Serpinb12	serpin B12	1619	0	1	2	1	0	2	8	0	0	1	0	2	5	1	0	0	0	13	2	11	3	1	145	63	37	4	16	2	2	0	1	1	0	2	2	0	0	36	19	33	3	0	0.0702706	0.107402	0.055333	0
uc007chf.1	Serpinb13	serpin B13	1607	2	0	1	0	1	0	2	1	3	5	0	0	0	1	0	0	0	0	1	0	0	0	1	1	14	1	3	1	2	1	2	0	0	2	1	8	5	3	2	17	1	0.152238	0	0.0541019	0	0.0748796
uc007chg.2	Serpinb3a	serine peptidase inhibitor, clade B, member 3A	1629	0	4	0	0	0	1	0	0	0	0	0	0	1	0	0	0	0	3	0	3	0	1	53	10	5	1	5	0	1	1	0	0	0	0	1	1	0	3	5	7	0	0	0.279357	0	0	0
uc007chh.1	Serpinb3d	serpin B3	1164	0	0	0	0	0	0	0	0	0	0	0	0	0	0	0	0	0	1	0	1	0	0	1	2	0	0	1	0	0	0	0	0	1	0	1	0	0	0	0	0	0	0	0	0	0	0
uc007chi.1	Serpinb3b	serine (or cysteine) proteinase inhibitor, clade	1632	23	30	11	9	3	15	65	1	10	35	3	0	25	23	0	1	1	10	3	12	7	0	101	42	42	4	9	0	7	4	1	2	4	6	6	4	0	31	18	45	4	1.72391	2.09133	0.586004	0.49403	0.221198
uc007chk.2	Serpinb3c	serine (or cysteine) proteinase inhibitor, clade	1659	2	1	0	0	0	1	1	0	0	1	1	0	1	1	0	1	0	1	0	2	0	0	7	4	1	0	1	0	0	0	0	0	1	1	0	0	0	2	2	3	0	0.147466	0.0685764	0	0	0
uc007chl.1	Serpinb11	serpin B11	1699	19	13	5	11	6	13	29	1	22	40	13	1	11	22	0	1	3	4	2	1	1	0	64	34	70	5	27	23	34	5	3	0	0	26	6	29	12	19	25	77	11	1.36794	0.870504	0.255861	0.580003	0.424949
uc007chm.2	Serpinb7	serpin B7	1887	4	4	3	2	2	3	9	1	6	2	2	1	2	3	0	0	0	0	0	0	1	0	42	24	13	3	5	4	4	3	4	2	1	3	4	4	0	30	20	44	8	0.259296	0.241162	0.138222	0.0949487	0.127537
uc007chn.2	Serpinb2	plasminogen activator inhibitor 2, macrophage	1972	2333	1969	2439	3611	2709	1295	2347	4955	3331	2272	1387	1953	2769	1388	337	350	33	26	9	42	479	508	132	104	63	11	29	27	42	21	13	10	37	86	86	39	22	82	68	122	105	144.716	113.595	107.531	164.041	165.303
uc007chp.2	Serpinb2	plasminogen activator inhibitor 2, macrophage	1991	2307	1935	2419	3567	2672	1281	2329	4860	3268	2248	1366	1918	2712	1368	335	344	33	25	8	41	472	501	130	100	59	11	28	25	38	18	12	10	29	82	75	37	22	76	66	110	92	141.737	110.568	105.631	160.496	161.49
uc007chr.2	Serpinb8	serpin B8 isoform 2	1231	102	52	125	79	51	107	111	93	157	156	50	39	47	75	4	52	37	78	67	64	64	13	183	74	63	21	43	52	67	25	45	50	52	73	92	71	48	130	120	204	112	10.1356	4.8058	8.82836	5.7491	4.9853
uc007chs.2	Serpinb8	serpin B8 isoform 1	3075	270	146	276	210	111	287	304	185	353	372	137	106	104	181	13	169	128	225	178	187	148	25	401	189	168	59	93	105	120	58	98	95	101	147	174	146	111	264	251	376	217	10.7405	5.40168	7.80355	6.11794	4.34367
uc007cht.2	Serpinb8	serpin B8 isoform 1	3070	270	146	276	210	111	287	304	185	353	371	137	106	104	181	13	169	128	225	178	187	148	25	401	189	168	59	93	105	119	58	98	95	101	147	174	146	111	264	251	375	217	10.758	5.41047	7.81626	6.1279	4.35075
uc007chu.1	AK085943	Mus musculus 16 days embryo head cDNA, RIKEN full-length enriched library, clone:C130014C08 product:unclassifiable, full insert sequence.	2219	1	2	2	2	0	2	3	0	3	2	0	0	0	1	0	1	0	1	0	0	2	0	1	0	0	0	0	0	0	0	0	1	1	0	0	1	1	1	2	1	0	0.0551252	0.10254	0.0783612	0.0807428	0
uc007chv.1	Cdh7	cadherin-7 precursor	1724	0	1	0	0	0	0	0	0	0	0	0	1	0	0	0	0	1	0	0	0	0	0	0	0	0	0	0	0	0	0	0	1	0	0	0	0	0	0	0	1	1	0	0.0659908	0	0	0
uc007chw.1	Cdh7	cadherin-7 precursor	3447	1	0	0	0	0	0	0	1	0	0	0	0	0	0	0	1	1	0	0	0	0	0	0	0	0	0	0	0	1	0	0	0	1	0	0	0	0	0	0	2	1	0.0354868	0	0	0	0
uc007chx.1	Cdh19	cadherin-19	3054	12	13	13	11	14	8	23	3	23	16	13	2	8	22	0	4	11	31	17	43	43	2	17	11	4	7	3	16	8	28	26	19	19	9	34	31	75	21	26	14	24	0.48064	0.484278	0.370086	0.322667	0.551618
uc007chy.1	Dsel	dermatan-sulfate epimerase-like protein	5763	144	242	246	266	124	557	555	207	275	572	110	184	80	361	37	501	555	588	847	742	606	172	515	200	332	337	144	395	286	385	523	542	675	789	716	714	1061	696	632	506	873	3.05648	4.77736	3.7112	4.13489	2.58912
uc007chz.1	AK043174	Mus musculus 7 days neonate cerebellum cDNA, RIKEN full-length enriched library, clone:A730064B11 product:weakly similar to TUBULIN, BETA 2 (TUBULIN BETA-2 CHAIN) (FRAGMENT) [Mus musculus], full insert sequence.	1342	0	0	0	0	0	0	0	0	0	0	0	0	0	0	0	0	0	0	0	0	0	0	0	0	0	0	0	0	0	1	0	0	0	0	0	1	0	0	0	0	0	0	0	0	0	0
uc007cia.1	Cntnap5a	contactin-associated protein like 5-1 precursor	3915	0	0	0	0	1	0	0	0	0	0	0	1	0	0	0	0	2	0	0	1	0	0	0	0	0	1	0	0	1	0	1	1	0	1	0	0	2	2	0	0	0	0	0	0	0	0.030736
uc007cib.1	Tsn	translin	3039	226	282	277	297	203	413	435	264	333	463	173	181	147	357	30	445	307	409	349	441	435	62	249	97	127	132	90	218	191	226	273	328	355	363	378	364	483	388	406	331	399	9.09673	10.557	7.9246	8.75501	8.03794
uc007cic.2	Mki67ip	MKI67 FHA domain-interacting nucleolar	1894	173	255	234	201	192	187	214	137	177	197	67	77	63	135	8	154	76	107	111	156	156	25	99	41	69	43	38	102	70	72	96	108	137	152	129	169	209	125	146	179	149	11.1731	15.3173	10.7415	9.50708	12.1983
uc007cid.1	Clasp1	Mus musculus partial mRNA for CLIP-associating protein CLASP1.	2141	116	71	109	130	77	108	155	93	156	131	38	75	98	67	12	105	55	86	86	104	80	33	126	36	75	40	35	137	114	110	92	112	119	138	129	154	162	183	189	208	163	6.62749	3.77279	4.42627	5.43948	4.32766
uc007cie.1	Clasp1	CLIP-associating protein 1 isoform 2	4228	134	85	133	159	99	137	190	108	186	161	45	91	119	89	14	129	73	113	114	129	105	37	172	46	103	45	52	160	146	123	111	126	152	177	157	197	198	228	232	253	201	3.87684	2.2872	2.73492	3.36894	2.8176
uc007cif.1	Clasp1	CLIP-associating protein 1 isoform 1	7827	343	220	374	404	254	373	573	310	544	438	122	245	354	262	42	380	250	312	336	308	259	112	446	161	298	121	176	415	324	277	267	288	327	416	372	443	436	486	535	629	407	5.36051	3.19778	4.15436	4.62399	3.90497
uc007cih.2	2900060B14Rik	Mus musculus adult male hippocampus cDNA, RIKEN full-length enriched library, clone:2900042K03 product:unclassifiable, full insert sequence.	597	864	804	1080	1267	747	766	578	780	684	806	340	440	576	440	48	464	541	628	571	794	778	424	302	184	381	474	216	713	604	745	1098	1112	993	1217	1478	2129	1203	1874	1542	1831	1201	177.03	153.215	157.282	190.122	150.566
uc007cii.2	Clasp1	CLIP-associating protein 1 isoform 2	7623	339	221	370	402	252	371	569	310	538	432	124	244	351	259	41	378	249	309	334	303	255	112	443	160	297	121	177	412	322	271	266	287	328	414	372	443	430	483	537	632	403	5.43978	3.29828	4.21992	4.72423	3.9779
uc007cij.2	Clasp1	CLIP-associating protein 1 isoform 3	7599	339	220	371	403	252	371	570	309	538	433	122	244	351	259	41	378	249	309	334	303	255	112	444	160	297	121	176	412	321	271	267	286	327	414	372	442	431	482	535	628	403	5.45696	3.29372	4.24469	4.75094	3.99046
uc007cik.1	Crtr-1	Mus musculus transcription repressor CRTR-1 (Crtr-1) mRNA, complete cds.	478	1	0	0	1	0	0	1	0	0	0	0	0	1	0	0	0	0	0	0	0	0	0	0	0	0	0	0	0	0	0	0	1	1	0	0	0	0	2	0	1	0	0.255906	0	0	0.187414	0
uc007cil.1	Tcfcp2l1	transcription factor CP2-like protein 1	9270	11	8	8	8	15	10	18	6	11	14	9	11	12	9	1	5	3	5	6	6	3	6	4	7	18	4	8	14	8	5	11	7	4	7	7	5	8	11	12	13	5	0.145151	0.0981818	0.0750306	0.077311	0.194711
uc007cim.1	Gli2	GLI-Kruppel family member GLI2	6708	22	13	18	21	12	25	67	14	19	59	12	19	7	23	3	25	106	103	102	83	67	14	127	44	88	40	58	174	114	109	109	101	106	116	104	160	112	197	188	178	143	0.401178	0.220481	0.233296	0.280451	0.215262
uc007cin.1	Gli2	SubName: Full=GLI-Kruppel family member; Flags: Fragment;	1551	7	3	5	5	5	5	19	0	5	12	2	2	2	5	1	6	19	19	19	19	18	4	28	9	11	7	11	31	23	16	22	22	25	32	23	30	24	45	34	35	43	0.55207	0.220055	0.280276	0.288795	0.387916
uc007cio.1	Gli2	Mus musculus partial mRNA for GLI-Kruppel family member (Gli2 gene), delta 3-5 splice form.	1219	6	3	3	3	3	4	16	1	4	11	2	1	2	4	1	3	14	17	13	13	12	4	20	7	10	7	9	26	18	14	20	16	22	23	16	26	18	43	30	30	39	0.602081	0.279987	0.213966	0.22047	0.29614
uc007cip.1	Gli2	SubName: Full=GLI-Kruppel family member; Flags: Fragment;	1268	6	3	3	4	3	4	16	1	4	11	2	1	2	4	1	3	15	18	16	14	12	4	20	8	10	7	9	26	18	15	20	18	23	26	18	26	18	45	30	30	40	0.578815	0.269168	0.205698	0.2826	0.284696
uc007ciq.1	AK039419	Mus musculus adult male spinal cord cDNA, RIKEN full-length enriched library, clone:A330041K01 product:unclassifiable, full insert sequence.	2701	0	0	0	2	0	0	0	0	1	0	0	0	1	0	0	0	0	0	0	2	3	0	0	0	1	0	0	0	0	1	0	1	0	0	1	1	2	1	1	1	1	0	0	0	0.066334	0
uc007cir.1	Inhbb	inhibin beta B chain precursor	4255	206	209	230	218	170	290	430	268	252	436	122	107	109	198	8	190	311	162	251	191	278	153	296	141	255	121	140	251	184	170	135	130	168	243	253	269	170	391	382	359	238	5.92209	5.58814	4.69955	4.58974	4.8076
uc007cis.2	Ralb	ras-related protein Ral-B precursor	2277	499	564	536	574	406	623	566	542	629	585	286	285	335	471	63	551	286	358	408	464	480	221	222	94	133	137	67	220	220	284	351	382	427	526	507	410	555	379	418	348	430	26.8068	28.1797	20.4659	22.5829	21.4557
uc007cit.1	AK053246	Mus musculus 0 day neonate lung cDNA, RIKEN full-length enriched library, clone:E030050D17 product:unclassifiable, full insert sequence.	604	8	13	13	12	11	14	14	12	13	10	2	4	3	6	1	8	10	5	8	5	14	5	8	2	4	3	3	6	5	9	9	9	10	12	7	9	10	5	13	8	14	1.62017	2.44865	1.87126	1.77982	2.19147
uc007ciu.1	Tmem185b	transmembrane protein 185B	2060	146	161	161	170	128	170	180	131	168	159	49	87	75	99	11	138	102	118	95	118	171	32	97	40	59	50	29	57	47	58	87	85	115	140	140	142	141	106	110	100	132	8.66949	8.89159	6.79496	7.39286	7.47691
uc007civ.1	AK084486	Mus musculus 18 days pregnant adult female placenta and extra embryonic tissue cDNA, RIKEN full-length enriched library, clone:3830432H09 product:unclassifiable, full insert sequence.	2414	2	6	5	4	1	5	1	1	4	5	5	0	1	2	0	1	1	3	4	7	2	1	9	2	4	1	2	1	4	3	1	1	0	2	4	5	9	8	6	10	4	0.101345	0.282771	0.180078	0.148441	0.0498473
uc007ciw.2	Epb4.1l5	band 4.1-like protein 5 isoform 1	6510	16	20	32	23	13	24	46	26	26	36	3	10	14	28	1	7	16	31	28	22	14	2	46	23	38	11	13	30	28	11	18	13	11	25	14	40	20	48	32	50	27	0.30064	0.349518	0.427363	0.316503	0.240293
uc007cix.2	Epb4.1l5	band 4.1-like protein 5 isoform 2	2773	14	18	24	20	10	26	51	14	28	35	2	2	13	28	1	4	11	26	10	15	6	2	68	32	55	13	22	19	23	6	4	6	9	13	14	39	14	41	32	70	20	0.617569	0.738488	0.752471	0.646117	0.43394
uc007ciy.2	Epb4.1l5	band 4.1-like protein 5 isoform 2	2788	14	21	28	24	11	28	52	17	28	37	1	3	16	32	1	4	12	29	11	16	6	2	69	32	56	14	23	24	28	6	4	6	9	14	15	37	15	45	31	72	23	0.614247	0.856934	0.873159	0.771169	0.474765
uc007ciz.1	Ptpn4	tyrosine-protein phosphatase non-receptor type	4706	106	160	193	152	127	282	254	103	229	229	64	66	41	156	5	127	153	293	143	249	170	13	329	120	186	77	93	152	88	100	130	142	159	133	160	198	173	214	164	253	169	2.75525	3.86802	3.56561	2.89349	3.24736
uc007cja.1	Tmem177	transmembrane protein 177	3290	14	19	31	18	10	45	26	24	21	38	9	17	18	28	2	17	32	44	24	40	43	4	41	13	13	15	11	27	19	18	29	29	32	31	45	33	38	41	31	30	61	0.520523	0.65702	0.819208	0.490126	0.365749
uc007cjb.1	Sctr	secretin receptor	1922	1	2	3	6	2	3	3	4	0	7	1	2	3	3	0	10	9	7	12	7	8	1	4	0	0	2	1	7	4	6	3	8	7	4	5	6	15	10	9	2	12	0.0636435	0.118385	0.135705	0.279659	0.125215
uc007cjc.1	Sctr	secretin receptor	1871	1	2	3	6	2	3	3	4	0	7	1	2	3	3	0	10	9	7	12	7	8	1	4	0	0	2	1	7	4	6	3	8	7	4	5	6	15	10	9	2	12	0.0653783	0.121612	0.139404	0.287282	0.128628
uc007cjd.1	Tmem37	voltage-dependent calcium channel gamma-like	1017	28	49	49	66	46	94	71	42	33	73	27	43	18	39	3	75	38	82	92	71	79	24	10	5	4	14	4	28	32	35	59	60	60	55	67	57	96	59	49	23	81	3.36779	5.48146	4.18893	5.81372	5.44272
uc007cje.1	Dbi	acyl-CoA-binding protein isoform 1	593	175	245	275	270	156	250	211	172	198	295	90	104	76	219	19	248	217	304	202	317	245	53	172	116	184	92	78	271	179	241	296	331	328	278	311	478	474	484	459	591	406	36.0987	47.0037	40.3187	40.7887	31.6555
uc007cjf.2	Dbi	acyl-CoA-binding protein isoform 2	587	217	321	366	342	206	391	359	242	300	442	104	161	132	332	26	357	303	446	305	482	380	65	373	149	245	117	98	300	209	283	365	398	414	351	396	580	619	621	581	741	558	45.2199	62.2139	54.209	52.1938	42.2288
uc007cjg.1	3110009E18Rik	hypothetical protein LOC73103 isoform 2	1007	5	6	5	5	6	13	8	6	11	10	1	8	4	5	1	9	7	7	9	11	8	0	6	3	3	1	4	5	5	8	5	7	10	6	16	11	22	13	6	15	11	0.607363	0.677864	0.431687	0.444807	0.71697
uc007cjh.2	3110009E18Rik	hypothetical protein LOC73103 isoform 1	496	5	2	3	4	1	8	5	1	8	6	1	4	2	2	1	5	4	5	5	5	3	0	4	1	2	2	3	3	5	5	5	2	9	4	12	9	16	8	6	10	11	1.23309	0.458743	0.525857	0.722453	0.242604
uc007cji.1	Steap3	metalloreductase STEAP3	2755	160	325	279	287	198	534	322	224	262	396	133	164	78	240	33	431	527	591	647	545	446	84	188	67	122	220	49	360	267	386	605	476	477	471	697	668	741	525	604	344	695	7.10405	13.4209	8.80462	9.33236	8.64814
uc007cjj.1	Steap3	metalloreductase STEAP3	3128	160	324	279	283	197	532	321	223	261	390	132	163	77	236	32	426	524	584	643	541	443	83	187	66	121	221	49	358	263	383	598	470	477	462	694	662	738	522	600	343	688	6.25692	11.7842	7.75471	8.10496	7.57842
uc007cjk.1	C1ql2	complement C1q-like protein 2 precursor	2000	0	0	1	2	2	0	0	1	0	2	0	0	0	1	0	2	0	0	0	1	0	1	1	0	0	0	0	0	1	0	1	0	1	0	0	0	1	0	0	1	1	0	0	0.0434709	0.0895841	0.120331
uc007cjl.1	Marco	macrophage receptor MARCO	1985	8	57	56	26	5	33	95	19	17	39	8	16	37	26	16	82	30	43	57	17	43	35	8	0	3	7	0	5	33	15	18	38	30	99	39	24	29	18	100	8	50	0.492989	3.26689	2.45276	1.17339	0.303102
uc007cjm.2	En1	homeobox protein engrailed-1	2554	41	57	30	39	18	63	67	40	58	71	13	14	19	35	2	50	47	32	35	34	60	10	17	10	8	16	6	34	24	27	40	41	40	51	67	71	68	59	75	28	62	1.96368	2.53907	1.02124	1.36796	0.848068
uc007cjn.1	AK138346	Mus musculus 10 days neonate cortex cDNA, RIKEN full-length enriched library, clone:A830008K02 product:unclassifiable, full insert sequence.	1561	0	0	0	0	0	0	1	0	0	0	0	0	0	0	0	3	0	1	1	1	0	0	0	1	0	0	0	0	0	0	0	0	0	0	0	0	1	0	0	0	0	0	0	0	0	0
uc007cjo.1	Insig2	insulin-induced gene 2 protein isoform 2	2454	84	110	133	115	99	160	209	74	137	202	59	72	83	141	15	147	167	158	216	178	156	47	565	319	537	180	368	284	229	122	157	143	167	220	202	335	252	549	472	787	284	4.18709	5.09963	4.712	4.19812	4.85445
uc007cjp.1	Insig2	insulin-induced gene 2 protein isoform 1	2435	85	112	134	115	99	161	211	73	139	204	60	74	84	143	15	149	167	158	213	175	157	50	549	316	519	175	355	287	225	120	160	147	173	220	205	332	257	544	462	745	286	4.27	5.23287	4.78447	4.23087	4.89233
uc007cjq.1	Insig2	insulin-induced gene 2 protein isoform 2	2452	84	110	133	112	99	159	210	72	135	200	60	72	81	140	15	147	166	156	212	174	154	49	549	313	509	174	352	281	223	119	157	141	166	215	200	324	252	534	459	742	278	4.19051	5.10379	4.71584	4.09193	4.85841
uc007cjr.1	Ccdc93	SubName: Full=Putative uncharacterized protein;	803	9	16	11	16	10	26	26	17	21	37	11	18	7	14	1	28	19	22	18	26	16	3	13	6	4	9	3	25	12	18	36	29	29	39	34	41	37	27	29	22	35	1.37099	2.26686	1.19098	1.78499	1.49852
uc007cjs.1	Ccdc93	SubName: Full=Putative uncharacterized protein;	1446	9	21	14	20	15	36	31	25	23	41	8	23	6	15	1	35	29	29	18	36	27	5	16	9	7	13	3	29	17	27	43	36	45	51	45	57	47	32	44	30	46	0.761346	1.65223	0.841759	1.23906	1.24825
uc007cju.2	Ccdc93	coiled-coil domain-containing protein 93 isoform	7256	139	205	198	251	150	320	346	177	222	364	85	159	94	187	22	304	249	343	375	338	325	65	207	89	111	160	63	227	188	229	270	288	340	350	335	374	410	294	343	257	377	2.34329	3.21423	2.37244	3.0989	2.48756
uc007cjw.2	Ddx18	ATP-dependent RNA helicase DDX18	2249	17	27	32	31	22	35	34	30	45	50	11	18	21	35	2	34	25	41	28	33	27	3	21	10	16	7	5	17	7	14	16	16	25	29	16	22	23	19	26	28	34	0.924628	1.36583	1.23705	1.23482	1.1771
uc007cjx.2	Dpp10	inactive dipeptidyl peptidase 10	4630	0	0	0	0	0	1	0	0	1	1	0	1	0	0	0	0	1	0	1	0	0	0	0	0	2	1	0	2	1	0	1	1	3	0	1	1	1	1	0	1	0	0	0	0	0	0
uc007cjy.1	AK043935	Mus musculus 10 days neonate cortex cDNA, RIKEN full-length enriched library, clone:A830054G08 product:unclassifiable, full insert sequence.	1443	3	0	0	0	0	0	0	1	0	0	0	0	0	1	0	1	0	0	0	0	1	1	0	0	1	0	0	1	0	0	0	0	0	0	2	1	0	0	0	0	0	0.25431	0	0	0	0
uc007cjz.1	DQ564750	DQ564750	29	0	0	0	0	0	0	0	0	0	0	0	0	0	0	0	0	0	0	0	0	0	0	0	0	0	0	0	0	0	0	0	0	0	0	0	0	0	0	0	0	0	0	0	0	0	0
uc007cka.1	DQ559597	DQ559597	32	0	0	0	0	0	0	0	0	0	0	0	0	0	0	0	0	0	0	0	0	0	0	0	0	0	0	0	0	0	0	0	0	0	0	0	1	0	0	0	0	0	0	0	0	0	0
uc007ckb.1	DQ696253	DQ696253	42	0	0	0	0	0	0	0	0	0	0	0	0	0	0	0	0	0	0	0	0	0	0	0	0	0	0	0	0	0	0	0	0	0	0	0	0	0	0	0	0	0	0	0	0	0	0
uc007ckc.1	DQ726158	DQ726158	34	0	0	0	0	0	0	0	0	0	0	0	0	0	0	0	0	0	0	0	0	0	0	0	0	0	0	0	0	0	0	0	0	0	0	0	0	0	0	0	0	0	0	0	0	0	0
uc007ckd.1	DQ549908	DQ549908	35	0	0	0	0	0	0	0	0	0	0	0	0	0	0	0	0	0	0	0	0	0	0	0	0	0	0	0	0	0	0	0	0	0	0	0	0	0	0	0	0	0	0	0	0	0	0
uc007cke.1	Actr3	actin-related protein 3	2508	851	741	1007	992	609	1079	914	893	1239	950	341	364	570	527	78	719	450	540	517	637	693	165	445	195	278	199	151	266	279	360	450	451	634	696	691	627	704	576	608	510	703	41.5059	33.6133	34.9084	35.4336	29.2192
uc007ckf.1	Actr3	actin-related protein 3	2511	810	716	966	946	596	1046	877	857	1190	910	327	357	549	507	72	692	430	525	492	606	659	162	418	193	266	195	148	251	271	345	434	432	602	670	664	601	678	561	587	490	658	39.459	32.4405	33.4471	33.7501	28.5614
uc007ckg.1	Slc35f5	solute carrier family 35 member F5	2597	100	115	164	155	99	189	218	136	147	215	59	77	73	103	14	175	157	203	242	191	187	36	121	62	62	87	38	146	158	147	208	251	286	289	304	331	449	274	279	227	387	4.71016	5.03787	5.49035	5.34676	4.58714
uc007ckh.2	Gpr39	G-protein coupled receptor 39	2689	3	5	3	4	4	0	7	2	1	5	5	3	4	0	0	5	1	0	3	3	5	0	5	0	0	0	0	4	1	1	0	2	0	2	4	1	4	1	0	1	3	0.13647	0.211544	0.0969971	0.13326	0.178998
uc007cki.1	Lypd1	ly6/PLAUR domain-containing protein 1 precursor	1731	1	4	2	3	4	0	6	2	1	3	3	3	4	0	1	5	1	0	4	3	5	1	4	0	0	0	0	3	1	0	0	2	1	0	2	1	4	0	0	1	3	0.070666	0.262896	0.100453	0.155258	0.278062
uc007ckj.1	Lypd1	ly6/PLAUR domain-containing protein 1 precursor	2044	1	4	2	3	6	0	6	2	2	3	3	3	4	0	1	5	1	1	7	5	7	2	4	0	1	0	0	3	1	0	0	2	2	0	3	2	4	0	0	1	4	0.0598448	0.222638	0.0850702	0.131484	0.353223
uc007ckk.1	Nckap5	Nck-associated protein 5 isoform 2	7074	4	4	7	9	1	7	17	3	8	16	3	4	1	7	0	13	7	15	7	10	8	3	41	13	21	8	17	37	24	23	10	17	12	19	17	24	28	39	32	55	16	0.0691676	0.0643303	0.0860322	0.113975	0.0170104
uc007ckl.1	Nckap5	Nck-associated protein 5 isoform 3	2827	1	3	6	5	1	5	9	2	4	8	2	2	0	4	0	4	4	6	0	5	3	2	16	8	11	4	7	17	14	9	6	7	10	13	8	10	13	21	20	25	11	0.0432695	0.12073	0.184524	0.158444	0.0425651
uc007ckm.1	Nckap5	Nck-associated protein 5 isoform 1	7213	4	4	7	9	1	9	21	2	9	17	2	5	2	7	0	15	8	18	10	10	10	3	49	14	24	10	21	43	28	24	12	20	14	19	18	28	34	43	42	70	21	0.0678347	0.0630906	0.0843743	0.111778	0.0166826
uc007ckn.1	Nckap5	Nck-associated protein 5 isoform 3	2966	1	3	6	5	1	7	13	1	5	9	1	3	1	4	0	6	5	9	3	5	5	2	24	9	14	6	11	23	18	10	8	10	12	13	9	14	19	25	30	40	16	0.0412417	0.115072	0.175877	0.151018	0.0405703
uc007cko.1	AK016413	Mus musculus adult male testis cDNA, RIKEN full-length enriched library, clone:4930599A14 product:unclassifiable, full insert sequence.	387	0	0	0	0	0	0	0	0	0	0	0	0	0	0	0	0	0	0	0	0	0	0	0	0	0	0	0	0	0	1	0	1	0	1	1	0	1	0	0	0	0	0	0	0	0	0
uc007ckp.1	Mgat5	alpha-1,6-mannosylglycoprotein	2258	102	79	119	100	52	116	122	99	162	149	50	49	56	73	10	88	62	85	87	71	105	21	109	35	64	35	29	87	75	72	67	68	80	115	121	114	95	127	133	159	95	5.52566	3.98037	4.58196	3.96741	2.77114
uc007ckq.1	Mgat5	alpha-1,6-mannosylglycoprotein	3026	111	83	134	114	59	127	141	107	172	163	53	52	64	77	12	93	70	99	94	71	119	23	124	40	75	41	35	99	82	70	72	83	100	129	136	131	118	143	151	173	111	4.48706	3.12054	3.85003	3.37495	2.34619
uc007ckr.1	Mgat5	alpha-1,6-mannosylglycoprotein	3104	125	109	159	138	80	155	173	130	198	182	63	68	80	93	12	116	75	114	108	94	144	35	155	56	100	47	40	132	116	94	91	108	133	168	172	167	144	188	197	223	147	4.92602	3.99508	4.45352	3.9828	3.10133
uc007cks.1	Mgat5	alpha-1,6-mannosylglycoprotein	2672	87	85	119	98	61	116	132	104	142	136	47	51	65	69	9	84	55	89	83	71	110	28	123	46	80	37	32	105	95	81	74	93	109	140	131	133	119	163	159	182	117	3.98282	3.61912	3.87203	3.28565	2.74709
uc007ckt.2	AK015544	Mus musculus adult male testis cDNA, RIKEN full-length enriched library, clone:4930471A21 product:unclassifiable, full insert sequence.	3234	155	93	158	123	78	189	218	118	185	220	78	74	69	117	11	148	108	157	129	135	162	40	168	96	149	59	70	82	93	73	71	82	95	103	130	139	113	164	148	159	122	5.86272	3.27163	4.24762	3.40719	2.90224
uc007cku.1	Tmem163	transmembrane protein 163	2663	8	4	11	4	6	14	18	11	25	20	8	8	10	9	0	9	4	6	10	9	11	6	6	4	5	5	2	3	7	8	6	12	15	6	14	13	7	11	15	13	8	0.367474	0.170887	0.359128	0.134561	0.271119
uc007ckv.1	Acmsd	2-amino-3-carboxymuconate-6-semialdehyde	2303	0	0	1	4	0	1	3	0	0	3	2	2	2	0	0	2	3	4	1	1	2	0	1	1	0	1	0	3	0	0	2	2	4	2	1	2	2	3	3	2	1	0	0	0.0377515	0.155596	0
uc007ckw.1	AK013506	Mus musculus adult male hippocampus cDNA, RIKEN full-length enriched library, clone:2900009J06 product:unclassifiable, full insert sequence.	387	0	0	0	1	0	0	0	0	0	0	0	1	0	0	0	1	0	0	1	1	0	0	0	0	0	0	3	0	0	1	1	0	0	0	1	1	1	0	0	3	0	0	0	0	0.231484	0
uc007ckx.1	Ccnt2	SubName: Full=Putative uncharacterized protein;	1040	36	48	55	48	43	72	61	37	60	62	19	30	25	43	5	53	58	70	83	74	73	15	57	31	37	25	21	47	55	50	55	50	94	84	76	96	130	95	87	83	102	4.23425	5.25084	4.59788	4.13465	4.97524
uc007cky.1	Ccnt2	SubName: Full=Putative uncharacterized protein;	4500	83	116	136	132	103	193	146	103	152	158	53	76	56	107	11	127	129	178	190	188	190	33	169	91	93	77	55	114	118	108	127	104	173	140	167	187	229	179	194	165	182	2.25618	2.93269	2.62757	2.6278	2.75425
uc007ckz.1	Ccnt2	cyclin T2	3514	220	215	258	273	211	374	320	208	296	359	109	161	128	233	22	317	258	355	378	376	332	73	290	136	175	152	105	225	219	238	262	278	362	336	391	414	481	367	400	364	371	7.65823	6.96077	6.38331	6.95972	7.22537
uc007cla.1	Ccnt2	SubName: Full=Cyclin T2; SubName: Full=Putative uncharacterized protein;	4511	239	243	323	316	235	444	391	220	337	405	128	172	152	256	26	357	305	427	436	434	398	80	330	167	208	180	124	249	237	257	299	304	402	374	436	442	535	415	441	394	413	6.48086	6.1285	6.22527	6.27546	6.26865
uc007clb.1	Ccnt2	SubName: Full=Putative uncharacterized protein;	4416	237	240	307	312	240	460	418	259	357	416	125	184	148	281	25	376	318	434	428	458	384	77	336	159	194	179	123	253	231	255	287	317	373	366	404	453	499	398	419	365	391	6.56488	6.18305	6.04418	6.32931	6.53975
uc007clc.2	Rab3gap1	rab3 GTPase-activating protein catalytic	4251	191	280	255	307	339	313	313	231	239	329	112	150	131	239	20	281	195	290	289	330	262	38	204	112	135	93	93	236	205	184	272	273	337	336	372	410	494	412	382	426	478	5.49604	7.49355	5.21528	6.46961	9.59595
uc007cld.1	Zranb3	zinc finger Ran-binding domain-containing	4154	13	21	24	10	12	60	35	15	73	53	14	18	21	35	1	33	34	48	36	56	29	9	32	5	22	16	9	18	21	20	20	29	27	56	79	33	47	39	44	33	42	0.382811	0.57514	0.502311	0.215657	0.347611
uc007cle.1	Zranb3	zinc finger Ran-binding domain-containing	5225	15	21	25	11	16	63	42	16	75	55	16	19	22	36	2	35	35	60	38	63	30	9	33	5	24	18	10	20	22	20	23	32	28	56	82	34	51	43	48	34	42	0.351166	0.45725	0.415989	0.188598	0.368479
uc007clf.1	Zranb3	zinc finger Ran-binding domain-containing	4078	13	20	22	8	12	58	36	15	73	51	15	17	21	34	1	33	31	45	34	55	25	8	35	3	22	14	8	18	21	20	19	26	25	55	74	33	48	38	44	30	39	0.389945	0.557961	0.469033	0.175741	0.35409
uc007clg.1	Zranb3	zinc finger Ran-binding domain-containing	1913	2	3	5	1	8	17	15	4	18	14	3	5	8	11	1	7	8	18	9	18	8	4	11	1	7	5	4	12	8	9	6	12	16	24	28	12	20	12	15	13	19	0.127886	0.178413	0.227239	0.0468291	0.503216
uc007clh.1	R3hdm1	R3H domain (binds single-stranded nucleic	3956	46	44	74	77	43	128	121	46	91	93	18	43	40	79	3	69	71	90	104	95	101	23	71	27	56	45	32	94	76	63	89	102	115	114	107	119	126	113	119	97	139	1.42236	1.26537	1.62631	1.74367	1.30795
uc007cli.1	R3hdm1	R3H domain (binds single-stranded nucleic	4000	41	50	47	61	31	101	105	53	97	84	28	46	47	59	5	75	66	93	85	85	89	25	75	25	46	34	26	87	67	67	97	94	113	125	105	116	120	119	112	84	122	1.25381	1.4221	1.02157	1.36616	0.932569
uc007clj.1	R3hdm1	R3H domain (binds single-stranded nucleic	4812	72	74	104	101	57	179	159	90	135	155	44	63	67	106	8	143	131	150	144	129	138	38	111	44	70	61	32	125	107	124	132	137	186	186	178	181	182	158	164	133	186	1.83027	1.74955	1.87904	1.8803	1.42537
uc007clk.1	AK037193	Mus musculus 6 days neonate skin cDNA, RIKEN full-length enriched library, clone:A030008C21 product:unclassifiable, full insert sequence.	1782	12	17	20	20	20	31	35	13	24	30	19	12	8	25	3	16	23	30	19	38	38	6	42	8	14	12	8	11	17	18	17	25	34	33	30	30	34	38	38	29	32	0.823723	1.08533	0.975777	1.00543	1.35052
uc007cll.1	Ubxn4	UBX domain-containing protein 4	4093	500	556	675	713	593	681	778	556	683	792	307	381	330	474	42	596	336	480	489	562	595	111	396	187	260	207	147	310	289	339	420	436	569	541	630	574	818	610	639	585	647	14.9429	15.4545	14.3381	15.6055	17.4338
uc007clm.1	Lct	lactase-phlorizin hydrolase preproprotein	6166	1	1	2	3	2	4	7	1	3	3	3	1	3	2	0	2	2	0	5	3	0	0	0	1	1	0	1	1	0	0	2	1	0	4	3	1	0	1	5	1	2	0.0198383	0.0184509	0.0282004	0.0435862	0.0390306
uc007cln.1	Mcm6	DNA replication licensing factor MCM6	2901	60	153	149	145	62	303	263	103	202	274	80	87	93	210	16	156	121	234	152	300	176	18	129	38	103	34	42	137	130	124	150	217	240	320	281	218	361	199	205	234	250	2.52995	6.00018	4.46547	4.47766	2.57172
uc007clo.1	Mcm6	SubName: Full=Putative uncharacterized protein;	4364	62	167	160	159	69	331	278	112	216	294	83	94	98	233	17	167	131	245	165	323	181	20	134	42	115	34	45	142	137	129	155	223	246	329	295	231	372	205	211	240	256	1.73786	4.35364	3.1876	3.26395	1.90258
uc007clp.2	Dars	aspartyl-tRNA synthetase, cytoplasmic isoform 1	2232	142	223	230	208	174	270	243	148	227	244	88	97	98	218	21	226	161	206	222	285	251	43	136	45	125	71	62	174	152	176	273	297	355	350	381	409	492	369	321	353	407	7.78219	11.3666	8.95905	8.34834	9.38068
uc007clr.2	Dars	aspartyl-tRNA synthetase, cytoplasmic isoform 2	693	44	67	74	60	48	87	89	52	90	84	31	35	38	76	5	86	57	67	84	116	88	14	41	12	46	17	20	39	33	47	84	78	110	100	104	122	151	100	84	112	129	7.76653	10.9992	9.28382	7.7562	8.33465
uc007cls.1	Cxcr4	C-X-C chemokine receptor type 4	1802	132	193	298	208	166	259	384	450	417	366	179	301	396	103	29	212	161	234	182	230	317	280	64	27	50	52	28	62	67	72	119	74	135	179	195	201	173	105	134	80	185	8.96039	12.1849	14.3777	10.3405	11.0849
uc007clt.1	Cxcr4	C-X-C chemokine receptor type 4	1814	133	193	298	208	166	260	385	451	417	367	179	302	396	103	29	212	162	235	182	230	317	280	64	27	50	52	28	62	68	72	119	74	135	179	195	201	173	105	134	81	185	8.96855	12.1043	14.2826	10.272	11.0116
uc007clu.2	Thsd7b	Mus musculus 12 days embryo spinal ganglion cDNA, RIKEN full-length enriched library, clone:D130067I03 product:weakly similar to HYPOTHETICAL PROTEIN DJ1110N13.1 IN CHROMOSOME 7 (FRAGMENT) [Homo sapiens], full insert sequence.	554	0	1	0	1	0	1	1	1	0	0	0	0	0	1	0	0	0	1	0	0	0	0	0	0	0	0	0	0	0	0	0	1	1	1	0	0	3	1	0	2	0	0	0.205358	0	0.161704	0
uc007clv.2	Thsd7b	thrombospondin type-1 domain-containing protein	6253	0	1	1	2	0	1	1	1	0	1	0	0	0	1	0	0	1	2	1	2	0	0	0	0	1	0	0	3	0	1	0	3	2	2	1	0	4	1	1	2	1	0	0.0181942	0.013904	0.0286532	0
uc007clw.1	Thsd7b	thrombospondin type-1 domain-containing protein	3322	0	0	0	1	1	0	0	0	0	3	1	0	0	1	0	0	1	0	1	0	1	1	0	0	0	0	0	0	0	0	1	2	0	0	1	0	0	1	2	0	0	0	0	0	0.0269669	0.0362226
uc007clx.1	Daf2	complement decay-accelerating factor	1324	1	0	2	0	1	1	1	2	0	1	0	0	1	0	0	0	2	0	6	1	2	0	1	0	0	1	0	0	0	0	2	2	1	1	0	1	0	0	2	0	2	0.0923889	0	0.131332	0	0.0908848
uc007cly.1	Cd55	complement decay-accelerating factor,	2526	116	55	153	153	179	140	232	102	102	211	57	79	77	101	20	154	212	362	284	304	178	30	170	51	68	164	30	145	160	140	287	260	222	335	256	305	350	291	264	185	468	5.61736	2.47714	5.26607	5.42612	8.52705
uc007clz.1	Cd55	SubName: Full=CD55 antigen; Flags: Fragment;	1454	18	19	41	34	32	34	51	25	27	54	8	23	20	20	7	43	71	93	76	78	42	11	38	18	9	44	5	44	45	41	89	66	60	86	77	83	93	76	81	50	99	1.51431	1.48665	2.45159	2.09481	2.64829
uc007cma.1	Cd55	complement decay-accelerating factor,	1578	43	24	66	64	62	51	83	40	42	77	25	29	34	41	5	50	94	102	76	92	48	11	59	15	19	54	5	62	49	51	110	101	96	144	90	121	133	103	111	85	195	3.33326	1.73031	3.63635	3.63332	4.72785
uc007cmb.2	Zp3r	zona pellucida sperm-binding protein 3 receptor	2034	0	0	0	0	1	0	0	0	0	0	0	1	0	1	0	0	1	0	0	0	0	0	0	0	0	0	0	1	0	1	1	0	1	0	0	0	0	0	0	0	0	0	0	0	0	0.05916
uc007cmc.1	C4bp	C4b-binding protein precursor	1883	0	0	0	1	0	1	0	0	0	0	0	0	0	0	0	0	0	0	1	0	0	0	0	0	0	0	0	1	0	0	0	0	0	0	0	0	0	0	0	0	0	0	0	0	0.0475752	0
uc007cmd.2	Pfkfb2	Mus musculus adult male testis cDNA, RIKEN full-length enriched library, clone:4933407L07 product:6-phosphofructo-2-kinase/ fructose-2,6-biphosphatase 2, full insert sequence.	1938	30	24	22	37	18	32	49	21	41	63	9	14	15	18	3	33	32	36	37	34	28	4	40	14	29	15	11	41	34	38	42	37	40	45	54	56	57	76	62	79	55	1.89354	1.40889	0.986954	1.71033	1.11763
uc007cme.2	Pfkfb2	6-phosphofructo-2-kinase/fructose-2,	4652	71	80	84	97	50	110	130	61	115	165	39	36	30	62	9	94	101	139	106	125	97	14	108	36	58	51	42	97	77	67	94	92	93	114	106	142	143	138	148	165	136	1.86692	1.95646	1.56988	1.86794	1.29333
uc007cmf.2	Pfkfb2	6-phosphofructo-2-kinase/fructose-2,	3689	50	64	64	73	42	75	90	42	88	121	25	31	22	53	6	68	75	95	76	89	63	9	88	25	62	42	22	78	70	52	77	78	91	102	98	109	121	130	118	137	111	1.65794	1.97375	1.50834	1.77274	1.37
uc007cmg.2	Pfkfb2	6-phosphofructo-2-kinase/fructose-2,	7308	181	154	193	225	107	273	362	156	239	339	79	98	79	197	18	206	189	305	259	262	221	39	282	139	225	95	136	191	157	138	154	162	187	179	228	269	263	298	290	350	253	3.02962	2.39741	2.29608	2.75813	1.76183
uc007cmh.2	Yod1	ubiquitin thioesterase OTU1	3827	76	89	99	91	97	121	157	61	130	147	38	43	46	96	5	81	63	113	94	89	100	12	463	230	357	64	132	105	90	58	50	81	61	111	98	137	140	182	175	340	104	2.4292	2.64577	2.24908	2.13017	3.04995
uc007cmi.2	AA986860	specifically androgen-regulated gene protein	2909	40	48	47	18	10	25	131	11	29	68	11	6	39	37	2	6	13	15	16	23	16	1	202	65	75	11	55	34	29	11	5	7	17	18	17	25	8	79	67	146	22	1.68199	1.87723	1.4047	0.554319	0.413652
uc007cmj.2	AA986860	specifically androgen-regulated gene protein	3206	43	49	46	16	12	28	129	12	26	67	10	6	34	37	1	7	12	19	16	20	17	1	190	59	76	13	55	34	27	12	6	7	16	16	16	20	8	71	67	138	19	1.64064	1.73881	1.24745	0.447082	0.450399
uc007cmk.1	Fcamr	high affinity immunoglobulin alpha and	1743	3	3	2	0	1	1	5	1	1	3	0	0	1	1	0	1	1	3	1	7	1	0	9	6	4	0	4	1	2	2	6	1	0	2	0	2	0	9	2	15	0	0.210539	0.195814	0.099761	0	0.069037
uc007cml.1	Fcamr	high affinity immunoglobulin alpha and	1911	3	3	2	0	1	1	5	1	1	4	0	0	1	2	0	1	1	4	1	9	2	0	10	7	4	0	4	1	2	2	6	1	1	2	1	2	0	9	2	16	0	0.19203	0.1786	0.0909908	0	0.0629678
uc007cmn.1	Faim3	fas apoptotic inhibitory molecule 3 precursor	1491	3	0	0	0	0	1	1	0	1	1	1	0	0	0	0	0	1	0	0	0	0	0	0	0	0	0	0	1	1	0	1	1	1	0	0	1	1	0	0	2	0	0.246122	0	0	0	0
uc007cmo.1	Il24	interleukin-24	1182	31	5	15	5	3	24	66	4	17	44	7	2	23	63	3	7	0	0	0	4	3	1	0	0	0	0	0	0	0	1	0	0	1	0	1	0	0	0	1	0	0	3.20813	0.481253	1.10332	0.378951	0.30541
uc007cmq.2	Il24	interleukin-24	1116	35	8	18	9	4	28	87	4	20	52	9	4	30	81	4	8	0	0	1	3	4	2	0	0	0	0	0	0	0	2	0	0	1	0	2	0	0	0	1	0	0	3.83629	0.815543	1.40229	0.722453	0.431296
uc007cmr.1	Il20	interleukin-20 precursor	824	3	7	7	1	1	0	0	4	0	0	0	2	1	0	0	0	0	0	0	0	0	2	0	0	0	0	0	0	2	1	0	0	0	0	0	0	0	2	1	0	1	0.44535	0.966477	0.738583	0.108719	0.146033
uc007cms.1	Il19	interleukin-19 precursor	1060	55	25	23	17	3	20	65	15	22	53	5	5	3	19	0	15	0	1	0	1	0	1	0	0	0	0	0	0	0	2	0	0	1	0	0	0	1	1	1	1	0	6.34694	2.68321	1.88647	1.43673	0.340561
uc007cmt.1	Il19	interleukin-19 precursor	1082	68	27	26	18	3	22	77	17	25	66	7	5	5	24	0	20	0	1	0	1	0	1	0	0	0	0	0	0	0	2	0	0	1	0	0	0	1	1	1	1	0	7.68757	2.83895	2.08917	1.49031	0.333636
uc007cmu.2	Il10	interleukin-10 precursor	1306	39	63	77	79	47	52	46	88	70	41	4	34	45	11	4	12	7	9	12	7	13	19	1	2	1	5	0	5	7	13	14	22	13	22	20	18	23	4	13	4	20	3.65283	5.48805	5.12597	5.41895	4.33046
uc007cmv.1	Mapkapk2	MAP kinase-activated protein kinase 2	2567	1144	1232	1459	1598	1022	1261	1254	1537	1303	1457	542	735	800	780	110	1003	586	797	738	858	898	413	390	182	281	174	182	383	414	493	541	612	647	859	835	846	847	715	727	691	914	54.514	54.6016	49.4149	55.7676	47.9076
uc007cmw.1	Dyrk3	dual specificity	2072	4	5	16	7	9	10	9	5	16	13	5	9	3	10	0	2	5	5	4	5	9	0	7	2	7	0	3	9	12	2	10	9	11	6	11	5	10	4	8	20	5	0.236145	0.274537	0.671365	0.302649	0.522675
uc007cmx.2	Lgtn	Mus musculus 11 days pregnant adult female ovary and uterus cDNA, RIKEN full-length enriched library, clone:5031425H14 product:ligatin, full insert sequence.	1212	9	16	25	21	10	26	27	12	21	18	8	8	12	14	1	15	21	32	24	37	22	10	23	8	16	9	11	26	20	16	32	20	26	32	23	34	48	31	38	50	47	0.908338	1.50189	1.79335	1.5522	0.992834
uc007cmy.2	Eif2d	eukaryotic translation initiation factor 2D	2122	26	46	46	39	26	56	62	26	52	54	11	26	24	33	2	39	49	61	52	82	53	14	54	20	32	24	19	66	57	48	63	68	78	94	88	118	112	92	98	127	111	1.49877	2.46623	1.88469	1.64646	1.47437
uc007cmz.2	Eif2d	eukaryotic translation initiation factor 2D	1976	30	49	46	39	27	58	62	25	52	51	11	25	22	30	2	40	45	64	53	81	51	14	49	19	32	23	19	68	56	50	65	70	81	95	88	121	112	93	100	133	114	1.85713	2.82117	2.02395	1.76811	1.64421
uc007cna.2	Eif2d	eukaryotic translation initiation factor 2D	2738	32	53	52	42	28	68	68	29	61	56	13	27	24	33	2	43	48	67	57	86	53	15	55	19	37	23	18	75	60	58	68	72	86	102	94	131	117	105	112	138	118	1.42963	2.20223	1.65119	1.37419	1.23056
uc007cnb.2	Eif2d	eukaryotic translation initiation factor 2D	3286	31	53	59	44	40	80	73	37	61	67	21	25	35	43	2	49	50	70	61	79	48	18	57	23	40	17	22	71	60	55	64	75	76	93	80	110	120	92	108	126	114	1.15399	1.83497	1.56104	1.19954	1.46478
uc007cnc.1	Rassf5	ras association domain-containing protein 5	3039	139	103	155	184	96	246	197	152	198	217	82	85	126	101	22	189	141	142	151	158	179	45	118	43	77	46	44	119	85	84	121	81	119	167	165	164	127	163	162	97	155	5.59489	3.85591	4.43434	5.42398	3.80119
uc007cnd.1	Rassf5	ras association domain-containing protein 5	3405	119	93	140	166	92	226	187	145	174	201	72	78	122	94	17	174	127	129	145	135	157	40	122	43	83	40	47	117	80	78	108	73	111	157	155	154	120	158	154	110	148	4.27501	3.10732	3.5747	4.36739	3.25125
uc007cne.1	Ikbke	inhibitor of nuclear factor kappa-B kinase	2864	110	135	135	136	135	185	137	223	196	143	93	117	126	134	27	236	83	111	124	99	165	93	42	18	17	30	8	71	99	97	127	100	167	254	171	196	158	133	147	91	211	4.69816	5.36268	4.09816	4.25399	5.67205
uc007cnf.1	Ikbke	inhibitor of nuclear factor kappa-B kinase	3203	119	147	147	144	148	203	149	247	217	157	106	129	141	145	29	266	93	125	137	109	178	97	49	21	21	36	9	79	105	110	142	115	181	292	194	222	182	151	166	98	240	4.54462	5.22133	3.99014	4.02751	5.56012
uc007cng.2	Srgap2	SLIT-ROBO Rho GTPase-activating protein 2	8040	250	242	365	237	197	840	470	332	469	588	151	170	175	313	45	502	410	543	493	497	501	91	258	98	182	163	91	335	234	335	352	332	410	457	469	472	473	417	497	310	492	3.80357	3.42437	3.94698	2.64073	2.94842
uc007cni.1	Srgap2	SLIT-ROBO Rho GTPase-activating protein 2	1680	51	60	68	69	38	196	93	70	104	113	36	48	26	59	9	122	99	115	109	98	115	15	58	17	37	34	12	78	36	66	62	81	90	100	99	90	105	85	100	78	102	3.71337	4.06315	3.51907	3.67935	2.72178
uc007cnj.1	Srgap2	SubName: Full=Putative uncharacterized protein;	3180	76	69	132	78	59	292	173	87	148	171	55	55	54	116	12	166	108	157	160	154	170	26	69	30	57	40	25	81	59	79	107	102	114	112	150	140	144	122	143	88	127	2.92344	2.46855	3.6089	2.19735	2.23257
uc007cnk.1	Fam72a	hypothetical protein LOC108900	2105	6	8	22	10	12	11	12	11	9	8	1	7	5	8	1	11	8	11	8	13	17	1	3	2	2	2	1	2	2	6	6	5	4	12	15	12	12	7	6	6	10	0.348664	0.432373	0.908655	0.425578	0.685975
uc007cnl.1	Avpr1b	vasopressin V1b receptor	4148	1	0	0	0	0	0	0	0	0	1	0	2	0	0	0	0	0	3	0	0	0	1	0	1	0	0	0	1	0	0	1	0	0	2	0	2	0	1	0	0	2	0.0294896	0	0	0	0
uc007cnm.1	Ctse	SubName: Full=Envelope glycoprotein 52;	3137	20	11	27	23	17	49	32	20	32	24	7	7	34	16	0	20	13	12	18	11	28	4	0	1	0	2	1	8	7	6	20	7	12	22	20	40	20	10	12	4	18	0.779872	0.398932	0.748303	0.656817	0.652099
uc007cnn.2	Ctse	cathepsin E preproprotein	2120	17	40	82	20	19	111	113	19	33	69	6	40	70	19	0	21	17	12	74	10	28	6	0	4	25	3	26	48	40	48	79	36	71	99	87	165	68	61	74	105	90	0.980891	2.14657	3.36284	0.845133	1.07844
uc007cno.1	Ctse	cathepsin E preproprotein	1629	2	7	15	2	2	24	23	1	2	15	1	8	7	2	0	2	3	1	12	0	4	0	1	0	10	1	7	18	9	15	25	12	23	27	31	64	16	19	20	46	15	0.150182	0.488875	0.800568	0.109987	0.147737
uc007cnp.1	5430435G22Rik	ras-related protein Rab-7b	2523	366	276	350	324	272	434	183	311	655	285	242	166	143	269	33	470	193	354	300	364	309	107	243	85	131	142	59	136	130	143	178	179	251	230	276	267	291	225	224	187	319	17.7448	12.4455	12.0609	11.5043	12.9727
uc007cnq.1	Rab7b	RecName: Full=Ras-related protein Rab-7b;	2397	358	261	338	311	265	423	180	307	637	270	236	163	135	260	32	454	190	345	292	349	299	104	240	84	126	137	56	129	117	132	169	165	238	216	257	254	269	219	217	174	304	18.2693	12.3878	12.2596	11.6231	13.3032
uc007cnr.1	Rab42	Mus musculus Rab42 mRNA for Rab42, complete cds.	4104	315	234	285	275	224	369	160	261	544	245	195	143	117	219	35	400	187	311	274	299	262	93	227	77	105	122	51	113	108	115	155	142	200	185	237	228	239	197	192	155	279	9.38882	6.48678	6.03762	6.00283	6.5678
uc007cns.1	Slc26a9	solute carrier family 26 member 9	3640	13	11	8	1	3	6	27	1	16	15	0	2	7	4	0	1	1	1	3	1	0	2	70	32	21	7	9	7	12	4	2	2	0	3	1	6	5	33	21	62	5	0.436867	0.343805	0.191081	0.024611	0.0991743
uc007cnt.2	Pm20d1	probable carboxypeptidase PM20D1 precursor	3540	1	5	2	6	2	2	6	2	0	6	0	1	1	1	0	2	9	12	8	10	3	0	30	14	33	9	19	23	22	10	11	5	3	9	7	22	11	29	30	64	9	0.0345545	0.16069	0.0491196	0.151838	0.0679839
uc007cnu.2	Slc41a1	solute carrier family 41 member 1	4660	221	229	214	222	169	241	286	189	207	300	73	101	79	177	11	186	163	155	150	140	169	34	167	54	126	48	56	153	112	129	125	97	159	180	197	207	206	236	212	288	215	5.80115	5.59075	3.9926	4.26774	4.36395
uc007cnv.2	Rab7l1	ras-related protein Rab-7L1	1189	39	67	88	63	43	121	86	77	112	99	34	40	18	75	6	115	58	91	90	83	80	13	36	10	28	24	15	46	40	51	57	55	85	82	91	107	118	103	72	56	90	4.01227	6.41082	6.43471	4.74668	4.35177
uc007cnw.1	Rab7l1	SubName: Full=RAB7, member RAS oncogene family-like 1, isoform CRA_a; SubName: Full=Rab29;	1038	36	58	80	58	39	107	79	71	104	82	34	30	14	69	4	103	51	76	73	74	69	10	32	9	21	20	14	43	36	47	52	51	76	72	84	90	107	88	62	49	82	4.24241	6.35699	6.70071	5.00566	4.52112
uc007cnx.2	Nucks1	nuclear ubiquitous casein and cyclin-dependent	6093	630	912	851	1016	652	1088	1240	618	933	1260	369	505	364	869	92	1078	898	1380	1003	1244	1122	162	1041	428	701	415	353	692	585	618	703	876	976	1055	1005	1091	1332	1026	995	1088	1100	12.6479	17.0288	12.143	14.938	12.8764
uc007cny.2	Nucks1	nuclear ubiquitous casein and cyclin-dependent	6096	630	912	851	1016	652	1088	1240	618	934	1260	369	505	364	869	92	1078	898	1380	1003	1244	1122	162	1041	428	701	415	353	692	585	618	703	876	976	1055	1005	1091	1332	1026	995	1088	1100	12.6416	17.0204	12.137	14.9307	12.8701
uc007cnz.1	Slc45a3	solute carrier family 45 member 3	3207	61	57	70	60	30	71	149	24	80	74	14	17	11	51	3	20	42	32	26	27	31	1	72	39	152	28	85	61	67	34	35	23	26	51	39	110	67	63	119	189	49	2.32669	2.02207	1.8977	1.67604	1.12565
uc007coa.1	Slc45a3	solute carrier family 45 member 3	3340	60	56	69	60	30	70	149	23	80	73	14	16	11	52	3	19	44	32	26	27	30	1	72	38	150	28	84	60	64	33	34	22	25	50	37	101	64	60	116	181	50	2.19742	1.90749	1.7961	1.6093	1.08082
uc007cob.1	Elk4	ETS domain-containing protein Elk-4	2034	120	133	164	176	137	165	205	169	172	227	68	85	93	121	8	161	125	156	130	140	146	26	138	51	75	54	51	117	130	92	108	105	105	147	141	162	151	175	185	161	145	7.21669	7.43912	7.01005	7.75163	8.10492
uc007coc.1	Elk4	ETS domain-containing protein Elk-4	3671	293	326	401	428	317	440	588	369	429	585	140	178	213	272	31	350	361	396	392	351	356	60	432	153	261	157	140	337	264	241	245	274	250	310	333	413	305	398	416	387	354	9.76317	10.1031	9.49704	10.4446	10.3909
uc007cod.1	Elk4	ETS domain-containing protein Elk-4	2320	165	202	205	254	178	259	335	218	268	382	80	152	143	151	18	234	195	273	261	192	218	31	261	97	151	114	110	173	163	157	165	163	175	230	238	262	234	282	263	266	245	8.69969	9.90568	7.68235	9.80792	9.23233
uc007coe.2	Mfsd4	major facilitator superfamily domain-containing	2662	96	84	106	131	86	118	194	116	137	136	39	46	59	74	11	114	113	129	96	95	97	22	151	47	90	53	49	130	78	81	78	69	92	99	92	103	95	110	122	112	116	4.41134	3.58998	3.46199	4.40854	3.88749
uc007cof.2	Mfsd4	major facilitator superfamily domain-containing	3387	199	214	223	282	185	295	397	249	305	343	72	102	108	149	24	217	223	257	221	199	208	45	305	118	184	115	97	276	183	180	152	147	192	204	187	224	219	256	246	241	236	7.18697	7.18819	5.72424	7.45873	6.57258
uc007cog.2	Mfsd4	RecName: Full=Major facilitator superfamily domain-containing protein 4;	3382	14	14	18	18	14	16	20	15	21	20	4	4	8	10	0	12	19	29	16	11	18	6	16	7	13	4	14	23	14	21	17	15	17	27	31	30	25	30	20	33	18	0.506363	0.47095	0.462729	0.476793	0.49812
uc007coh.2	Cdk18	cell division protein kinase 18	3046	15	9	11	20	15	13	23	23	22	14	2	37	26	9	3	10	14	3	11	4	5	33	13	6	22	4	8	21	25	15	13	9	9	27	17	19	15	14	26	27	26	0.602378	0.33615	0.313972	0.588208	0.592571
uc007coi.2	Lemd1	Mus musculus adult male olfactory brain cDNA, RIKEN full-length enriched library, clone:6430514M23 product:unclassifiable, full insert sequence.	5292	0	1	1	2	0	2	1	0	0	4	1	4	3	0	0	0	1	1	0	1	1	2	4	2	2	0	1	3	2	2	5	4	5	3	5	2	3	4	3	6	3	0	0.0214981	0.0164289	0.0338564	0
uc007coj.2	Lemd1	LEM domain-containing protein 1	983	0	1	0	0	0	0	1	0	0	0	0	0	0	0	0	0	0	0	0	0	1	0	0	1	0	1	0	0	0	0	2	0	1	1	2	1	0	2	0	1	1	0	0.115736	0	0	0
uc007cok.2	Lemd1	RecName: Full=LEM domain-containing protein 1;	1054	0	1	0	0	0	0	1	0	0	0	0	0	0	0	0	0	0	0	0	0	1	0	0	1	0	1	0	0	0	0	2	0	1	1	2	1	0	2	0	1	1	0	0.107939	0	0	0
uc007col.1	Lemd1	LEM domain-containing protein 1	883	0	0	0	0	0	0	0	0	0	0	0	0	0	0	0	0	0	0	0	0	1	0	0	0	0	1	0	0	1	0	0	1	1	0	0	1	0	0	1	0	0	0	0	0	0	0
uc007com.2	Lemd1	Mus musculus adult male testis cDNA, RIKEN full-length enriched library, clone:4930540I23 product:hypothetical protein, full insert sequence.	1127	0	0	0	0	0	0	0	0	0	0	0	0	0	0	0	0	0	0	0	0	1	0	0	1	0	1	0	0	0	0	0	0	0	1	1	1	0	2	0	0	1	0	0	0	0	0
uc007con.1	Klhdc8a	kelch domain-containing protein 8A	4269	2	5	8	4	13	2	2	3	2	6	1	1	3	2	1	5	6	3	3	5	3	0	3	2	12	0	2	7	4	4	5	1	7	8	9	17	12	14	12	15	6	0.0573075	0.133249	0.162927	0.0839392	0.366435
uc007coo.2	Nuak2	NUAK family SNF1-like kinase 2 isoform B	3108	70	71	118	80	30	113	137	95	93	115	25	48	90	50	10	65	63	57	83	78	109	29	58	23	41	18	16	38	52	46	61	32	50	65	61	68	41	66	88	79	73	2.75502	2.59895	3.30088	2.3059	1.1615
uc007cop.2	Nuak2	NUAK family SNF1-like kinase 2 isoform A	3132	70	71	119	80	30	114	138	95	93	116	25	48	90	50	10	65	63	57	83	78	109	29	58	23	41	18	16	38	52	46	61	32	50	65	61	68	42	66	89	79	73	2.73391	2.57904	3.30334	2.28823	1.1526
uc007coq.1	AK155877	Mus musculus B6-derived CD11 +ve dendritic cells cDNA, RIKEN full-length enriched library, clone:F730311O21 product:unclassifiable, full insert sequence.	5083	8	11	20	13	11	40	20	8	12	19	6	6	11	3	1	7	11	16	24	14	14	10	9	5	5	17	7	14	12	17	30	13	22	24	17	24	12	11	12	10	19	0.192521	0.246203	0.342088	0.229115	0.260406
uc007cor.1	Tmcc2	transmembrane and coiled-coil domains protein 2	2770	21	28	32	53	34	52	63	29	37	55	18	33	18	32	1	43	52	52	49	72	55	14	20	14	9	15	7	42	30	51	53	55	65	58	67	57	107	57	49	37	80	0.927358	1.15	1.00438	1.71406	1.47699
uc007cos.1	Tmcc2	transmembrane and coiled-coil domains protein 2	3522	32	35	41	63	45	61	79	39	43	72	21	42	23	40	3	56	63	69	59	79	64	17	24	15	11	19	8	52	33	65	62	65	83	74	81	67	127	71	69	47	99	1.11139	1.13058	1.0121	1.60244	1.53745
uc007cot.1	Tmcc2	transmembrane and coiled-coil domains protein 2	3410	31	40	49	73	50	66	87	41	47	74	21	48	23	43	4	62	65	76	59	85	71	16	26	15	12	23	9	56	34	73	65	71	90	71	84	72	142	80	74	55	102	1.11203	1.33452	1.24931	1.91778	1.76439
uc007cou.1	Dstyk	dual serine/threonine and tyrosine protein	6385	196	213	246	250	144	370	451	216	304	444	135	149	125	207	23	265	282	384	380	431	354	61	360	176	245	176	116	271	241	243	252	266	335	368	446	426	492	444	441	464	471	3.75494	3.79524	3.34967	3.5076	2.71382
uc007cov.1	Dstyk	RecName: Full=Dual serine/threonine and tyrosine protein kinase; EC=2.7.12.1; AltName: Full=Dusty protein kinase; Short=Dusty PK; AltName: Full=Receptor-interacting serine/threonine-protein kinase 5;	2279	17	16	20	26	17	45	39	30	38	41	9	17	11	26	0	28	28	46	38	38	34	5	52	14	29	13	7	30	33	36	34	40	38	45	55	62	60	67	55	51	71	0.912457	0.798724	0.762981	1.02202	0.897602
uc007cow.2	Rbbp5	retinoblastoma-binding protein 5	2454	54	58	84	65	60	124	111	57	102	137	33	40	41	76	6	108	77	129	90	142	113	19	58	29	58	36	27	47	62	89	82	74	102	132	134	131	136	98	122	114	119	2.6917	2.6889	2.976	2.37285	2.94209
uc007cox.2	Rbbp5	retinoblastoma-binding protein 5	3632	89	93	131	100	82	169	175	84	148	205	48	61	58	112	8	151	117	173	118	204	163	26	96	49	87	53	49	76	85	106	112	103	138	163	167	177	185	140	158	147	157	2.99745	2.91312	3.13584	2.46652	2.71673
uc007coy.2	Rbbp5	RecName: Full=Retinoblastoma-binding protein 5; Short=RBBP-5;	3459	82	88	117	96	77	159	162	79	140	186	39	59	55	108	8	137	113	157	110	186	148	24	86	46	80	48	44	73	79	102	105	95	124	153	155	164	175	131	139	132	144	2.89982	2.89436	2.94079	2.48629	2.67867
uc007coz.2	Tmem81	transmembrane protein 81 precursor	1742	11	9	11	23	11	24	16	12	19	20	5	8	7	10	1	14	31	26	32	25	26	2	26	4	12	12	4	21	12	12	13	14	23	15	20	19	26	24	30	27	21	0.772418	0.58778	0.549001	1.1828	0.759843
uc007cpa.1	Cntn2	contactin-2 precursor	9535	38	10	27	4	2	19	124	6	16	45	0	1	5	17	1	4	65	8	49	11	4	3	46	14	73	15	35	73	27	18	26	19	20	29	22	40	25	70	53	102	36	0.487495	0.119316	0.24619	0.0375812	0.02524
uc007cpb.1	Cntn2	SubName: Full=Putative uncharacterized protein;	9737	38	10	27	4	2	19	124	6	16	45	0	1	5	17	1	4	65	8	49	11	5	3	46	14	73	15	35	73	27	18	26	19	20	29	22	41	25	70	53	102	36	0.477382	0.116841	0.241083	0.0368015	0.0247163
uc007cpc.1	Cntn2	contactin-2 precursor	4379	11	5	16	2	1	9	33	4	4	12	0	1	2	7	0	1	24	4	17	7	2	3	17	4	14	4	13	31	14	5	15	11	11	10	9	20	13	31	20	32	14	0.307274	0.129902	0.317668	0.0409153	0.0274792
uc007cpd.2	Nfasc	neurofascin isoform 4 precursor	9631	38	51	38	44	26	95	83	44	50	110	13	17	15	47	8	113	91	56	84	33	72	16	21	2	9	9	10	40	25	30	32	20	32	52	23	61	43	42	27	27	63	0.482636	0.602448	0.343037	0.409272	0.324849
uc007cpe.2	Nfasc	neurofascin isoform 1 precursor	9779	43	51	36	47	26	102	86	46	50	115	13	20	14	50	8	116	92	61	85	36	72	16	20	3	9	9	10	42	25	29	33	20	32	54	23	63	45	46	26	30	63	0.537875	0.59333	0.320064	0.430561	0.319932
uc007cpf.2	Nfasc	neurofascin isoform 3 precursor	9581	42	51	37	44	26	102	86	46	51	112	13	20	15	50	9	114	92	59	88	36	72	16	21	2	9	10	10	40	26	29	33	20	33	53	24	62	44	44	27	29	63	0.536224	0.605592	0.335752	0.411408	0.326544
uc007cpg.2	Nfasc	neurofascin isoform 2 precursor	3038	15	20	17	17	7	36	31	21	16	41	5	9	4	14	2	35	31	26	35	13	31	8	7	2	5	5	4	13	9	11	12	6	11	18	13	24	13	16	8	9	22	0.603964	0.748968	0.486507	0.501294	0.277261
uc007cph.1	BC040754	Mus musculus, clone IMAGE:4222077, mRNA.	1521	0	5	0	1	1	2	0	2	2	2	1	1	0	0	0	1	1	3	2	0	0	0	1	0	0	0	0	0	1	1	3	1	0	1	1	1	1	0	2	1	1	0	0.373991	0	0.0588982	0.0791134
uc007cpi.2	Lrrn2	leucine rich repeat protein 2, neuronal	3346	1	4	3	3	3	5	6	2	5	3	1	0	2	2	0	2	13	2	19	9	7	0	4	1	6	1	2	9	9	15	13	2	9	10	11	15	28	19	21	17	14	0.0365579	0.136005	0.0779513	0.0803205	0.107888
uc007cpj.2	AB349695	Mus musculus 7 days neonate cerebellum cDNA, RIKEN full-length enriched library, clone:A730088G23 product:inferred: transformed mouse 3T3 cell double minute 4, full insert sequence.	2478	145	153	228	195	117	266	284	146	170	261	71	114	102	168	21	210	220	288	244	277	292	53	204	80	136	117	73	139	126	130	140	137	179	164	210	235	232	219	223	214	202	7.15771	7.02443	7.99948	7.0496	5.68151
uc007cpk.1	Mdm4	protein Mdm4	3490	218	209	320	268	177	440	383	246	314	415	110	151	130	252	20	312	316	436	365	441	407	70	337	157	228	158	115	288	219	222	231	254	362	359	344	382	433	402	422	354	403	7.6408	6.81305	7.97173	6.87924	6.10277
uc007cpl.1	Mdm4	protein Mdm4	3415	217	209	319	268	176	441	384	246	314	415	110	151	130	252	20	312	316	435	365	440	407	70	337	156	228	157	115	287	219	221	230	254	361	359	342	382	431	402	422	355	402	7.77279	6.96268	8.12135	7.03032	6.20156
uc007cpm.1	Mdm4	SubName: Full=Putative uncharacterized protein; SubName: Full=Transformed mouse 3T3 cell double minute 4; SubName: Full=Transformed mouse 3T3 cell double minute 4, isoform CRA_a;	3386	212	208	314	268	176	437	377	245	312	408	107	146	129	249	19	309	312	425	359	436	400	70	334	154	226	157	113	280	214	218	228	247	358	355	333	379	425	399	419	354	398	7.65873	6.98871	8.06252	7.09053	6.25468
uc007cpn.1	Mdm4	protein Mdm4	3412	217	209	319	268	176	440	383	246	314	415	110	151	130	252	20	312	316	435	365	440	407	70	336	156	228	157	115	287	219	221	230	254	361	359	342	382	431	402	422	354	402	7.77962	6.9688	8.12849	7.0365	6.20702
uc007cpo.1	Mdmx	Mus musculus MDM2-like p53-binding protein (Mdmx) mRNA, complete cds.	3347	211	205	309	261	175	436	374	244	312	406	105	146	129	249	19	304	311	421	352	434	394	70	330	153	223	154	112	277	208	210	226	245	356	346	327	371	420	395	414	350	390	7.71142	6.96817	8.02659	6.9858	6.29161
uc007cpp.1	Mdm4	protein Mdm4	3363	205	205	305	258	169	425	359	241	303	395	105	149	123	237	18	299	305	416	353	425	390	70	315	152	215	156	110	277	211	207	219	240	345	337	330	358	414	374	397	335	382	7.45649	6.93502	7.88499	6.87264	6.04699
uc007cpq.1	Pik3c2b	SubName: Full=Putative uncharacterized protein Pik3c2b;	2234	3	7	1	7	3	11	12	7	8	18	1	3	3	2	1	10	10	16	5	12	5	1	14	2	5	5	3	4	9	14	21	12	14	12	4	19	16	19	19	18	16	0.164265	0.35648	0.0389175	0.280702	0.161591
uc007cpr.1	Pik3c2b	phosphoinositide-3-kinase, class 2 beta	2817	4	7	6	13	4	11	14	9	11	24	2	6	4	5	0	14	16	21	8	13	12	2	19	2	10	4	3	21	20	26	37	23	36	21	23	35	39	29	33	34	22	0.173692	0.282704	0.185179	0.413416	0.170865
uc007cps.2	Ppp1r15b	Mus musculus 0 day neonate cerebellum cDNA, RIKEN full-length enriched library, clone:C230093D15 product:hypothetical protein, full insert sequence.	3705	909	897	1150	995	657	1052	1205	786	1223	956	386	459	660	587	81	788	404	602	512	627	602	226	417	156	277	201	143	283	243	267	339	278	409	470	415	480	493	420	485	412	558	30.0112	27.5439	26.986	24.0584	21.3381
uc007cpt.2	Ppp1r15b	protein phosphatase 1 regulatory subunit 15B	5588	1194	1189	1440	1310	824	1404	1576	1041	1594	1286	508	618	840	770	93	1028	570	792	692	818	796	306	563	207	354	266	177	396	332	349	454	392	567	627	594	674	686	567	626	566	747	26.137	24.2073	22.4045	21.0013	17.7439
uc007cpu.2	Plekha6	pleckstrin homology domain-containing family A	7397	35	41	29	20	19	33	77	20	27	55	11	18	19	34	3	19	73	73	68	31	26	26	106	45	69	34	35	110	56	63	58	43	66	53	31	64	51	140	110	152	79	0.578789	0.630593	0.340856	0.242217	0.309084
uc007cpv.2	Plekha6	pleckstrin homology domain-containing family A	7085	35	41	29	19	18	33	77	20	27	55	11	18	19	34	3	19	71	72	67	31	26	26	105	45	68	34	34	110	54	62	58	42	64	52	30	63	50	133	109	151	76	0.604277	0.658362	0.355866	0.24024	0.305712
uc007cpw.1	AK145464	Mus musculus adult male urinary bladder cDNA, RIKEN full-length enriched library, clone:9530007G09 product:unclassifiable, full insert sequence.	2575	1	2	1	2	2	4	3	0	6	5	0	1	1	1	0	1	3	2	3	5	2	0	10	3	6	1	1	4	1	3	1	2	6	1	1	3	2	1	2	4	1	0.047504	0.0883636	0.0337638	0.0695799	0.0934613
uc007cpx.2	Plekha6	pleckstrin homology domain-containing family A	6448	35	38	29	17	18	33	76	20	26	54	11	16	18	31	3	19	70	72	64	29	26	23	100	43	66	31	35	103	50	58	57	38	60	48	30	55	48	124	98	145	71	0.663973	0.67047	0.391022	0.236186	0.335913
uc007cpy.1	AK020645	Mus musculus adult male urinary bladder cDNA, RIKEN full-length enriched library, clone:9530028L01 product:unclassifiable, full insert sequence.	953	2	2	2	0	1	3	5	4	0	2	1	1	0	0	0	0	4	1	1	2	1	3	4	1	4	0	1	4	4	3	1	2	1	1	1	3	4	6	8	4	2	0.256711	0.238758	0.182459	0	0.126266
uc007cqa.1	Golt1a	vesicle transport protein GOT1A	1842	0	0	0	0	1	0	0	0	0	0	0	0	0	0	0	0	1	0	0	1	1	0	0	0	0	0	0	0	1	1	0	0	0	2	0	0	0	0	0	0	0	0	0	0	0	0.0653265
uc007cqb.1	Golt1a	vesicle transport protein GOT1A	922	0	0	0	0	0	0	0	0	0	1	0	0	0	0	0	1	0	0	0	0	0	1	0	0	0	0	0	0	0	1	0	1	2	0	0	0	0	1	0	0	1	0	0	0	0	0
uc007cqc.1	Kiss1	Mus musculus mRNA for KiSS-1 peptide, complete cds.	1290	0	0	0	0	0	0	0	0	0	1	0	0	0	0	0	1	0	0	0	0	0	1	0	0	0	0	0	0	0	1	0	1	2	0	0	0	0	1	0	0	1	0	0	0	0	0
uc007cqd.1	Kiss1	metastasis-suppressor KiSS-1	662	0	0	0	0	0	0	0	0	0	1	0	0	0	0	0	1	0	0	0	0	0	1	0	0	0	0	0	0	0	0	0	1	2	0	0	0	0	1	0	0	1	0	0	0	0	0
uc007cqe.1	Kiss1	metastasis-suppressor KiSS-1	498	0	0	0	0	0	0	0	0	0	1	0	0	0	0	0	1	0	0	0	0	0	1	0	0	0	0	0	0	0	0	0	1	2	0	0	0	0	1	0	0	1	0	0	0	0	0
uc007cqf.1	Ren1	renin-1 precursor	1534	0	1	4	0	0	2	6	0	1	2	0	0	0	0	0	3	1	3	1	1	0	0	0	0	0	1	1	1	0	0	0	1	0	0	0	3	2	0	2	0	1	0	0.0741644	0.226706	0	0
uc007cqg.2	Etnk2	RecName: Full=Ethanolamine kinase 2; Short=EKI 2; EC=2.7.1.82; AltName: Full=Ethanolamine kinase-like protein;	2746	1	2	3	0	1	2	0	0	2	2	0	0	1	0	0	0	1	2	1	2	0	1	1	1	2	0	0	2	4	0	1	3	5	2	5	2	1	4	2	2	0	0.0445458	0.082861	0.0949837	0	0.0438206
uc007cqh.2	Etnk2	ethanolamine kinase 2	2279	1	4	4	0	2	1	3	2	4	2	1	0	2	1	0	0	1	2	1	4	1	2	3	1	4	3	4	2	5	0	1	5	4	4	4	5	3	7	3	5	3	0.0536739	0.199681	0.152596	0	0.1056
uc007cqi.2	Etnk2	ethanolamine kinase 2	2076	0	3	1	0	2	1	3	2	3	1	1	0	2	1	0	0	1	1	1	3	1	1	3	1	2	3	4	1	4	0	1	4	3	4	3	5	3	5	3	5	3	0	0.164405	0.0418794	0	0.115926
uc007cqj.1	Sox13	SubName: Full=Putative uncharacterized protein Sox13; SubName: Full=SRY-box containing gene 13, isoform CRA_b;	2924	16	23	21	13	15	21	35	14	19	20	7	17	5	11	2	12	25	31	36	26	23	5	38	20	40	23	20	66	65	28	39	33	37	54	33	83	35	68	76	76	51	0.669345	0.894893	0.62441	0.398288	0.617296
uc007cqk.1	Sox13	transcription factor SOX-13	3531	19	27	25	14	16	22	42	19	30	24	9	17	6	15	2	17	28	35	42	29	27	5	41	21	46	24	22	82	74	35	46	38	45	64	34	96	42	76	86	89	58	0.658209	0.869935	0.61556	0.355191	0.545257
uc007cql.2	Snrpe	small nuclear ribonucleoprotein E	492	41	81	70	66	65	103	114	55	90	123	42	57	44	99	5	101	71	118	100	141	143	19	45	31	49	29	17	44	41	65	72	69	104	128	107	121	179	134	120	120	121	10.1936	18.7301	12.3698	12.0174	15.8975
uc007cqm.1	Zc3h11a	zinc finger CCCH domain-containing protein 11A	5226	595	593	762	824	673	829	948	617	915	940	280	420	428	596	65	745	701	774	767	809	740	178	741	288	451	289	226	477	402	409	453	481	599	613	643	643	745	753	722	702	688	13.9269	12.9094	12.6769	14.125	15.4962
uc007cqn.1	Zc3h11a	zinc finger CCCH domain-containing protein 11A	4395	468	465	607	676	530	659	748	505	743	752	225	337	347	496	53	600	542	589	628	640	604	149	535	228	361	227	178	400	355	357	406	429	524	539	555	561	636	650	660	615	609	13.0255	12.0369	12.0077	13.779	14.511
uc007cqo.1	Zc3h11a	zinc finger CCCH domain-containing protein 11A	4449	473	472	616	680	537	668	773	512	748	758	230	340	351	499	54	611	551	596	636	647	613	149	541	234	366	230	182	407	359	359	409	434	530	549	563	565	646	654	668	621	616	13.0049	12.0698	12.0378	13.6923	14.5242
uc007cqp.1	Zc3h11a	zinc finger CCCH domain-containing protein 11A	2646	332	321	424	432	358	433	524	353	492	517	135	230	253	286	32	388	379	448	409	429	374	92	425	154	237	165	128	296	226	230	246	276	341	340	337	333	416	431	394	365	393	15.3481	13.8018	13.9317	14.626	16.2807
uc007cqq.1	Zc3h11a	Mus musculus adult male aorta and vein cDNA, RIKEN full-length enriched library, clone:A530085N13 product:hypothetical protein, full insert sequence.	1306	184	188	241	239	212	241	299	193	253	310	98	115	136	161	21	198	189	264	241	241	198	53	262	90	139	90	64	151	113	122	137	132	170	212	187	190	237	215	200	176	208	17.2339	16.377	16.0436	16.394	19.5331
uc007cqr.2	Zbed6	zinc finger BED domain-containing protein 6	5007	836	857	991	977	933	1201	1526	891	1205	1482	428	662	635	855	89	1190	1034	1259	1327	1206	1081	270	1267	549	765	474	407	818	611	580	642	646	827	806	908	895	906	995	1001	857	960	20.4238	19.4726	17.2078	17.4803	22.4225
uc007cqs.2	Lax1	lymphocyte transmembrane adapter 1	2371	7	3	11	2	5	43	14	16	43	9	7	2	6	5	0	2	8	7	8	13	14	1	25	9	13	4	5	17	19	19	20	12	22	23	24	32	20	22	29	22	34	0.361139	0.14395	0.403357	0.0755665	0.253757
uc007cqt.2	Lax1	lymphocyte transmembrane adapter 1	2273	7	3	11	2	5	42	13	16	42	8	7	1	6	5	0	2	8	7	8	13	13	1	25	8	12	3	5	17	19	19	20	12	22	22	24	32	18	22	29	22	33	0.376709	0.150156	0.420747	0.0788246	0.264697
uc007cqu.2	Atp2b4	SubName: Full=Plasma membrane Ca++ transporting ATPase 4 splice variant a; Flags: Fragment;	3090	67	85	86	96	56	107	118	59	115	89	41	46	50	43	6	71	89	120	80	60	76	25	222	75	127	63	85	162	117	117	98	97	106	151	129	129	91	234	191	214	152	2.65231	3.12955	2.41974	2.7832	2.18076
uc007cqv.2	Atp2b4	plasma membrane calcium ATPase 4 isoform x/e	6512	240	251	284	265	182	316	367	198	313	285	131	152	146	171	17	201	254	359	267	267	220	60	678	241	414	190	265	641	439	391	337	367	424	544	582	558	437	781	771	845	599	4.50821	4.38511	3.79168	3.64555	3.36307
uc007cqw.1	Atp2b4	plasma membrane calcium ATPase 4 isoform x/b	3791	181	178	202	173	129	216	256	145	207	201	96	110	101	130	11	133	171	250	189	213	147	37	467	170	297	128	186	503	334	284	255	283	327	408	468	446	358	570	602	655	465	5.84026	5.34179	4.63261	4.08812	4.09463
uc007cqx.1	Atp2b4	SubName: Full=Putative uncharacterized protein; Flags: Fragment;	1490	87	73	105	85	57	101	143	67	101	98	44	58	50	66	7	67	92	132	103	115	76	23	249	86	145	68	102	186	145	118	105	110	149	186	193	211	183	276	267	283	208	7.14234	5.57388	6.12677	5.1105	4.60328
uc007cqy.2	Optc	opticin isoform 1	1891	0	0	1	2	1	1	1	0	1	1	0	0	1	0	1	0	1	2	0	1	3	1	2	0	1	0	0	2	2	0	3	1	2	0	0	2	3	4	1	1	2	0	0	0.0459766	0.0947479	0.0636338
uc007cqz.2	Optc	opticin isoform 3	1732	0	0	1	2	1	1	1	0	1	1	0	0	1	0	1	0	1	2	0	1	3	1	2	0	1	0	0	2	1	0	3	1	2	0	0	2	2	4	1	1	2	0	0	0.0501973	0.103446	0.0694754
uc007cra.2	Optc	opticin isoform 2	1621	0	0	1	2	1	1	1	0	1	0	0	0	1	0	1	0	1	2	0	1	3	1	2	0	1	0	0	2	1	0	3	1	2	0	0	2	2	4	1	1	2	0	0	0.0536346	0.110529	0.0742329
uc007crb.2	Optc	opticin isoform 4	1170	0	0	0	1	0	0	1	0	1	1	0	0	0	0	1	0	1	0	0	0	0	0	1	0	0	0	0	1	1	0	0	1	0	0	0	1	1	1	0	0	1	0	0	0	0.0765676	0
uc007crc.2	Prelp	prolargin precursor	3601	406	311	445	169	160	650	1209	299	319	870	98	212	136	420	47	698	323	393	340	197	429	159	248	48	96	119	46	375	261	298	344	321	323	278	439	396	294	659	590	404	387	13.7915	9.82558	10.744	4.20431	5.34658
uc007crd.1	Fmod	fibromodulin precursor	2859	18	14	25	36	21	13	18	17	10	16	0	3	10	4	0	1	26	29	15	29	7	4	17	12	4	11	12	27	21	36	36	14	80	43	35	50	44	48	40	25	52	0.770134	0.557102	0.760246	1.12803	0.883862
uc007cre.1	Btg2	protein BTG2	3083	1578	2700	3497	2894	2285	1100	1285	1919	1598	1108	669	649	1548	356	128	355	296	368	433	393	863	278	435	266	394	148	213	251	197	231	268	227	379	339	357	432	387	417	522	522	429	62.6096	99.6348	98.6167	84.0923	89.185
uc007crf.1	Chit1	chitotriosidase-1 precursor	1711	30	35	43	34	6	18	56	6	54	47	21	1	10	35	0	0	1	9	0	4	2	0	85	41	33	2	14	2	3	1	0	1	1	4	0	3	1	12	16	19	3	2.14476	2.32723	2.18498	1.78016	0.421969
uc007crg.2	Chi3l1	chitinase-3-like protein 1	1689	812	369	720	473	377	379	690	536	312	591	103	373	367	212	51	493	45	46	83	122	257	249	562	191	163	29	90	90	87	57	100	28	77	201	110	125	79	186	196	269	140	58.8077	24.8552	37.0622	25.0878	26.8591
uc007crh.1	Mybph	myosin-binding protein H	1660	109	231	140	153	495	131	151	233	86	242	19	139	123	93	9	244	21	43	17	46	107	8	5	2	1	19	2	53	13	58	97	59	42	70	101	40	192	34	18	28	94	8.03204	15.8316	7.33243	8.25685	35.882
uc007cri.1	Mybph	myosin-binding protein H	1829	113	243	145	157	515	135	153	245	89	252	20	149	127	98	9	252	23	44	17	46	112	8	5	3	1	19	2	54	13	59	98	60	43	75	104	41	202	35	18	32	97	7.5574	15.1152	6.89259	7.68983	33.8823
uc007crj.1	Adora1	adenosine receptor A1	5782	94	180	135	100	258	101	112	110	70	126	15	61	50	64	6	114	19	32	27	33	51	14	5	4	3	7	6	48	16	40	67	41	26	50	51	33	93	38	40	37	59	1.98865	3.54173	2.02994	1.54936	5.36934
uc007crk.1	Adora1	adenosine receptor A1	4971	90	169	132	97	258	92	104	110	69	117	15	61	50	62	6	111	17	30	24	31	49	14	5	4	2	6	5	46	15	37	64	38	23	47	50	30	93	36	39	31	58	2.21466	3.8678	2.30865	1.74807	6.24533
uc007crl.2	Myog	myogenin	1480	86	147	242	254	216	59	142	417	138	82	47	171	127	91	13	168	25	50	51	82	237	2	3	10	2	21	1	14	17	30	74	41	67	88	113	44	280	36	19	39	84	7.10795	11.2999	14.2161	15.3746	17.5619
uc007crm.2	mKIAA0897	Mus musculus 18-day embryo whole body cDNA, RIKEN full-length enriched library, clone:1110008G13 product:protein tyrosine phosphatase, receptor type, f polypeptide (PTPRF), interacting protein (liprin), alpha 4, full insert sequence.	2991	3	3	2	6	3	8	2	4	7	8	3	3	6	3	0	8	10	10	36	10	10	2	13	6	0	1	3	4	3	4	6	8	7	11	14	58	13	11	9	6	42	0.122691	0.114111	0.0581356	0.179707	0.120694
uc007crn.2	mKIAA0897	Mus musculus 18-day embryo whole body cDNA, RIKEN full-length enriched library, clone:1110008G13 product:protein tyrosine phosphatase, receptor type, f polypeptide (PTPRF), interacting protein (liprin), alpha 4, full insert sequence.	2954	3	3	2	6	2	8	2	4	7	8	3	3	6	3	0	8	10	10	36	10	10	2	13	6	0	1	3	4	3	4	6	8	7	11	14	55	14	11	9	6	41	0.124228	0.11554	0.0588637	0.181958	0.0814702
uc007cro.2	mKIAA0897	Mus musculus 18-day embryo whole body cDNA, RIKEN full-length enriched library, clone:1110008G13 product:protein tyrosine phosphatase, receptor type, f polypeptide (PTPRF), interacting protein (liprin), alpha 4, full insert sequence.	2810	3	3	2	6	3	8	2	4	7	8	3	4	6	3	0	8	10	11	33	11	10	2	11	4	0	1	2	4	5	4	6	8	7	10	17	55	15	11	9	6	37	0.130594	0.121461	0.0618802	0.191283	0.128468
uc007crp.2	Ppfia4	liprin-alpha-4	5866	4	8	8	12	6	18	9	11	17	14	4	9	12	10	0	10	14	16	38	17	31	2	16	5	2	4	2	9	9	11	14	11	21	23	26	58	49	19	17	16	47	0.0834114	0.155156	0.11857	0.183261	0.12308
uc007crq.1	Tmem183a	transmembrane protein 183 isoform a	3169	218	236	221	237	184	279	283	216	287	302	111	147	112	249	18	232	135	240	213	244	277	58	206	112	151	98	97	122	124	118	147	168	199	240	238	253	249	256	238	269	228	8.41476	8.47248	6.06315	6.69973	6.98674
uc007crr.1	Tmem183a	transmembrane protein 183 isoform b	3166	218	236	221	237	184	279	283	216	287	302	111	147	112	249	18	232	135	240	213	244	277	58	206	112	151	98	97	122	124	118	147	168	199	240	238	253	249	256	238	269	228	8.42274	8.48051	6.06889	6.70608	6.99336
uc007crs.1	Tmem183a	transmembrane protein 183 isoform a	771	43	56	55	53	40	70	52	52	86	77	26	27	24	44	3	42	31	46	48	45	55	24	40	22	25	16	19	27	28	38	35	40	53	61	71	64	69	64	66	67	39	6.82216	8.26332	6.20207	6.15818	6.24288
uc007crt.2	4933406M09Rik	hypothetical protein LOC240755	1770	0	0	1	0	0	0	1	0	0	0	0	0	0	0	0	0	2	1	1	0	0	0	0	0	0	0	0	0	1	1	0	0	0	1	2	3	0	0	1	0	1	0	0	0.0491196	0	0
uc007cru.1	Cyb5r1	NADH-cytochrome b5 reductase 1	1626	111	161	151	150	120	143	156	104	147	192	44	63	68	122	7	169	114	134	94	109	178	40	56	17	31	37	20	69	62	90	109	101	109	130	144	148	188	142	141	105	165	8.35045	11.2649	8.07392	8.26422	8.88055
uc007crv.1	Cyb5r1	Mus musculus adult male cerebellum cDNA, RIKEN full-length enriched library, clone:1500005G05 product:NADH-CYTOCHROME B5 REDUCTASE ISOFORM homolog [Homo sapiens], full insert sequence.	2213	137	188	179	177	128	166	178	132	164	224	53	75	80	132	9	192	142	156	111	131	217	49	65	21	35	44	22	79	72	103	123	108	116	146	155	163	200	159	161	110	177	7.57263	9.6649	7.03234	7.16511	6.95998
uc007crw.1	Cyb5r1	NADH-cytochrome b5 reductase 1	2341	40	56	55	63	46	60	53	50	62	70	18	37	32	44	4	77	37	52	33	34	70	19	29	5	12	13	9	38	36	44	52	52	57	64	75	82	101	84	79	61	87	2.0901	2.72149	2.04263	2.41085	2.36448
uc007crx.1	Adipor1	adiponectin receptor protein 1	2024	754	814	983	1099	775	800	938	923	900	1079	358	572	627	606	80	747	538	744	689	741	830	422	512	224	341	215	147	464	458	470	645	618	752	843	869	932	1028	921	823	770	941	45.5689	45.7546	42.2252	48.6428	46.0755
uc007cry.1	Adipor1	adiponectin receptor protein 1	2135	766	833	986	1119	778	799	945	937	908	1090	361	577	652	602	80	746	544	747	700	732	845	434	515	222	342	214	148	456	459	472	644	616	750	847	876	932	1028	920	825	776	949	43.8873	44.3882	40.152	46.953	43.8491
uc007crz.1	Klhl12	Mus musculus adult male diencephalon cDNA, RIKEN full-length enriched library, clone:9330161D09 product:KELCH-LIKE PROTEIN C3IP1 (CDNA FLJ14750 FIS, CLONE NT2RP3002948, WEAKLY SIMILAR TO RING CANAL PROTEIN) homolog [Homo sapiens], full insert sequence.	3056	21	14	19	23	24	36	28	17	25	27	6	12	13	21	5	28	24	25	24	29	25	9	27	5	17	9	12	23	18	25	15	19	25	26	21	31	30	33	33	31	21	0.840569	0.521189	0.540541	0.674226	0.945012
uc007csa.1	Klhl12	kelch-like protein 12	3196	63	62	67	80	87	97	101	54	92	87	31	59	42	77	9	84	74	107	86	120	105	42	88	31	58	31	33	52	52	60	82	71	108	105	87	120	110	121	104	124	98	2.41125	2.20702	1.82262	2.24241	3.27561
uc007csb.1	Klhl12	kelch-like protein 12	3239	65	63	69	80	87	102	102	57	92	93	32	60	44	78	10	86	76	110	87	126	107	42	88	31	58	32	33	53	53	63	84	75	111	109	94	119	116	121	109	128	102	2.45477	2.21284	1.85211	2.21264	3.23212
uc007csc.1	Rabif	guanine nucleotide exchange factor MSS4	1959	107	91	98	106	82	139	147	84	148	154	57	74	52	105	15	143	80	94	91	119	122	29	96	48	62	45	33	66	54	75	79	73	95	112	132	116	141	110	95	114	139	6.68124	5.28479	4.3493	4.84733	5.03685
uc007csd.2	4931440L10Rik	RecName: Full=Alpha-1,3-mannosyl-glycoprotein 4-beta-N-acetylglucosaminyltransferase-like protein LOC641515 homolog;	1618	0	0	0	1	0	0	0	0	0	0	0	0	0	0	0	0	0	1	0	0	0	0	0	1	0	0	0	0	0	0	0	1	0	0	1	0	0	0	0	0	0	0	0	0	0.0553672	0
uc007csf.2	Kdm5b	lysine-specific demethylase 5B	2769	88	55	69	98	58	87	126	91	107	121	33	45	86	54	9	60	94	110	95	95	98	53	137	58	82	54	43	162	112	125	139	134	197	163	216	257	230	215	248	301	212	3.88747	2.25975	2.16648	3.17055	2.52049
uc007csg.2	Kdm5b	lysine-specific demethylase 5B	5427	234	178	215	244	171	247	385	268	268	329	76	166	267	174	27	147	227	273	273	258	277	173	405	173	277	152	145	405	313	288	337	331	463	391	503	601	533	541	601	742	478	5.27429	3.73148	3.44435	4.02774	3.79154
uc007csi.1	Syt2	SubName: Full=Synaptotagmin II; Flags: Fragment;	526	0	0	0	0	0	1	0	0	0	1	0	1	1	0	0	0	0	0	0	0	0	0	0	0	0	0	0	0	0	0	0	0	0	0	0	0	0	1	0	0	0	0	0	0	0	0
uc007csj.1	Syt2	synaptotagmin-2	3386	1	1	3	0	1	2	0	2	0	2	0	3	2	1	0	2	1	0	0	0	2	2	0	0	0	2	0	0	1	0	1	2	1	1	0	0	0	2	4	3	0	0.0361261	0.0335996	0.0770305	0	0.0355379
uc007csk.1	Syt2	synaptotagmin-2	3147	1	1	3	1	0	2	0	2	0	1	0	2	2	1	0	2	0	1	0	0	2	2	0	0	0	2	1	0	1	0	1	2	1	1	0	2	0	3	3	3	0	0.0388697	0.0361513	0.0828806	0.0284665	0
uc007csl.1	Ppp1r12b	protein phosphatase 1 regulatory subunit 12B	2671	38	87	101	118	91	147	113	61	82	128	41	60	26	105	7	140	103	151	109	115	108	17	37	20	14	26	10	72	45	79	68	80	87	101	98	106	124	96	90	48	134	1.74027	3.70567	3.28758	3.95767	4.09965
uc007csm.1	Ppp1r12b	protein phosphatase 1 regulatory subunit 12B	4612	80	139	169	199	155	235	179	89	131	209	63	93	50	176	11	237	171	227	180	173	188	20	60	32	29	52	18	134	92	137	145	158	183	160	173	191	227	184	178	101	252	2.12182	3.42883	3.18585	3.8654	4.0441
uc007csn.1	Ppp1r12b	protein phosphatase 1 regulatory subunit 12B	3183	56	85	108	122	103	136	110	52	72	140	35	59	35	114	9	152	99	130	109	105	124	9	40	21	19	35	11	98	71	95	105	119	142	108	127	138	162	136	139	79	180	2.15208	3.03811	2.94995	3.43364	3.89386
uc007cso.2	9530009M10Rik	Mus musculus adult male urinary bladder cDNA, RIKEN full-length enriched library, clone:9530009M10 product:unclassifiable, full insert sequence.	2942	15	19	24	10	13	49	41	12	28	54	14	16	10	29	4	54	36	64	32	32	42	6	22	6	11	18	7	34	26	24	25	29	42	26	32	38	41	33	32	21	36	0.623672	0.734737	0.709246	0.304501	0.531716
uc007csp.1	Ube2t	ubiquitin-conjugating enzyme E2 T	1079	2	4	3	3	1	5	6	2	3	5	3	3	2	8	0	10	7	4	11	14	6	1	2	1	1	0	1	4	0	4	5	7	8	5	9	4	4	3	1	9	8	0.226734	0.421754	0.241729	0.249075	0.111521
uc007csq.1	Lgr6	leucine-rich repeat-containing G-protein coupled	3623	18	13	12	9	6	17	31	4	31	20	2	1	2	3	0	1	7	18	6	40	19	4	10	9	5	4	1	4	0	2	8	10	21	12	7	9	6	11	15	13	5	0.607732	0.408221	0.287966	0.222539	0.199279
uc007csr.2	Ptprv	receptor-type tyrosine-protein phosphatase V	6083	27	13	33	41	13	38	29	24	38	60	9	14	20	14	1	26	192	111	123	85	107	29	197	52	208	82	125	242	186	176	140	130	190	254	186	259	130	283	276	378	189	0.542942	0.243134	0.471655	0.603806	0.257161
uc007css.1	Ptpn7	tyrosine-protein phosphatase non-receptor type	3264	87	52	84	105	58	85	63	81	114	82	30	86	72	36	8	98	35	46	53	40	51	23	28	8	14	17	3	26	18	30	38	36	60	64	94	81	68	64	64	29	84	3.26044	1.81248	2.23747	2.88184	2.13824
uc007cst.1	Ptpn7	tyrosine-protein phosphatase non-receptor type	3318	85	49	80	100	56	81	62	79	107	80	28	80	73	32	8	94	33	43	52	38	49	21	29	8	14	17	3	26	18	29	37	34	57	60	91	77	64	61	59	29	76	3.13365	1.68012	2.09624	2.69994	2.03091
uc007csu.1	Arl8a	ADP-ribosylation factor-like protein 8A	1702	131	154	200	164	101	287	251	206	264	285	73	131	119	136	22	210	127	179	143	149	169	77	73	37	47	43	24	87	84	72	128	86	136	125	128	142	153	151	150	108	164	9.41498	10.2939	10.2164	8.63208	7.1407
uc007csv.2	Gpr37l1	endothelin B receptor-like protein 2 precursor	2253	4	7	5	4	2	9	5	6	8	7	3	4	4	8	1	4	5	6	6	12	3	0	1	2	2	1	0	3	2	9	10	0	4	4	6	15	21	8	7	2	12	0.217173	0.353474	0.192947	0.159049	0.106819
uc007csw.2	Elf3	ETS-related transcription factor Elf-3 isoform	1940	6	10	15	5	13	8	8	1	7	2	0	1	8	10	0	2	0	0	1	1	0	0	1	1	3	0	1	1	2	1	4	1	1	0	3	0	1	1	1	10	2	0.378318	0.586434	0.67223	0.230887	0.806345
uc007csx.2	Elf3	ETS-related transcription factor Elf-3 isoform	2000	6	10	15	5	13	8	8	1	7	3	0	1	8	10	0	2	0	0	1	1	0	0	1	1	3	0	1	1	2	1	4	1	1	0	3	0	1	1	1	10	2	0.366969	0.568841	0.652063	0.22396	0.782155
uc007csy.2	Rnpep	aminopeptidase B isoform 1	2301	194	130	226	194	101	424	239	204	268	250	95	81	92	148	16	320	130	218	206	251	234	41	60	31	47	46	20	64	74	98	125	113	143	194	167	174	156	154	179	123	174	10.3132	6.42758	8.53926	7.55294	5.28182
uc007csz.1	Timm17a	mitochondrial import inner membrane translocase	917	64	111	142	97	123	153	108	109	101	136	45	83	59	116	9	143	73	97	88	89	115	9	47	27	34	26	25	54	51	53	72	102	133	120	114	123	155	116	98	123	141	8.53726	13.7713	13.4632	9.47618	16.1404
uc007cta.1	Lmod1	leiomodin-1	3942	37	31	68	36	172	81	59	35	46	110	17	40	20	62	5	133	162	222	157	161	181	4	58	20	19	30	8	33	18	74	54	83	103	48	64	108	90	77	69	48	99	1.14813	0.894676	1.49976	0.81812	5.25038
uc007ctc.1	Shisa4	protein shisa-4 precursor	1190	32	68	53	69	100	63	30	70	37	83	22	40	30	50	4	47	84	85	72	46	68	5	10	5	7	4	5	57	36	48	84	86	105	70	82	82	160	91	65	43	113	3.28935	6.50104	3.87219	5.19437	10.1119
uc007ctd.1	Shisa4	protein shisa-4 precursor	837	9	12	12	13	15	16	6	11	7	13	2	10	6	14	0	10	25	15	10	14	12	2	2	3	3	3	2	18	10	11	16	14	16	11	19	19	28	22	10	14	31	1.3153	1.63109	1.24648	1.39139	2.15648
uc007cte.1	Ipo9	importin-9	6236	265	323	381	366	236	532	607	293	465	564	175	240	219	380	30	449	342	500	420	447	499	90	293	118	180	156	99	361	269	314	393	412	515	576	590	568	690	520	508	408	588	5.19813	5.89274	5.31187	5.25782	4.55392
uc007ctf.1	Importin9	Mus musculus Importin9 isoform 1 (Importin9) mRNA, complete cds.	1083	38	41	59	50	29	83	88	58	57	87	30	26	37	63	6	61	54	73	62	65	68	11	44	17	25	17	14	74	51	63	80	78	113	116	117	123	142	108	113	75	141	4.29203	4.30701	4.73644	4.13592	3.22217
uc007ctg.2	Nav1	neuron navigator 1	12767	326	362	409	434	286	631	811	424	542	786	145	328	246	377	50	573	548	619	643	518	527	177	311	113	144	211	85	425	321	373	435	389	413	443	547	533	451	618	648	406	611	3.12346	3.22582	2.78524	3.04531	2.69561
uc007cti.2	Nav1	SubName: Full=Putative uncharacterized protein;	9610	213	242	279	312	212	437	593	285	370	558	100	211	159	271	34	399	398	474	479	377	365	121	243	89	110	144	61	321	219	270	309	282	297	317	408	403	331	468	460	282	450	2.71121	2.86492	2.52411	2.90845	2.65455
uc007ctj.2	Nav1	neuron navigator 1	12825	330	370	417	441	290	639	828	428	549	799	150	333	250	386	51	587	553	628	653	530	538	182	320	114	147	215	85	429	324	380	435	397	425	447	550	536	466	633	649	410	612	3.14749	3.2822	2.82688	3.08044	2.72095
uc007ctk.1	Nav1	neuron navigator 1	4216	138	137	162	158	92	234	279	157	198	274	53	134	109	128	17	203	192	187	200	166	210	67	86	30	39	87	33	134	131	126	146	127	151	156	179	163	144	208	238	157	202	4.00393	3.69693	3.34074	3.35728	2.62583
uc007ctl.1	Nav1	neuron navigator 1	2655	86	82	85	98	56	114	143	78	109	158	23	84	61	72	9	108	110	118	110	99	135	36	49	19	29	57	25	83	86	86	89	84	92	98	96	107	80	148	139	93	122	3.96225	3.51374	2.78344	3.30668	2.53806
uc007ctm.1	AK044378	Mus musculus adult retina cDNA, RIKEN full-length enriched library, clone:A930010C09 product:hypothetical protein, full insert sequence.	2618	39	39	48	52	42	112	105	74	74	85	18	33	31	43	6	74	58	51	66	48	64	27	17	8	3	23	3	33	25	26	35	34	43	28	61	47	41	45	71	39	50	1.82223	1.69479	1.59404	1.77936	1.93045
uc007ctn.1	Nav1	SubName: Full=Putative uncharacterized protein;	1645	35	59	51	58	36	70	94	70	63	93	20	47	32	57	5	80	52	55	57	58	50	22	35	8	12	16	6	35	23	24	41	37	30	51	48	38	42	48	46	27	51	2.60261	4.08044	2.69546	3.15859	2.63339
uc007cto.1	Csrp1	cysteine and glycine-rich protein 1	1770	354	331	489	257	215	606	748	203	529	437	162	204	200	453	24	409	359	459	577	558	589	83	1257	518	720	246	481	783	607	589	615	737	873	1252	1073	1065	1260	1288	1341	1772	1085	24.4646	21.2753	24.0195	13.0074	14.6165
uc007ctp.1	AK188772	Mus musculus cDNA, clone:Y0G0110K22, strand:unspecified.	350	139	144	180	101	90	246	332	78	226	180	55	75	79	178	9	162	119	168	247	220	241	36	501	198	280	101	191	262	210	213	205	234	317	463	384	370	458	485	472	604	400	48.5797	46.8075	44.7129	25.8514	30.9424
uc007ctq.2	Phlda3	pleckstrin homology-like domain family A member	1467	210	297	323	280	229	403	393	222	357	426	165	162	155	342	12	287	312	468	336	418	359	29	205	103	149	97	92	164	134	152	190	193	242	262	261	256	309	277	294	320	239	17.5104	23.0328	19.1426	17.0985	18.7838
uc007ctr.1	AK081809	Mus musculus 16 days embryo head cDNA, RIKEN full-length enriched library, clone:C130078M06 product:unclassifiable, full insert sequence.	2153	2	1	0	0	1	0	1	1	0	0	1	1	0	0	0	0	1	0	0	0	0	0	0	0	0	0	0	0	0	0	0	0	1	1	0	1	0	0	0	1	0	0.11363	0.0528417	0	0	0.0558901
uc007ctt.1	Lad1	ladinin-1	2992	247	181	167	134	35	241	571	61	309	338	79	30	179	314	3	25	74	91	58	138	55	1	546	202	408	66	192	236	220	83	45	52	79	155	92	205	55	361	336	792	122	10.0982	6.88237	4.8527	4.01212	1.40762
uc007ctu.2	Tnnt2	troponin T, cardiac muscle isoform d	1152	2	3	3	3	20	3	6	5	2	10	3	11	17	8	0	14	4	12	9	12	49	1	1	0	0	4	0	11	8	10	52	10	31	100	78	20	252	11	10	23	50	0.212366	0.296271	0.226411	0.233292	2.08909
uc007ctv.2	Tnnt2	troponin T, cardiac muscle isoform d	1148	2	3	3	3	20	3	6	5	2	10	3	11	17	8	0	14	4	12	9	12	49	1	1	0	0	4	0	11	8	10	52	10	31	100	78	20	252	11	10	23	50	0.213106	0.297304	0.2272	0.234105	2.09637
uc007ctw.2	Tnnt2	troponin T, cardiac muscle isoform e	1136	2	3	3	3	20	3	6	5	2	10	3	11	17	8	0	14	4	12	9	12	49	1	1	0	0	4	0	11	8	10	52	10	31	100	78	20	252	11	9	23	50	0.215357	0.300444	0.2296	0.236578	2.11851
uc007ctx.2	Tnnt2	troponin T, cardiac muscle isoform f	1131	2	3	3	3	20	3	5	5	2	10	3	11	17	8	0	14	4	12	9	12	49	1	1	0	0	4	0	11	8	10	52	10	31	100	78	20	252	11	9	23	50	0.216309	0.301772	0.230615	0.237624	2.12788
uc007cty.2	Tnnt2	troponin T, cardiac muscle isoform a	1169	2	3	3	3	20	3	5	5	3	10	3	11	17	8	0	14	4	13	9	12	50	1	1	0	0	4	0	12	8	10	53	10	31	102	79	20	253	11	11	23	51	0.209278	0.291963	0.223118	0.229899	2.05871
uc007cua.2	Tnnt2	troponin T, cardiac muscle isoform e	1140	2	3	3	3	20	3	6	5	2	10	3	11	17	8	0	14	4	12	9	12	49	1	1	0	0	4	0	11	8	10	52	10	31	100	78	20	252	11	9	23	50	0.214602	0.29939	0.228794	0.235748	2.11108
uc007cub.1	Pkp1	plakophilin-1	4486	770	632	677	488	143	879	2437	122	1166	1416	325	81	586	1159	16	72	279	565	191	623	275	4	3140	1316	1909	406	1211	1272	1016	336	209	247	311	562	474	745	160	1819	1662	3444	510	20.9961	16.028	13.1207	9.74522	3.8358
uc007cuc.2	Igfn1	RecName: Full=Immunoglobulin-like and fibronectin type III domain-containing protein 1;	2780	0	0	1	0	0	0	0	0	1	2	0	0	0	0	0	1	1	0	2	1	1	0	1	0	0	1	0	0	3	2	8	2	1	7	13	3	30	4	4	1	4	0	0	0.031274	0	0
uc007cud.2	Igfn1	Mus musculus adult male bone cDNA, RIKEN full-length enriched library, clone:9830123M21 product:hypothetical Fibronectin type III domain/Fibronectin type III repeat containing protein, full insert sequence.	1872	0	0	1	0	0	0	0	0	1	1	0	0	0	0	0	0	1	0	2	1	1	0	1	0	0	1	0	0	1	1	4	1	1	5	7	3	19	3	3	1	3	0	0	0.0464432	0	0
uc007cue.2	Tmem9	transmembrane protein 9 precursor	1460	11	23	27	22	17	65	46	31	29	44	16	22	7	40	2	31	66	82	80	93	66	17	38	15	36	27	14	68	66	57	77	87	99	104	129	122	165	118	120	71	115	0.921611	1.79224	1.60783	1.3499	1.40112
uc007cuf.1	Cacna1s	voltage-dependent L-type calcium channel subunit	6251	200	423	331	485	643	303	219	292	231	461	133	219	125	243	18	311	316	423	255	275	246	4	53	35	25	67	7	265	161	314	342	384	516	279	404	399	610	432	285	242	700	3.91371	7.6986	4.6037	6.95062	12.3777
uc007cug.1	Cacna1s	voltage-dependent L-type calcium channel subunit	6188	199	423	331	485	641	303	218	292	230	461	132	219	125	242	18	311	316	423	254	275	245	4	53	35	25	67	7	263	160	313	339	382	513	279	403	398	610	430	285	240	699	3.93378	7.77698	4.65057	7.02138	12.4648
uc007cuh.1	BC115961	Mus musculus 10 days neonate cerebellum cDNA, RIKEN full-length enriched library, clone:6530439I21 product:unclassifiable, full insert sequence.	2037	1	2	13	9	1	4	7	6	3	3	2	1	4	0	1	2	2	1	5	2	1	5	1	1	1	1	2	1	4	0	1	2	1	6	3	1	3	2	2	4	4	0.0600505	0.111702	0.554856	0.395806	0.0590729
[truncated: 53,739 more rows]
[truncated: 36 more columns]

## Sheet: Legend
Saline treated (S)
RPKM normalization data (Reads Per Kilo per Million):
[truncated: 1 more rows]
