# Supplementary material for: Deep Sequencing Transcriptome Analysis of Murine Wound Healing: Effects of a Multicomponent, Multitarget Natural Product Therapy-Tr14
Source: Front Mol Biosci. 2017 Aug 17;4:57. doi: 10.3389/fmolb.2017.00057 (PMC5572416; doi:10.3389/fmolb.2017.00057)
Supplement: Supplementary file 18 [file DataSheet1.zip › Supplementary Table 5C (Tr14-I).xlsx]

## Sheet: RAW and RPKM
		Informative reads in sample ----->		1754155	9074620	12169743	5729102	13233956	9851333	8199688	8907843	6675242	10533638	10870427	11214746	6788400	8008808	6775271	5414141	7082239	5860800	9367596	3162848	3330993	3377046	3053205	1077168	6979671	4766064	6477622	10397171	5410339	3273084	12378334	13612296	8780910	3999355	5863226	6649394	8264866	7086737	8098926	11330586	6023697	7478655	6283955	5958391
				RAW																																												RPKM
Genes	Name	Description	Length of exons	12HT1	12HT2	12HT3	12HT4	12HT5	12HT6	24HT1	24HT2	24HT3	24HT4	24HT5	24HT6	36HT1	36HT2	36HT3	36HT4	36HT5	36HT6	72HT1	72HT2	72HT3	72HT4	72HT5	72HT6	96HT1	96HT2	96HT3	96HT4	96HT5	96HT6	120HT1	120HT2	120HT3	120HT4	120HT5	120HT6	120HT7	192HT1	192HT2	192HT3	192HT4	192HT5	192HT6	192HT7	12HT1	12HT2
uc007aet.1	mKIAA1889	Mus musculus 12 days embryo female ovary cDNA, RIKEN full-length enriched library, clone:6620402H21 product:unclassifiable, full insert sequence.	3608	2	2	4	0	2	3	2	3	3	9	7	6	0	5	3	2	7	0	8	0	5	3	0	0	5	2	3	9	9	2	1	5	4	0	1	3	1	3	5	4	11	2	4	1	0.316006	0.0610851
uc007aeu.1	Xkr4	XK-related protein 4	3634	6	5	12	2	1	6	7	3	9	8	7	3	6	5	4	6	6	6	8	3	8	2	2	4	10	7	7	12	9	5	10	13	14	9	2	4	5	16	9	13	10	7	6	6	0.941236	0.15162
uc007aev.1	AK149000	Mus musculus 2 days neonate sympathetic ganglion cDNA, RIKEN full-length enriched library, clone:7120441D17 product:unclassifiable, full insert sequence.	2257	0	1	1	0	2	1	0	1	1	3	2	3	0	2	3	0	0	0	2	1	0	1	0	3	2	0	3	2	3	1	1	1	3	4	0	1	3	2	0	2	2	2	0	0	0	0.0488247
uc007aew.1	Rp1	oxygen-regulated protein 1 isoform 2	3047	0	1	1	0	1	0	0	1	0	1	0	0	0	0	0	0	1	0	1	1	1	0	1	0	0	0	1	0	0	0	2	0	1	0	0	0	1	1	2	0	1	0	0	1	0	0.0361659
uc007aex.2	Rp1	oxygen-regulated protein 1 isoform 1	7508	2	2	3	1	4	2	2	1	0	1	3	0	0	2	0	3	2	0	1	1	0	0	0	0	2	0	3	1	0	0	1	0	1	0	0	1	0	1	2	1	2	0	0	3	0.151858	0.0293547
uc007aey.1	Sox17	transcription factor SOX-17	2377	8	30	53	26	38	41	28	29	14	40	31	38	32	19	19	15	29	15	54	17	13	13	19	4	23	23	14	35	8	14	64	47	39	15	21	22	29	22	33	63	13	16	18	28	1.91864	1.3908
uc007aez.1	Sox17	transcription factor SOX-17	3130	8	30	45	26	33	40	30	28	14	35	30	39	32	21	23	15	32	15	58	14	16	16	22	2	25	21	14	34	11	18	64	62	45	21	19	27	35	23	41	73	18	24	20	35	1.45706	1.05621
uc007afa.1	Sox17	transcription factor SOX-17	2763	6	27	36	22	27	33	30	27	13	30	26	36	30	19	23	11	26	15	46	12	13	15	20	2	24	18	13	23	10	17	49	54	41	16	14	23	28	21	33	58	15	21	16	33	1.23795	1.07685
uc007afb.1	Sox17	transcription factor SOX-17	1956	6	26	35	22	27	30	25	24	13	29	24	31	26	18	20	10	22	14	41	12	10	12	17	2	19	17	12	21	9	13	46	44	38	13	14	20	24	19	29	49	11	12	13	27	1.7487	1.46479
uc007afc.1	Sox17	transcription factor SOX-17	2347	8	29	44	26	34	38	25	26	14	37	28	34	29	20	20	14	28	14	53	15	13	13	19	2	20	20	13	33	10	14	63	52	42	18	19	25	31	21	37	64	15	16	17	29	1.94316	1.36162
uc007afd.2	Mrpl15	39S ribosomal protein L15, mitochondrial isoform	1918	11	76	100	47	85	55	66	69	29	66	72	62	39	50	28	21	43	43	55	12	23	21	15	4	51	35	39	64	30	15	108	175	95	59	62	91	71	72	95	157	52	86	48	65	3.26946	4.36653
uc007afe.2	Mrpl15	Mus musculus adult male brain cDNA, RIKEN full-length enriched library, clone:0710007O18 product:mitochondrial ribosomal protein L15, full insert sequence.	1763	5	45	62	33	57	32	42	38	19	42	41	38	19	37	18	12	17	28	30	10	19	19	12	3	34	26	28	41	24	10	64	117	63	38	40	63	45	45	58	96	29	61	34	48	1.61678	2.81275
uc007aff.2	Mrpl15	39S ribosomal protein L15, mitochondrial isoform	4203	22	146	193	79	183	122	113	118	59	128	121	110	64	93	59	44	90	79	104	26	35	41	29	6	94	66	77	124	58	43	161	241	152	92	77	121	115	101	167	246	81	129	76	101	2.98398	3.82794
uc007afg.1	Lypla1	acyl-protein thioesterase 1	2355	7	41	70	26	95	35	43	51	23	54	46	46	30	46	35	21	35	40	43	17	22	33	23	3	38	29	32	60	26	20	155	149	129	49	70	73	104	98	137	159	66	105	99	71	1.69449	1.91851
uc007afh.1	Lypla1	acyl-protein thioesterase 1	2433	17	283	364	134	477	206	223	251	143	311	294	270	178	259	164	131	229	214	228	24	77	115	105	20	178	131	166	318	162	79	373	401	280	127	184	207	226	215	285	391	156	281	235	190	3.98326	12.8179
uc007afi.2	Tcea1	transcription elongation factor A protein 1	2671	4	47	55	18	69	54	39	46	31	43	53	51	39	42	27	22	31	33	46	10	32	16	5	3	24	25	26	60	29	18	72	72	45	13	38	43	32	34	48	69	34	36	30	35	0.853725	1.93908
uc007afk.2	Rgs20	regulator of G-protein signaling 20 isoform 2	1665	0	12	2	1	10	6	4	3	7	1	9	4	5	2	11	6	11	1	2	5	3	3	0	0	13	7	3	23	15	0	3	1	0	1	0	0	0	4	2	5	8	14	2	1	0	0.794216
uc007afl.2	Rgs20	regulator of G-protein signaling 20 isoform 1	2125	0	10	4	1	10	5	3	3	6	1	9	5	4	2	11	4	10	0	2	7	2	2	0	0	11	5	3	20	15	0	5	1	0	1	0	0	0	5	2	5	7	15	1	0	0	0.518576
uc007afm.1	Atp6v1h	V-type proton ATPase subunit H	2309	12	114	149	51	124	105	75	80	53	108	116	106	51	75	66	39	82	56	75	13	37	30	25	10	66	36	53	111	56	33	158	163	125	45	92	99	95	91	100	131	77	96	73	74	2.96271	5.44067
uc007afn.1	Atp6v1h	V-type proton ATPase subunit H	1976	26	322	399	132	332	257	186	189	157	228	272	244	144	167	134	94	203	170	182	26	69	50	49	22	181	107	140	270	112	65	358	373	282	116	213	230	237	202	269	342	173	224	163	154	7.50099	17.9573
uc007afo.1	Oprk1	kappa-type opioid receptor	1410	0	0	0	0	0	1	0	0	0	0	0	0	0	0	0	0	0	1	0	0	0	0	0	0	0	0	0	0	0	0	0	0	1	0	0	0	0	0	0	0	0	0	0	0	0	0
uc007afp.1	Oprk1	kappa-type opioid receptor	1440	0	0	0	0	0	1	0	0	0	0	0	0	0	0	0	0	0	1	0	0	0	0	0	0	0	0	0	0	0	0	0	0	1	0	0	0	0	0	0	0	0	0	0	0	0	0
uc007afq.1	Oprk1	kappa-type opioid receptor	3040	0	0	0	0	0	1	0	0	0	0	1	1	0	0	0	0	0	0	0	0	0	0	0	0	0	0	0	0	0	0	0	1	1	0	0	0	0	0	0	0	0	0	0	0	0	0
uc007afr.2	Rb1cc1	RB1-inducible coiled-coil protein 1	7046	70	411	578	256	714	450	314	345	299	406	441	436	286	343	273	219	264	224	440	106	153	209	195	53	428	250	343	482	339	163	625	712	449	209	268	319	404	364	444	620	345	420	316	340	5.66353	6.42792
uc007afs.1	Rb1cc1	RB1-inducible coiled-coil protein 1	5945	37	281	400	179	487	315	229	237	212	260	283	310	219	241	187	152	209	173	313	85	101	155	157	32	314	179	235	365	228	119	362	415	248	128	159	208	249	212	265	361	216	278	203	205	3.54799	5.20866
uc007aft.2	CC1	Mus musculus CC1 mRNA for coiled-coil protein, complete cds.	2612	14	72	102	40	137	63	58	70	52	76	91	66	44	74	61	41	45	37	94	11	29	42	32	13	73	52	72	87	78	26	143	171	91	48	64	64	93	80	106	132	73	80	73	69	3.05553	3.0376
uc007afu.2	CC1	Mus musculus CC1 mRNA for coiled-coil protein, complete cds.	2128	7	54	74	25	103	39	37	49	34	56	65	51	33	51	45	28	33	27	63	6	21	29	25	9	53	38	52	61	58	22	95	114	55	31	31	43	63	55	73	69	48	43	43	40	1.87525	2.79636
uc007afv.2	Fam150a	hypothetical protein LOC620393	858	0	0	0	0	0	0	0	0	0	0	0	0	1	0	0	0	0	0	0	0	0	0	0	0	0	0	0	0	1	1	0	1	0	0	0	1	0	1	0	0	0	1	1	0	0	0
uc007afw.1	St18	suppression of tumorigenicity 18 protein	5898	3	4	6	1	2	0	13	12	0	7	6	5	2	6	3	0	7	3	8	4	1	2	9	2	3	4	0	8	4	6	16	26	19	4	9	12	10	5	12	9	7	8	11	8	0.289967	0.0747355
uc007afx.1	St18	suppression of tumorigenicity 18 protein	5820	3	4	6	1	2	0	13	12	0	7	5	5	2	6	3	0	7	3	8	4	1	2	9	2	3	4	0	8	4	6	15	26	19	4	9	12	10	5	12	9	7	8	11	8	0.293853	0.0757371
uc007afy.1	St18	suppression of tumorigenicity 18 protein	5862	3	5	5	1	1	0	11	8	0	7	6	6	1	6	3	0	5	3	6	3	1	1	8	2	3	5	1	8	4	5	16	23	17	3	8	10	8	5	11	7	7	6	11	7	0.291748	0.093993
uc007afz.1	St18	suppression of tumorigenicity 18 protein	5784	3	5	5	1	1	0	11	8	0	7	5	6	1	6	3	0	5	3	6	3	1	1	8	2	3	5	1	8	4	5	15	23	17	3	8	10	8	5	11	7	7	6	11	7	0.295682	0.0952606
uc007aga.1	St18	suppression of tumorigenicity 18 protein	5711	3	5	5	1	1	0	11	8	0	7	5	6	1	6	3	0	5	3	6	3	1	1	8	2	3	5	1	8	4	5	14	23	17	3	8	10	8	5	11	7	7	6	11	7	0.299462	0.0964782
uc007agb.1	Pcmtd1	protein-L-isoaspartate O-methyltransferase	5232	24	229	349	121	347	233	239	291	130	267	301	238	153	220	137	141	207	197	475	92	147	236	188	53	372	237	357	451	335	151	571	631	457	146	313	265	353	369	418	602	358	468	291	294	2.61502	4.82324
uc007agc.1	Pcmtd1	protein-L-isoaspartate O-methyltransferase	4810	23	196	295	94	298	195	204	262	122	234	265	199	135	191	122	123	172	176	388	77	124	195	172	41	308	185	279	375	290	123	462	536	387	123	266	214	296	304	341	494	289	402	248	247	2.72593	4.49037
uc007agd.1	Pcmtd1	protein-L-isoaspartate O-methyltransferase	5217	22	209	301	94	285	188	217	260	121	242	268	198	137	184	125	124	163	172	405	74	117	199	173	44	317	201	287	385	287	127	447	525	382	116	261	224	301	294	335	490	297	374	240	247	2.404	4.41466
uc007age.1	AK043789	Mus musculus 10 days neonate cortex cDNA, RIKEN full-length enriched library, clone:A830033B12 product:ENV POLYPROTEIN PRECURSOR (COAT POLYPROTEIN) [CONTAINS: SURFACE PROTEIN; TRANSMEMBRANE PROTEIN] homolog [Mouse intracisternal a-particle], full insert sequence.	1261	0	1	2	1	5	1	1	2	0	0	0	0	0	0	0	1	0	0	1	0	0	0	0	0	0	0	0	0	0	0	0	3	0	0	0	0	1	0	0	1	1	2	1	3	0	0.0873889
uc007agf.1	AK142999	Mus musculus 10 days neonate cortex cDNA, RIKEN full-length enriched library, clone:A830033B12 product:ENV POLYPROTEIN PRECURSOR (COAT POLYPROTEIN) [CONTAINS: SURFACE PROTEIN; TRANSMEMBRANE PROTEIN] homolog [Mouse intracisternal a-particle], full insert sequence.	631	0	0	1	3	2	2	0	2	0	2	0	2	0	0	0	1	0	0	0	1	0	0	0	0	0	0	1	0	0	0	1	3	0	0	0	1	1	0	1	2	1	2	0	2	0	0
uc007agg.1	Sntg1	gamma-1-syntrophin	1628	0	0	1	1	0	0	0	0	0	0	0	1	0	0	1	0	1	0	0	0	0	0	0	0	1	0	0	1	0	0	0	0	0	0	1	0	0	1	0	0	1	0	0	1	0	0
uc007agh.1	Sntg1	gamma-1-syntrophin	4193	0	2	1	1	0	0	0	3	0	2	1	1	0	1	1	0	1	0	0	0	0	1	0	0	2	1	0	1	0	0	0	1	1	0	1	3	0	4	1	1	1	0	1	1	0	0.0525626
uc007agi.1	Sntg1	gamma-1-syntrophin	4190	0	2	1	1	0	0	0	3	0	2	1	1	0	1	1	0	1	0	0	0	0	1	0	0	2	1	0	1	0	0	0	1	1	0	1	3	0	4	1	1	1	0	1	1	0	0.0526002
uc007agj.1	Sntg1	gamma-1-syntrophin	4139	0	2	1	1	0	0	0	3	0	2	1	1	0	1	1	0	1	0	0	0	0	1	0	0	2	1	0	1	0	0	0	1	1	0	1	3	0	4	1	1	1	0	1	1	0	0.0532483
uc007agk.2	Rrs1	ribosome biogenesis regulatory protein homolog	2048	34	200	172	99	316	183	99	129	124	172	177	183	113	176	78	63	128	126	85	28	30	12	17	5	70	25	69	162	43	20	94	114	83	27	61	36	74	41	73	75	39	60	39	35	9.46414	10.7615
uc007agl.2	Adhfe1	hydroxyacid-oxoacid transhydrogenase,	3139	0	41	53	10	15	24	27	29	11	28	14	25	16	26	10	10	26	20	38	7	34	17	19	6	26	16	50	21	17	13	88	111	72	31	55	17	46	29	59	39	39	58	44	36	0	1.43934
uc007agm.2	Adhfe1	RecName: Full=Hydroxyacid-oxoacid transhydrogenase, mitochondrial; Short=HOT; EC=1.1.99.24; AltName: Full=Alcohol dehydrogenase iron-containing protein 1; Short=ADHFe1; Flags: Precursor;	3098	0	41	52	10	15	24	27	28	11	27	14	25	16	26	10	10	26	20	38	6	34	17	19	6	26	16	50	21	17	13	87	109	72	31	55	17	45	29	59	38	39	57	44	36	0	1.45839
uc007agn.2	2610203C22Rik	Mus musculus adult male tongue cDNA, RIKEN full-length enriched library, clone:2310007M24 product:unclassifiable, full insert sequence.	1245	0	15	7	0	6	2	6	9	5	1	2	7	4	11	4	3	10	3	14	2	6	3	5	2	6	3	15	13	5	2	23	35	23	10	15	9	24	14	20	11	17	21	13	11	0	1.32768
uc007ago.2	2610203C22Rik	Mus musculus adult male tongue cDNA, RIKEN full-length enriched library, clone:2310007M24 product:unclassifiable, full insert sequence.	509	0	9	4	0	1	1	5	5	0	4	1	1	4	8	2	0	2	1	6	4	1	0	2	1	6	0	4	5	3	2	7	9	6	2	5	10	9	9	12	13	9	6	4	5	0	1.94848
uc007agp.1	3110035E14Rik	hypothetical protein LOC76982	3187	3	12	19	1	2	3	18	15	1	7	5	5	1	4	3	6	9	11	19	18	6	27	7	2	9	14	5	5	25	13	27	14	10	4	6	14	15	22	20	35	13	4	4	12	0.536625	0.414926
uc007agq.1	Mybl1	myb-related protein A	3560	1	11	11	6	22	4	12	17	5	11	19	17	13	19	16	18	20	7	18	3	9	5	9	3	11	12	14	11	3	9	14	28	14	8	6	18	11	6	15	17	7	10	14	11	0.160133	0.340498
uc007agr.1	AK031819	Mus musculus 13 days embryo male testis cDNA, RIKEN full-length enriched library, clone:6030423O15 product:unclassifiable, full insert sequence.	3799	17	201	265	127	244	166	205	183	139	259	209	273	143	145	138	117	165	133	276	38	100	94	100	27	151	139	168	287	115	123	252	281	196	91	161	189	168	134	184	244	103	168	134	158	2.55101	5.8304
uc007ags.1	Vcpip1	deubiquitinating protein VCIP135	5174	79	561	758	434	680	496	612	551	425	750	784	924	467	495	429	373	464	401	678	153	207	191	219	72	377	287	420	690	293	247	743	914	627	259	441	516	577	375	456	743	266	449	391	368	8.70428	11.9484
uc007agt.1	AK006607	Mus musculus adult male testis cDNA, RIKEN full-length enriched library, clone:1700034P13 product:unclassifiable, full insert sequence.	2255	19	88	125	76	125	89	90	114	76	130	143	134	98	86	50	53	73	65	101	41	37	24	23	15	59	38	67	110	33	22	114	170	117	28	59	75	87	45	81	124	41	68	63	54	4.80329	4.30039
uc007agu.1	Sgk3	serine/threonine-protein kinase Sgk3	5515	21	212	337	109	398	151	244	207	175	296	270	288	168	164	156	120	151	144	196	30	63	69	64	19	93	117	129	240	93	73	396	423	285	88	170	207	262	170	196	311	142	224	183	226	2.17073	4.23606
uc007agv.1	Sgk3	serine/threonine-protein kinase Sgk3	5408	21	209	337	109	396	151	243	205	175	294	270	288	166	164	156	118	150	143	193	30	62	69	63	19	91	116	129	239	92	73	392	417	283	88	169	206	258	168	195	309	142	221	179	223	2.21368	4.25874
uc007agw.1	Sgk3	serine/threonine-protein kinase Sgk3	5737	21	217	339	109	403	152	249	211	180	306	279	289	170	169	156	122	154	144	198	30	64	71	64	19	93	120	133	242	94	74	399	427	286	89	174	213	265	173	196	319	147	226	188	228	2.08673	4.16818
uc007agx.1	Sgk3	serine/threonine-protein kinase Sgk3	5396	20	205	331	111	388	145	240	199	174	290	270	281	161	164	155	114	146	142	190	29	61	69	62	19	87	117	125	234	89	74	382	400	273	85	169	203	253	162	190	300	139	213	174	219	2.11295	4.18652
uc007agy.1	Sgk3	serine/threonine-protein kinase Sgk3	5443	20	206	330	109	388	145	239	200	173	289	269	281	161	165	154	114	148	141	191	29	61	70	62	19	86	116	126	234	89	74	382	399	273	85	168	203	253	163	190	298	139	211	174	219	2.09471	4.17062
uc007agz.1	6030422M02Rik	minichromosome maintenance complex	2826	1	4	7	2	6	4	0	3	4	3	5	6	4	1	4	2	1	1	0	0	0	0	0	0	0	2	2	4	0	0	1	0	0	2	1	2	2	0	0	4	0	0	0	0	0.201725	0.155977
uc007aha.1	Snhg6	Mus musculus 18-day embryo whole body cDNA, RIKEN full-length enriched library, clone:1110008H02 product:unclassifiable, full insert sequence.	407	0	27	23	6	35	20	4	21	8	26	19	20	9	12	13	4	13	12	18	0	7	5	2	1	14	2	10	28	4	3	76	90	56	29	32	44	48	39	50	77	25	32	27	37	0	7.3104
uc007ahb.1	Lrrc67	leucine-rich repeat-containing protein 67	1417	0	3	2	4	2	4	1	1	5	2	2	1	1	1	0	1	0	0	0	0	0	0	0	0	0	0	0	0	0	0	1	0	1	0	0	0	0	0	0	0	1	1	0	0	0	0.233304
uc007ahc.1	Lrrc67	leucine-rich repeat-containing protein 67	1140	0	1	2	2	1	4	1	1	3	2	1	0	0	1	0	0	0	0	0	0	0	0	0	0	0	0	0	0	0	0	0	0	1	0	0	0	0	0	0	0	0	1	0	0	0	0.0966644
uc007ahd.1	Lrrc67	leucine-rich repeat-containing protein 67	784	0	0	1	0	0	0	0	1	0	0	0	0	1	1	0	0	0	0	0	0	0	0	0	0	0	0	0	0	0	0	0	0	0	0	0	0	0	0	0	0	0	1	0	0	0	0
uc007ahe.1	Cops5	COP9 signalosome complex subunit 5	1239	13	144	161	56	244	89	113	151	109	176	173	123	97	147	91	58	106	99	141	29	40	39	30	13	108	75	73	159	76	30	236	301	209	93	144	170	174	137	187	263	91	153	115	125	5.98142	12.8075
uc007ahf.1	Cops5	COP9 signalosome complex subunit 5	2164	16	143	147	46	209	84	107	148	98	141	162	106	87	130	80	58	93	85	117	33	44	43	29	12	101	81	66	154	83	26	169	233	152	70	101	132	132	107	143	210	78	120	98	98	4.21497	7.28199
uc007ahg.1	Cspp1	SubName: Full=Putative uncharacterized protein Cspp1;	2079	0	29	39	5	55	24	34	24	19	26	34	31	19	23	22	11	11	19	25	8	11	23	16	2	32	29	28	45	33	20	52	57	38	14	28	23	41	39	36	59	40	31	35	36	0	1.53715
uc007ahh.1	Cspp1	SubName: Full=MCG8324, isoform CRA_a; SubName: Full=Putative uncharacterized protein;	2174	4	53	70	21	107	39	64	53	29	44	56	61	29	53	40	12	31	43	55	8	19	24	24	4	43	41	63	79	41	23	113	119	71	34	47	66	73	69	97	122	57	59	50	47	1.0489	2.68651
uc007ahi.1	Cspp1	centrosome and spindle pole associated protein	4354	7	74	106	36	182	79	79	83	70	85	82	101	55	81	56	45	65	64	106	35	48	36	27	11	70	63	88	110	70	41	218	235	158	73	103	133	153	153	201	261	111	108	104	121	0.916519	1.8729
uc007ahj.1	Cspp1	SubName: Full=Putative uncharacterized protein;	2178	6	56	72	24	114	42	68	53	31	47	61	65	29	55	42	12	31	43	55	8	20	24	25	4	45	40	64	82	43	25	120	133	74	38	54	68	76	72	100	127	60	63	53	51	1.57045	2.83336
uc007ahk.1	Cspp1	SubName: Full=MCG8324, isoform CRA_a; SubName: Full=Putative uncharacterized protein;	2162	6	55	72	24	112	42	66	53	30	47	58	65	29	54	41	12	31	43	55	8	19	23	25	4	45	40	63	82	41	24	120	131	73	37	53	65	76	70	99	124	60	62	51	49	1.58208	2.80336
uc007ahl.1	Cspp1	SubName: Full=MCG8324, isoform CRA_a; SubName: Full=Putative uncharacterized protein;	2154	6	55	72	24	112	42	66	53	30	47	58	64	29	54	40	12	31	43	55	8	19	23	25	4	45	40	63	82	41	24	120	131	73	37	53	65	76	70	99	124	60	62	51	49	1.58795	2.81377
uc007ahm.1	AK076931	Mus musculus adult male testis cDNA, RIKEN full-length enriched library, clone:4930558F10 product:unclassifiable, full insert sequence.	398	1	1	5	1	1	1	0	0	1	2	0	1	0	2	2	0	1	1	0	1	1	1	0	0	1	0	0	2	1	0	2	3	1	2	2	0	1	0	2	3	4	1	2	2	1.43235	0.276878
uc007ahn.1	Arfgef1	brefeldin A-inhibited guanine	7042	93	507	661	371	934	642	506	574	507	734	746	1004	489	597	586	441	477	340	532	190	205	242	229	75	513	311	432	732	399	219	785	858	566	212	426	469	522	493	450	686	434	468	391	367	7.52868	7.93384
uc007aho.1	AK134369	Mus musculus 13 days embryo male testis cDNA, RIKEN full-length enriched library, clone:6030446C19 product:hypothetical ARM repeat fold containing protein, full insert sequence.	3526	7	54	103	48	121	83	68	93	67	70	107	132	56	72	77	58	67	42	71	19	32	40	26	11	75	32	70	113	54	34	112	123	87	31	57	74	66	63	56	100	54	74	43	41	1.13174	1.68765
uc007ahp.1	Arfgef1	brefeldin A-inhibited guanine	3124	43	271	358	186	505	341	266	274	265	378	392	544	265	320	323	240	249	178	263	98	107	132	146	40	261	170	219	372	223	121	412	442	288	112	235	254	282	276	235	348	230	248	214	203	7.84674	9.55938
uc007ahq.1	Cpa6	carboxypeptidase A6 precursor	1930	0	3	0	8	4	3	0	1	5	2	6	8	0	1	1	6	0	0	3	2	1	1	2	0	4	3	3	2	4	2	14	9	7	1	1	8	5	5	12	12	7	2	2	10	0	0.171291
uc007ahr.1	Cpa6	RecName: Full=Carboxypeptidase A6; EC=3.4.17.1; Flags: Precursor;	1805	0	3	0	8	4	3	0	1	5	2	6	8	0	0	1	6	0	0	3	2	1	1	2	0	4	3	3	2	4	2	12	9	7	1	1	8	4	5	12	11	6	2	2	8	0	0.183154
uc007ahs.2	Prex2	phosphatidylinositol	11054	24	245	244	75	182	166	243	297	87	324	181	306	180	278	172	101	196	196	438	115	190	206	156	58	198	310	246	382	206	166	616	800	481	244	326	242	439	277	523	724	250	380	351	346	1.23772	2.44241
uc007aht.1	Prex2	RecName: Full=Phosphatidylinositol 3,4,5-trisphosphate-dependent Rac exchanger 2 protein; Short=P-Rex2; Short=PtdIns(3,4,5)-dependent Rac exchanger 2; AltName: Full=DEP domain-containing protein 2;	1584	2	13	21	2	20	9	15	24	9	27	14	26	15	30	13	9	15	16	31	11	13	11	12	4	26	25	23	38	16	17	115	124	78	39	55	40	71	38	105	118	35	50	61	59	0.719792	0.904398
uc007ahu.1	Prex2	SubName: Full=Putative uncharacterized protein;	2949	1	13	19	6	13	11	16	24	6	14	13	23	13	14	14	8	8	14	30	11	19	12	8	4	14	16	21	29	13	7	52	75	43	19	23	22	43	32	43	66	26	28	30	20	0.193311	0.485781
uc007ahv.2	Prex2	phosphatidylinositol	6537	12	161	152	49	114	95	156	192	53	194	116	183	104	163	112	52	128	116	257	42	102	130	110	36	111	193	149	220	136	90	247	343	223	92	159	110	197	107	240	300	115	176	161	150	1.04649	2.71406
uc007ahw.2	A830018L16Rik	hypothetical protein LOC320492 isoform 3	6815	0	2	1	1	0	0	0	2	0	1	3	0	1	1	0	0	2	1	1	1	1	3	0	0	1	0	4	3	3	0	7	2	0	3	0	3	1	5	5	5	4	2	3	1	0	0.0323397
uc007ahx.2	A830018L16Rik	hypothetical protein LOC320492 isoform 2	2780	0	3	1	0	1	0	0	0	0	2	0	0	0	0	0	0	1	1	0	1	0	1	0	0	0	0	1	0	0	0	2	0	0	0	2	0	1	1	2	1	1	1	1	0	0	0.118918
uc007ahy.2	A830018L16Rik	hypothetical protein LOC320492 isoform 4	6168	0	2	1	1	0	0	0	2	0	1	3	0	1	1	0	0	2	1	1	1	1	2	0	0	0	0	3	3	2	0	4	1	0	3	0	3	1	4	5	5	4	2	3	1	0	0.035732
uc007ahz.1	A830018L16Rik	hypothetical protein LOC320492 isoform 2	654	0	0	0	0	0	0	0	0	0	0	0	0	0	0	0	0	0	0	0	0	0	0	0	0	0	0	0	0	0	0	0	0	0	0	0	0	1	1	0	0	0	0	1	0	0	0
uc007aia.2	Sulf1	extracellular sulfatase Sulf-1 precursor	4625	47	315	406	104	287	197	330	468	158	440	263	289	206	406	258	211	292	360	623	86	99	93	136	31	216	132	165	578	153	171	1091	1248	875	328	442	860	1215	340	660	661	370	670	502	612	5.7932	7.50534
uc007aib.2	Sulf1	extracellular sulfatase Sulf-1 precursor	4530	47	314	405	102	286	197	330	466	157	440	260	287	206	406	258	209	292	359	621	86	99	93	136	31	215	131	164	578	153	171	1082	1231	861	322	436	853	1200	334	651	650	365	663	495	602	5.91469	7.63841
uc007aic.1	Sulf1	extracellular sulfatase Sulf-1 precursor	2660	12	99	131	35	100	64	98	130	51	141	71	85	59	133	74	55	71	104	182	37	26	31	53	7	58	33	50	168	38	49	406	447	302	129	164	294	426	140	207	238	105	231	195	211	2.57177	4.10133
uc007aid.1	Sulf1	extracellular sulfatase Sulf-1 precursor	4609	44	294	385	100	275	174	311	433	155	422	234	260	194	378	241	191	274	348	597	88	97	90	133	26	202	126	160	540	147	163	1086	1245	857	326	432	850	1202	342	645	649	357	670	489	590	5.44224	7.0293
uc007aie.1	Sulf1	Mus musculus 14, 17 days embryo head cDNA, RIKEN full-length enriched library, clone:3230401B12 product:SULFATASE FP homolog [Rattus norvegicus], full insert sequence.	2004	29	180	223	64	161	100	195	268	89	253	149	153	126	220	153	125	181	218	363	45	60	57	70	13	129	85	104	343	102	103	565	625	451	152	212	458	621	158	354	350	198	365	236	309	8.24959	9.89797
uc007aif.1	Slco5a1	solute carrier organic anion transporter family,	8511	44	230	298	187	196	330	147	152	112	254	151	219	100	214	100	99	153	74	143	24	38	34	49	9	62	52	61	148	41	53	172	186	100	74	68	87	76	75	113	140	35	88	66	91	2.94716	2.97796
uc007aig.1	Slco5a1	SubName: Full=Slco5a1 protein;	4752	17	72	98	54	69	99	62	54	38	99	49	64	25	64	40	28	53	29	51	6	16	13	15	4	20	20	15	60	15	18	83	66	47	38	25	42	27	25	41	68	14	32	27	37	2.03941	1.66966
uc007aih.1	Slco5a1	SubName: Full=Slco5a1 protein;	4574	18	69	100	54	65	95	61	53	40	98	48	58	25	66	36	28	54	26	47	6	17	13	12	4	19	20	13	51	15	19	77	62	46	32	29	37	28	27	41	66	14	29	24	32	2.24341	1.66236
uc007aii.1	Slco5a1	SubName: Full=Putative uncharacterized protein;	5123	18	76	107	58	74	105	66	57	42	104	51	67	28	72	42	30	60	29	53	7	18	13	16	4	21	20	17	62	15	19	91	69	52	38	30	47	31	28	44	72	15	34	29	40	2.003	1.63479
uc007aik.1	Prdm14	PR domain containing 14	2593	0	0	0	1	2	3	0	0	4	0	4	4	2	1	0	2	1	0	0	0	0	0	1	0	0	0	1	0	0	0	0	1	2	0	0	0	0	0	0	0	0	0	0	0	0	0
uc007ail.1	Ncoa2	nuclear receptor coactivator 2 isoform b	8117	87	334	409	247	611	477	284	273	373	356	513	552	243	313	265	283	271	175	327	148	119	128	110	31	255	152	236	272	193	111	505	590	348	167	220	266	335	302	311	423	238	269	224	230	6.1102	4.53443
uc007aim.1	Ncoa2	nuclear receptor coactivator 2 isoform a	8213	90	341	422	249	619	499	291	281	387	363	526	566	253	320	272	287	283	179	339	158	125	132	113	32	263	161	251	290	199	114	524	602	372	176	223	275	349	305	317	437	242	293	235	243	6.24702	4.57535
uc007ain.1	Ncoa2	nuclear receptor coactivator 2 isoform b	8006	88	332	413	248	603	487	283	274	377	355	517	554	246	307	261	284	277	177	330	150	121	125	110	31	256	151	241	280	193	111	505	583	358	171	217	264	338	299	309	425	237	279	229	233	6.26613	4.56977
uc007aio.1	Ncoa2	nuclear receptor coactivator 2 isoform a	3429	37	129	165	55	224	133	127	134	152	181	207	192	106	136	112	86	128	79	144	76	50	56	42	13	132	71	129	131	77	41	264	297	192	88	111	135	184	137	162	229	124	149	95	122	6.15129	4.14566
uc007aip.1	Ncoa2	nuclear receptor coactivator 2 isoform b	3858	38	124	155	55	218	126	127	133	150	181	201	184	102	120	101	88	126	83	146	81	50	51	43	12	133	65	118	127	75	39	251	286	183	81	109	128	173	133	162	227	120	140	92	122	5.61505	3.54186
uc007aiq.1	Ncoa2	SubName: Full=Putative uncharacterized protein;	2954	11	63	82	19	127	44	58	46	73	84	86	91	42	49	41	36	62	33	72	36	18	38	24	4	70	37	65	76	41	31	134	173	90	37	65	74	78	80	88	123	65	70	45	65	2.12283	2.35018
uc007air.1	Ncoa2	SubName: Full=Putative uncharacterized protein;	2890	8	37	62	19	76	42	41	37	57	66	67	63	31	37	29	28	46	19	49	25	15	18	17	4	53	25	53	47	26	18	96	110	72	34	36	50	65	58	68	91	44	64	37	48	1.57806	1.41083
uc007ais.1	AK171953	Mus musculus 10 days neonate medulla oblongata cDNA, RIKEN full-length enriched library, clone:B830028E17 product:unclassifiable, full insert sequence.	3467	3	30	40	14	61	20	39	41	21	36	43	31	26	27	23	18	30	14	39	14	5	14	11	5	22	27	31	29	36	10	55	59	45	14	17	25	25	21	33	41	23	26	32	24	0.493287	0.95354
uc007ait.1	Tram1	translocating chain-associated membrane protein	2888	84	698	1145	275	1003	534	610	669	533	716	744	731	571	673	517	400	648	524	647	159	257	251	251	66	566	380	449	948	397	254	1201	1336	844	385	566	820	908	566	780	1002	519	626	673	619	16.5811	26.6336
uc007aiu.1	Lactb2	beta-lactamase-like protein 2	1888	7	83	120	27	86	71	73	92	37	86	61	82	42	65	55	24	72	56	87	17	28	33	17	4	36	26	46	87	35	18	101	119	90	38	50	52	76	65	88	138	67	76	68	58	2.11363	4.84449
uc007aiv.1	Xkr9	XK-related protein 9	1926	0	2	0	0	0	1	0	0	0	0	2	1	0	0	0	0	0	0	0	0	0	0	0	1	1	0	0	1	0	0	0	0	0	0	0	1	0	0	1	0	0	0	0	0	0	0.114431
uc007aiw.1	Eya1	eyes absent homolog 1	3884	1	19	23	7	21	17	17	17	16	37	23	25	9	23	16	11	14	10	14	3	11	7	7	4	10	23	22	12	8	10	22	23	24	7	9	11	7	15	16	33	9	17	12	15	0.146775	0.539071
uc007aix.1	Eya1	eyes absent homolog 1	4330	1	19	26	7	24	18	18	19	23	38	24	26	9	25	19	11	16	11	15	3	13	7	8	3	10	25	24	13	9	9	26	21	25	7	9	11	7	16	16	32	10	18	12	18	0.131657	0.483545
uc007aiy.1	Eya1	eyes absent homolog 1	4327	1	19	26	7	24	18	18	19	23	38	24	26	9	25	19	11	16	11	15	3	13	7	8	3	10	25	24	13	9	9	26	21	25	7	9	11	7	16	16	32	10	18	12	18	0.131748	0.483881
uc007aiz.1	Eya1	eyes absent homolog 1	4214	1	18	25	7	23	18	16	18	22	37	24	26	9	25	18	11	15	11	14	3	13	7	8	3	10	24	24	13	9	9	26	21	25	7	9	10	6	15	16	31	9	17	12	16	0.135281	0.470706
uc007aja.1	Msc	musculin	1715	0	0	3	0	0	2	2	2	0	3	2	1	2	0	3	3	1	1	1	0	0	2	1	0	6	1	3	5	2	1	4	7	5	4	1	3	3	7	12	13	4	5	1	1	0	0
uc007ajb.1	AK080352	Mus musculus 3 days neonate thymus cDNA, RIKEN full-length enriched library, clone:A630063H21 product:unclassifiable, full insert sequence.	652	0	0	1	0	0	0	0	0	0	0	0	0	0	0	0	0	0	0	0	0	0	1	0	0	1	0	2	0	1	0	4	0	2	0	1	1	0	1	1	1	0	1	1	0	0	0
uc007ajc.1	Trpa1	transient receptor potential cation channel	4263	1	0	0	0	0	1	2	0	0	2	0	0	0	1	0	1	0	0	0	1	1	2	0	0	0	0	1	2	0	0	1	1	0	1	0	2	1	1	3	0	1	0	1	1	0.133726	0
uc007ajd.1	AK195788	Mus musculus cDNA, clone:Y1G0103F19, strand:plus, reference:ENSEMBL:Mouse-Transcript-ENST:ENSMUST00000032484, based on BLAT search.	287	0	0	0	0	0	0	0	0	0	0	0	0	0	0	0	0	0	0	0	0	0	0	0	0	0	0	0	0	0	0	0	0	0	0	0	0	0	0	0	0	0	0	0	0	0	0
uc007aje.1	Kcnb2	potassium voltage-gated channel subfamily B	5309	0	1	1	1	2	0	0	1	3	0	4	2	0	0	0	0	0	0	1	0	1	2	1	0	1	0	0	4	1	0	1	2	1	0	2	0	0	0	1	1	2	2	1	0	0	0.0207567
uc007ajf.1	Terf1	telomeric repeat-binding factor 1	965	3	9	27	4	37	11	13	18	22	20	22	22	15	29	18	8	22	8	25	4	4	9	5	1	20	10	22	24	12	12	57	58	55	15	24	29	42	21	47	46	32	25	23	23	1.77225	1.02775
uc007ajg.1	Terf1	telomeric repeat-binding factor 1	3208	4	21	47	5	60	20	21	27	30	31	33	32	26	41	30	18	42	15	42	5	8	17	11	7	35	14	33	29	21	19	74	74	72	22	34	36	49	35	59	68	38	32	32	31	0.710817	0.721367
uc007ajh.1	Terf1	telomeric repeat-binding factor 1	1633	4	16	38	6	55	15	20	30	27	26	34	33	30	40	23	10	41	14	42	8	5	12	9	2	30	16	38	38	25	18	85	89	79	25	42	45	60	37	62	74	48	41	35	39	1.39639	1.07971
uc007aji.1	Terf1	telomeric repeat-binding factor 1	1546	4	14	38	6	54	14	19	28	26	25	33	32	29	40	22	10	41	14	42	8	5	12	8	2	30	15	38	38	23	18	80	84	71	24	40	43	59	35	60	74	45	37	33	38	1.47497	0.997907
uc007ajj.1	Gm106	RPE-spondin precursor	2748	6	18	15	2	23	9	9	9	6	14	21	11	7	6	6	6	3	6	15	6	8	9	9	5	20	12	29	18	17	8	58	36	42	16	16	17	36	55	39	45	26	34	26	29	1.24471	0.721817
uc007ajk.1	AK015384	Mus musculus adult male testis cDNA, RIKEN full-length enriched library, clone:4930444P10 product:hypothetical Arginine-rich region containing protein, full insert sequence.	1844	0	0	1	1	0	2	1	0	0	0	1	0	0	0	0	0	0	0	0	0	1	1	0	0	0	0	2	1	0	0	0	1	0	1	0	1	0	0	0	2	3	1	0	0	0	0
uc007ajl.2	Rpl7	60S ribosomal protein L7	934	13	192	245	76	337	145	131	141	135	142	178	152	121	131	87	72	130	99	198	20	60	70	63	12	169	86	148	242	119	88	525	548	430	234	239	359	371	313	317	590	248	363	265	316	7.93466	22.653
uc007ajm.1	Rdh10	retinol dehydrogenase 10	2295	90	282	369	232	420	389	138	424	232	312	319	271	175	277	161	64	147	335	109	20	22	33	23	11	120	51	58	441	129	29	206	165	115	52	76	67	96	136	97	140	111	117	82	84	22.3559	13.5406
uc007ajn.2	Stau2	double-stranded RNA-binding protein Staufen	2890	8	74	114	28	76	68	75	69	27	99	73	61	48	68	48	45	62	44	59	15	19	27	32	6	40	36	59	70	49	21	114	130	58	40	40	47	51	54	90	114	54	76	47	48	1.57806	2.82166
uc007ajo.2	Stau2	double-stranded RNA-binding protein Staufen	2759	8	72	112	24	74	66	74	69	26	98	72	58	47	66	46	44	61	43	59	15	18	27	32	6	40	33	59	68	48	21	108	126	56	38	39	45	50	53	83	112	52	73	43	46	1.65299	2.87576
uc007ajq.2	Stau2	double-stranded RNA-binding protein Staufen	3119	9	71	108	28	89	65	68	58	30	86	81	59	45	70	53	32	53	49	47	18	16	31	33	6	53	33	52	62	52	22	129	139	70	37	51	44	67	58	80	119	60	86	46	48	1.64497	2.5085
uc007ajr.2	Stau2	RecName: Full=Double-stranded RNA-binding protein Staufen homolog 2;	1193	0	23	20	10	20	20	10	8	5	20	21	15	10	20	13	7	6	14	15	2	4	4	5	0	11	10	14	19	12	7	28	33	21	10	15	10	19	13	26	38	14	19	19	17	0	2.12451
uc007ajs.1	Ube2w	SubName: Full=Putative uncharacterized protein;	1482	3	14	17	10	14	9	16	16	10	16	15	11	9	18	11	5	9	7	24	6	5	5	4	0	14	6	13	21	11	5	57	64	47	25	27	29	37	27	38	56	24	36	38	26	1.154	1.041
uc007ajt.1	Ube2w	probable ubiquitin-conjugating enzyme E2 W	2354	7	164	188	75	188	94	147	146	85	152	146	125	98	153	127	70	129	101	197	28	49	54	71	24	114	72	109	215	104	59	282	335	225	98	123	143	189	165	191	237	113	149	139	140	1.69521	7.67731
uc007aju.1	Ube2w	probable ubiquitin-conjugating enzyme E2 W	1519	3	29	37	17	45	20	34	39	14	47	35	32	23	37	17	13	22	16	48	8	10	11	12	2	32	8	23	42	16	11	73	86	63	26	30	42	46	37	49	80	35	47	50	28	1.12589	2.10384
uc007ajv.1	Tceb1	transcription elongation factor B polypeptide 1	955	14	166	202	93	255	150	135	142	94	185	147	126	115	151	79	69	133	96	133	12	34	33	26	12	80	55	64	168	51	34	175	217	152	71	106	119	136	103	142	174	81	145	79	87	8.35712	19.1547
uc007ajw.1	Tceb1	transcription elongation factor B polypeptide 1	962	9	148	177	85	227	125	120	110	75	160	119	104	93	121	68	51	113	86	106	8	18	17	22	6	66	46	55	135	45	30	152	191	138	67	96	113	120	97	128	156	75	134	69	80	5.33334	16.9535
uc007ajx.1	Tmem70	transmembrane protein 70, mitochondrial isoform	1732	15	154	199	76	163	116	107	131	68	133	107	122	69	96	56	45	97	76	108	15	25	45	36	16	76	58	71	116	61	42	143	192	101	61	78	108	99	83	126	157	66	85	75	78	4.93714	9.79816
uc007ajy.1	Tmem70	transmembrane protein 70, mitochondrial isoform	1729	15	154	199	76	163	116	107	131	68	133	107	122	69	96	56	45	97	76	108	15	25	45	36	16	76	58	71	116	61	42	143	192	101	61	78	108	99	83	126	157	65	85	75	78	4.94571	9.81516
uc007ajz.2	Ly96	lymphocyte antigen 96 isoform A	603	3	31	59	17	22	32	31	37	12	22	14	25	24	20	20	15	23	32	30	4	4	5	17	1	12	9	12	25	9	10	58	72	29	12	29	25	32	18	25	28	15	16	13	14	2.83619	5.66521
uc007aka.1	Jph1	junctophilin-1	2192	22	120	154	109	72	185	115	126	30	134	50	75	56	116	43	52	86	56	157	56	45	60	55	11	75	93	88	85	46	42	112	213	102	105	49	70	93	71	165	231	38	118	63	63	5.72156	6.03271
uc007akb.2	Gdap1	RecName: Full=Ganglioside-induced differentiation-associated protein 1; Short=GDAP1;	2193	0	0	0	1	2	1	0	2	0	0	3	1	0	0	1	0	0	0	0	1	0	1	0	0	1	0	0	0	0	0	1	6	3	3	1	3	5	3	1	2	0	0	1	0	0	0
uc007akc.2	Gdap1	ganglioside-induced differentiation-associated	3937	1	4	1	1	0	3	3	4	0	0	2	1	1	4	0	1	3	1	5	3	3	1	3	1	0	1	4	1	2	0	3	10	14	3	3	8	6	7	5	7	1	2	0	1	0.144799	0.111961
uc007akd.1	AK135932	Mus musculus in vitro fertilized eggs cDNA, RIKEN full-length enriched library, clone:7420436E03 product:unclassifiable, full insert sequence.	1009	0	0	0	0	0	0	0	0	0	0	0	0	0	0	0	0	0	0	0	0	0	0	0	0	0	0	0	0	0	0	0	0	1	0	0	0	0	0	0	0	0	0	0	0	0	0
uc007ake.2	Pi15	peptidase inhibitor 15	6923	26	444	348	176	1080	200	348	393	396	243	657	422	561	743	650	308	641	467	298	102	208	188	150	60	231	267	201	710	271	84	399	453	269	121	116	103	266	150	357	570	166	274	168	220	2.14097	7.06741
uc007akf.1	AK038933	Mus musculus adult male colon cDNA, RIKEN full-length enriched library, clone:9030207K14 product:unclassifiable, full insert sequence.	2264	0	11	7	3	10	3	2	3	1	5	4	3	1	9	3	2	3	1	7	0	3	2	4	0	3	4	5	4	1	2	8	6	4	3	1	3	6	4	5	7	1	4	2	0	0	0.535412
uc007akg.1	Crispld1	cysteine-rich secretory protein LCCL	3742	0	22	19	12	55	16	19	6	3	18	13	18	13	14	11	13	12	9	25	11	10	14	23	6	21	20	39	24	16	13	49	63	24	14	15	20	48	18	40	70	13	18	19	20	0	0.647874
uc007akh.1	Crispld1	cysteine-rich secretory protein LCCL	4006	0	22	22	13	58	19	21	9	3	21	16	18	13	15	11	13	12	9	28	11	9	16	23	6	20	20	43	25	16	13	52	65	25	17	15	21	48	22	42	66	14	21	19	21	0	0.605178
uc007aki.1	Crisp4	cysteine-rich secretory protein 1	1193	0	0	0	0	0	0	0	0	0	0	0	0	0	0	0	0	0	0	0	0	0	0	0	0	0	0	0	0	0	0	0	0	0	0	0	0	0	0	1	0	0	1	0	0	0	0
uc007akj.1	Crisp4	cysteine-rich secretory protein 1	1369	0	0	0	0	0	0	0	0	0	0	0	0	0	0	0	0	0	0	0	0	0	0	0	0	0	0	0	0	0	0	1	0	1	0	0	0	0	0	1	0	0	1	0	0	0	0
uc007akk.1	Crisp4	cysteine-rich secretory protein 1	1252	0	0	0	0	0	0	0	0	0	0	0	0	0	0	0	0	0	0	0	0	0	0	0	0	0	0	0	0	0	0	0	0	0	0	0	0	0	0	1	0	0	1	0	0	0	0
uc007akl.1	Defb49	Mus musculus beta-defensin 49 (Defb49) mRNA, complete cds.	222	0	0	0	0	0	0	0	0	0	0	0	0	0	0	0	0	0	0	0	0	0	0	0	0	0	0	0	0	0	0	0	0	0	0	0	0	0	0	0	0	0	0	0	0	0	0
uc007akm.1	Defb18	beta-defensin 18 precursor	258	0	0	0	0	0	0	0	0	0	0	0	0	0	0	0	0	0	0	0	0	1	0	0	0	0	0	0	0	0	0	0	0	0	0	0	0	0	0	0	0	0	0	0	0	0	0
uc007akn.2	Defb41	beta-defensin 41 precursor	469	0	0	0	0	0	0	0	0	0	0	0	0	0	0	0	0	0	0	0	0	0	0	0	0	0	0	0	0	0	0	0	0	0	0	0	1	0	0	0	1	0	0	0	0	0	0
uc007ako.1	Gm15386	beta-defensin 17 precursor	256	0	0	0	0	0	0	0	0	0	0	0	0	0	0	0	0	0	0	0	0	0	0	0	0	0	0	0	1	0	0	0	0	0	0	0	1	0	0	0	1	0	0	0	0	0	0
uc007akp.1	Tcfap2d	transcription factor AP-2-delta	1747	0	0	0	0	0	0	0	0	0	0	0	0	0	0	0	0	0	0	0	0	0	0	0	0	0	0	0	0	1	0	0	0	0	0	0	1	0	1	0	1	0	0	0	0	0	0
uc007akq.1	Tcfap2b	transcription factor AP-2-beta isoform 1	3069	1	16	17	3	65	8	6	2	15	13	29	13	8	9	10	6	11	4	0	16	4	6	1	3	9	9	11	2	15	2	24	12	6	2	2	2	4	16	1	8	14	14	5	11	0.185753	0.574506
uc007akr.1	Tcfap2b	transcription factor AP-2-beta isoform 1	6021	2	31	29	4	117	22	10	6	25	18	59	27	20	19	24	8	16	7	3	34	5	13	4	7	21	19	24	13	31	2	48	18	19	7	3	5	8	28	5	16	27	21	11	14	0.189362	0.567368
uc007aks.1	Tcfap2b	transcription factor AP-2-beta isoform 2	862	1	5	4	1	25	4	2	0	0	2	9	3	3	2	1	1	0	0	1	8	0	2	0	0	2	3	1	0	1	0	5	1	2	1	0	1	2	1	2	5	2	0	1	2	0.66134	0.639196
uc007akt.1	Tcfap2b	transcription factor AP-2-beta isoform 2	6056	3	32	25	5	117	23	9	6	19	17	55	26	19	19	24	7	13	6	4	35	5	13	4	6	20	20	22	13	31	2	46	18	18	7	3	5	8	26	6	17	25	19	11	15	0.282402	0.582285
uc007aku.1	Tcfap2b	transcription factor AP-2-beta isoform 2	5710	2	31	27	5	109	20	9	6	19	17	54	26	19	19	25	8	13	6	3	34	5	13	4	6	20	19	22	13	31	2	46	18	18	7	3	5	7	26	6	16	25	19	11	14	0.199676	0.59827
uc007akv.1	Pkhd1	polyductin	12928	0	0	1	1	1	0	1	4	3	3	3	3	0	2	1	1	0	0	3	3	4	4	4	1	1	1	3	6	0	2	8	13	6	11	2	15	9	3	12	18	3	9	8	2	0	0
uc007akw.1	Pkhd1	SubName: Full=Putative uncharacterized protein;	1629	0	0	1	0	0	0	1	3	3	1	1	3	0	1	0	1	0	0	2	0	0	1	1	0	1	0	3	1	0	0	2	5	3	2	2	2	1	1	3	5	2	3	3	2	0	0
uc007akx.1	Pkhd1	SubName: Full=Putative uncharacterized protein;	905	0	0	1	0	0	0	1	3	3	1	0	3	0	1	0	1	0	0	2	0	0	1	1	0	2	0	2	1	0	0	2	5	3	1	1	2	1	1	3	5	1	4	2	1	0	0
uc007aky.1	Il17a	interleukin-17A precursor	1171	0	1	1	0	0	4	0	0	0	0	0	1	0	0	0	0	0	0	0	0	0	1	0	1	0	0	1	0	0	0	0	0	0	0	0	0	0	0	0	0	0	0	0	0	0	0.0941054
uc007akz.1	Il17f	interleukin-17F precursor	1120	0	0	1	0	0	1	0	0	0	0	1	2	0	0	0	0	0	0	0	0	1	0	0	0	1	0	0	0	0	0	0	0	1	0	0	0	0	0	0	0	0	0	0	0	0	0
uc007ala.1	Il17f	interleukin-17F precursor	1175	0	0	1	0	0	1	0	0	0	0	1	2	0	0	0	0	0	0	0	0	1	0	0	0	1	0	0	0	0	0	0	0	1	0	0	0	0	1	0	0	0	0	0	0	0	0
uc007alb.1	AK205147	Mus musculus cDNA, clone:Y1G0142J18, strand:unspecified.	370	3	23	13	6	44	6	21	25	14	23	30	22	22	29	20	10	20	15	16	7	6	3	3	0	9	12	14	17	7	5	14	14	15	2	3	6	18	7	11	24	10	11	12	5	4.62223	6.85011
uc007alc.1	Mcm3	DNA replication licensing factor MCM3	2886	17	141	108	27	243	51	113	167	78	136	180	122	106	158	108	58	128	81	95	41	48	24	36	4	44	55	62	110	42	34	146	188	141	39	77	131	142	65	99	188	59	108	106	76	3.35803	5.38387
uc007ald.1	Paqr8	membrane progestin receptor beta	4420	2	15	20	6	83	14	21	29	269	34	148	27	16	20	22	11	27	13	35	14	9	9	9	3	50	16	23	58	21	13	70	51	37	8	22	21	26	16	32	31	26	45	21	36	0.257953	0.373973
uc007ale.1	Paqr8	membrane progestin receptor beta	4405	2	15	20	6	80	14	21	29	258	33	147	26	14	20	21	11	26	13	33	13	8	9	9	3	47	16	24	57	21	12	67	49	37	8	22	21	26	16	31	31	24	46	21	34	0.258831	0.375247
uc007alf.2	Efhc1	EF-hand domain-containing protein 1	2208	1	1	8	0	6	1	5	4	9	9	6	3	4	6	2	6	7	9	25	7	5	11	7	0	8	7	12	13	7	3	40	32	37	14	14	7	16	14	11	29	13	14	13	12	0.258186	0.0499083
uc007alg.1	Tram2	translocating chain-associated membrane protein	1409	2	16	20	6	24	16	18	38	13	30	27	29	11	20	20	9	35	14	24	6	7	5	3	0	11	13	21	22	9	8	62	69	44	17	28	32	43	37	35	49	32	26	40	31	0.809191	1.25136
uc007alh.1	AK138554	Mus musculus adult male spinal cord cDNA, RIKEN full-length enriched library, clone:A330062A16 product:unclassifiable, full insert sequence.	372	0	1	1	0	0	0	0	0	0	1	0	1	0	0	0	0	0	0	0	0	0	0	1	0	0	1	0	0	0	2	0	0	0	0	0	2	0	1	1	0	0	0	0	0	0	0.29623
uc007ali.1	Tmem14a	transmembrane protein 14A	1292	0	5	3	0	6	1	2	7	0	1	4	6	1	3	3	1	2	0	7	2	4	6	5	0	11	3	4	2	3	3	22	15	2	4	5	8	8	13	14	14	8	13	5	10	0	0.426461
uc007alj.1	Tmem14a	transmembrane protein 14A	1112	0	5	2	0	6	1	2	7	0	1	4	5	1	3	3	1	2	0	7	2	4	5	5	0	11	3	4	2	3	3	22	15	2	4	5	8	7	13	14	13	8	12	5	10	0	0.495492
uc007alk.1	Gsta3	glutathione S-transferase A3	1450	0	5	10	1	8	3	0	1	0	3	1	1	3	2	0	2	3	2	2	2	1	6	1	0	11	11	16	5	5	2	6	15	2	3	4	1	2	16	28	16	11	5	8	1	0	0.379991
uc007all.1	Gsta3	glutathione S-transferase A3	1355	0	5	10	1	8	3	0	1	0	3	1	1	3	2	0	2	3	2	2	2	1	6	1	0	11	11	16	5	5	2	6	14	2	3	4	1	2	16	28	16	11	5	8	1	0	0.406633
uc007alm.1	Gm4956	RecName: Full=Glutathione S-transferase; EC=2.5.1.18;	1148	0	0	1	0	1	0	1	0	1	0	0	0	0	0	0	1	0	0	0	1	0	1	0	0	0	0	0	0	0	0	0	0	0	0	0	0	1	0	0	1	0	0	0	0	0	0
uc007aln.1	Khdc1a	KH homology domain-containing protein 1A	1950	0	0	0	0	0	0	0	0	0	0	0	0	0	0	0	0	0	0	0	0	0	0	0	0	0	0	0	0	0	0	0	0	0	0	0	0	1	0	0	0	0	0	0	0	0	0
uc007alo.1	Khdc1c	KH homology domain-containing protein 1C	844	0	0	0	0	0	0	0	0	0	0	0	0	0	0	0	0	0	0	0	0	0	0	0	0	0	0	0	0	0	0	0	0	0	0	0	0	0	0	0	0	0	0	0	0	0	0
uc007alp.2	Khdc1b	KH homology domain-containing protein 1B	2247	0	0	0	0	0	1	0	1	0	0	0	0	0	0	0	0	0	0	0	0	0	0	0	0	0	0	0	0	0	0	0	0	0	0	0	0	0	0	0	0	0	0	0	0	0	0
uc007alq.2	Kcnq5	potassium voltage-gated channel subfamily KQT	6923	19	101	111	40	40	88	48	76	24	140	43	48	41	58	38	42	62	79	98	15	51	33	32	5	32	47	29	33	34	39	41	83	35	26	16	36	31	21	53	80	22	38	26	25	1.56456	1.60768
uc007alr.1	Rims1	SubName: Full=Rims1 protein;	825	0	0	0	0	1	0	0	0	0	0	3	0	0	0	0	0	0	0	0	0	1	0	0	0	0	0	1	0	0	0	1	1	1	0	0	0	0	1	0	1	0	0	0	0	0	0
uc007als.1	Rims1	regulating synaptic membrane exocytosis protein	4062	0	4	1	1	8	2	0	0	2	3	15	1	1	0	0	0	2	1	0	3	2	2	2	1	6	3	4	4	6	0	12	7	5	3	3	4	3	6	3	6	2	2	6	3	0	0.108515
uc007alt.1	Rims1	regulating synaptic membrane exocytosis protein	3978	0	3	1	1	8	2	0	0	2	3	15	1	1	0	0	0	2	1	0	3	2	2	2	1	5	2	4	4	6	0	12	7	5	3	3	4	3	6	3	6	2	2	6	3	0	0.0831052
uc007alu.1	Rims1	regulating synaptic membrane exocytosis protein	3795	0	3	1	1	8	2	0	0	2	3	15	1	1	0	0	0	2	1	0	3	2	2	2	1	5	2	4	4	6	0	11	7	4	3	3	4	3	6	3	6	2	2	6	3	0	0.0871126
uc007alv.1	Rims1	regulating synaptic membrane exocytosis protein	3723	0	3	1	1	8	2	0	0	2	3	14	1	1	0	0	0	2	1	0	3	2	2	2	1	5	2	4	4	6	0	11	7	4	3	3	4	3	6	3	6	2	2	6	3	0	0.0887973
uc007alw.1	Rims1	regulating synaptic membrane exocytosis protein	3570	0	3	1	1	8	2	0	0	2	3	14	1	1	0	0	0	2	1	0	3	2	2	2	1	5	1	4	3	6	0	11	7	4	3	3	3	3	6	3	6	2	2	6	3	0	0.0926029
uc007alx.1	mKIAA0340	Mus musculus adult male medulla oblongata cDNA, RIKEN full-length enriched library, clone:6330441K02 product:weakly similar to Regulating synaptic membrane exocytosis protein 1 (Rab3-interacting molecule 1) (RIM 1) [Rattus norvegicus], full insert sequence.	787	0	0	0	0	3	0	0	0	0	0	2	0	0	0	0	0	1	1	0	0	1	1	0	0	1	0	1	0	2	0	7	2	2	3	2	2	2	1	2	3	1	1	3	2	0	0
uc007aly.1	Rims1	SubName: Full=Rim1delta83-105; Flags: Fragment;	1288	0	1	0	0	0	0	0	0	0	1	0	0	1	0	0	0	1	0	0	1	0	0	0	0	0	0	0	0	0	0	2	0	0	0	0	0	0	0	0	1	0	0	0	0	0	0.085557
uc007alz.1	4933415F23Rik	hypothetical protein LOC66755	1780	1	1	2	3	0	2	2	1	0	3	2	1	0	0	0	0	1	0	1	0	2	0	0	0	1	0	0	1	0	0	1	0	0	0	0	1	1	0	1	1	1	1	2	0	0.320267	0.0619087
uc007ama.2	Mir30c-2	Mus musculus microRNA 30c-2 (Mir30c-2), microRNA.	84	0	1	0	0	2	1	2	2	2	3	4	1	2	0	1	2	4	0	3	0	1	2	3	0	2	4	4	4	1	1	3	4	2	0	2	1	0	2	2	4	2	5	0	2	0	1.31187
uc007amb.1	Ogfrl1	opioid growth factor receptor-like protein 1	4844	42	194	391	162	228	180	216	222	104	210	189	241	157	235	221	135	173	110	198	40	62	35	56	13	62	64	68	182	54	56	230	200	187	56	96	127	126	91	103	156	84	88	93	115	4.94285	4.41336
uc007amc.1	AK090150	Mus musculus 16 days neonate male diencephalon cDNA, RIKEN full-length enriched library, clone:G630007A06 product:unclassifiable, full insert sequence.	1522	1	0	1	1	0	0	0	0	0	0	0	0	0	0	0	0	0	0	0	0	2	0	0	0	0	0	0	0	0	0	0	0	1	0	0	0	0	0	0	0	1	0	0	0	0.374557	0
uc007amd.1	B3gat2	galactosylgalactosylxylosylprotein	1823	0	0	1	0	1	1	1	0	0	0	0	0	0	0	0	0	0	0	0	0	0	0	0	0	0	0	0	0	0	0	0	0	0	0	0	2	1	0	0	0	0	0	0	0	0	0
uc007ame.1	B3gat2	galactosylgalactosylxylosylprotein	4355	8	100	96	37	164	68	92	100	77	110	128	115	93	91	85	54	88	62	106	34	29	31	47	11	92	71	74	134	108	29	160	165	97	46	65	79	83	85	94	115	92	98	85	77	1.04721	2.53037
uc007amf.1	Smap1	Mus musculus adult male testis cDNA, RIKEN full-length enriched library, clone:1700056O10 product:similar to STROMAL MEMBRANE-ASSOCIATED PROTEIN SMAP1A [Homo sapiens], full insert sequence.	1864	7	58	72	23	88	51	62	59	53	60	90	82	67	59	47	43	63	35	45	28	25	25	22	14	68	36	42	82	48	19	162	188	144	45	79	78	113	96	106	125	103	94	89	70	2.14084	3.42889
uc007amg.1	Smap1	stromal membrane-associated protein 1	2081	11	107	114	37	156	74	104	112	100	121	153	142	108	100	95	77	110	63	105	50	41	39	51	21	99	80	76	138	112	33	239	255	186	64	109	112	139	121	152	177	136	133	124	107	3.01337	5.66609
uc007amh.1	Smap1	stromal membrane-associated protein 1	2259	18	116	128	39	174	80	108	119	107	127	165	149	115	109	105	86	117	68	111	55	44	43	52	22	104	83	80	145	120	34	246	267	192	66	111	116	139	129	155	182	144	138	131	115	4.54243	5.65866
uc007ami.1	Smap1	stromal membrane-associated protein 1	1344	1	29	32	14	42	18	25	24	20	29	38	39	30	20	18	22	26	12	16	11	6	11	15	7	21	20	20	31	17	8	85	101	86	23	45	37	74	48	59	78	52	54	47	37	0.424163	2.37777
uc007amj.2	1110058L19Rik	hypothetical protein LOC68002 precursor	667	3	25	28	8	36	19	18	27	15	39	14	18	17	25	7	7	27	17	22	6	6	5	7	2	17	11	26	22	18	16	87	117	71	36	40	47	65	47	82	87	27	57	40	45	2.56406	4.13034
uc007amk.2	Fam135a	hypothetical protein LOC68187	4833	23	224	210	102	602	159	162	179	427	209	603	288	215	229	145	103	171	114	171	60	83	107	72	21	389	134	149	349	262	79	286	246	171	68	89	105	125	198	154	227	171	267	119	152	2.71296	5.10743
uc007aml.2	Fam135a	hypothetical protein LOC68187	6467	30	273	251	131	710	190	198	214	527	264	735	362	260	282	174	120	207	136	207	83	102	125	86	29	449	161	180	435	311	107	381	319	223	88	119	135	169	249	204	301	232	361	163	210	2.64454	4.65191
uc007amn.2	Fam135a	Mus musculus 0 day neonate eyeball cDNA, RIKEN full-length enriched library, clone:E130308H07 product:hypothetical protein, full insert sequence.	2654	10	53	61	27	158	32	36	39	139	67	181	94	49	52	35	30	40	26	58	33	22	31	19	8	89	43	48	123	66	36	113	96	57	18	28	40	40	70	55	97	65	95	44	79	2.14798	2.20063
uc007amo.2	Col9a1	collagen alpha-1(IX) chain precursor	3888	0	0	0	0	0	0	0	0	0	0	0	0	0	0	0	0	0	0	0	2	0	0	0	0	0	1	0	0	0	0	0	1	0	0	3	0	0	0	1	4	0	3	1	1	0	0
uc007amp.2	Col9a1	collagen alpha-1(IX) chain precursor	3070	0	0	0	0	0	0	0	1	0	0	0	0	0	0	0	0	0	0	0	2	0	0	0	0	0	1	0	0	0	0	0	1	0	0	2	0	0	0	1	4	0	3	1	1	0	0
uc007amq.1	Col19a1	collagen alpha-1(XIX) chain precursor	10542	3	29	18	13	8	6	6	12	12	31	8	16	16	26	19	10	17	27	16	3	7	11	8	2	4	14	10	35	6	9	12	22	11	8	7	18	8	8	30	47	6	43	15	28	0.16223	0.303142
uc007amr.1	Col19a1	collagen alpha-1(XIX) chain precursor	3362	3	9	5	9	5	2	6	8	6	9	2	5	4	6	4	2	5	7	7	1	1	7	0	0	0	4	5	8	1	2	5	7	5	2	1	6	6	3	12	16	2	8	4	12	0.508693	0.294996
uc007ams.1	Atpase6	Mus musculus ATPase subunit 6 (Atpase6) mRNA, mitochondrial gene encoding mitochondrial protein, complete cds.	842	3	47	49	11	31	16	40	22	11	35	25	46	33	40	51	18	46	29	23	31	52	51	69	20	10	19	6	14	10	9	13	24	30	13	12	16	18	13	24	22	12	15	6	6	2.03115	6.15116
uc007amt.1	Lmbrd1	probable lysosomal cobalamin transporter	5392	29	229	360	162	264	266	198	260	158	249	286	281	165	218	143	157	212	200	244	70	111	77	81	24	132	118	166	264	136	92	451	546	382	126	227	278	332	279	364	449	208	266	231	212	3.06606	4.68012
uc007amu.1	Lmbrd1	probable lysosomal cobalamin transporter	5228	26	213	332	147	241	231	179	225	146	232	252	250	152	196	133	142	184	177	224	65	96	72	75	24	121	108	160	238	127	86	426	530	373	121	214	271	320	270	352	435	194	250	221	203	2.83511	4.48968
uc007amv.2	Bai3	SubName: Full=Putative uncharacterized protein;	2861	0	0	0	0	7	0	0	0	2	1	0	1	0	1	0	0	1	0	0	1	0	0	1	0	0	1	0	0	0	0	1	1	2	3	0	1	0	0	3	2	2	1	1	3	0	0
uc007amw.2	Bai3	brain-specific angiogenesis inhibitor 3	5177	0	0	2	1	13	2	2	1	1	4	1	1	0	1	0	1	1	0	0	2	0	1	1	0	2	4	1	0	0	0	5	3	4	4	1	1	2	2	5	7	2	6	4	4	0	0
uc007amy.1	Bai3	brain-specific angiogenesis inhibitor 3	4623	0	1	0	0	4	2	2	1	1	1	3	1	0	1	0	1	1	0	0	1	0	0	1	0	1	1	0	0	0	0	0	1	4	2	1	1	0	2	2	3	3	2	0	2	0	0.0238368
uc007amz.2	4931408C20Rik	hypothetical protein LOC210940	4331	0	4	4	0	3	1	4	0	1	2	3	3	2	4	1	0	0	2	2	2	1	2	1	1	1	1	0	4	1	1	0	1	1	1	0	1	1	0	2	0	1	0	0	1	0	0.101776
uc007ana.1	AK050085	Mus musculus adult male liver tumor cDNA, RIKEN full-length enriched library, clone:C730014A19 product:unclassifiable, full insert sequence.	1793	0	0	1	0	2	2	0	0	1	0	0	0	0	1	0	0	0	0	0	0	0	0	0	0	1	0	0	0	0	0	0	0	0	0	0	0	1	1	0	1	0	1	0	0	0	0
uc007anb.1	Gm597	hypothetical protein LOC210962	2882	0	0	0	0	0	0	0	0	0	0	0	0	0	0	0	0	0	0	0	0	0	0	0	0	0	0	0	0	0	0	0	1	0	1	0	0	0	0	1	2	0	0	0	0	0	0
uc007anc.1	AK087209	Mus musculus 0 day neonate lung cDNA, RIKEN full-length enriched library, clone:E030034H13 product:hypothetical protein, full insert sequence.	1166	0	2	1	0	0	2	0	0	1	0	1	1	2	0	1	1	0	0	1	0	0	0	0	1	0	0	0	0	0	0	0	2	1	0	0	1	2	1	2	0	0	0	0	0	0	0.189018
uc007and.1	AK188812	Mus musculus cDNA, clone:Y0G0146I19, strand:minus, reference:ENSEMBL:Mouse-Transcript-ENST:ENSMUST00000036880, based on BLAT search.	198	0	0	0	0	0	0	0	0	1	0	0	0	0	0	0	0	0	0	0	0	0	0	0	0	0	0	0	0	0	0	1	1	0	1	0	1	1	1	1	1	1	1	0	0	0	0
uc007ane.1	Phf3	PHD finger protein 3	7561	70	432	578	167	750	402	418	494	330	504	552	559	379	462	404	280	410	305	684	200	169	232	189	62	416	328	435	593	379	226	855	957	660	266	389	430	567	457	610	817	397	513	431	383	5.27777	6.29616
uc007anf.1	Phf3	SubName: Full=Putative uncharacterized protein;	1729	11	38	57	8	56	30	29	51	28	42	41	44	27	43	48	30	34	30	52	16	16	23	16	6	47	20	36	40	31	22	141	112	73	41	51	50	85	52	87	110	65	89	47	64	3.62685	2.42192
uc007ang.1	Phf3	SubName: Full=Putative uncharacterized protein;	2361	11	31	56	11	42	21	24	47	30	36	39	41	25	36	37	26	31	27	45	18	18	20	18	6	37	21	34	36	25	15	135	96	61	34	53	44	73	51	71	95	46	70	40	48	2.656	1.4469
uc007anh.1	Ptp4a1	protein tyrosine phosphatase type IVA 1	4129	9	102	117	102	199	134	39	67	72	89	108	129	70	75	73	60	50	54	70	23	33	23	25	7	55	49	52	109	43	23	101	103	62	35	41	48	57	48	65	92	45	63	37	39	1.2426	2.72224
uc007ani.1	Ptp4a1	protein tyrosine phosphatase type IVA 1	4126	9	102	117	102	199	134	39	67	72	89	108	129	70	75	73	60	50	54	70	23	33	23	25	7	55	49	52	109	43	23	101	103	62	34	41	48	57	48	65	92	45	63	37	39	1.2435	2.72422
uc007anj.2	4931428L18Rik	SubName: Full=Putative uncharacterized protein; SubName: Full=RIKEN cDNA 4931428L18, isoform CRA_a;	1094	1	1	0	4	1	0	0	0	1	1	0	2	0	0	0	0	0	0	0	0	0	1	0	0	0	0	0	0	0	1	0	1	1	0	0	1	0	1	0	0	0	0	0	0	0.521092	0.100729
uc007ank.1	Lgsn	lengsin	1903	0	0	0	0	0	0	0	0	1	0	1	0	0	0	0	0	0	0	0	0	0	0	0	0	0	0	0	0	0	0	0	1	0	0	0	0	1	1	0	0	0	0	0	0	0	0
uc007anl.2	4931428L18Rik	SubName: Full=Putative uncharacterized protein; SubName: Full=RIKEN cDNA 4931428L18, isoform CRA_b;	850	0	0	0	0	0	0	0	0	0	0	0	1	0	0	0	0	0	0	0	0	0	0	0	0	0	0	0	0	0	0	0	0	1	0	0	0	0	1	0	0	0	0	0	0	0	0
uc007anm.1	4930521A18Rik	hypothetical protein LOC74708	1449	0	0	0	0	0	0	0	1	0	0	0	0	0	0	0	0	0	0	0	1	0	0	0	0	0	0	0	0	0	0	0	1	0	0	0	0	0	0	0	0	0	0	0	0	0	0
uc007ann.1	Slm1	Mus musculus SLM-1 (Slm1) mRNA, complete cds.	3176	0	0	0	0	1	0	0	0	0	0	0	1	0	0	0	0	1	0	0	0	1	2	1	0	0	1	1	1	0	0	0	0	0	0	0	1	0	1	1	1	1	1	0	0	0	0
uc007ano.1	Khdrbs2	KH domain-containing, RNA-binding, signal	5207	0	1	1	0	0	0	0	2	1	1	2	1	0	0	0	0	0	1	0	2	0	1	1	0	2	0	1	1	0	0	1	1	0	0	2	1	0	0	0	1	0	0	1	0	0	0.0211633
uc007anp.1	Khdrbs2	KH domain-containing, RNA-binding, signal	1359	0	0	0	0	0	0	0	0	0	0	1	0	0	0	0	0	0	0	0	0	0	2	0	0	0	0	1	1	0	0	0	0	0	0	0	0	0	0	0	0	1	0	0	0	0	0
uc007anq.1	Prim2	DNA primase large subunit	1937	6	45	47	11	90	25	53	48	25	40	65	49	37	54	45	29	51	42	48	19	25	20	9	5	28	22	36	49	31	19	83	99	72	17	43	64	51	46	67	100	40	62	32	31	1.76585	2.56009
uc007anr.1	Prim2	DNA primase large subunit	2132	2	15	18	4	35	11	19	17	10	14	26	18	14	14	15	11	17	9	13	10	14	11	5	0	8	7	8	12	10	13	30	31	30	9	19	13	13	19	20	44	7	25	13	10	0.53478	0.77531
uc007ans.1	DQ714940	DQ714940	30	0	0	0	0	0	0	1	0	0	1	1	0	0	0	0	0	0	0	2	0	0	0	0	0	0	0	0	0	0	0	2	1	1	0	0	0	1	1	0	1	1	0	0	0	0	0
uc007ant.2	1700001G17Rik	SubName: Full=Putative uncharacterized protein; SubName: Full=RIKEN cDNA 1700001G17;	889	0	0	1	2	4	0	1	3	2	0	4	1	1	2	1	3	1	3	2	1	1	0	1	0	0	2	4	2	1	0	1	2	3	0	2	2	0	0	3	4	0	1	1	1	0	0
uc007anu.1	Rab23	ras-related protein Rab-23	2548	2	17	26	8	28	16	24	30	18	22	20	27	21	19	24	12	25	9	26	12	4	6	5	0	7	7	14	26	10	9	34	41	16	10	16	22	26	19	29	35	23	20	15	14	0.447469	0.735226
uc007anv.1	Rab23	ras-related protein Rab-23	1329	0	13	17	7	17	13	12	18	14	16	10	16	16	9	12	11	13	5	14	10	3	3	2	3	7	4	15	20	6	2	20	32	16	7	14	17	21	14	21	27	12	13	7	8	0	1.07793
uc007anw.2	Rab23	ras-related protein Rab-23	4321	6	53	82	14	94	50	79	85	28	77	65	75	52	62	60	36	68	38	81	39	19	24	19	6	53	34	61	81	41	20	106	113	86	35	44	64	83	62	76	113	43	60	42	39	0.791588	1.35165
uc007anx.2	Rab23	SubName: Full=Putative uncharacterized protein; SubName: Full=RAB23, member RAS oncogene family, isoform CRA_a;	4418	6	53	83	14	94	50	80	85	29	77	65	75	52	62	60	37	68	38	82	39	20	24	19	6	53	34	62	81	41	21	106	113	88	35	44	64	84	62	79	114	44	60	42	39	0.774208	1.32197
uc007any.1	Bag2	BAG family molecular chaperone regulator 2	1815	11	80	66	55	100	57	33	51	65	76	72	76	55	44	37	28	61	39	48	10	10	9	14	1	38	14	23	59	33	9	42	59	38	24	17	33	33	34	42	66	24	45	25	26	3.455	4.85719
uc007anz.1	Zfp451	zinc finger protein 451	3650	15	94	120	62	208	104	85	113	66	114	118	128	86	85	72	57	94	75	124	42	48	67	49	20	123	70	123	135	97	58	219	271	195	72	108	130	165	121	163	209	106	136	126	106	2.34277	2.83796
uc007aoa.1	Znf451	RecName: Full=Zinc finger protein 451;	3412	13	87	113	61	199	100	84	105	65	109	112	122	81	79	70	54	85	74	120	39	46	62	45	19	118	68	116	128	96	58	201	254	182	66	96	120	150	115	154	199	97	123	112	97	2.17203	2.80984
uc007aob.1	Zfp451	SubName: Full=Zfp451 protein; SubName: Full=Zinc finger protein 451, isoform CRA_a;	1909	8	82	99	40	171	88	78	72	58	86	80	93	75	91	64	31	63	61	78	26	34	51	49	13	82	71	74	117	83	42	137	137	108	43	70	59	89	74	83	136	73	80	78	57	2.389	4.73347
uc007aoc.1	Bend6	BEN domain-containing protein 6	2292	4	16	15	8	11	26	19	28	10	15	9	21	12	7	10	8	6	11	19	1	5	2	4	0	9	11	11	16	12	5	12	17	14	3	7	19	16	4	18	16	8	18	13	15	0.994895	0.769267
uc007aod.1	Bend6	BEN domain-containing protein 6	2084	3	15	13	7	11	25	14	27	10	10	9	17	11	6	9	8	5	9	18	1	5	1	4	0	9	9	11	13	10	5	11	16	14	3	6	16	14	4	14	14	5	17	13	14	0.820645	0.793168
uc007aoe.1	Bend6	BEN domain-containing protein 6	1565	2	6	4	3	4	8	9	4	2	7	0	9	4	3	5	3	1	6	8	2	2	1	2	0	3	3	3	5	5	0	5	11	7	3	5	9	8	1	9	5	4	6	4	8	0.72853	0.422482
uc007aof.1	Bpag1	Mus musculus bullous pemphigoid antigen 1-e (Bpag1) mRNA, complete cds, alternatively spliced.	2438	42	283	294	125	333	317	165	222	118	239	259	274	149	130	156	71	159	122	204	30	52	71	39	17	121	96	157	212	110	87	454	500	300	133	180	248	285	251	337	472	217	289	253	234	9.82082	12.7916
uc007aog.1	Bpag1	Mus musculus bullous pemphigoid antigen 1-a (Bpag1) mRNA, complete cds, alternatively spliced.	2703	19	98	92	40	83	118	74	105	43	113	53	104	62	46	69	27	51	60	107	9	34	41	31	5	49	50	52	105	30	47	189	224	126	69	76	117	140	74	169	193	95	129	122	106	4.00719	3.99532
uc007aoh.1	Bpag1	Mus musculus bullous pemphigoid antigen 1-a (Bpag1) mRNA, complete cds, alternatively spliced.	2618	19	95	92	38	79	113	71	100	43	111	52	101	58	43	66	25	49	55	104	7	34	40	30	5	48	49	51	104	28	44	179	214	117	63	72	112	137	67	159	178	87	117	108	100	4.13729	3.99876
uc007aoi.1	Dst	bullous pemphigoid antigen 1 isoform b	23242	947	5355	5857	2469	5009	5827	3866	5048	2300	5848	3436	5023	2645	3600	2856	1756	3225	2893	4661	1165	1427	1937	1529	336	2507	2145	3168	4530	2074	1823	5952	7163	4170	2110	2492	3247	3978	3244	4881	6931	3058	4235	3526	3526	23.2278	25.3897
uc007aoj.1	Dst	bullous pemphigoid antigen 1 isoform a	17200	625	3422	3703	1515	3470	3660	2372	3165	1557	3748	2388	3353	1748	2174	1927	1088	2117	1764	2773	740	863	1223	884	227	1542	1359	1988	2780	1412	1061	4345	5033	2964	1472	1818	2321	2843	2421	3465	4916	2250	2994	2534	2474	20.7149	21.9242
uc007aok.1	Dst	SubName: Full=BPAG1 isoform 3; Flags: Fragment;	1198	17	185	164	62	116	174	91	127	36	161	86	143	76	100	67	49	92	94	127	11	25	41	25	5	43	49	64	112	36	48	142	181	127	52	62	98	102	76	124	187	61	100	94	83	8.08955	17.0171
uc007aol.1	Dst	RecName: Full=Bullous pemphigoid antigen 1; Short=BPA; AltName: Full=Dystonia musculorum protein; AltName: Full=Hemidesmosomal plaque protein; AltName: Full=Microtubule actin cross-linking factor 2; Short=Dystonin;	8158	186	1579	1789	524	3821	1072	758	737	1118	1069	2982	1527	911	792	806	397	1044	563	507	664	309	885	217	179	1361	906	1517	1158	1563	305	2054	1599	1130	387	619	610	779	1415	952	1425	1505	1274	921	773	12.9975	21.329
uc007aom.1	Bpag1	Mus musculus bullous pemphigoid antigen 1-a (Bpag1) mRNA, complete cds, alternatively spliced.	2947	162	870	960	403	775	991	640	885	416	974	557	884	454	561	478	278	534	484	752	182	244	311	244	56	378	332	472	731	326	281	745	955	563	319	370	473	562	408	701	977	417	544	469	481	31.3377	32.532
uc007aon.1	Dst	SubName: Full=MKIAA0728 protein; Flags: Fragment;	4372	205	1138	1264	522	1001	1287	851	1162	538	1321	704	1172	605	753	614	383	675	608	994	248	307	402	309	70	493	430	630	1008	441	344	1153	1354	781	444	518	655	777	600	1015	1350	578	798	668	703	26.7304	28.6836
uc007aoo.1	Bpag1	Mus musculus bullous pemphigoid antigen 1-a (Bpag1) mRNA, complete cds, alternatively spliced.	3223	69	426	466	209	413	454	307	369	183	473	223	378	219	316	300	143	266	227	357	103	119	149	139	27	166	150	233	296	160	110	488	602	344	156	218	267	381	262	387	557	210	334	277	291	12.2045	14.5653
uc007aop.1	Bpag1	Mus musculus bullous pemphigoid antigen 1-a (Bpag1) mRNA, complete cds, alternatively spliced.	2773	53	384	424	189	365	404	275	327	160	418	193	341	199	287	276	133	246	212	325	96	105	139	126	26	156	136	211	267	145	101	412	512	299	131	194	224	322	222	318	469	175	283	230	240	10.8958	15.2599
uc007aor.2	Imp4	U3 small nucleolar ribonucleoprotein protein	2249	17	145	182	63	215	131	97	105	99	135	131	128	99	129	73	56	85	100	68	36	38	40	22	4	79	38	55	117	44	33	195	207	121	56	90	109	126	120	101	121	65	109	61	84	4.30915	7.10477
uc007aos.1	Ptpn18	tyrosine-protein phosphatase non-receptor type	1573	15	34	62	8	16	22	66	48	11	54	36	32	22	46	26	32	50	70	93	9	41	22	25	11	46	23	36	44	18	16	226	287	190	95	133	146	196	92	146	147	56	107	78	104	5.43619	2.38189
uc007aot.1	Ptpn18	Mus musculus 13 days embryo head cDNA, RIKEN full-length enriched library, clone:3110012D23 product:protein tyrosine phosphatase, non-receptor type 18, full insert sequence.	398	8	21	34	6	11	11	39	28	7	31	22	18	18	37	19	24	37	53	62	8	35	15	18	10	27	12	22	21	7	12	161	199	135	65	90	109	142	72	106	108	53	82	49	78	11.4588	5.81444
uc007aou.1	AK016244	Mus musculus adult male testis cDNA, RIKEN full-length enriched library, clone:4930568A12 product:unclassifiable, full insert sequence.	718	0	0	0	0	1	0	1	1	1	0	1	0	0	0	0	0	0	1	2	0	0	0	0	0	0	0	1	0	0	1	0	1	1	0	0	1	2	0	1	0	0	0	0	0	0	0
uc007aov.1	Prss39	inactive serine protease 39 precursor	1246	0	0	0	0	0	0	0	0	0	1	0	0	0	0	2	0	0	0	0	1	0	0	0	0	0	0	0	0	0	0	1	0	0	1	1	0	1	0	0	0	0	0	0	0	0	0
uc007aow.1	Cfc1	cryptic protein precursor	1038	0	1	0	0	0	0	0	0	0	0	0	0	0	0	0	0	0	0	0	0	0	0	0	0	0	0	1	0	0	0	0	0	0	0	0	0	0	0	0	0	0	0	0	0	0	0.106163
uc007aox.1	Prss40	serine protease 40 precursor	1300	0	0	0	0	0	0	0	0	0	0	0	0	0	0	0	0	0	0	0	0	1	0	0	0	0	0	0	0	0	0	1	1	1	0	1	0	0	0	0	0	1	0	0	0	0	0
uc007aoz.1	DQ558230	DQ558230	39	0	0	0	0	0	0	0	0	0	0	0	0	0	0	0	0	0	0	0	0	0	0	0	0	0	0	0	0	0	0	0	0	0	0	0	0	0	0	0	0	0	0	0	0	0	0
uc007apa.1	DQ551615	DQ551615	28	0	0	0	0	0	0	0	0	0	0	0	0	0	0	0	0	0	0	0	0	0	0	0	0	0	0	0	0	0	0	0	0	0	0	0	0	0	0	0	0	0	0	0	0	0	0
uc007apb.1	DQ713197	DQ713197	32	0	0	0	0	0	0	0	0	0	0	0	0	0	0	0	0	0	0	0	0	0	0	0	0	0	0	0	0	0	0	0	0	0	0	0	0	0	0	0	0	0	0	0	0	0	0
uc007apc.1	DQ540165	DQ540165	35	0	0	0	0	0	0	0	0	0	0	0	0	0	0	0	0	0	0	0	0	0	1	0	0	0	0	0	0	0	0	0	0	0	0	0	0	0	0	0	0	0	0	0	0	0	0
uc007apd.1	DQ688885	DQ688885	30	0	0	0	0	0	0	0	0	0	0	0	0	0	0	0	0	0	0	0	0	0	0	0	0	0	0	0	0	0	0	0	0	0	0	0	0	0	0	0	0	0	0	0	0	0	0
uc007ape.1	AK082264	Mus musculus 0 day neonate cerebellum cDNA, RIKEN full-length enriched library, clone:C230030N03 product:hypothetical protein, full insert sequence.	2673	10	63	44	20	203	27	33	37	135	29	286	60	55	49	39	27	87	28	2	36	7	23	1	13	158	59	77	88	159	8	76	53	43	5	19	2	10	113	12	24	117	75	35	41	2.13272	2.59725
uc007apf.1	mKIAA1112	Mus musculus 13 days embryo male testis cDNA, RIKEN full-length enriched library, clone:6030405F07 product:similar to BA570J18.1.2 (POSSIBLE ORTHOLOG OF COLLYBISTIN II, CONTINUED FROM BA151A2.1.3 IN EM:AL451106, CONTINUES AS BA357C3.2 IN EM:AL391277) (FRAGMENT) [Homo sapiens], full insert sequence.	6234	19	134	116	36	449	76	73	80	246	85	517	132	100	105	75	63	154	66	30	85	21	55	9	34	263	116	143	161	283	25	207	131	101	27	46	23	57	277	40	92	244	172	91	113	1.73748	2.3687
uc007apg.1	Arhgef4	Mus musculus 13 days embryo male testis cDNA, RIKEN full-length enriched library, clone:6030405F07 product:similar to BA570J18.1.2 (POSSIBLE ORTHOLOG OF COLLYBISTIN II, CONTINUED FROM BA151A2.1.3 IN EM:AL451106, CONTINUES AS BA357C3.2 IN EM:AL391277) (FRAGMENT) [Homo sapiens], full insert sequence.	2358	7	23	21	7	71	11	17	18	31	15	68	22	19	10	21	9	21	9	12	9	4	7	1	6	27	18	19	26	34	8	51	39	20	8	10	8	16	50	14	17	45	26	14	23	1.69233	1.07487
uc007aph.1	Arhgef4	SubName: Full=Putative uncharacterized protein Arhgef4;	2980	9	27	24	9	81	17	23	22	40	20	80	26	23	11	21	11	24	12	18	11	4	8	4	6	33	22	22	35	37	9	56	41	27	9	12	9	20	56	18	22	50	30	20	30	1.7217	0.998433
uc007api.1	Arhgef4	rho guanine nucleotide exchange factor 4	2714	7	58	56	15	172	40	37	39	75	50	168	55	36	43	29	26	45	32	27	34	10	25	5	15	80	44	53	58	91	13	96	71	52	18	24	18	41	125	19	54	91	78	48	53	1.47035	2.35499
uc007apj.2	Fam168b	hypothetical protein LOC214469 isoform 3	5023	179	877	1275	465	1435	835	878	1045	715	1050	1167	1071	686	855	634	461	861	703	1107	386	266	303	255	96	748	491	812	1018	635	327	1399	1622	1017	413	630	784	937	825	922	1257	691	753	714	665	20.3152	19.2401
uc007apk.1	Plekhb2	pleckstrin homology domain-containing family B	5193	17	76	94	26	83	58	74	61	63	87	73	94	48	58	59	41	55	55	85	16	27	19	29	3	58	32	54	73	57	29	120	175	100	37	71	95	89	90	77	109	75	100	75	76	1.86622	1.61275
uc007apl.1	Plekhb2	pleckstrin homology domain-containing family B	3317	57	343	426	143	276	236	295	279	250	320	353	335	249	291	232	183	239	297	312	82	85	99	82	29	306	151	198	358	256	97	378	512	306	120	227	260	295	285	228	274	181	228	195	211	9.79629	11.3952
uc007apm.1	AK003327	Mus musculus 18-day embryo whole body cDNA, RIKEN full-length enriched library, clone:1110002O04 product:unclassifiable, full insert sequence.	566	0	0	0	0	0	0	0	3	0	0	1	0	0	0	0	0	0	0	0	0	0	0	0	0	0	1	0	0	0	0	0	1	1	0	1	1	0	2	0	3	1	2	0	1	0	0
uc007apn.2	Hs6st1	heparan-sulfate 6-O-sulfotransferase 1	3719	50	147	193	77	338	157	102	165	133	187	316	177	92	131	119	68	125	76	189	88	46	71	44	21	188	131	159	201	168	77	539	366	258	96	173	103	212	290	175	255	226	209	177	125	7.66436	4.35575
uc007apo.2	Ugcgl1	Mus musculus adult retina cDNA, RIKEN full-length enriched library, clone:A930007H10 product:unclassifiable, full insert sequence.	6990	82	426	601	165	512	299	492	519	286	551	438	458	360	501	344	268	478	375	528	175	137	165	120	38	307	238	338	514	224	155	611	666	462	195	295	395	452	346	447	564	285	321	333	292	6.68758	6.7159
uc007app.2	Uggt1	UDP-glucose:glycoprotein glucosyltransferase 1	9029	126	855	1158	318	1085	634	958	1053	584	1075	947	979	738	999	733	550	969	771	1060	335	363	355	291	92	660	480	664	1084	465	338	1307	1385	946	393	633	833	888	676	838	1196	596	688	720	629	7.95542	10.4351
uc007apq.2	Uggt1	RecName: Full=UDP-glucose:glycoprotein glucosyltransferase 1; Short=UGT1; EC=2.4.1.-; AltName: Full=UDP--Glc:glycoprotein glucosyltransferase; AltName: Full=UDP-glucose ceramide glucosyltransferase-like 1; Flags: Precursor;	8998	126	853	1158	317	1085	631	957	1051	583	1074	947	976	737	998	732	549	968	770	1059	335	363	355	291	91	658	480	663	1084	465	338	1305	1383	945	393	633	832	888	675	837	1194	593	687	720	628	7.98282	10.4466
uc007apr.2	Uggt1	SubName: Full=Putative uncharacterized protein; Flags: Fragment;	2610	32	334	419	117	441	277	344	407	230	428	400	398	289	389	311	215	376	304	422	125	175	157	132	38	281	186	238	434	188	122	545	557	376	150	279	350	346	249	308	483	228	280	307	245	6.98943	14.1019
uc007aps.1	Neurl3	E3 ubiquitin-protein ligase NEURL3	2583	34	70	111	55	69	166	67	127	82	118	100	113	80	92	40	111	30	51	179	19	25	22	23	4	29	24	48	185	23	39	179	152	111	42	89	113	112	45	54	82	41	40	34	51	7.50389	2.98638
uc007apt.1	Neurl3	E3 ubiquitin-protein ligase NEURL3	833	13	29	43	32	28	78	20	41	33	57	35	32	22	26	11	39	9	11	47	8	10	5	10	4	16	8	22	63	8	12	56	47	32	12	36	40	33	13	14	20	15	11	7	13	8.89673	3.83641
uc007apu.2	Arid5a	AT-rich interactive domain-containing protein 5A	5525	124	427	667	294	515	537	311	377	311	376	475	477	232	351	214	191	233	213	255	34	48	26	38	14	112	86	107	517	78	36	235	222	187	84	167	119	134	158	102	198	111	139	114	99	12.7944	8.51662
uc007apv.2	Arid5a	AT-rich interactive domain-containing protein 5A	5699	125	431	681	301	528	543	319	383	318	390	483	482	235	361	218	192	236	216	260	34	51	27	39	14	116	87	108	527	79	40	244	234	196	85	173	121	137	164	107	207	114	141	123	102	12.5038	8.33394
uc007apw.2	Arid5a	AT-rich interactive domain-containing protein 5A	5794	126	433	683	301	530	544	320	384	319	390	485	483	236	362	218	193	238	216	261	34	51	27	39	14	117	88	109	533	80	40	247	236	197	87	173	121	137	166	107	209	114	142	124	104	12.3972	8.23533
uc007apx.2	Arid5a	RecName: Full=AT-rich interactive domain-containing protein 5A; Short=ARID domain-containing protein 5A;	5578	124	427	668	296	520	537	313	377	314	376	476	478	233	355	216	191	234	213	256	34	50	26	38	14	113	86	108	519	78	37	240	229	190	85	170	119	136	160	105	204	112	141	117	99	12.6729	8.4357
uc007apy.2	Arid5a	AT-rich interactive domain-containing protein 5A	5981	126	438	700	306	546	552	329	391	321	407	496	493	240	366	233	196	244	218	265	34	52	28	39	14	117	87	109	540	81	40	247	239	200	88	174	126	141	170	109	212	120	147	123	103	12.0096	8.06997
uc007apz.1	4632411B12Rik	hypothetical protein LOC226976	4664	53	204	303	106	301	209	186	221	147	263	225	240	138	175	137	85	163	133	207	64	72	61	69	16	135	98	157	211	117	69	383	457	286	121	193	247	252	219	265	343	168	199	174	163	6.47813	4.81996
uc007aqa.1	4632411B12Rik	hypothetical protein LOC226976	4663	53	203	302	106	300	209	187	222	146	265	226	243	139	174	137	85	163	133	207	64	72	61	69	16	134	97	157	212	117	69	385	459	290	121	199	248	255	220	268	342	169	199	175	165	6.47951	4.79736
uc007aqb.1	AK132955	Mus musculus adult male testis cDNA, RIKEN full-length enriched library, clone:4930533C12 product:hypothetical C2 domain/C2 calcium/lipid-binding domain, CaLB containing protein, full insert sequence.	1723	1	7	8	1	10	7	8	14	8	9	3	8	9	7	3	4	5	8	6	2	2	4	0	0	11	10	11	5	3	6	26	19	19	8	8	16	16	5	15	11	3	14	5	10	0.330862	0.447697
uc007aqc.1	Lman2l	VIP36-like protein precursor	3769	2	25	42	8	52	21	39	38	18	48	33	46	21	31	29	18	30	22	47	23	20	14	9	8	33	23	26	28	19	18	69	72	43	21	33	46	63	36	47	65	33	38	30	29	0.302507	0.730946
uc007aqd.1	Lman2l	VIP36-like protein precursor	2225	2	26	39	7	51	21	28	34	14	44	28	43	16	30	22	14	28	18	36	15	15	12	7	2	35	21	16	30	21	12	63	71	50	20	27	42	69	34	47	66	30	38	31	28	0.512427	1.2877
uc007aqe.1	Lman2l	RecName: Full=VIP36-like protein; AltName: Full=Lectin mannose-binding 2-like; Short=LMAN2-like protein; Flags: Precursor;	2196	2	26	39	7	51	21	28	34	14	44	28	43	16	30	22	14	28	18	36	15	15	12	7	2	35	21	16	30	21	12	63	71	50	20	27	42	69	34	47	66	30	38	31	28	0.519194	1.30471
uc007aqf.1	Lman2l	SubName: Full=Lman2l protein;	2142	1	26	39	7	49	20	28	33	13	41	28	42	16	30	22	13	28	18	36	15	15	12	7	2	35	21	16	29	21	12	58	71	47	20	27	42	67	32	45	64	27	36	31	26	0.266141	1.3376
uc007aqg.2	Cnnm4	metal transporter CNNM4	4582	33	100	152	86	175	134	81	74	99	90	132	145	78	78	65	67	71	62	61	26	30	17	12	2	81	36	36	119	46	24	153	154	93	37	58	75	102	60	55	110	53	63	52	67	4.10573	2.40501
uc007aqi.1	Cnnm3	metal transporter CNNM3 isoform 2	5283	10	56	52	21	96	44	73	73	42	84	98	70	50	54	52	29	77	46	101	51	26	35	28	5	79	38	72	63	59	33	137	148	110	44	60	52	87	96	96	120	65	71	56	60	1.07907	1.1681
uc007aqj.1	Cnnm3	metal transporter CNNM3 isoform 1	5184	10	56	52	20	96	44	73	73	42	84	97	68	50	54	51	29	76	46	101	50	25	35	28	5	78	38	72	63	59	33	135	147	109	43	59	52	86	96	95	119	64	71	56	59	1.09968	1.1904
uc007aqk.1	Cnnm3	metal transporter CNNM3 isoform 1	5181	10	56	52	20	96	44	73	73	42	84	97	68	50	54	51	29	76	46	101	50	25	35	28	5	78	38	72	63	59	33	135	147	109	43	59	52	86	96	95	119	64	71	56	59	1.10032	1.19109
uc007aql.1	Ankrd23	ankyrin repeat domain-containing protein 23	1954	114	373	577	424	327	688	179	713	244	1328	191	527	515	672	347	338	411	1747	768	24	228	146	91	24	270	175	163	404	125	190	916	918	418	281	169	259	340	295	646	1033	409	538	303	293	33.2592	21.0356
uc007aqm.1	Ankrd23	ankyrin repeat domain-containing protein 23	1966	114	372	566	423	323	683	172	705	242	1307	188	520	508	669	345	336	408	1736	765	25	226	143	88	23	266	170	157	403	123	189	854	864	402	270	164	250	329	283	601	971	378	499	276	275	33.0562	20.8512
uc007aqn.1	Ankrd23	SubName: Full=Ankrd23 protein;	1915	108	366	556	411	315	663	170	697	236	1262	184	513	495	661	342	333	411	1705	759	29	223	141	88	24	264	168	158	402	119	186	792	817	383	243	155	244	315	275	574	921	355	480	265	255	32.1504	21.0612
uc007aqo.1	Ankrd39	ankyrin repeat domain-containing protein 39	1786	2	17	34	8	34	22	24	21	17	36	19	24	15	23	8	10	28	21	40	5	10	8	10	2	25	12	23	35	16	5	48	59	39	19	23	34	39	37	40	58	24	33	35	25	0.638382	1.04891
uc007aqp.1	Ankrd39	Mus musculus adult male cecum cDNA, RIKEN full-length enriched library, clone:9130416N05 product:hypothetical Ankyrin repeat profile/Ankyrin-repeat/Ankyrin repeat region circular profile/Yeast DNA-binding domain containing protein, full insert sequence.	1980	2	18	37	9	34	23	24	23	18	39	20	30	15	24	9	10	30	26	44	5	10	8	10	3	27	12	23	35	16	6	53	62	40	21	25	34	39	37	40	59	25	36	36	26	0.575833	1.0018
uc007aqq.2	Sema4c	semaphorin-4C precursor	3640	29	83	136	80	193	108	77	167	88	130	130	137	79	157	86	65	58	86	138	77	40	45	35	9	75	61	92	131	80	44	215	207	172	57	98	108	108	131	137	229	99	122	112	112	4.54181	2.51274
uc007aqr.2	Sema4c	semaphorin-4C precursor	3805	31	88	142	84	209	114	77	185	96	138	142	146	85	169	87	65	65	92	146	75	43	48	35	9	84	64	100	144	84	47	223	211	182	60	106	112	108	139	143	238	103	130	114	117	4.6445	2.54859
uc007aqs.2	mKIAA1739	Mus musculus B16 F10Y cells cDNA, RIKEN full-length enriched library, clone:G370082P17 product:sema domain, immunoglobulin domain (Ig), transmembrane domain (TM) and short cytoplasmic domain, (semaphorin) 4C, full insert sequence.	639	5	9	18	7	36	14	3	28	19	15	20	18	13	20	6	9	13	13	15	3	9	4	0	0	13	6	16	28	7	6	19	26	25	8	15	7	15	17	12	25	11	20	8	15	4.46068	1.55208
uc007aqu.2	Fam178b	hypothetical protein LOC381337 isoform B	905	1	2	1	0	3	0	1	1	1	1	0	2	2	2	0	1	2	2	1	0	3	2	0	1	1	0	1	0	0	1	1	7	3	4	2	1	4	6	10	11	0	2	4	3	0.629917	0.24353
uc007aqv.2	Fam178b	hypothetical protein LOC381337 isoform C	1661	0	1	0	0	0	0	0	0	2	0	0	1	0	0	1	0	0	0	0	0	0	0	1	0	0	0	1	3	0	0	1	1	2	0	0	2	1	0	2	1	0	0	1	0	0	0.066344
uc007aqw.1	Cox5b	cytochrome c oxidase subunit 5B, mitochondrial	569	4	92	108	43	124	93	54	67	41	100	88	90	65	84	41	44	69	62	57	11	43	34	43	8	50	33	45	79	37	29	171	222	146	77	74	100	145	83	143	247	71	119	89	96	4.00756	17.8175
uc007aqx.1	Actr1b	beta-centractin	2077	61	185	268	118	314	181	172	223	165	253	183	223	129	215	115	99	204	164	201	75	64	71	46	18	142	120	103	211	95	78	412	508	273	158	161	216	258	208	293	402	160	245	178	207	16.7427	9.81537
uc007aqy.1	AK016893	Mus musculus adult male testis cDNA, RIKEN full-length enriched library, clone:4933424G06 product:unclassifiable, full insert sequence.	1120	0	3	0	2	0	2	0	0	0	1	0	0	0	0	1	0	0	0	0	0	0	0	0	0	0	0	1	0	0	0	0	2	0	0	1	0	0	0	1	2	1	1	0	1	0	0.295172
uc007aqz.1	Zap70	tyrosine-protein kinase ZAP-70	2180	1	3	11	1	0	2	8	5	5	5	2	2	2	2	0	3	0	1	6	2	2	1	2	1	5	3	11	9	2	4	19	19	19	7	17	23	4	6	3	4	3	4	6	9	0.261502	0.151648
uc007ara.1	Zap70	RecName: Full=Tyrosine-protein kinase ZAP-70; EC=2.7.10.2; AltName: Full=70 kDa zeta-associated protein; AltName: Full=Syk-related tyrosine kinase;	1339	0	2	7	1	0	1	7	3	3	4	0	2	2	2	0	3	0	1	3	1	1	0	2	1	2	1	7	9	0	3	13	10	12	3	12	13	3	3	2	1	2	2	4	3	0	0.164597
uc007arb.1	Zap70	tyrosine-protein kinase ZAP-70	1041	0	2	5	1	0	1	6	3	3	4	0	1	1	2	0	2	0	1	0	1	1	0	1	1	2	0	6	7	0	2	12	10	10	3	8	11	2	2	2	1	1	2	3	1	0	0.211715
uc007arc.1	Tmem131	transmembrane protein 131	2824	25	88	153	41	132	86	152	126	76	190	161	239	104	143	206	95	116	106	107	117	62	38	37	6	67	50	87	95	48	33	143	165	94	35	100	83	100	114	77	136	87	71	58	80	5.0467	3.43391
uc007ard.1	Tmem131	transmembrane protein 131	6548	50	266	417	136	446	283	479	409	261	584	464	666	343	399	542	231	356	274	367	234	179	142	123	27	296	173	254	366	151	122	522	554	329	130	303	290	318	338	286	432	269	270	243	236	4.35305	4.47656
uc007are.1	Vwa3b	SubName: Full=A230074B11Rik protein; Flags: Fragment;	1240	0	2	0	0	1	0	0	0	0	1	0	0	0	1	0	1	1	0	0	0	0	0	0	1	0	0	0	1	0	0	0	3	3	0	0	0	0	0	1	1	1	1	0	0	0	0.177738
uc007arf.1	Vwa3b	SubName: Full=A230074B11Rik protein; SubName: Full=Putative uncharacterized protein; SubName: Full=RIKEN cDNA A230074B11, isoform CRA_b;	1769	0	1	0	0	1	0	0	2	0	0	0	0	0	1	0	1	1	0	0	1	0	0	0	1	0	0	0	1	0	0	0	3	3	0	0	0	0	0	1	1	1	1	0	0	0	0.0622936
uc007arh.2	4921511C04Rik	Mus musculus adult male testis cDNA, RIKEN full-length enriched library, clone:4921511C04 product:hypothetical protein, full insert sequence.	831	0	0	0	0	0	0	0	0	0	0	0	0	0	0	1	0	0	0	0	0	0	0	0	0	0	0	0	0	0	0	0	1	0	0	0	0	0	0	1	0	0	0	0	0	0	0
uc007ari.1	Cnga3	cyclic nucleotide-gated cation channel alpha-3	3498	0	1	6	5	0	6	0	1	1	4	3	2	3	1	1	1	1	1	0	1	3	0	1	0	1	0	0	2	0	3	2	4	0	2	0	0	0	0	4	1	1	1	1	0	0	0.031503
uc007arj.1	AK051424	Mus musculus 12 days embryo spinal ganglion cDNA, RIKEN full-length enriched library, clone:D130048C09 product:unclassifiable, full insert sequence.	2910	6	53	50	15	40	54	32	49	34	47	52	63	37	32	34	39	38	30	44	12	12	12	6	3	21	19	37	36	14	15	48	69	39	14	26	27	39	31	40	44	24	32	26	22	1.17541	2.00703
uc007ark.1	Inpp4a	type I inositol-3,4-bisphosphate 4-phosphatase	3698	20	96	110	56	117	127	121	109	111	129	107	155	95	105	93	80	94	83	145	38	29	40	24	8	46	37	80	105	52	36	234	287	177	75	135	114	197	114	127	186	91	119	136	108	3.08315	2.86072
uc007arl.2	Inpp4a	type I inositol-3,4-bisphosphate 4-phosphatase	5688	28	200	244	99	249	230	250	226	194	241	210	264	187	233	197	195	215	160	319	73	58	77	56	30	120	96	173	207	109	87	373	473	286	115	223	183	313	187	222	291	152	220	181	156	2.80628	3.87473
uc007arm.1	AK019601	Mus musculus adult male testis cDNA, RIKEN full-length enriched library, clone:4930439A04 product:unclassifiable, full insert sequence.	405	0	4	5	4	7	7	2	4	5	5	6	8	3	6	3	3	0	4	7	1	1	2	3	1	0	0	3	2	2	1	4	10	6	1	1	2	2	0	2	6	6	4	1	4	0	1.08837
uc007arn.1	Inpp4a	type I inositol-3,4-bisphosphate 4-phosphatase	2997	13	65	110	60	100	98	88	84	80	92	74	129	74	93	79	58	84	63	137	30	21	27	20	8	52	32	70	95	41	29	172	192	114	59	101	89	127	80	93	128	70	97	84	84	2.4728	2.39
uc007aro.2	6330578E17Rik	hypothetical protein LOC76178	3862	84	681	809	239	653	425	681	656	357	829	681	682	485	569	418	279	491	475	574	157	216	234	216	39	348	310	346	585	310	192	648	847	572	265	474	527	539	388	482	655	299	460	381	334	12.3994	19.4315
uc007arp.1	Unc50	protein unc-50 homolog	1412	12	120	166	63	179	75	96	109	74	123	121	121	80	94	67	71	88	84	110	24	38	40	40	16	114	69	109	138	74	45	264	282	183	82	128	161	149	153	158	234	135	144	125	107	4.84483	9.36522
uc007arq.1	Unc50	protein unc-50 homolog	1187	11	101	137	51	163	66	80	93	66	109	103	109	67	81	57	57	73	78	97	18	30	35	32	12	99	63	98	123	67	39	233	251	168	72	118	143	133	139	150	213	125	128	120	96	5.28292	9.37653
uc007arr.2	Mgat4a	alpha-1,3-mannosyl-glycoprotein	6747	36	258	317	167	280	254	185	234	252	233	498	308	193	236	203	147	217	158	236	47	81	83	74	26	123	117	150	275	187	86	355	300	249	98	154	159	159	201	158	216	183	196	152	167	3.04175	4.21386
uc007art.2	Mgat4a	alpha-1,3-mannosyl-glycoprotein	7199	41	288	345	181	302	272	205	253	271	269	558	335	216	262	218	163	241	175	267	54	91	92	77	30	145	126	162	304	208	93	394	327	277	104	169	177	181	227	176	242	202	229	166	186	3.24671	4.40851
uc007aru.2	Mgat4a	alpha-1,3-mannosyl-glycoprotein	7172	41	288	345	181	302	272	205	251	271	269	558	334	216	262	218	163	241	175	267	54	91	92	77	30	145	126	162	304	208	93	394	327	276	104	169	177	181	227	176	242	202	228	166	186	3.25893	4.42511
uc007arv.2	Mgat4a	alpha-1,3-mannosyl-glycoprotein	7248	41	289	345	183	304	277	207	258	271	274	564	337	218	267	222	165	243	178	271	54	94	93	78	31	146	127	164	307	209	94	402	332	282	104	172	178	182	228	179	243	204	230	169	187	3.22476	4.39391
uc007arw.1	2010300C02Rik	hypothetical protein LOC72097	3364	0	6	11	6	33	4	1	2	5	6	12	4	7	2	5	0	9	1	4	7	1	0	0	0	4	4	2	5	7	3	10	0	4	3	4	0	2	8	1	5	7	4	1	3	0	0.196547
uc007arx.2	2010300C02Rik	hypothetical protein LOC72097	4361	0	9	12	7	48	7	1	2	5	6	14	6	8	2	5	0	10	2	4	10	1	0	1	1	4	4	2	5	8	3	13	1	6	3	9	0	4	12	2	5	10	9	1	4	0	0.22742
uc007ary.1	2010300C02Rik	Mus musculus adult male hypothalamus cDNA, RIKEN full-length enriched library, clone:A230090K04 product:hypothetical protein, full insert sequence.	929	0	1	2	1	8	4	0	0	0	0	1	0	0	0	0	0	1	1	0	0	0	0	1	1	0	1	0	0	1	0	0	1	1	0	3	0	0	3	1	2	2	3	0	1	0	0.118619
uc007arz.1	Tsga10	testis-specific gene 10 protein	3400	1	18	14	14	11	17	16	15	11	27	14	19	16	15	12	13	14	10	37	2	7	10	5	0	17	16	20	19	16	4	59	69	38	16	29	29	45	26	36	42	23	30	23	16	0.167669	0.583398
uc007asa.1	Tsga10	testis-specific gene 10 protein	2721	0	18	11	13	10	16	14	13	10	25	12	18	16	14	11	11	13	8	31	2	5	10	5	0	16	16	18	17	16	3	58	63	34	15	29	27	45	23	36	40	23	28	23	14	0	0.72898
uc007asb.1	Tsga10	testis-specific gene 10 protein	2511	0	17	11	13	10	15	14	13	9	24	11	17	16	14	11	11	13	8	28	2	4	9	3	0	16	16	17	17	14	2	56	61	33	15	26	27	44	22	36	40	23	27	22	14	0	0.74606
uc007asc.1	Tsga10	testis-specific gene 10 protein	2705	0	17	13	13	10	15	15	13	9	24	11	17	16	15	11	12	13	8	30	3	5	9	3	0	16	16	18	17	14	2	56	61	35	15	27	29	44	22	36	42	23	28	23	14	0	0.692553
uc007asd.1	Tsga10	SubName: Full=Putative uncharacterized protein;	3921	0	41	42	19	30	33	44	31	18	42	26	33	37	36	25	16	35	24	57	10	19	32	16	2	33	30	37	64	29	17	88	104	84	26	55	55	68	37	51	76	41	51	35	36	0	1.15228
uc007ase.1	Tsga10	SubName: Full=Putative uncharacterized protein;	3896	0	41	42	20	31	33	45	32	18	41	28	33	37	36	26	16	36	26	59	9	19	32	16	2	33	29	38	66	29	18	88	105	88	25	55	56	68	38	50	76	41	52	35	37	0	1.15968
uc007asf.1	Tsga10	SubName: Full=Putative uncharacterized protein;	3852	0	41	42	20	31	33	45	31	18	41	28	33	36	36	26	16	36	26	58	9	19	32	16	2	32	29	38	66	29	18	88	104	88	25	55	56	68	38	49	75	41	52	35	37	0	1.17292
uc007asg.1	AK039030	Mus musculus adult male hypothalamus cDNA, RIKEN full-length enriched library, clone:A230088E03 product:unclassifiable, full insert sequence.	3089	0	2	1	1	2	0	0	1	2	0	0	0	0	0	2	0	2	0	1	0	0	0	1	1	0	0	0	1	0	0	1	1	1	0	0	0	0	0	0	2	0	0	0	1	0	0.0713483
uc007ash.2	Lipt1	lipoyltransferase 1, mitochondrial precursor	1555	0	18	25	17	34	10	10	12	10	19	22	21	9	7	7	2	10	10	11	0	6	8	6	0	12	13	19	14	9	9	18	26	14	6	14	7	12	16	15	27	7	13	18	7	0	1.2756
uc007asi.1	Mitd1	MIT domain-containing protein 1	1229	7	62	111	40	89	25	62	45	26	73	91	58	39	36	17	24	37	22	56	14	22	18	24	4	39	33	32	70	23	33	91	111	76	29	49	64	66	59	59	84	38	60	54	46	3.24697	5.55919
uc007asj.1	Mrpl30	39S ribosomal protein L30, mitochondrial	691	12	66	89	37	89	63	46	52	31	88	68	57	41	56	33	23	54	54	66	20	37	25	25	3	32	19	30	51	35	15	107	121	74	41	47	73	67	59	69	114	42	60	67	56	9.9	10.5254
uc007ask.1	Lyg2	lysozyme g-like protein 2 precursor	2564	0	3	1	1	301	3	1	0	198	2	106	1	0	0	0	0	0	0	0	0	0	0	0	0	8	0	1	0	0	0	63	28	22	3	6	2	4	15	0	2	2	52	2	51	0	0.128936
uc007asl.1	Lyg1	lysozyme g-like protein 1 precursor	798	0	0	0	0	0	0	0	0	0	0	0	0	0	0	0	0	0	0	0	0	0	0	0	0	0	0	0	0	0	0	0	0	0	0	0	0	0	0	0	0	0	0	0	0	0	0
uc007asm.1	Txndc9	thioredoxin domain-containing protein 9	4596	22	165	248	81	252	115	132	146	112	161	203	161	111	127	95	59	94	100	117	50	39	47	35	12	124	69	88	154	83	42	206	197	146	53	87	104	108	108	123	172	84	121	83	95	2.72882	3.95617
uc007asn.1	Txndc9	thioredoxin domain-containing protein 9	4583	22	164	251	81	252	116	133	149	113	162	203	163	110	128	95	60	96	102	118	50	40	47	35	12	125	70	88	156	85	42	197	185	137	49	80	95	102	98	119	165	86	115	79	91	2.73656	3.94335
uc007aso.1	Eif5b	eukaryotic translation initiation factor 5B	7797	36	395	430	127	596	275	407	432	307	539	530	474	340	460	333	197	404	324	446	128	130	103	104	31	268	216	250	521	221	130	634	746	503	181	324	312	389	322	341	543	308	429	331	350	2.63213	5.58266
uc007asp.1	Rev1	DNA repair protein REV1	2743	10	91	107	44	130	69	65	90	52	98	90	75	48	58	44	31	65	44	79	33	31	33	37	12	42	34	61	77	35	37	168	190	147	68	90	102	109	88	118	167	73	108	77	87	2.07829	3.65584
uc007asq.1	Rev1	RecName: Full=DNA repair protein REV1; EC=2.7.7.-; AltName: Full=Rev1-like terminal deoxycytidyl transferase;	4128	19	139	167	63	213	107	106	144	85	156	142	124	85	100	67	61	100	78	125	52	57	56	64	22	69	54	106	126	62	55	230	278	182	96	126	143	164	116	154	231	93	146	113	121	2.62389	3.71062
uc007asr.1	Rev1	DNA repair protein REV1	4262	22	152	184	67	229	126	114	166	87	168	156	129	104	116	78	72	112	81	137	57	59	61	62	19	77	62	104	141	67	64	256	323	213	100	136	164	184	127	165	265	118	154	125	125	2.94267	3.93008
uc007ass.2	Aff3	AF4/FMR2 family member 3	6010	6	39	36	8	42	26	29	33	25	45	32	50	29	50	35	28	40	16	86	88	46	47	22	9	67	81	119	88	45	21	85	100	52	21	28	39	56	53	65	113	49	37	30	35	0.569127	0.715092
uc007ast.1	Aff3	AF4/FMR2 family member 3	2110	1	18	19	2	15	5	12	12	9	22	11	20	14	16	14	13	13	6	30	29	20	14	7	2	25	27	39	31	16	6	34	28	23	7	12	16	23	17	28	47	21	15	11	10	0.270178	0.940073
uc007asu.1	Aff3	AF4/FMR2 family member 3	2647	4	20	21	5	23	11	14	17	14	26	16	26	16	19	15	12	22	11	34	33	22	17	7	2	30	30	43	45	19	9	42	39	33	12	21	27	29	30	32	57	31	15	15	19	0.861466	0.832621
uc007asw.1	AK048050	Mus musculus adult male aorta and vein cDNA, RIKEN full-length enriched library, clone:A530010N14 product:unclassifiable, full insert sequence.	1189	0	1	0	0	1	1	2	3	1	2	1	3	0	1	1	2	1	1	0	0	2	0	0	0	2	1	2	3	1	1	0	3	3	2	0	2	2	6	1	5	4	3	2	1	0	0.0926808
uc007asx.1	Lonrf2	LON peptidase N-terminal domain and RING finger	5077	1	5	4	2	9	2	2	5	1	6	3	4	1	3	0	3	0	3	3	6	1	3	3	0	7	4	11	3	4	6	10	15	14	5	9	4	6	15	14	33	9	11	20	9	0.112286	0.108526
uc007asy.1	Chst10	carbohydrate sulfotransferase 10	3119	2	6	8	0	7	0	11	6	1	9	5	7	2	2	2	3	5	4	9	4	0	9	4	0	6	2	14	12	3	5	10	12	12	1	6	6	3	4	8	21	3	2	5	1	0.36555	0.211986
uc007asz.1	Chst10	SubName: Full=Carbohydrate sulfotransferase 10; SubName: Full=Carbohydrate sulfotransferase 10, isoform CRA_c;	5064	2	7	9	0	8	0	11	6	1	10	6	7	2	2	2	4	5	4	9	5	1	11	5	0	7	2	14	15	3	5	11	13	14	2	6	7	5	5	9	24	3	2	6	1	0.225148	0.152327
uc007ata.1	Chst10	RecName: Full=Carbohydrate sulfotransferase 10; EC=2.8.2.-; AltName: Full=HNK-1 sulfotransferase; Short=HNK-1ST; Short=HNK1ST;	2438	1	0	2	0	3	0	5	3	1	1	0	3	0	1	1	1	2	3	1	1	1	2	2	0	3	1	6	2	2	1	3	6	6	1	1	1	1	3	2	6	2	0	2	1	0.233829	0
uc007atb.1	Nms	neuromedin-S preproprotein	1001	0	0	0	0	0	0	0	0	0	0	0	0	0	0	0	0	0	0	0	0	0	0	0	0	0	0	0	0	0	0	0	0	0	0	0	1	0	0	0	1	0	0	0	0	0	0
uc007atc.1	Pdcl3	phosducin-like protein 3	1706	14	85	134	50	137	77	84	118	75	172	109	142	108	107	72	66	95	93	81	17	18	20	13	6	59	51	56	139	62	27	154	160	118	60	79	106	119	96	124	180	81	133	73	78	4.67822	5.49049
uc007atd.2	Npas2	neuronal PAS domain-containing protein 2	4180	4	11	16	11	22	13	22	14	3	12	10	26	11	6	6	7	8	1	8	3	2	0	2	0	10	9	9	17	6	3	26	17	7	7	5	11	13	35	25	27	34	23	23	8	0.545526	0.289993
uc007ate.2	Gm6635	SubName: Full=Putative uncharacterized protein Gm6635;	730	5	36	45	18	68	30	26	33	26	41	48	31	33	32	23	16	14	31	41	10	14	6	11	1	29	23	28	57	15	6	53	47	42	22	30	37	45	26	46	67	24	38	26	35	3.90462	5.43439
uc007atf.2	Rpl31	60S ribosomal protein L31	1039	5	46	64	26	84	36	33	44	31	54	52	48	42	45	25	21	39	36	58	16	23	6	15	7	45	34	30	74	28	11	75	65	60	23	32	56	54	35	55	80	28	52	35	52	2.74338	4.87881
uc007atg.2	Tbc1d8	TBC1 domain family member 8	4438	67	136	239	240	317	413	134	139	220	277	222	331	183	148	152	240	142	117	175	66	76	80	68	17	85	81	102	180	75	56	234	294	184	79	106	155	153	134	128	222	79	116	92	120	8.60636	3.37694
uc007ath.2	Tbc1d8	TBC1 domain family member 8	3559	49	97	141	188	199	297	65	78	163	172	150	212	125	79	88	166	75	78	98	35	41	47	37	7	47	44	61	119	32	30	148	208	118	49	70	108	114	92	94	147	51	70	70	86	7.84874	3.00341
uc007ati.1	D1Bwg0212e	hypothetical protein LOC52846	3414	34	98	153	59	175	143	83	76	83	144	120	138	71	93	84	69	81	57	101	39	33	30	30	14	65	43	68	101	42	24	151	139	99	41	68	73	94	71	90	117	70	100	81	73	5.67737	3.16325
uc007atj.1	D1Bwg0212e	hypothetical protein LOC52846	2491	23	77	104	36	120	107	68	64	61	117	87	110	57	74	68	55	62	43	72	27	29	24	24	11	43	25	50	80	30	19	111	111	86	33	48	62	71	58	71	95	57	76	69	58	5.26364	3.40634
uc007atk.1	AK040602	Mus musculus 0 day neonate thymus cDNA, RIKEN full-length enriched library, clone:A430108H20 product:RIKEN cDNA 1600023E10 gene, full insert sequence.	1814	130	580	1026	527	659	976	301	464	433	367	454	672	419	354	322	373	244	312	301	29	56	30	47	12	122	77	94	505	92	60	295	341	254	86	177	203	170	136	148	181	141	141	117	145	40.8543	35.234
uc007atl.2	Rnf149	E3 ubiquitin-protein ligase RNF149 precursor	2431	370	1078	2300	1097	1326	1770	799	1192	1101	1006	1141	1451	937	823	707	686	643	832	740	65	172	102	103	23	305	194	190	1154	251	151	948	933	675	223	514	546	492	389	414	556	388	375	350	408	86.7658	48.8658
uc007atm.1	Creg2	protein CREG2 precursor	5799	0	7	8	1	5	6	3	9	9	4	8	8	4	8	6	6	6	4	7	1	2	0	2	0	1	0	2	3	2	6	3	3	4	1	4	3	5	6	8	7	4	2	3	3	0	0.13302
uc007atn.2	Rfx8	DNA-binding protein RFX8	2000	1	0	1	0	1	1	1	1	3	1	2	1	0	0	0	0	0	1	0	0	0	1	0	0	1	0	1	2	1	0	2	2	0	2	1	2	0	4	0	0	1	2	0	0	0.285038	0
uc007ato.2	Gm3646	hypothetical protein LOC100042065	359	0	1	0	0	0	0	0	2	0	1	0	2	0	0	0	1	1	0	0	0	1	0	0	0	1	1	0	0	0	0	0	2	1	0	0	0	1	0	5	1	0	1	2	0	0	0.306957
uc007atp.1	BC048628	Mus musculus adult male testis cDNA, RIKEN full-length enriched library, clone:1700066B17 product:unclassifiable, full insert sequence.	531	0	0	0	0	0	1	0	0	0	0	0	1	0	0	0	0	0	1	0	0	0	0	0	0	0	0	0	0	0	0	0	0	0	0	0	0	0	0	0	0	0	0	0	0	0	0
uc007atq.1	AK006899	Mus musculus adult male testis cDNA, RIKEN full-length enriched library, clone:1700066B17 product:unclassifiable, full insert sequence.	263	0	0	0	0	0	0	0	0	0	0	0	1	0	0	0	0	0	1	0	0	0	0	0	0	0	0	0	0	0	0	0	0	0	0	0	0	0	0	0	0	0	0	0	0	0	0
uc007atr.1	Map4k4	mitogen-activated protein kinase kinase kinase	5620	304	1123	1626	834	1813	1352	997	1271	1078	1221	1678	1475	1267	1293	1103	705	1206	1084	1257	309	267	249	200	86	881	419	640	1529	588	346	2163	2352	1562	647	930	1077	1196	1151	1432	1826	1112	1197	910	1047	30.8368	22.0199
uc007ats.1	Map4k4	mitogen-activated protein kinase kinase kinase	5905	335	1198	1745	904	1947	1452	1053	1355	1139	1274	1791	1560	1363	1399	1188	759	1302	1178	1356	367	284	274	220	90	937	446	675	1637	625	366	2264	2461	1656	686	979	1140	1275	1211	1498	1930	1158	1262	963	1103	32.3413	22.3567
uc007att.1	AK041998	Mus musculus 3 days neonate thymus cDNA, RIKEN full-length enriched library, clone:A630051J06 product:unclassifiable, full insert sequence.	842	6	38	107	53	20	58	29	32	15	18	18	32	21	29	37	9	10	12	14	2	2	1	1	1	9	1	2	52	4	0	6	4	11	2	2	5	6	6	6	4	1	8	6	8	4.06229	4.97328
uc007atu.1	Il1r2	interleukin-1 receptor type 2 precursor	1343	167	491	1136	790	742	1204	152	140	430	298	571	603	435	189	299	622	108	127	112	23	40	4	22	0	44	19	34	425	23	30	207	235	157	43	84	83	90	146	141	187	67	84	77	94	70.888	40.2881
uc007atv.1	Il1r1	interleukin-1 receptor type 1 isoform 1	4739	141	1949	2476	507	1704	1510	1225	2256	830	1383	1176	1406	1050	1556	1183	608	1576	1613	1346	97	275	100	123	52	371	208	265	1888	238	199	932	734	588	263	392	344	393	373	407	554	417	505	369	358	16.9615	45.3207
uc007atw.1	Il1r1	interleukin-1 receptor type 1 isoform 2	4808	140	1828	2306	477	1617	1367	1121	2062	786	1264	1094	1308	968	1425	1100	571	1479	1489	1271	100	265	103	118	52	362	204	262	1754	235	197	918	718	587	264	382	344	389	366	396	540	409	493	353	348	16.5995	41.897
uc007atx.1	Il1rl2	interleukin-1 receptor-like 2 precursor	1950	22	118	148	41	197	102	83	90	61	102	113	142	84	147	96	65	112	71	107	44	43	40	27	12	115	54	97	193	82	25	219	229	134	51	95	106	143	126	116	170	97	113	111	113	6.43162	6.66836
uc007aty.1	Il1rl2	interleukin-1 receptor-like 2 precursor	1817	22	114	139	39	181	97	79	84	55	95	106	135	79	140	90	60	102	69	97	41	37	38	27	11	104	52	87	178	71	23	203	209	125	44	87	99	127	120	111	156	81	107	99	101	6.90239	6.91387
uc007atz.2	Il1rl1	interleukin-1 receptor-like 1 isoform b	2820	233	1180	1048	887	1380	1084	380	534	239	736	294	339	444	797	557	206	576	468	198	2	83	7	17	6	148	12	21	1121	10	52	52	36	52	16	31	170	66	10	21	18	17	50	27	58	47.1019	46.111
uc007aua.2	Il1rl1	interleukin-1 receptor-like 1 isoform b	3002	242	1262	1116	942	1489	1179	400	586	262	798	323	350	479	858	596	222	608	508	214	2	100	7	14	6	166	12	20	1249	11	55	55	37	55	15	32	175	71	10	21	17	18	51	27	65	45.9554	46.3255
uc007aub.2	Il1rl1	interleukin-1 receptor-like 1 isoform a	5279	130	583	517	453	708	520	193	295	142	348	175	174	263	495	295	142	326	290	189	11	82	17	19	5	105	17	68	885	39	49	77	60	55	15	38	109	57	22	40	55	30	51	43	41	14.0386	12.1699
uc007auc.2	Il1rl1	interleukin-1 receptor-like 1 isoform a	5071	121	501	448	397	598	425	173	241	119	286	146	162	226	432	256	126	294	250	171	11	65	17	19	5	86	17	68	756	38	46	74	59	51	14	36	104	50	22	38	54	29	49	43	34	13.6027	10.8872
uc007aud.1	Il18r1	interleukin-18 receptor 1 isoform b	1921	1	12	28	5	12	12	16	12	16	24	24	34	17	16	9	10	4	8	15	2	4	2	3	1	11	11	25	28	14	9	76	70	49	30	29	48	33	35	18	40	45	26	24	18	0.29676	0.688376
uc007aue.1	Il18r1	interleukin-18 receptor 1 isoform b	1094	0	7	19	3	7	7	11	10	8	18	17	21	13	11	4	8	2	6	10	1	3	2	2	0	8	7	15	20	8	4	39	51	35	16	17	34	20	25	11	27	33	13	16	9	0	0.705103
uc007auf.1	Il18r1	interleukin-18 receptor 1 isoform b	1793	1	12	27	5	12	12	15	10	15	21	26	35	17	15	9	9	3	8	15	1	4	2	3	1	11	11	25	28	14	8	74	66	48	30	29	48	32	34	17	37	44	25	24	17	0.317945	0.737518
uc007aug.1	Il18r1	SubName: Full=Il18r1 protein; SubName: Full=Interleukin 18 receptor 1, isoform CRA_a; SubName: Full=Putative uncharacterized protein;	1654	1	12	33	7	18	13	18	15	15	19	18	33	14	14	8	5	3	7	15	3	4	4	5	1	13	12	22	24	16	9	73	66	40	32	27	53	31	34	18	36	41	29	23	19	0.344664	0.799498
uc007auh.1	Il18r1	interleukin-18 receptor 1 isoform a	2829	0	23	50	13	31	24	29	25	27	33	27	44	17	18	24	15	8	13	23	6	4	8	6	1	21	12	32	32	21	18	107	106	70	42	43	79	45	59	33	50	54	41	35	30	0	0.895914
uc007aui.1	Il18rap	interleukin-18 receptor accessory protein	2533	29	76	173	108	120	180	73	44	78	66	93	121	62	38	45	62	26	41	31	8	8	8	4	1	16	3	16	75	3	8	66	59	54	23	50	64	29	18	24	35	24	26	29	31	6.52672	3.30636
uc007auj.1	Il18rap	interleukin-18 receptor accessory protein	1482	28	70	172	106	111	151	55	40	68	62	81	100	46	29	42	71	21	39	30	6	8	6	4	2	14	4	12	71	3	6	61	55	49	24	51	54	30	15	20	30	20	21	29	30	10.7706	5.20501
uc007auk.1	Il18rap	interleukin-18 receptor accessory protein	2481	54	150	390	228	228	318	122	96	161	152	177	228	117	62	90	170	46	76	57	7	12	12	8	3	23	10	17	122	6	12	108	108	89	42	99	102	50	33	36	58	41	36	58	44	12.4079	6.66248
uc007aul.1	Slc9a4	sodium/hydrogen exchanger 4	3822	3	10	20	10	7	9	5	6	5	10	6	5	10	0	7	4	3	4	4	1	0	1	0	0	2	2	2	2	1	0	2	4	1	0	3	8	2	4	3	5	1	2	4	1	0.447469	0.288324
uc007aum.1	Slc9a2	sodium/hydrogen exchanger 2	1871	2	10	18	15	12	15	6	10	17	7	23	3	2	6	3	0	2	0	2	3	2	4	0	1	3	0	2	5	1	3	13	9	5	5	0	3	2	7	9	10	1	7	3	5	0.60938	0.588976
uc007aun.1	Slc9a2	sodium/hydrogen exchanger 2	3493	5	24	45	53	39	38	19	16	33	19	73	14	5	14	5	5	6	6	3	5	4	5	1	2	9	5	3	8	5	9	28	17	10	12	4	9	11	23	28	45	8	19	9	14	0.816025	0.757154
uc007auo.1	Mfsd9	major facilitator superfamily domain-containing	3152	4	28	42	8	38	15	40	18	17	25	84	33	16	26	11	17	34	20	31	13	14	12	13	1	31	20	41	22	24	11	52	64	39	16	16	30	41	34	40	45	25	25	25	16	0.723445	0.978911
uc007aup.1	Mfsd9	RecName: Full=Major facilitator superfamily domain-containing protein 9;	3282	4	28	43	8	38	15	40	18	17	25	85	33	16	26	12	17	35	20	31	13	14	12	13	1	31	20	42	22	24	11	52	64	39	16	16	30	42	34	40	45	25	25	25	16	0.69479	0.940137
uc007auq.1	Tmem182	transmembrane protein 182 precursor	1096	16	122	119	115	75	151	88	83	16	169	69	89	34	95	37	57	64	48	102	9	30	30	33	7	35	55	67	73	40	35	80	133	83	46	25	45	57	42	125	123	41	92	42	47	8.32226	12.2665
uc007aur.1	2610017I09Rik	Mus musculus 10 days embryo whole body cDNA, RIKEN full-length enriched library, clone:2610017I09 product:hypothetical protein, full insert sequence.	507	0	0	0	0	0	0	0	0	0	0	0	0	0	0	0	0	0	0	0	0	0	0	0	0	0	0	0	0	0	0	0	0	0	0	0	0	0	0	0	0	0	0	0	0	0	0
uc007aus.1	2610017I09Rik	Mus musculus 10 days embryo whole body cDNA, RIKEN full-length enriched library, clone:2610017I09 product:hypothetical protein, full insert sequence.	642	0	0	0	0	0	0	0	0	0	0	0	0	0	0	0	0	0	0	0	0	0	0	0	0	0	0	0	0	0	0	0	0	0	0	0	0	0	0	0	0	0	0	0	0	0	0
uc007aut.1	2610017I09Rik	Mus musculus 10 days embryo whole body cDNA, RIKEN full-length enriched library, clone:2610017I09 product:hypothetical protein, full insert sequence.	595	0	0	0	0	0	0	0	0	0	0	0	0	0	0	0	0	0	0	0	0	0	0	0	0	0	0	0	0	0	0	0	0	0	0	0	0	0	0	0	0	0	0	0	0	0	0
uc007auu.1	2610017I09Rik	Mus musculus 10 days embryo whole body cDNA, RIKEN full-length enriched library, clone:2610017I09 product:hypothetical protein, full insert sequence.	546	0	0	0	0	0	0	0	0	0	0	0	0	0	0	0	0	0	0	0	0	0	0	0	0	0	0	0	0	0	0	0	0	0	0	0	0	0	0	0	0	0	0	0	0	0	0
uc007auv.1	2610017I09Rik	Mus musculus 10 days embryo whole body cDNA, RIKEN full-length enriched library, clone:2610017I09 product:hypothetical protein, full insert sequence.	1538	0	0	0	0	1	1	2	0	0	0	0	1	0	0	0	0	0	0	0	1	0	1	1	0	0	1	0	0	0	0	0	0	0	0	0	1	2	0	0	0	0	0	0	0	0	0
uc007auw.1	Pou3f3	POU domain, class 3, transcription factor 3	3064	14	3	7	6	10	5	0	3	4	1	8	6	2	10	4	4	0	5	7	36	5	3	3	1	11	5	2	6	1	5	13	12	8	5	2	3	7	6	6	18	4	5	5	3	2.60478	0.107896
uc007aux.2	2900092D14Rik	Mus musculus adult male hippocampus cDNA, RIKEN full-length enriched library, clone:2900092D14 product:unclassifiable, full insert sequence.	2841	0	2	1	0	1	0	3	1	0	1	0	0	0	1	0	0	1	0	0	1	3	1	1	0	0	0	0	0	0	0	0	4	1	1	1	0	2	1	0	0	0	1	0	0	0	0.0775765
uc007auy.1	AK011913	Mus musculus 10 days embryo whole body cDNA, RIKEN full-length enriched library, clone:2610100L23 product:hypothetical protein, full insert sequence.	981	0	0	0	0	0	0	0	0	0	0	0	0	0	0	0	0	0	0	0	0	0	2	0	0	0	0	0	0	0	1	0	1	0	0	0	0	0	0	1	0	0	0	0	0	0	0
uc007auz.2	Mrps9	28S ribosomal protein S9, mitochondrial	2473	6	57	69	18	84	52	66	62	33	75	90	64	43	65	45	27	52	43	73	9	31	31	22	9	41	34	43	49	50	27	107	135	82	33	39	61	65	51	95	91	51	86	47	81	1.38312	2.53993
uc007ava.2	Mrps9	28S ribosomal protein S9, mitochondrial	1419	5	59	108	35	121	74	62	68	41	94	90	70	51	74	48	37	67	63	91	11	21	27	27	4	61	36	52	70	43	26	165	189	118	57	61	85	109	101	124	155	57	93	83	82	2.00872	4.58185
uc007avb.1	Mrps9	28S ribosomal protein S9, mitochondrial	1186	3	26	43	11	60	28	30	28	14	28	42	33	21	33	25	9	26	32	41	6	10	16	14	1	22	15	33	31	17	11	84	108	66	33	42	52	73	49	74	89	25	60	43	45	1.44201	2.4158
uc007avc.2	Gpr45	Mus musculus adult male epididymis cDNA, RIKEN full-length enriched library, clone:9230112G11 product:unclassifiable, full insert sequence.	2038	1	0	1	2	2	1	1	1	1	1	0	0	1	0	1	1	0	0	0	1	0	1	0	0	0	0	0	1	1	0	1	5	2	0	3	1	1	0	2	1	1	2	2	1	0.279723	0
uc007avd.2	Gpr45	probable G-protein coupled receptor 45	3860	1	0	1	2	2	0	0	0	0	0	3	0	0	0	3	1	1	0	0	0	1	0	0	0	0	0	0	1	1	0	3	0	3	1	2	0	1	1	1	2	0	1	0	2	0.147688	0
uc007ave.1	Tgfbrap1	transforming growth factor-beta	5093	32	199	240	54	179	113	229	265	124	278	251	219	135	233	177	149	243	173	230	127	85	66	71	19	142	85	145	189	96	51	331	344	210	101	119	142	206	172	201	251	107	147	153	135	3.58186	4.30577
uc007avf.1	Tgfbrap1	transforming growth factor-beta	5538	32	200	239	53	178	113	229	266	122	277	252	221	135	233	179	151	242	173	232	124	85	72	69	19	142	86	147	193	96	52	329	345	213	100	124	146	207	168	204	253	109	143	152	135	3.29404	3.97968
uc007avg.1	Tgfbrap1	Mus musculus 7 days embryo whole body cDNA, RIKEN full-length enriched library, clone:C430019A16 product:TGF BETA RECEPTOR ASSOCIATED PROTEIN-1 homolog [Homo sapiens], full insert sequence.	3160	9	29	41	6	39	17	45	46	31	51	46	41	33	52	27	23	33	41	34	30	29	20	15	3	28	23	22	44	26	12	61	69	50	19	27	28	35	30	47	42	22	29	35	23	1.62363	1.01131
uc007avh.1	Tgfbrap1	RecName: Full=Transforming growth factor-beta receptor-associated protein 1; Short=TGF-beta receptor-associated protein 1; Short=TRAP-1; Short=TRAP1;	1818	8	59	65	19	59	33	65	79	38	78	56	58	35	48	30	29	59	31	58	27	23	22	24	4	38	20	32	54	25	11	76	96	41	19	24	38	54	36	29	61	22	49	45	34	2.50858	3.57626
uc007avi.1	Tgfbrap1	RecName: Full=Transforming growth factor-beta receptor-associated protein 1; Short=TGF-beta receptor-associated protein 1; Short=TRAP-1; Short=TRAP1;	3498	8	62	67	19	63	36	69	84	42	79	62	63	38	49	36	33	60	32	63	25	25	30	23	4	39	25	37	63	27	14	79	105	47	21	32	44	59	35	35	69	27	46	47	34	1.30377	1.95319
uc007avj.1	AI597479	ashwin	3457	18	105	127	44	179	79	98	102	60	135	125	114	77	106	70	58	82	86	121	30	53	48	48	18	80	61	88	109	98	43	196	225	134	59	93	114	115	119	121	235	80	148	96	95	2.96828	3.34704
uc007avk.1	Fhl2	four and a half LIM domains protein 2	1563	7	29	38	24	114	34	43	29	56	31	88	34	22	39	24	19	45	22	68	16	39	9	18	9	96	27	38	115	76	16	267	215	161	67	66	111	160	128	101	141	71	134	73	94	2.55312	2.04461
uc007avl.1	Fhl2	four and a half LIM domains protein 2	1414	4	24	31	20	94	31	34	24	49	25	75	28	18	36	22	16	39	15	61	15	28	5	12	9	78	24	32	106	66	12	229	191	144	58	55	99	145	113	92	127	62	116	64	78	1.61266	1.8704
uc007avm.2	Rpl29	60S ribosomal protein L29	638	3	135	180	39	363	115	144	175	119	229	286	213	202	211	120	101	153	146	175	25	127	69	68	29	108	72	83	229	92	37	149	138	108	44	48	58	66	38	73	127	65	123	68	84	2.6806	23.3176
uc007avn.1	Nck2	Mus musculus 0 day neonate head cDNA, RIKEN full-length enriched library, clone:4833426I10 product:unclassifiable, full insert sequence.	1543	9	14	23	11	63	14	23	31	27	19	63	25	29	23	19	7	26	14	16	8	7	4	2	2	34	22	23	28	21	7	44	34	23	5	18	18	25	24	26	26	25	26	20	19	3.32513	0.999847
uc007avo.2	Nck2	non-catalytic region of tyrosine kinase adaptor	2775	22	84	116	59	256	57	68	83	108	91	219	84	74	88	54	41	91	45	90	43	33	40	20	7	143	82	100	133	112	39	226	178	149	50	86	101	99	111	120	171	89	120	97	79	4.51951	3.33571
uc007avp.2	1500015O10Rik	augurin precursor	888	0	5	1	4	3	2	7	4	2	5	6	2	0	1	2	0	3	5	13	0	9	4	5	1	5	1	6	18	8	9	33	29	56	16	7	62	37	13	23	45	10	18	22	31	0	0.620481
uc007avq.1	Uxs1	UDP-glucuronic acid decarboxylase 1	1263	4	36	37	13	49	23	34	29	20	42	52	29	17	34	28	20	27	20	25	12	14	13	6	4	20	15	21	34	15	6	43	47	18	13	22	22	26	39	28	41	19	20	20	19	1.80546	3.14102
uc007avr.1	Tpp2	SubName: Full=Putative uncharacterized protein;	1399	15	93	133	83	121	118	68	74	58	97	82	99	56	100	70	53	58	66	100	22	35	31	19	16	104	31	58	106	37	28	227	234	174	64	114	135	140	102	131	167	75	134	114	109	6.11231	7.32549
uc007avs.1	Tpp2	tripeptidyl-peptidase 2	4649	60	362	431	262	448	364	245	291	184	348	316	403	238	316	241	176	229	237	324	57	101	107	90	43	326	148	215	376	169	114	787	870	613	279	411	502	523	376	506	695	322	515	389	336	7.35739	8.58066
uc007avt.1	Tpp2	tripeptidyl-peptidase 2	4610	59	362	431	260	446	363	244	290	184	347	316	402	238	315	241	175	228	235	324	57	101	107	89	43	326	148	215	375	169	114	785	869	611	278	408	501	519	375	503	694	322	514	389	335	7.29597	8.65325
uc007avu.1	Tpp2	SubName: Full=Tpp2 protein; Flags: Fragment;	1132	18	117	119	66	127	96	70	70	49	109	97	136	82	95	73	49	68	66	83	14	37	41	34	11	90	58	56	122	53	37	232	261	163	91	103	136	151	101	147	209	87	151	94	85	9.0648	11.3897
uc007avv.1	A530098C11Rik	hypothetical protein LOC433294	1086	7	38	39	31	16	35	26	24	9	17	15	13	8	12	9	12	13	4	12	1	5	4	3	1	8	8	14	8	8	6	25	40	15	9	10	15	19	18	20	22	7	28	8	13	3.67452	3.8559
uc007avw.1	A530098C11Rik	Mus musculus adult male aorta and vein cDNA, RIKEN full-length enriched library, clone:A530098C11 product:hypothetical SAM (and some other nucleotide) binding motif containing protein, full insert sequence.	3454	3	38	30	26	42	41	13	20	20	24	24	38	18	22	10	18	20	12	18	5	10	9	6	1	17	14	14	19	8	4	28	39	17	6	15	16	24	14	21	36	12	24	16	15	0.495143	1.21236
uc007avx.2	1700029F09Rik	hypothetical protein LOC75623	1468	5	36	42	17	40	30	23	23	21	15	29	31	23	25	25	17	34	13	15	5	7	4	1	1	18	13	8	24	9	11	30	37	24	8	9	24	27	14	17	29	7	27	5	14	1.94167	2.70239
uc007avy.2	1700029F09Rik	hypothetical protein LOC75623	1534	5	36	42	19	43	30	24	23	21	15	30	31	23	26	25	17	34	13	15	6	8	4	1	1	18	13	8	27	9	11	32	38	24	9	10	25	28	18	18	29	7	27	5	17	1.85813	2.58612
uc007avz.2	1700029F09Rik	hypothetical protein LOC75623	1265	4	32	44	18	45	27	24	24	19	16	29	32	23	26	25	18	29	13	13	5	8	4	1	2	19	14	8	27	10	7	34	41	25	10	10	25	27	17	19	29	7	30	6	19	1.80261	2.7876
uc007awa.2	1700029F09Rik	hypothetical protein LOC75623	1143	4	32	44	16	42	27	23	24	19	16	28	32	23	25	24	18	29	13	13	4	7	4	1	2	19	14	8	24	10	7	32	40	25	9	9	24	26	13	18	29	7	30	6	16	1.99501	3.08514
uc007awb.1	Kdelc1	KDEL motif-containing protein 1 precursor	2324	5	65	46	6	71	21	58	51	23	51	57	48	37	54	34	19	60	25	63	19	25	28	34	3	37	29	44	56	32	22	159	184	97	54	61	84	104	66	129	154	69	79	88	80	1.2265	3.08211
uc007awc.1	Kdelc1	KDEL motif-containing protein 1 precursor	2039	3	50	33	3	50	18	50	33	18	42	46	34	28	40	30	13	52	19	46	14	17	26	22	4	29	19	36	41	30	15	99	122	68	40	46	58	62	44	90	104	45	58	66	61	0.838757	2.70224
uc007awd.2	Bivm	basic immunoglobulin-like variable	3574	1	36	61	12	76	18	51	51	24	53	51	74	58	41	43	31	43	30	56	22	26	27	26	11	39	40	63	60	37	28	99	92	70	31	27	73	57	45	70	101	45	48	54	62	0.159506	1.10999
uc007awe.2	Bivm	basic immunoglobulin-like variable	3377	1	34	56	12	73	18	51	49	24	51	49	72	57	40	42	30	43	29	56	20	26	27	26	10	39	39	62	59	34	27	98	88	70	30	27	73	55	43	68	92	44	44	52	60	0.168811	1.10948
uc007awf.2	Bivm	basic immunoglobulin-like variable	3571	1	35	61	12	77	20	52	50	24	53	48	74	60	41	43	30	43	31	61	22	28	28	26	10	40	40	62	61	35	29	106	91	73	30	29	74	56	49	72	94	45	45	55	62	0.15964	1.08006
uc007awg.1	AK163166	Mus musculus 10 days neonate cerebellum cDNA, RIKEN full-length enriched library, clone:B930033H10 product:excision repair cross-complementing rodent repair deficiency,complementation group 5, full insert sequence.	1779	2	38	42	8	39	26	31	25	19	27	40	25	18	12	17	18	21	16	24	8	8	7	6	3	23	16	22	30	26	12	53	36	20	9	11	19	23	23	21	43	13	24	20	19	0.640894	2.35385
uc007awh.2	Ercc5	SubName: Full=Putative uncharacterized protein; Flags: Fragment;	3188	11	143	147	32	179	79	90	107	48	86	155	81	69	105	71	58	93	59	136	49	45	58	30	13	104	57	96	126	96	39	183	181	144	61	66	98	125	118	111	207	94	112	88	85	1.96701	4.94298
uc007awi.2	Ercc5	DNA repair protein complementing XP-G cells	4010	14	166	169	44	210	96	113	121	66	101	178	102	78	118	87	76	109	68	152	53	48	63	37	14	127	67	111	146	110	46	216	216	165	73	79	113	143	127	134	232	106	132	100	99	1.99029	4.56179
uc007awj.1	Ercc5	SubName: Full=Putative uncharacterized protein; Flags: Fragment;	2994	11	141	145	32	177	77	87	106	48	86	153	80	69	105	70	57	91	57	136	49	46	55	30	13	103	57	96	123	94	38	182	179	142	61	66	97	125	118	110	203	94	109	88	85	2.09446	5.18966
uc007awk.1	4832428D23Rik	hypothetical protein LOC403183	3181	0	6	10	6	7	14	16	10	1	3	1	10	1	3	2	5	4	2	2	2	1	2	4	1	4	2	4	4	0	0	1	2	1	2	3	2	5	4	7	7	1	8	2	0	0	0.207854
uc007awl.2	Gulp1	PTB domain-containing engulfment adapter protein	1421	3	20	14	2	5	8	17	20	6	12	19	14	2	13	9	8	21	7	42	11	7	19	6	1	16	26	21	20	17	9	120	113	67	28	37	58	80	55	85	129	47	58	63	69	1.20354	1.55098
uc007awm.2	Gulp1	PTB domain-containing engulfment adapter protein	2976	5	74	54	8	38	28	69	83	19	71	54	49	34	70	38	30	67	35	160	21	62	79	58	10	63	86	123	95	67	52	232	251	161	73	99	131	185	132	203	293	124	142	144	167	0.957787	2.74012
uc007awn.2	Gulp1	Mus musculus 13 days embryo head cDNA, RIKEN full-length enriched library, clone:3110030A04 product:CED-6 PROTEIN homolog [Homo sapiens], full insert sequence.	2914	5	74	53	8	38	28	69	82	19	71	54	48	34	70	38	30	66	35	158	21	62	79	58	10	63	86	122	95	66	52	226	247	160	73	96	128	177	125	202	290	123	140	144	164	0.978166	2.79843
uc007awp.2	Col3a1	SubName: Full=Putative uncharacterized protein; Flags: Fragment;	3159	322	3575	3003	192	3690	376	2462	2823	362	1482	1156	1228	1329	2911	1400	1292	2838	2668	12607	2547	3793	2850	4056	884	6292	6420	6235	12015	5122	3868	26998	37944	24428	11176	13964	20131	31115	17420	27532	37395	12948	21689	20685	18762	58.1083	124.709
uc007awq.2	Col3a1	collagen alpha-1(III) chain precursor	5564	1212	11084	9090	790	11607	1036	7479	8864	1277	4953	3464	4153	3732	9099	4486	3944	7954	7392	41143	8134	10941	10157	11295	2749	18983	20859	21023	35952	15925	12737	113668	163604	103205	45484	60764	85736	128776	80535	118930	163997	54804	81504	89126	74837	124.179	219.523
uc007awr.1	Col5a2	collagen alpha-2(V) chain precursor	6615	348	2240	2562	421	1862	550	2059	2351	604	1605	1180	1331	1168	1985	1138	1019	2284	1564	8216	1446	2095	2255	2532	605	4777	3559	4368	6868	3381	2760	15546	16016	10737	4581	6117	7907	11503	7075	11319	15183	5967	6847	8125	7393	29.9903	37.3155
uc007aws.1	Col5a2	SubName: Full=Putative uncharacterized protein;	1970	88	642	683	130	497	131	625	679	176	441	371	372	350	527	325	260	655	476	2328	406	730	613	835	208	1342	989	1209	1981	965	790	4650	4536	3047	1263	1720	2153	3249	1910	3197	4342	1702	2114	2323	2101	25.4653	35.9121
uc007awt.1	Wdr75	WD repeat-containing protein 75	2612	19	99	153	72	245	134	94	96	89	133	120	114	87	99	64	48	77	73	65	18	25	18	18	7	57	40	62	135	47	32	219	242	164	67	93	145	125	121	145	195	87	152	115	117	4.14679	4.1767
uc007awu.1	Slc40a1	solute carrier family 40 member 1	3380	21	76	143	66	207	107	72	62	359	38	380	106	62	85	52	49	39	32	237	79	81	131	123	45	262	146	214	188	207	53	472	282	190	58	77	107	139	169	159	193	199	172	111	222	3.54189	2.47781
uc007awv.1	Slc40a1	solute carrier family 40 member 1	3913	8	17	29	16	51	22	17	17	67	11	96	16	19	14	17	7	13	12	53	24	16	13	26	9	54	20	64	38	41	8	138	86	54	23	24	20	32	51	41	63	70	47	29	62	1.1655	0.478752
uc007awx.2	Dnahc7b	dynein, axonemal, heavy chain 7B	12318	0	0	0	0	10	0	3	1	4	0	18	0	0	1	0	0	1	0	7	3	4	7	3	2	11	12	1	2	16	3	72	19	20	4	14	6	10	28	15	14	26	24	12	13	0	0
uc007awy.1	Dnahc7b	Mus musculus dynein, axonemal, heavy chain 7B, mRNA (cDNA clone IMAGE:5363263), with apparent retained intron.	5522	2	0	0	0	3	0	0	3	0	1	6	2	0	0	0	2	1	0	2	2	2	4	1	1	10	7	1	1	12	5	27	6	9	4	10	4	3	9	10	9	17	8	4	9	0.206474	0
uc007awz.2	Dnahc7b	Mus musculus adult male testis cDNA, RIKEN full-length enriched library, clone:4931404K22 product:Ciliary dynein heavy chain 7 homolog [Homo sapiens], full insert sequence.	2978	0	0	0	0	4	0	1	0	0	0	1	0	0	0	0	0	0	0	3	0	0	1	1	0	2	1	0	0	1	0	17	4	0	1	0	0	2	3	1	1	1	2	1	0	0	0
uc007axa.1	AK219219	Mus musculus cDNA, clone:Y2G0101J20, strand:minus, reference:ENSEMBL:Mouse-Transcript-ENST:ENSMUST00000015800, based on BLAT search.	57	1	1	2	0	1	0	1	0	0	0	1	1	0	0	0	1	1	1	1	0	1	1	0	0	2	0	0	0	0	0	3	0	0	0	2	0	2	1	0	2	1	0	0	1	10.0013	1.93329
uc007axb.1	BC048766	Mus musculus dynein, axonemal, heavy chain 7C, mRNA (cDNA clone IMAGE:6773387).	678	0	0	0	1	2	0	0	0	0	0	0	0	0	0	0	0	0	0	0	0	0	0	0	0	0	0	0	0	1	0	1	1	1	0	0	1	2	1	0	1	1	0	0	1	0	0
uc007axc.1	Slc39a10	zinc transporter ZIP10 precursor	4961	46	303	405	168	2063	285	180	177	243	197	245	208	198	188	177	72	163	137	177	90	99	116	95	24	244	154	224	310	198	107	598	401	348	155	164	171	241	269	293	544	214	288	160	202	5.28592	6.73046
uc007axd.1	Slc39a10	zinc transporter ZIP10 precursor	2624	33	180	238	91	1160	180	119	110	134	112	141	120	113	109	111	44	97	88	111	63	55	83	52	18	145	86	142	207	114	59	392	264	217	102	105	120	157	182	201	388	127	186	97	132	7.16939	7.55928
uc007axe.1	AK219219	Mus musculus cDNA, clone:Y2G0101J20, strand:minus, reference:ENSEMBL:Mouse-Transcript-ENST:ENSMUST00000015800, based on BLAT search.	58	1	0	0	0	1	0	0	0	0	0	0	0	0	0	0	0	1	0	0	1	1	0	0	0	1	0	0	1	0	1	0	1	0	1	1	0	0	0	1	0	0	0	0	0	9.82888	0
uc007axf.1	C230029F24Rik	SubName: Full=Putative uncharacterized protein;	542	0	0	0	0	0	0	0	0	0	0	0	0	0	0	0	0	0	0	0	0	0	0	0	0	0	0	0	0	0	0	2	0	0	1	0	0	0	1	1	0	0	0	0	0	0	0
uc007axg.2	BC029710	Mus musculus lung RCB-0558 LLC cDNA, RIKEN full-length enriched library, clone:G730001L10 product:unclassifiable, full insert sequence.	2458	0	0	0	0	0	1	0	0	0	0	2	1	0	0	0	0	0	0	0	0	1	0	0	0	2	0	0	1	0	0	0	0	1	0	0	0	0	0	0	1	2	0	0	0	0	0
uc007axh.1	AK020188	Mus musculus adult male corpus striatum cDNA, RIKEN full-length enriched library, clone:7630402F16 product:unclassifiable, full insert sequence.	1274	0	0	0	0	0	0	0	0	3	0	2	0	0	0	0	0	0	0	0	0	0	0	0	0	4	0	0	2	3	0	0	0	0	0	1	0	0	1	0	0	0	0	2	0	0	0
uc007axi.1	TMEFF2	Mus musculus TMEFF2 mRNA, complete cds.	2718	0	4	3	1	3	2	9	15	3	6	5	4	2	8	3	12	7	8	51	18	12	7	12	2	23	13	16	22	11	8	68	82	51	23	22	29	59	32	80	74	21	42	41	23	0	0.162174
uc007axj.1	Tmeff2	tomoregulin-2 precursor	3339	3	6	15	1	4	9	25	37	6	13	13	9	4	21	7	18	16	20	112	21	21	18	27	7	52	28	34	29	26	17	166	181	129	61	51	71	142	81	208	206	49	117	93	66	0.512197	0.198019
uc007axk.1	Sdpr	serum deprivation-response protein	3055	13	199	212	23	124	54	233	162	33	171	106	122	87	111	91	101	178	81	446	147	182	278	191	51	300	191	365	299	208	170	711	718	469	235	276	258	464	440	615	683	306	470	296	269	2.42585	7.17816
uc007axl.1	AK006937	Mus musculus adult male testis cDNA, RIKEN full-length enriched library, clone:1700072G22 product:unclassifiable, full insert sequence.	546	1	11	5	27	26	30	0	0	19	6	19	27	13	0	8	21	0	0	0	0	0	0	0	0	0	0	0	2	0	0	0	0	0	0	0	0	0	1	0	0	1	1	0	0	1.04409	2.2201
uc007axm.1	Nabp1	Mus musculus adult male testis cDNA, RIKEN full-length enriched library, clone:4930434H03 product:similar to HYPOTHETICAL 22.3 KDA PROTEIN (UNKNOWN) (PROTEIN FOR MGC:2731) [Homo sapiens], full insert sequence.	4645	260	1609	1451	1629	1649	2473	545	399	1400	866	1567	1762	779	313	517	1212	307	282	386	73	108	129	94	12	208	185	196	693	172	103	598	480	395	154	295	220	283	205	270	416	207	290	177	183	31.9095	38.1717
uc007axn.1	Obfc2a	SOSS complex subunit B2	2838	178	1063	1018	993	1013	1574	385	338	872	533	934	1075	599	302	395	668	252	268	267	62	83	92	65	12	210	141	142	567	141	89	518	457	338	129	277	248	311	176	235	349	179	264	178	176	35.7552	41.2755
uc007axo.1	Obfc2a	SOSS complex subunit B2	2311	94	801	757	693	715	1043	323	284	629	420	658	814	450	247	306	435	202	220	217	45	70	77	58	10	168	120	118	461	121	81	456	395	297	116	242	222	276	155	212	308	164	232	166	153	23.1878	38.1948
uc007axp.1	Obfc2a	RecName: Full=SOSS complex subunit B2; AltName: Full=Oligonucleotide/oligosaccharide-binding fold-containing protein 2A; AltName: Full=Sensor of single-strand DNA complex subunit B2; AltName: Full=Sensor of ssDNA subunit B2; Short=SOSS-B2; AltName: Full=Single-stranded DNA-binding protein 2;	2714	191	1044	1007	984	999	1541	390	335	860	525	928	1057	599	299	384	654	254	263	262	62	78	95	65	11	209	139	144	569	138	87	518	451	330	121	275	238	305	177	228	343	177	260	171	172	40.1195	42.3899
uc007axq.1	AK043869	Mus musculus 10 days neonate cortex cDNA, RIKEN full-length enriched library, clone:A830044A12 product:unclassifiable, full insert sequence.	3889	0	4	5	1	9	4	1	1	10	2	7	3	1	2	0	2	0	0	0	2	0	1	0	0	2	2	1	4	3	1	2	7	3	1	4	4	1	3	2	3	1	4	2	0	0	0.113343
uc007axr.2	Myo1b	myosin-Ib isoform 2	4954	52	396	469	171	880	294	366	512	392	425	733	592	443	461	357	253	465	368	570	136	191	189	151	76	572	344	451	910	468	252	692	708	486	229	255	339	351	379	437	690	385	433	344	363	5.98383	8.80868
uc007axs.2	Myo1b	myosin-Ib isoform 1	5041	52	397	473	173	887	299	368	520	393	433	739	594	446	465	360	256	469	371	573	136	192	193	151	77	575	347	454	917	474	252	698	717	490	233	257	340	355	386	443	700	388	436	350	365	5.88056	8.67851
uc007axt.2	Myo1b	myosin-Ib isoform 2	3055	39	265	315	122	591	205	236	343	277	289	493	400	293	328	256	177	305	255	366	99	125	137	96	46	394	233	315	605	291	174	422	474	299	151	162	221	225	257	281	429	259	281	220	220	7.27755	9.55886
uc007axu.2	Myo1b	SubName: Full=Putative uncharacterized protein Myo1b;	3107	12	96	121	41	184	97	76	131	88	109	164	130	98	113	79	58	116	95	131	31	52	38	29	10	120	68	105	216	83	54	146	130	88	49	62	54	72	83	99	130	82	95	74	70	2.20177	3.40488
uc007axv.2	Myo1b	Mus musculus 0 day neonate eyeball cDNA, RIKEN full-length enriched library, clone:E130307B17 product:myosin Ib, full insert sequence.	1611	5	55	57	14	117	41	36	74	54	46	108	68	60	42	35	27	56	41	73	21	31	28	19	6	64	40	65	127	47	30	83	81	54	24	32	25	41	42	47	77	54	45	53	48	1.76932	3.76217
uc007axw.1	Stat4	Mus musculus 16 days neonate thymus cDNA, RIKEN full-length enriched library, clone:A130029B15 product:signal transducer and activator of transcription 4, full insert sequence.	1406	0	6	10	6	4	6	4	7	6	6	3	5	3	3	5	4	4	2	3	0	1	0	2	0	1	2	6	7	3	1	10	20	18	4	15	16	8	8	12	5	5	3	3	12	0	0.470259
uc007axx.1	Stat4	signal transducer and activator of transcription	2981	2	12	35	21	13	14	11	13	14	12	11	24	9	12	16	13	6	6	12	2	3	1	2	0	4	6	10	26	4	4	37	50	56	18	45	36	20	22	17	15	16	13	13	19	0.382472	0.443599
uc007axy.1	Stat1	Mus musculus adult male colon cDNA, RIKEN full-length enriched library, clone:9030611B09 product:signal transducer and activator of transcription 1, full insert sequence.	1478	11	73	127	63	76	45	132	78	44	131	106	97	75	61	54	36	39	29	102	36	30	22	41	11	35	54	51	91	54	53	561	1003	717	174	870	698	604	717	286	797	197	793	329	355	4.24278	5.44277
uc007axz.1	Stat1	signal transducer and activator of transcription	2697	22	187	406	137	174	98	324	167	109	289	258	235	191	156	140	88	100	80	255	73	51	45	60	18	90	133	131	235	108	123	1302	2204	1579	408	1969	1490	1348	1555	611	1771	424	1806	724	780	4.65022	7.64068
uc007aya.1	Stat1	signal transducer and activator of transcription	5166	34	391	797	301	437	199	622	347	214	592	524	530	399	300	285	187	188	159	542	133	115	127	138	32	213	294	302	532	216	291	1796	2975	2114	571	2685	2004	1861	2190	890	2478	595	2577	999	1091	3.75195	8.34053
uc007ayb.1	Stat1	signal transducer and activator of transcription	5099	34	391	797	301	436	199	621	347	214	592	523	529	399	300	285	185	187	158	542	133	115	127	138	32	213	293	302	532	216	290	1795	2973	2112	570	2683	2003	1861	2189	890	2476	593	2577	999	1091	3.80125	8.45013
uc007ayc.1	Stat1	signal transducer and activator of transcription	5133	34	384	780	294	429	194	609	332	210	576	507	516	390	293	281	183	184	155	538	129	112	126	132	30	205	288	299	527	212	283	1726	2839	2021	556	2584	1928	1798	2125	855	2384	571	2468	955	1046	3.77607	8.24388
uc007ayd.1	Stat1	signal transducer and activator of transcription	3727	19	289	591	221	337	144	443	247	157	424	385	400	305	225	208	141	136	122	413	87	81	94	97	19	166	227	231	409	151	221	1019	1640	1173	335	1508	1093	1036	1234	501	1387	318	1479	543	630	2.9062	8.54496
uc007aye.2	Gls	glutaminase isoform 1	4973	176	492	671	580	641	753	344	359	359	475	514	651	321	353	324	353	268	210	364	85	149	150	140	43	250	169	245	477	190	152	684	772	525	204	421	394	473	399	448	664	270	449	361	339	20.1756	10.9023
uc007ayg.1	Gls	glutaminase isoform 1	3245	51	508	701	426	684	591	425	406	284	505	456	596	290	351	252	270	289	262	417	31	146	148	159	47	254	184	329	605	198	183	581	702	433	153	305	405	433	298	396	539	243	373	316	287	8.95958	17.2512
uc007ayh.2	Nab1	NGFI-A-binding protein 1	5088	123	486	691	347	617	530	331	375	446	521	604	790	436	343	336	342	311	273	324	86	111	117	130	19	229	160	199	487	186	135	427	477	337	112	265	252	259	255	240	353	206	264	221	210	13.7813	10.5259
uc007ayk.3	Tmem194b	SubName: Full=Putative uncharacterized protein; SubName: Full=RIKEN cDNA 5330401P04, isoform CRA_e;	2880	1	24	36	10	44	18	20	31	31	23	39	41	24	21	22	20	26	14	38	13	11	19	16	6	26	22	36	45	25	13	71	70	57	24	39	39	34	33	45	48	35	33	32	27	0.197943	0.918312
uc007ayl.2	Mfsd6	major facilitator superfamily domain-containing	4770	40	220	309	102	396	198	206	217	286	189	486	331	156	253	186	169	181	145	223	126	80	84	56	35	229	105	175	283	260	67	276	240	170	56	103	103	127	189	121	191	179	227	131	103	4.7805	5.08248
uc007aym.1	Mfsd6	major facilitator superfamily domain-containing	3349	19	105	148	56	181	101	107	110	135	94	225	150	76	118	84	74	75	66	96	69	37	42	25	20	108	52	78	126	112	26	138	117	82	34	63	54	63	90	73	105	91	123	71	49	3.23423	3.45498
uc007ayn.1	Mfsd6	major facilitator superfamily domain-containing	2841	18	86	125	47	150	75	93	87	118	86	196	131	66	96	76	61	70	56	84	52	31	40	23	15	95	46	63	110	104	24	103	88	65	25	55	41	48	66	66	76	76	104	61	38	3.61188	3.33579
uc007ayo.2	Inpp1	inositol polyphosphate 1-phosphatase	1774	8	35	64	48	57	74	31	26	37	31	43	57	27	22	25	37	19	15	59	19	13	9	8	6	18	25	31	38	18	19	74	92	58	21	56	47	78	45	48	51	19	60	34	28	2.5708	2.17413
uc007ayp.1	Hibch	3-hydroxyisobutyryl-CoA hydrolase, mitochondrial	1704	0	57	64	12	41	30	34	40	14	38	36	30	16	35	25	15	24	27	45	13	26	36	17	2	23	28	42	46	17	20	112	134	91	38	55	49	70	82	110	166	64	72	69	46	0	3.68618
uc007ayq.1	AK217058	Mus musculus cDNA, clone:Y0G0126H04, strand:minus, reference:ENSEMBL:Mouse-Transcript-ENST:ENSMUST00000050567, based on BLAT search.	415	0	3	3	3	1	2	1	0	0	1	1	0	0	1	0	0	1	1	0	0	0	2	2	0	2	1	2	1	2	0	4	7	4	1	2	3	10	7	3	7	1	4	0	2	0	0.796608
uc007ayr.1	1700019D03Rik	hypothetical protein LOC67080	834	1	11	7	9	2	7	3	1	1	4	4	1	1	3	0	2	0	1	5	3	2	3	3	1	4	1	3	4	4	1	23	21	12	6	10	14	24	16	15	12	3	10	3	7	0.683543	1.45344
uc007ays.1	1700019D03Rik	hypothetical protein LOC67080	816	1	11	6	9	1	7	3	1	1	4	3	0	1	3	0	2	0	1	5	3	2	3	3	1	3	1	3	4	3	1	19	19	10	6	9	10	21	16	14	11	2	10	3	6	0.698621	1.4855
uc007ayt.1	Mstn	growth/differentiation factor 8 precursor	2682	31	130	445	227	142	346	153	152	23	78	39	69	24	131	31	92	50	60	323	123	114	183	229	33	162	113	471	80	123	121	90	177	172	79	79	35	141	96	200	338	30	102	76	49	6.58923	5.34141
uc007ayu.1	1700019A02Rik	hypothetical protein LOC69397	627	0	1	0	0	0	0	1	0	0	0	0	1	0	1	0	0	0	0	1	0	0	0	0	0	1	0	0	0	0	0	0	0	0	1	0	0	1	0	0	1	1	1	0	0	0	0.175754
uc007ayv.1	Pms1	PMS1 protein homolog 1	3031	1	28	17	4	67	20	33	15	15	20	45	25	19	26	11	14	24	11	24	3	8	24	10	4	23	6	28	23	18	11	45	50	27	21	16	35	26	21	27	47	20	27	24	16	0.188082	1.01799
uc007ayw.1	AK052226	Mus musculus 13 days embryo heart cDNA, RIKEN full-length enriched library, clone:D330010E15 product:unclassifiable, full insert sequence.	531	0	2	0	0	1	0	1	1	0	1	2	2	1	1	0	0	0	0	4	0	0	1	1	0	0	0	4	1	1	1	1	7	2	1	3	4	0	2	3	2	0	0	1	1	0	0.415056
uc007ayx.1	Pms1	PMS1 protein homolog 1	2473	1	22	14	4	59	16	29	14	13	18	41	22	18	24	10	13	23	12	23	3	7	23	10	4	23	6	27	21	13	7	35	45	21	21	13	30	23	17	25	35	17	22	22	13	0.23052	0.980325
uc007ayy.2	Ormdl1	ORM1-like protein 1	3076	0	7	13	5	22	13	11	6	9	10	17	2	11	14	9	7	8	1	5	2	0	6	6	1	13	1	4	12	10	6	36	30	22	5	14	13	13	6	12	17	8	14	13	16	0	0.250774
uc007aza.1	Osgepl1	probable O-sialoglycoprotein endopeptidase 2	2283	7	27	37	15	40	29	33	29	11	35	31	30	16	28	16	18	25	31	30	11	22	24	28	2	34	20	33	21	19	7	45	71	38	16	23	34	39	37	40	66	27	40	25	23	1.74793	1.30326
uc007azb.1	Osgepl1	probable O-sialoglycoprotein endopeptidase 2	1661	7	30	38	15	42	29	32	30	11	32	28	26	16	27	15	16	24	29	29	11	21	21	26	3	32	20	32	20	16	9	43	73	40	15	20	35	38	39	40	66	27	42	23	23	2.40248	1.99032
uc007azc.1	Osgepl1	Mus musculus 10 days embryo whole body cDNA, RIKEN full-length enriched library, clone:2610001M19 product:similar to PUTATIVE SIALOGLYCOPROTEASE TYPE 2 [Homo sapiens], full insert sequence.	1584	7	30	38	15	42	29	32	30	11	32	28	25	16	27	15	16	24	28	29	11	21	21	26	3	32	20	31	20	16	9	42	71	40	15	20	34	37	37	39	62	26	42	23	23	2.51927	2.08707
uc007azd.1	Osgepl1	probable O-sialoglycoprotein endopeptidase 2	1067	2	12	17	6	21	10	10	13	8	12	10	7	6	17	4	3	7	13	15	4	11	5	9	3	15	9	16	8	8	5	17	34	22	8	9	17	15	22	11	30	15	26	6	8	1.06856	1.23933
uc007aze.1	Asnsd1	asparagine synthetase domain-containing protein	3174	22	205	238	125	251	170	164	186	118	233	181	184	143	184	125	88	117	119	195	53	80	95	88	18	118	113	114	146	113	61	254	296	214	77	122	189	175	128	155	273	105	155	137	156	3.95137	7.11735
uc007azf.1	Asnsd1	Mus musculus 13 days embryo male testis cDNA, RIKEN full-length enriched library, clone:6030403M10 product:hypothetical Protein prenyltransferases alpha subunit repeat containing protein, full insert sequence.	470	2	35	38	22	36	29	26	21	17	22	31	18	28	28	18	16	19	18	26	21	11	7	13	2	15	11	22	36	9	6	46	55	44	13	18	23	32	12	27	47	20	26	20	19	2.42585	8.20619
uc007azg.1	Asnsd1	asparagine synthetase domain-containing protein	2362	23	226	258	142	271	194	183	197	130	241	201	195	163	201	139	100	131	133	208	72	89	98	95	18	128	119	126	171	121	62	284	335	242	89	128	205	196	132	170	307	117	167	153	171	5.55111	10.5439
uc007azh.1	Asnsd1	SubName: Full=MCG115470, isoform CRA_b; SubName: Full=Putative uncharacterized protein;	931	7	61	66	42	67	47	53	47	33	53	64	42	57	44	38	36	32	35	41	33	27	18	32	4	29	22	45	47	25	16	106	136	103	32	44	62	74	42	58	108	52	63	55	66	4.28628	7.22024
uc007azi.1	AK038423	Mus musculus adult male hypothalamus cDNA, RIKEN full-length enriched library, clone:A230008D12 product:unclassifiable, full insert sequence.	732	0	0	0	1	0	0	0	0	0	0	1	3	1	0	0	0	0	0	0	0	0	0	0	0	0	0	0	0	0	0	0	0	0	0	0	0	1	0	0	0	0	0	0	0	0	0
uc007azj.2	Stk17b	serine/threonine-protein kinase 17B	3278	178	924	1865	1297	1470	1996	508	689	852	616	940	1112	735	735	562	796	401	435	594	51	161	172	149	29	334	151	347	1486	200	136	588	633	441	206	288	417	375	233	376	536	250	288	272	327	30.9559	31.0624
uc007azk.2	Hecw2	E3 ubiquitin-protein ligase HECW2 isoform 1	11179	22	143	118	52	174	100	60	65	55	75	66	59	39	45	35	34	55	31	135	45	56	66	65	14	99	73	145	159	76	56	158	175	123	62	73	69	124	73	145	178	70	89	71	79	1.12189	1.40963
uc007azl.2	Hecw2	E3 ubiquitin-protein ligase HECW2 isoform 2	1130	3	13	13	5	6	11	6	6	8	13	6	7	5	4	3	6	8	4	11	4	2	10	12	3	12	4	17	15	6	4	15	26	17	6	11	11	15	13	14	18	9	4	10	8	1.51347	1.26776
uc007azm.1	Hecw2	E3 ubiquitin-protein ligase HECW2 isoform 2	1799	1	6	8	0	5	7	4	3	2	8	5	5	4	2	2	2	2	3	10	1	2	5	6	2	5	3	16	8	7	2	13	7	13	3	4	7	10	6	9	10	6	6	7	5	0.316884	0.367529
uc007azn.1	Ccdc150	SubName: Full=Putative uncharacterized protein;	1204	0	0	0	0	0	0	1	0	0	0	0	1	0	1	0	0	1	1	3	0	0	1	0	0	0	1	0	0	1	0	1	0	1	0	1	0	1	0	0	1	1	0	0	0	0	0
uc007azo.1	Ccdc150	coiled-coil domain-containing protein 150	3807	0	3	0	0	4	1	1	2	1	0	2	3	3	1	1	2	2	2	4	0	2	3	0	0	0	1	0	2	1	1	4	1	5	1	1	2	2	1	1	4	1	4	3	1	0	0.086838
uc007azp.1	Gtf3c3	general transcription factor 3C polypeptide 3	3005	6	62	79	30	88	41	55	60	45	74	80	60	49	46	38	30	68	56	73	29	38	29	34	11	55	47	57	80	41	38	159	197	132	43	82	96	106	87	98	132	74	92	84	78	1.13825	2.27362
uc007azr.2	Pgap1	GPI inositol-deacylase	1406	0	19	27	14	48	11	44	29	23	27	47	26	19	36	24	20	18	25	49	14	15	28	16	9	43	24	42	32	35	17	50	59	49	22	33	45	40	35	39	47	31	33	25	35	0	1.48915
uc007azt.1	AK015376	Mus musculus adult male testis cDNA, RIKEN full-length enriched library, clone:4930444A19 product:unclassifiable, full insert sequence.	633	0	3	3	2	0	1	4	7	2	5	4	7	2	4	1	2	3	2	4	0	0	1	0	1	1	3	3	9	0	0	6	7	5	5	4	5	0	5	8	8	2	5	3	4	0	0.522263
uc007azu.2	Ankrd44	serine/threonine-protein phosphatase 6	2332	15	90	147	48	71	117	112	122	84	136	123	102	88	102	69	72	77	70	131	41	25	49	36	8	69	52	97	138	63	43	213	187	138	41	66	89	98	79	86	108	57	72	84	65	3.66686	4.2529
uc007azv.2	Ankrd44	serine/threonine-protein phosphatase 6	2501	11	85	130	42	63	101	106	99	83	132	114	102	88	83	57	69	76	67	120	39	25	39	30	6	58	43	92	127	62	37	175	146	116	35	50	59	85	75	70	85	50	61	76	50	2.50733	3.74522
uc007azw.1	Sf3b1	SubName: Full=Putative uncharacterized protein;	3354	75	608	826	495	939	736	417	469	395	557	672	633	413	432	332	292	382	341	484	114	177	192	154	44	341	214	349	606	304	206	755	803	569	239	400	436	467	441	458	677	333	386	362	357	12.7477	19.9762
uc007azx.1	Sf3b1	splicing factor 3B subunit 1	6192	270	1788	2474	1421	2724	2255	1255	1492	1272	1783	2014	1928	1285	1366	951	1035	1131	1006	1418	308	551	576	469	133	1025	658	1017	1925	847	563	2675	2817	1917	825	1343	1560	1654	1368	1518	2374	1200	1503	1274	1263	24.8579	31.8206
uc007azy.1	Sf3b1	SubName: Full=Sf3b1 protein; Flags: Fragment;	3464	133	765	1122	585	1120	1033	562	723	601	823	843	840	595	615	397	414	516	441	771	115	304	349	312	71	514	372	543	1023	413	274	1344	1338	920	387	608	733	788	597	709	1114	583	726	596	577	21.888	24.3363
uc007azz.1	Coq10b	coenzyme Q-binding protein COQ10 homolog B,	1733	28	126	202	143	227	267	86	103	117	130	181	206	114	121	90	108	55	85	88	15	27	23	23	4	76	36	50	204	50	19	111	97	74	32	51	50	48	48	53	76	40	82	49	48	9.21068	8.01205
uc007baa.1	Coq10b	coenzyme Q-binding protein COQ10 homolog B,	1583	25	117	178	120	195	242	81	92	101	115	161	194	100	104	80	95	50	73	76	15	25	21	22	4	70	33	41	182	49	17	97	82	64	28	37	45	43	42	47	65	35	74	43	43	9.00308	8.14473
uc007bab.2	Hspd1	60 kDa heat shock protein, mitochondrial	2332	21	269	280	146	369	205	175	178	134	223	263	235	150	166	120	86	158	153	139	36	75	37	31	12	127	68	112	217	96	68	182	218	162	84	90	117	126	104	150	229	104	168	100	100	5.13361	12.7115
uc007bac.2	Hspe1	10 kDa heat shock protein, mitochondrial	768	11	115	140	47	183	89	156	147	57	156	171	147	104	138	81	66	129	116	127	36	93	60	35	16	99	52	93	176	62	45	153	180	120	45	88	82	100	88	90	179	76	94	74	91	8.16514	16.5009
uc007bad.1	Mobkl3	mps one binder kinase activator-like 3	2826	16	236	370	164	397	278	162	178	178	192	322	252	165	220	130	112	140	134	181	28	48	81	81	29	208	108	172	305	167	68	366	386	291	133	175	174	237	207	261	378	209	295	186	194	3.2276	9.20262
uc007bae.1	Mobkl3	Mus musculus 10 days embryo whole body cDNA, RIKEN full-length enriched library, clone:2610109B12 product:unclassifiable, full insert sequence.	2783	16	234	370	163	395	278	162	178	178	191	322	251	164	220	130	112	139	133	180	27	47	80	80	29	208	108	172	304	167	68	365	379	286	130	173	173	234	206	260	368	207	293	184	193	3.27747	9.26561
uc007baf.1	AK165532	Mus musculus 16 days embryo head cDNA, RIKEN full-length enriched library, clone:C130057F14 product:unclassifiable, full insert sequence.	888	0	10	15	4	29	11	5	7	9	12	14	14	9	6	6	5	5	9	19	2	10	5	5	3	15	6	9	11	5	3	13	20	11	9	5	7	12	6	11	16	15	11	12	8	0	1.24096
uc007bag.1	Rftn2	raftlin-2	3676	2	27	35	11	39	27	27	28	12	23	20	30	25	30	17	22	38	21	81	36	28	27	30	8	42	51	77	53	40	45	158	191	120	67	65	107	153	107	186	275	108	105	115	95	0.310161	0.809394
uc007bah.1	Rftn2	Mus musculus 11 days embryo whole body cDNA, RIKEN full-length enriched library, clone:2700010E02 product:hypothetical protein, full insert sequence.	942	0	5	19	5	19	16	11	13	2	9	12	8	16	12	7	10	18	10	38	20	9	14	14	6	20	26	34	25	18	16	68	62	42	31	28	42	70	50	71	119	40	39	41	36	0	0.584912
uc007bai.1	AK135004	Mus musculus adult male olfactory brain cDNA, RIKEN full-length enriched library, clone:6430540D06 product:hypothetical protein, full insert sequence.	1943	1	3	10	1	14	10	8	8	7	6	10	7	7	11	5	5	17	4	30	12	3	12	6	3	11	20	18	11	13	19	40	34	28	18	14	26	38	24	41	85	21	29	34	22	0.293399	0.170145
uc007baj.1	Mars2	methionyl-tRNA synthetase, mitochondrial	2882	11	90	82	35	112	92	48	64	40	67	74	62	56	74	49	24	75	51	53	10	23	22	19	8	53	29	34	66	32	12	70	86	51	31	26	42	45	27	49	71	29	48	39	26	2.17586	3.44128
uc007bal.1	Boll	protein boule-like isoform 1	1032	0	1	0	0	0	0	0	1	0	0	0	0	0	0	0	0	0	1	0	0	0	0	1	0	1	0	0	1	0	0	1	0	1	0	0	0	1	0	0	1	0	0	0	0	0	0.10678
uc007bam.1	Boll	protein boule-like isoform 1	658	0	1	0	0	0	0	0	1	0	0	0	0	0	0	0	0	0	1	0	0	0	0	1	0	1	0	0	0	0	0	1	0	1	0	0	0	0	0	0	1	0	0	0	0	0	0.167473
uc007ban.2	Plcl1	inactive phospholipase C-like protein 1	6555	2	27	17	9	38	23	29	26	13	36	36	28	11	25	13	7	23	23	83	16	31	27	30	11	47	39	55	55	50	35	145	94	77	27	35	52	45	77	81	147	56	44	79	46	0.173936	0.453903
uc007bao.1	AK079812	Mus musculus adult male cecum cDNA, RIKEN full-length enriched library, clone:9130227L01 product:unclassifiable, full insert sequence.	2136	0	0	0	0	0	0	0	0	0	0	0	0	0	0	0	0	0	0	0	0	0	0	0	0	0	0	0	0	0	0	0	0	0	0	0	2	0	0	1	0	0	0	0	0	0	0
uc007bap.1	AK033706	Mus musculus adult male cecum cDNA, RIKEN full-length enriched library, clone:9130227L01 product:unclassifiable, full insert sequence.	1636	0	0	0	0	0	0	0	0	0	0	0	0	0	0	0	0	0	0	0	0	0	0	0	0	0	0	0	0	0	0	0	0	0	0	0	1	0	0	0	0	0	0	0	0	0	0
uc007baq.1	AK005643	Mus musculus adult male testis cDNA, RIKEN full-length enriched library, clone:1700003I22 product:unclassifiable, full insert sequence.	424	0	0	0	1	0	0	0	0	0	0	0	0	0	0	0	0	0	0	0	0	0	0	0	0	0	0	0	0	0	1	0	0	1	0	0	0	0	0	0	0	0	0	0	0	0	0
uc007bar.1	Hsfy2	heat shock transcription factor, Y-linked	1403	0	0	0	0	0	0	0	0	0	0	0	0	0	0	0	0	0	0	0	0	1	0	0	1	0	0	0	0	0	0	0	0	2	0	0	0	0	0	0	0	0	0	1	0	0	0
uc007bas.1	Satb2	DNA-binding protein SATB2	5286	2	6	8	1	18	6	6	9	3	9	12	7	5	6	7	5	8	4	10	10	4	3	7	2	7	8	20	11	6	3	17	21	19	6	8	5	12	15	9	27	12	10	10	10	0.215692	0.125082
uc007bat.2	9130024F11Rik	Mus musculus adult male cortex cDNA, RIKEN full-length enriched library, clone:B530002L08 product:unclassifiable, full insert sequence.	2637	0	1	0	0	2	1	0	0	0	2	1	0	0	0	1	0	1	0	0	3	1	0	0	1	2	2	0	0	0	0	1	1	2	1	2	0	1	1	1	5	3	0	2	0	0	0.0417889
uc007bav.1	BC055402	Mus musculus adult retina cDNA, RIKEN full-length enriched library, clone:A930005K10 product:unclassifiable, full insert sequence.	3301	1	0	0	1	1	0	1	0	0	0	0	0	0	0	0	0	1	0	0	0	0	0	0	0	0	0	0	0	0	0	0	1	0	0	1	3	0	0	0	1	0	0	0	0	0.172698	0
uc007baw.1	DQ705824	DQ705824	34	0	0	0	0	0	0	1	0	0	0	0	0	0	0	0	0	0	0	0	0	0	0	0	0	0	0	0	0	0	0	0	1	0	0	0	0	0	0	0	0	0	0	0	0	0	0
uc007bax.1	AK016177	Mus musculus adult male testis cDNA, RIKEN full-length enriched library, clone:4930558J18 product:unclassifiable, full insert sequence.	2052	0	2	0	0	2	0	0	0	0	0	0	0	5	3	2	1	1	0	1	1	0	1	0	0	5	1	1	1	0	1	1	6	1	2	0	3	2	2	3	3	3	0	0	0	0	0.107405
uc007bay.2	1700066M21Rik	hypothetical protein LOC73467 precursor	3007	6	36	48	12	75	23	48	43	22	36	43	43	33	35	25	16	36	15	53	12	26	23	29	7	45	21	41	46	44	34	71	68	54	21	33	46	45	41	47	75	29	42	24	39	1.1375	1.31929
uc007baz.2	1110034B05Rik	RecName: Full=JmjC domain-containing protein C2orf60 homolog;	1394	1	22	39	13	38	27	30	27	17	26	42	24	15	21	12	10	14	15	26	6	9	11	10	1	16	14	17	29	16	11	41	61	33	14	25	42	42	29	39	52	18	32	29	26	0.408949	1.73913
uc007bba.2	1110034B05Rik	jmjC domain-containing protein C2orf60 homolog	1413	1	22	39	14	38	27	30	27	17	26	42	24	15	21	12	10	14	15	26	6	9	11	10	1	16	14	17	29	16	11	41	61	33	14	25	42	42	29	39	52	18	32	29	26	0.40345	1.71574
uc007bbb.2	1110034B05Rik	jmjC domain-containing protein C2orf60 homolog	709	0	6	17	10	15	14	13	12	5	11	19	5	5	10	5	4	5	4	16	1	4	4	5	1	5	5	10	16	8	3	22	28	17	6	11	15	20	10	18	26	9	21	10	12	0	0.93256
uc007bbc.2	9430016H08Rik	hypothetical protein LOC68115 precursor	1325	11	54	59	24	70	50	30	41	27	55	51	37	32	40	31	23	34	35	39	20	23	15	14	3	22	15	25	46	17	15	66	73	37	26	34	40	44	28	46	66	30	40	16	38	4.7327	4.49107
uc007bbd.2	Spats2l	SPATS2-like protein isoform 1	3932	4	31	29	10	39	22	34	47	16	41	24	34	40	52	45	17	57	32	113	19	25	24	26	8	50	37	57	77	34	56	187	182	139	82	91	160	141	83	149	265	69	112	136	95	0.579934	0.8688
uc007bbe.2	Spats2l	SPATS2-like protein isoform 2	3743	4	31	26	9	36	20	29	45	15	38	23	31	35	46	41	15	52	30	105	19	22	23	25	7	47	35	55	73	31	53	170	165	131	79	86	144	128	76	141	246	60	103	123	84	0.609217	0.912669
uc007bbf.2	Kctd18	potassium channel tetramerization domain	2615	6	46	94	32	117	45	87	83	47	100	75	73	43	59	50	35	70	52	94	25	31	39	34	11	68	54	66	97	47	33	155	166	101	63	88	77	105	72	91	151	79	79	68	81	1.30801	1.93846
uc007bbh.2	Kctd18	potassium channel tetramerization domain	2639	3	24	40	14	48	30	26	34	17	47	43	41	14	20	18	10	37	24	53	18	13	14	17	4	29	31	35	33	29	17	90	82	51	41	53	41	46	35	51	84	48	41	34	46	0.648058	1.00217
uc007bbi.2	Kctd18	potassium channel tetramerization domain	2266	2	26	42	10	57	16	48	40	25	40	42	44	15	26	20	13	32	18	36	7	19	19	14	4	42	20	23	40	23	25	80	76	41	30	35	39	52	44	44	64	40	42	27	45	0.503155	1.2644
uc007bbj.2	Kctd18	potassium channel tetramerization domain	4186	2	50	69	11	90	24	74	65	41	59	70	55	31	44	34	22	53	36	59	10	26	28	20	10	63	38	40	61	37	36	114	112	72	42	55	56	72	61	76	97	59	57	42	64	0.272372	1.31626
uc007bbk.2	Sgol2	shugoshin-like 2 isoform 1	5314	2	26	9	1	113	3	26	22	16	18	29	34	67	67	40	43	76	26	106	18	43	45	38	14	47	42	51	66	49	44	62	59	56	21	26	71	74	20	37	68	26	39	31	41	0.214556	0.539167
uc007bbl.1	Aox1	aldehyde oxidase	4382	1	31	38	14	15	34	53	44	14	78	29	22	14	31	17	21	34	20	91	26	21	47	21	6	51	33	61	34	30	48	136	169	91	39	37	74	77	85	104	225	40	72	77	63	0.130095	0.77958
uc007bbm.1	Aox3	aldehyde oxidase 3	4360	1	3	16	2	1	1	5	13	0	6	3	1	2	11	3	11	4	3	93	10	16	23	18	4	26	15	26	14	17	22	76	115	80	39	39	21	59	19	72	27	32	49	5	33	0.130751	0.0758239
uc007bbn.1	Aox3	aldehyde oxidase 3	3896	1	2	14	1	1	1	4	9	0	6	3	1	2	10	2	7	4	3	71	7	13	17	11	2	18	12	21	10	12	19	58	98	66	31	33	17	49	16	59	23	26	41	5	27	0.146323	0.0565695
uc007bbo.1	Aox4	aldehyde oxidase 4	4972	0	100	81	1	199	13	0	1	35	0	7	34	13	14	8	22	25	0	0	32	2	4	1	0	278	3	5	108	45	3	4	5	4	0	2	2	1	1	3	9	19	152	1	11	0	2.21636
uc007bbp.1	Aox3l1	aldehyde oxidase 3-like 1	4776	0	2	1	0	0	3	0	0	1	0	0	3	2	0	0	1	1	0	2	2	1	0	0	0	1	3	1	1	1	0	3	3	2	1	3	1	1	1	1	11	0	1	0	0	0	0.0461463
uc007bbq.1	Bzw1	basic leucine zipper and W2 domain-containing	2821	55	711	860	344	1179	531	454	542	371	708	754	614	459	473	368	261	395	373	416	92	171	165	158	52	472	278	290	963	310	179	866	799	608	235	408	489	570	423	538	731	354	543	406	424	11.1145	27.774
uc007bbr.1	Bzw1	basic leucine zipper and W2 domain-containing	2833	55	714	866	347	1186	534	461	547	376	711	760	618	462	475	374	261	396	378	418	93	177	166	162	53	473	279	292	967	313	180	871	801	611	236	409	489	577	425	540	734	356	544	406	425	11.0675	27.773
uc007bbs.2	Clk1	dual specificity protein kinase CLK1	1830	63	417	582	322	816	581	343	386	319	353	506	490	321	355	266	291	265	223	521	95	181	206	250	58	458	275	422	634	307	172	866	1058	608	300	431	515	634	483	640	848	432	585	423	471	19.6255	25.1106
uc007bbt.2	Clk1	SubName: Full=CDC-like kinase 1, isoform CRA_a; SubName: Full=Putative uncharacterized protein;	1739	59	389	553	306	782	549	329	375	302	343	485	478	312	341	257	284	258	211	500	89	174	202	243	52	432	267	404	618	291	157	815	970	573	274	391	468	605	436	595	788	411	561	407	447	19.3412	24.6503
uc007bbu.2	Clk1	SubName: Full=CDC-like kinase 1, isoform CRA_a; SubName: Full=Putative uncharacterized protein;	3088	72	646	923	450	1236	846	524	573	489	553	732	707	456	528	400	425	394	344	878	157	263	323	374	89	760	431	682	964	507	266	1167	1423	822	404	568	664	838	653	848	1117	575	783	570	614	13.2919	23.053
uc007bbv.2	Ppil3	peptidyl-prolyl cis-trans isomerase-like 3	1086	5	38	59	16	62	39	33	36	20	38	35	36	29	23	16	16	29	19	29	13	11	8	14	3	21	24	22	37	16	12	112	121	73	41	53	58	74	54	74	99	47	63	60	42	2.62465	3.8559
uc007bbw.2	Ppil3	peptidyl-prolyl cis-trans isomerase-like 3	1364	5	39	62	17	68	40	35	39	22	39	34	38	30	26	17	16	34	22	34	14	12	8	16	3	28	25	24	42	19	12	114	126	71	37	54	59	74	54	74	100	50	61	57	46	2.08972	3.15081
uc007bbx.2	Ppil3	peptidyl-prolyl cis-trans isomerase-like 3	900	4	28	43	14	49	30	31	33	16	34	27	29	25	19	15	14	23	17	23	11	10	8	14	3	17	22	19	30	16	11	90	96	59	35	43	52	61	46	61	76	42	52	50	35	2.53367	3.42837
uc007bby.2	Ppil3	peptidyl-prolyl cis-trans isomerase-like 3	1292	3	22	45	14	46	32	23	27	16	26	28	28	22	16	11	10	22	14	22	5	6	6	9	1	19	19	15	29	12	6	97	107	66	32	43	45	63	42	61	82	38	52	48	26	1.3237	1.87643
uc007bbz.1	Nif3l1	NIF3-like protein 1	2473	11	77	127	35	141	74	64	56	54	65	78	76	61	55	33	36	60	42	56	17	22	19	18	6	53	41	35	71	38	28	137	134	93	52	67	76	87	70	93	150	48	71	68	47	2.53572	3.43114
uc007bca.1	Nif3l1	NIF3-like protein 1	2168	11	68	101	29	121	68	55	49	43	58	66	66	59	47	31	34	53	43	47	19	18	17	17	5	37	31	26	57	30	19	131	126	81	48	55	64	82	52	81	141	47	68	54	41	2.89245	3.45638
uc007bcb.1	Nif3l1	NIF3-like protein 1	2105	9	64	95	24	109	51	46	36	47	52	61	54	41	39	29	30	40	32	40	16	18	15	13	5	41	24	26	54	31	24	87	90	62	36	49	56	64	56	66	114	34	41	49	37	2.43738	3.35042
uc007bcc.1	Orc2	origin recognition complex subunit 2 isoform B	3030	11	127	167	72	220	107	112	108	61	130	154	93	85	96	91	60	84	82	90	28	41	41	38	12	67	52	60	117	50	29	170	184	99	55	85	78	103	83	96	185	81	94	72	79	2.06958	4.61884
uc007bcd.1	Orc2	origin recognition complex subunit 2 isoform A	3371	13	138	194	75	246	126	123	121	68	151	173	115	90	109	102	71	98	90	96	30	48	46	42	14	78	59	65	127	57	35	189	207	111	59	95	90	110	95	109	196	92	106	81	87	2.19845	4.5112
uc007bce.1	Orc2	origin recognition complex subunit 2 isoform A	3365	13	137	194	75	246	125	123	121	68	151	173	115	90	109	102	71	98	90	96	30	48	46	41	14	78	59	65	127	57	35	189	206	111	59	95	90	110	95	109	196	92	106	81	87	2.20237	4.48649
uc007bcf.1	AK144771	Mus musculus adult male spinal cord cDNA, RIKEN full-length enriched library, clone:A330005C06 product:unclassifiable, full insert sequence.	2101	0	5	1	2	12	1	3	6	3	3	5	2	2	3	1	4	3	4	4	0	2	1	1	1	5	2	2	1	0	2	4	4	3	2	2	2	2	0	3	5	3	1	1	3	0	0.26225
uc007bcg.1	AK053027	Mus musculus 15 days embryo head cDNA, RIKEN full-length enriched library, clone:D930021J20 product:unclassifiable, full insert sequence.	2613	0	5	8	1	32	4	6	4	7	6	9	4	2	6	5	4	9	9	15	1	1	6	4	1	10	8	6	10	6	4	14	22	19	2	7	8	11	9	17	15	3	5	8	6	0	0.210864
uc007bch.2	Fam126b	hypothetical protein LOC213056	8622	16	346	433	101	420	146	228	253	187	225	269	191	143	181	128	105	211	144	304	47	113	163	120	33	233	181	267	293	228	130	468	445	279	114	181	159	220	291	263	324	222	263	183	182	1.0579	4.42221
uc007bci.2	Fam126b	hypothetical protein LOC213056	8695	16	353	441	102	432	150	239	258	193	236	276	196	145	186	128	107	213	149	312	50	116	166	121	34	242	187	270	296	232	130	478	457	288	119	191	168	228	298	268	337	229	272	190	199	1.04902	4.4738
uc007bcj.2	Fam126b	hypothetical protein LOC213056	8863	16	354	444	102	433	150	242	259	194	239	278	198	145	187	128	110	216	150	312	50	118	166	122	34	246	191	273	298	232	130	482	466	290	119	195	169	231	303	268	340	233	274	195	200	1.02913	4.40143
uc007bck.1	Ndufb3	NADH dehydrogenase [ubiquinone] 1 beta	532	0	60	74	25	60	50	44	42	13	49	49	33	35	42	21	31	38	44	51	8	19	18	9	2	37	27	25	46	21	18	158	235	103	74	60	75	116	90	134	226	82	97	59	81	0	12.4283
uc007bcl.1	AK079804	Mus musculus 0 day neonate thymus cDNA, RIKEN full-length enriched library, clone:A430073A12 product:caspase 8, full insert sequence.	936	1	22	30	5	12	9	17	16	4	19	12	17	6	13	10	5	18	11	10	2	3	4	4	1	10	7	17	14	3	2	29	26	14	6	9	8	19	15	18	15	15	12	16	11	0.609055	2.59011
uc007bcm.2	Als2cr12	amyotrophic lateral sclerosis 2 chromosomal	1576	0	5	7	0	3	2	7	2	1	6	2	1	0	1	0	1	4	1	1	0	0	1	2	0	6	2	7	3	2	0	10	2	0	1	4	3	3	3	5	7	4	2	5	3	0	0.349611
uc007bcn.1	Cflar	CASP8 and FADD-like apoptosis regulator isoform	6622	294	1024	1572	1092	1273	1530	866	825	881	950	1222	1538	831	946	815	862	608	752	870	258	238	251	241	60	572	414	579	920	424	291	989	1131	825	295	726	613	688	592	580	920	462	617	538	461	25.3099	17.0405
uc007bco.1	Cflar	SubName: Full=CASP8 and FADD-like apoptosis regulator; SubName: Full=CASP8 and FADD-like apoptosis regulator, isoform CRA_a;	6605	296	1025	1581	1102	1281	1541	870	826	888	958	1221	1550	832	951	816	864	607	754	867	260	238	252	243	60	572	416	582	923	427	291	992	1136	825	297	724	613	693	594	580	924	464	619	540	464	25.5476	17.101
uc007bcp.1	Cflar	CASP8 and FADD-like apoptosis regulator isoform	2018	21	61	91	95	99	109	43	44	63	50	78	93	58	48	37	74	40	37	33	13	16	15	15	7	21	18	22	49	19	6	51	61	33	14	24	27	36	26	24	41	29	29	23	22	5.9324	3.33104
uc007bcq.1	Cflar	CASP8 and FADD-like apoptosis regulator isoform	6911	314	1073	1645	1169	1352	1624	895	856	937	992	1283	1617	875	976	844	922	637	781	890	271	252	261	248	67	585	429	592	953	436	295	1020	1170	848	306	739	625	707	607	598	946	487	636	557	477	25.9013	17.1092
uc007bcr.1	Cflar	Mus musculus 6 days neonate spleen cDNA, RIKEN full-length enriched library, clone:F430112F17 product:CASP8 and FADD-like apoptosis regulator, full insert sequence.	1106	33	86	123	101	121	156	66	60	96	89	96	149	75	60	65	87	54	49	60	23	24	20	16	7	33	24	36	72	24	17	79	97	61	28	42	45	44	39	48	54	37	45	29	35	17.0095	8.5687
uc007bcs.1	Casp8	caspase-8 precursor	2585	49	315	510	211	249	272	336	302	160	394	310	384	238	291	227	136	219	234	406	73	118	76	71	14	181	128	150	316	125	89	392	459	330	126	253	202	286	237	235	307	181	221	194	196	10.8061	13.4283
uc007bct.1	Casp8	caspase-8 precursor	2412	47	285	465	206	217	244	296	252	129	345	281	358	217	254	208	128	186	215	344	63	97	69	63	14	156	117	128	273	108	82	343	404	285	99	239	179	241	206	205	277	162	192	176	174	11.1084	13.0208
uc007bcv.2	Trak2	trafficking protein, kinesin binding 2	6240	105	579	779	338	837	751	468	528	436	590	676	771	476	479	397	313	448	396	456	161	126	137	142	30	285	203	276	522	214	177	651	700	435	194	300	342	440	275	408	641	299	350	319	295	9.59261	10.2251
uc007bcw.1	PAPK-A	Mus musculus mRNA for polyploidy associated protein kinase PAPK-A, complete cds.	3027	3	17	20	4	13	12	23	25	9	24	14	21	15	19	11	9	7	12	31	9	9	5	15	2	21	10	21	14	12	12	33	47	22	12	18	22	25	7	34	43	12	22	16	21	0.56499	0.618882
uc007bcx.1	Stradb	STE20-related kinase adapter protein beta	1299	4	16	13	4	14	10	15	21	4	14	7	22	8	15	9	11	9	8	17	9	4	4	13	0	11	8	14	11	9	7	36	51	22	16	15	24	19	7	27	36	12	18	15	17	1.75543	1.35732
uc007bcy.1	Stradb	STE20-related kinase adapter protein beta	2317	8	35	43	24	30	27	31	36	13	50	18	48	29	51	30	28	31	26	52	18	17	22	21	7	26	18	21	31	23	17	64	98	53	42	28	45	58	30	59	84	29	47	41	40	1.96832	1.66461
uc007bcz.1	PAPK-A	Mus musculus mRNA for polyploidy associated protein kinase PAPK-A, complete cds.	2145	8	34	43	23	28	25	31	35	12	48	18	47	29	45	30	25	30	26	49	17	16	21	21	6	24	18	21	30	21	17	59	91	51	41	26	41	55	27	56	78	28	44	36	37	2.12615	1.74672
uc007bda.1	PAPK-A	Mus musculus mRNA for polyploidy associated protein kinase PAPK-A, complete cds.	1502	1	6	11	3	6	9	8	6	4	14	5	11	5	15	9	5	12	9	14	5	6	12	9	3	10	4	8	8	11	6	20	28	14	11	5	10	17	15	16	29	7	20	13	12	0.379544	0.440203
uc007bdb.1	Als2cr11	SubName: Full=Putative uncharacterized protein; Flags: Fragment;	878	0	0	0	0	1	0	0	1	0	0	0	2	0	1	0	0	1	0	0	0	0	0	0	0	1	0	0	0	0	0	1	1	1	0	1	0	1	0	1	0	3	0	0	2	0	0
uc007bdc.1	Als2cr11	amyotrophic lateral sclerosis 2 (juvenile)	2131	0	1	0	1	0	0	0	1	0	0	0	0	1	0	0	0	0	0	0	1	0	0	1	0	0	0	0	0	0	0	2	0	1	0	0	0	2	1	0	0	0	0	1	0	0	0.0517116
uc007bdd.1	Als2cr4	amyotrophic lateral sclerosis 2 chromosomal	1827	0	34	33	14	38	16	33	30	17	34	31	24	14	37	25	18	42	15	30	7	9	14	12	3	15	15	26	17	15	17	65	76	68	25	43	52	50	29	54	62	26	37	21	26	0	2.05075
uc007bde.1	Als2cr4	amyotrophic lateral sclerosis 2 chromosomal	1868	0	33	33	13	38	15	34	28	17	34	33	21	14	36	25	17	40	15	30	7	8	13	12	4	14	16	26	17	15	16	64	74	65	25	40	51	49	30	53	61	27	36	20	26	0	1.94674
uc007bdf.1	Als2cr4	amyotrophic lateral sclerosis 2 chromosomal	1851	0	33	32	13	40	16	33	29	17	32	32	22	15	37	25	17	40	15	30	7	9	13	12	3	14	15	26	18	14	16	64	71	63	24	40	51	48	28	53	61	25	36	20	26	0	1.96462
uc007bdg.2	Mpp4	MAGUK p55 subfamily member 4 isoform 1	2982	2	8	16	8	12	11	6	7	4	12	9	8	4	11	7	4	5	3	9	13	3	8	3	1	8	8	8	12	6	5	16	16	21	5	8	15	9	7	15	17	8	7	9	4	0.382344	0.295634
uc007bdh.1	Mpp4	MAGUK p55 subfamily member 4 isoform 2	2222	0	3	2	4	4	2	3	1	0	0	2	1	1	1	2	2	1	0	1	2	1	1	1	1	2	4	4	1	3	1	5	3	6	3	4	4	1	2	3	6	4	1	3	1	0	0.148781
uc007bdi.2	Mpp4	MAGUK p55 subfamily member 4 isoform 2	2345	0	3	2	4	4	2	3	1	0	0	2	2	1	1	2	2	1	0	2	2	1	1	1	1	2	4	4	1	3	1	5	3	7	4	4	4	1	2	3	6	5	1	3	1	0	0.140978
uc007bdj.1	Mpp4	RecName: Full=MAGUK p55 subfamily member 4; AltName: Full=Discs large homolog 6; Short=mDLG6;	1441	0	0	0	1	1	2	0	1	1	0	1	0	0	0	0	0	0	0	0	0	0	1	0	0	0	0	0	0	0	1	1	1	2	0	1	0	0	0	1	0	1	0	0	0	0	0
uc007bdk.2	Mpp4	MAGUK p55 subfamily member 4 isoform 2	1578	0	0	0	0	1	1	1	1	0	0	0	0	0	1	1	0	0	0	1	0	0	1	0	0	0	0	0	1	1	0	2	0	3	3	1	0	0	2	2	2	3	0	0	1	0	0
uc007bdl.2	Als2	alsin isoform 1	3551	11	65	109	25	87	70	72	107	53	105	94	110	55	79	67	46	74	45	82	39	22	56	29	12	59	41	63	106	48	41	101	145	101	20	50	60	76	46	61	113	66	70	59	36	1.76593	2.01713
uc007bdm.2	Als2	alsin isoform 1	6512	36	181	255	72	237	164	191	233	151	276	237	237	147	196	156	114	163	128	180	86	76	106	75	20	139	92	144	232	114	82	255	330	197	72	125	144	176	152	150	243	131	168	148	107	3.15152	3.06292
uc007bdn.2	Als2	alsin isoform 2	2963	25	112	145	46	141	91	115	116	89	165	134	119	90	111	85	65	87	77	96	45	53	50	44	8	78	49	76	123	60	41	145	174	93	47	74	79	92	94	79	120	60	93	83	67	4.80995	4.16541
uc007bdq.2	Cdk15	cell division protein kinase 15	1474	0	0	1	0	4	1	4	2	2	4	7	4	1	1	1	0	2	2	8	1	3	1	4	0	4	3	2	3	2	2	6	24	12	6	9	11	14	3	13	8	3	3	5	4	0	0
uc007bdr.2	Cdk15	cell division protein kinase 15	1477	0	0	1	0	4	1	4	2	2	4	7	4	1	1	1	0	2	2	8	1	3	1	4	0	4	3	2	3	2	2	6	24	12	6	9	11	14	3	13	8	3	3	5	4	0	0
uc007bds.2	Cdk15	RecName: Full=Cell division protein kinase 15; EC=2.7.11.22; AltName: Full=Amyotrophic lateral sclerosis 2 chromosomal region candidate gene 7 protein homolog; AltName: Full=Serine/threonine-protein kinase ALS2CR7; AltName: Full=Serine/threonine-protein kinase PFTAIRE-2;	496	0	0	0	0	0	1	0	0	1	0	2	1	0	0	0	0	0	0	4	0	0	1	0	1	1	0	0	0	0	2	2	6	2	2	2	5	3	1	2	3	1	1	1	0	0	0
uc007bdv.1	Gm973	hypothetical protein LOC381260	3595	0	16	22	10	58	9	8	4	4	10	21	19	4	4	5	5	5	0	2	26	3	12	3	2	3	8	25	12	5	5	13	8	5	5	4	3	15	8	15	22	6	8	5	5	0	0.490448
uc007bdw.1	AK006768	Mus musculus adult male testis cDNA, RIKEN full-length enriched library, clone:1700052I12 product:unclassifiable, full insert sequence.	464	0	0	0	0	0	0	0	0	0	0	0	0	0	0	0	0	0	1	0	0	1	0	0	0	0	0	0	0	0	0	0	0	0	0	0	0	0	0	0	0	1	0	0	0	0	0
uc007bdx.1	Sumo1	small ubiquitin-related modifier 1 precursor	1215	3	50	110	43	116	71	50	57	37	65	79	69	56	66	48	25	63	49	78	10	37	39	29	22	69	42	56	90	39	20	127	144	103	50	56	61	94	59	87	123	56	95	61	66	1.40759	4.53487
uc007bdy.1	Nop58	nucleolar protein 58	1976	62	404	462	252	664	499	196	270	165	311	435	376	193	282	172	118	239	241	158	33	52	53	34	12	179	75	120	411	99	63	342	337	273	93	180	190	206	148	212	360	154	261	184	168	17.887	22.5302
uc007bdz.1	Bmpr2	bone morphogenetic protein receptor type-2	3507	35	294	388	122	586	235	331	369	288	464	604	507	308	333	358	168	323	258	361	182	105	180	123	52	338	221	287	456	322	136	832	702	440	178	254	263	378	367	383	501	375	380	350	287	5.68937	9.23811
uc007beb.1	Ica1l	islet cell autoantigen 1-like protein	3650	1	25	16	11	45	24	14	16	18	13	21	15	10	8	12	16	10	3	11	7	3	10	4	2	7	6	11	13	9	7	29	18	17	1	8	5	10	5	14	11	9	15	7	10	0.156185	0.754777
uc007bec.1	Ica1l	islet cell autoantigen 1-like protein	3484	2	25	16	11	43	25	16	16	17	13	21	15	11	8	12	16	10	3	11	7	3	10	4	2	7	6	12	13	9	7	30	20	17	1	8	5	11	8	15	12	9	13	8	10	0.327253	0.790739
uc007bed.1	Ica1l	Mus musculus adult male testis cDNA, RIKEN full-length enriched library, clone:1700030B17 product:weakly similar to ALS2CR15 PROTEIN (FRAGMENT) [Homo sapiens], full insert sequence.	951	1	0	1	0	5	2	2	0	0	0	1	1	1	0	0	1	1	0	0	0	0	0	0	0	0	1	2	2	0	0	3	3	2	1	0	0	2	3	2	2	1	0	2	1	0.599448	0
uc007bee.2	Wdr12	ribosome biogenesis protein WDR12	2928	15	77	100	41	167	80	53	56	82	87	73	60	36	63	29	15	57	52	37	6	22	18	14	5	42	29	37	72	25	11	61	65	52	27	23	45	31	32	39	82	24	23	39	45	2.92047	2.89795
uc007bef.2	Wdr12	ribosome biogenesis protein WDR12	2838	15	73	95	41	158	80	50	56	82	80	68	53	36	55	26	16	57	48	37	5	22	18	15	5	40	28	36	65	23	10	59	66	51	25	19	42	29	31	40	76	25	23	36	39	3.01308	2.83454
uc007beg.2	Wdr12	ribosome biogenesis protein WDR12	3106	16	75	103	48	169	93	52	58	92	87	81	57	40	57	25	17	60	50	47	10	28	18	17	8	45	34	39	72	27	16	72	72	60	29	22	45	33	38	43	80	31	29	37	41	2.93664	2.66092
uc007beh.1	Carf	amyotrophic lateral sclerosis 2 chromosomal	2604	4	15	29	12	49	19	20	20	22	29	24	31	13	13	14	15	26	10	36	16	8	10	16	3	22	16	25	26	20	10	70	73	46	19	23	44	53	38	43	50	32	41	30	27	0.875691	0.634778
uc007bei.1	Carf	SubName: Full=ECBRC-FC1;	2731	4	15	28	12	49	19	20	24	23	29	23	31	13	14	14	15	24	10	36	17	8	12	16	3	23	17	25	28	20	10	70	74	45	19	23	46	55	39	45	53	33	41	33	27	0.834969	0.605259
uc007bej.1	Nbeal1	neurobeachin like 1	12108	43	442	484	159	520	283	393	421	231	511	346	389	279	363	283	233	345	313	544	62	215	226	210	57	388	293	455	563	342	226	1142	1203	794	350	496	596	728	638	807	1120	581	622	612	578	2.02455	4.02273
uc007bek.1	Nbeal1	neurobeachin like 1	5026	17	204	211	73	238	136	184	174	107	240	151	160	123	165	125	105	162	141	238	33	104	97	91	25	156	131	216	247	156	112	537	591	400	150	250	286	354	301	367	535	269	275	277	264	1.92823	4.4728
uc007bel.1	AK041465	Mus musculus 3 days neonate thymus cDNA, RIKEN full-length enriched library, clone:A630012J04 product:unclassifiable, full insert sequence.	1398	4	22	29	7	35	12	18	25	14	21	25	24	15	23	18	11	21	18	39	3	16	17	13	5	24	22	20	26	20	12	46	52	29	16	12	16	22	20	15	45	21	19	27	20	1.63112	1.73415
uc007bem.1	Cyp20a1	cytochrome P450 20A1	927	7	46	66	23	47	42	43	42	36	52	39	46	21	45	26	5	27	29	43	6	18	11	13	1	27	24	23	52	18	21	121	120	94	39	72	77	91	57	102	124	43	68	76	50	4.30477	5.46827
uc007ben.1	Cyp20a1	cytochrome P450 20A1	1501	7	86	112	33	76	71	61	79	54	81	52	62	39	77	40	19	46	52	69	10	27	16	19	4	51	40	40	77	25	28	195	195	131	65	100	134	144	90	160	188	75	99	109	89	2.65858	6.31378
uc007beo.1	Cyp20a1	SubName: Full=Cyp20a1 protein;	1334	5	75	105	30	63	66	48	69	44	73	46	56	34	63	36	18	42	44	59	10	25	12	16	4	44	36	38	66	21	25	175	171	117	55	89	123	130	79	141	160	67	90	99	80	2.13671	6.19551
uc007bep.2	Abi2	abl interactor 2 isoform 1	4804	18	147	190	83	272	119	155	171	113	183	156	184	106	146	129	73	131	145	200	33	75	75	77	22	111	105	118	193	75	61	278	287	180	70	110	143	160	133	168	232	118	119	120	126	2.136	3.37199
uc007beq.2	Abi2	abl interactor 2 isoform 3	5773	25	180	234	97	319	136	194	208	128	217	204	219	126	179	168	86	168	175	235	42	91	91	90	22	135	119	141	221	89	71	312	327	214	82	125	173	190	150	191	264	140	140	139	147	2.46871	3.43592
uc007ber.2	Abi2	abl interactor 2 isoform 2	5875	25	182	234	97	319	137	194	208	128	218	205	221	126	180	168	87	168	175	235	42	91	91	90	22	135	119	141	223	89	71	313	329	214	82	125	173	190	151	191	266	140	141	140	147	2.42585	3.41378
uc007bes.1	Raph1	Ras association (RalGDS/AF-6) and pleckstrin	2292	19	112	145	56	126	112	106	122	67	158	115	158	89	103	80	70	95	62	125	40	51	45	47	16	73	53	82	94	43	52	196	206	143	54	77	84	126	112	133	176	59	103	90	72	4.72575	5.38487
uc007bet.1	AK136844	Mus musculus 12 days embryo embryonic body between diaphragm region and neck cDNA, RIKEN full-length enriched library, clone:9430025M21 product:unclassifiable, full insert sequence.	2381	15	120	196	83	192	129	153	166	73	179	132	220	112	118	118	68	120	90	159	23	68	63	84	17	92	79	100	167	103	65	198	176	102	47	74	79	89	94	130	135	64	100	83	86	3.5914	5.55384
uc007beu.1	AK217854	Mus musculus cDNA, clone:Y0G0103O09, strand:minus, reference:ENSEMBL:Mouse-Transcript-ENST:ENSMUST00000050801, based on BLAT search.	155	0	1	0	2	0	0	0	0	0	0	1	0	0	0	0	0	0	0	0	0	1	0	0	1	0	0	0	1	0	0	18	22	26	8	17	16	20	14	11	19	12	10	13	10	0	0.710951
uc007bev.2	Cd28	T-cell-specific surface glycoprotein CD28	1789	0	2	8	1	3	0	4	5	4	3	0	6	1	2	1	0	4	1	16	3	6	10	12	2	3	6	8	1	2	3	10	10	9	5	10	4	3	0	1	4	3	2	8	7	0	0.123194
uc007bew.2	Cd28	T-cell-specific surface glycoprotein CD28	4317	1	8	35	10	7	5	14	18	16	20	12	25	7	9	3	6	5	5	97	17	47	46	61	10	14	19	45	15	16	22	42	60	39	21	35	44	25	21	30	29	21	8	18	25	0.132054	0.204211
uc007bex.1	AK040166	Mus musculus 0 day neonate thymus cDNA, RIKEN full-length enriched library, clone:A430071F14 product:unclassifiable, full insert sequence.	704	0	0	0	0	0	0	2	1	0	0	1	1	0	0	1	0	0	0	0	0	0	0	1	0	0	0	0	0	0	0	0	1	0	0	0	0	2	1	0	0	0	0	0	0	0	0
uc007bey.1	AK009383	Mus musculus adult male tongue cDNA, RIKEN full-length enriched library, clone:2310016D23 product:unclassifiable, full insert sequence.	383	0	0	0	0	0	1	0	1	0	2	0	2	0	1	0	1	1	0	0	0	0	0	1	0	0	1	1	1	0	0	1	2	0	0	0	1	1	1	3	1	0	0	1	2	0	0
uc007bez.1	Ctla4	cytotoxic T-lymphocyte protein 4 precursor	1931	1	9	39	1	12	9	9	8	6	8	14	10	8	9	6	3	7	6	8	0	1	1	2	0	5	5	4	17	0	0	12	13	12	6	14	5	7	13	12	22	14	12	5	8	0.295223	0.513608
uc007bfa.1	ctla-4	Mus musculus ctla-4 mRNA for hypothetical protein, complete cds.	1566	1	8	26	1	9	6	5	3	4	6	12	6	6	7	3	3	6	5	3	0	1	1	0	0	4	3	3	13	0	0	8	7	10	4	9	4	5	8	8	18	12	9	4	4	0.364033	0.56295
uc007bfc.2	Pard3b	Mus musculus adult male small intestine cDNA, RIKEN full-length enriched library, clone:2010002N16 product:unclassifiable, full insert sequence.	2451	4	13	12	2	29	10	9	10	5	9	20	10	8	10	4	2	14	5	17	10	14	8	11	7	20	20	26	14	19	8	47	58	20	11	16	23	26	31	30	45	29	28	22	20	0.930355	0.584483
uc007bfd.2	Pard3b	partitioning defective 3 homolog B	4670	6	17	17	5	29	12	18	15	7	15	26	8	6	10	8	5	13	13	27	19	14	13	11	2	41	21	41	33	34	15	75	84	65	21	25	38	39	59	71	85	45	52	42	36	0.73243	0.401147
uc007bfe.2	Pard3b	partitioning defective 3 homolog B	8392	8	41	60	12	95	37	53	49	48	59	84	39	25	37	27	18	37	39	69	36	32	51	34	17	93	53	103	77	87	37	182	210	158	44	76	72	103	129	181	229	113	114	97	82	0.543446	0.538381
uc007bfg.1	AK015421	Mus musculus adult male testis cDNA, RIKEN full-length enriched library, clone:4930448K12 product:unclassifiable, full insert sequence.	1956	1	4	4	3	10	3	2	6	0	5	13	6	2	3	1	1	10	3	15	4	5	7	8	3	5	14	18	3	13	3	33	31	12	7	8	13	21	20	14	22	17	14	17	8	0.291449	0.225353
uc007bfh.1	AK076674	Mus musculus adult male testis cDNA, RIKEN full-length enriched library, clone:4930448K12 product:unclassifiable, full insert sequence.	733	0	3	2	2	5	2	0	5	0	1	6	2	0	1	1	0	5	3	10	1	5	7	5	1	4	8	8	3	8	1	13	11	6	4	4	7	13	9	5	3	5	8	13	4	0	0.451013
uc007bfi.1	Nrp2	SubName: Full=Putative uncharacterized protein;	2783	38	239	280	73	399	172	270	284	176	293	248	307	176	235	208	111	218	240	243	104	80	89	74	19	90	85	145	176	81	74	348	374	252	110	242	208	226	140	199	290	97	148	141	142	7.78399	9.4636
uc007bfj.1	Nrp2	neuropilin-2 isoform 5 precursor	4711	70	401	522	120	624	315	445	533	331	554	468	587	327	407	429	206	447	455	422	218	129	143	109	41	194	144	254	301	144	117	737	838	535	195	540	454	495	285	390	600	199	294	308	303	8.47065	9.38
uc007bfk.1	Nrp2	neuropilin-2 isoform 6 precursor	4696	70	401	522	120	624	315	445	533	331	554	468	587	327	407	429	206	447	455	422	218	129	143	109	41	194	144	254	301	144	117	735	838	535	195	540	454	495	285	390	599	198	294	308	302	8.49771	9.40996
uc007bfl.1	Nrp2	neuropilin-2 isoform 1 precursor	6739	119	720	892	226	988	511	768	917	533	937	773	965	555	701	711	392	744	819	756	301	225	218	198	56	343	276	457	568	244	235	1178	1319	881	317	892	737	791	448	664	958	326	465	462	465	10.0666	11.7736
uc007bfm.1	Nrp2	neuropilin-2 isoform 2 precursor	6724	119	720	892	226	988	511	768	917	533	937	773	965	555	701	711	392	744	819	756	301	225	218	198	56	343	276	457	568	244	235	1176	1319	881	317	892	737	791	448	664	957	325	465	462	464	10.0891	11.7998
uc007bfn.1	Nrp2	neuropilin-2 isoform 3 precursor	6688	119	720	891	226	987	511	767	912	533	936	770	965	555	701	709	392	744	818	755	301	225	218	198	55	343	276	457	567	244	235	1177	1316	878	316	890	737	790	447	663	954	325	465	461	464	10.1434	11.8634
uc007bfo.1	Nrp2	neuropilin-2 isoform 4 precursor	6673	119	720	891	226	987	511	767	912	533	936	770	965	555	701	709	392	744	818	755	301	225	218	198	55	343	276	457	567	244	235	1175	1316	878	316	890	737	790	447	663	953	324	465	461	463	10.1662	11.89
uc007bfp.1	Nrp2	neuropilin-2 isoform 6 precursor	2053	9	78	110	17	122	62	85	115	67	120	108	159	84	89	116	48	108	91	91	59	22	30	25	10	47	30	57	60	34	21	165	202	114	40	125	101	111	56	79	138	51	66	81	72	2.49911	4.18675
uc007bfq.2	Ino80d	INO80 complex subunit D isoform 2	3624	13	54	89	25	80	66	62	68	46	75	100	114	52	63	71	41	66	45	67	80	27	10	14	5	54	28	41	57	42	15	131	116	66	29	44	44	71	65	43	89	62	54	56	41	2.04497	1.64202
uc007bft.1	AK017924	Mus musculus adult male thymus cDNA, RIKEN full-length enriched library, clone:5830412M15 product:unclassifiable, full insert sequence.	1576	5	30	59	25	45	41	34	33	17	48	38	40	17	38	22	13	25	20	35	8	20	24	16	1	16	16	27	37	32	12	78	79	47	31	24	38	53	48	60	74	31	40	40	45	1.80861	2.09767
uc007bfu.2	Ndufs1	NADH-ubiquinone oxidoreductase 75 kDa subunit,	2665	36	348	557	243	522	426	348	366	172	506	419	406	211	324	207	186	290	254	310	48	110	153	104	22	260	185	251	377	212	102	688	846	500	333	272	382	441	421	671	929	306	510	397	352	7.70083	14.3898
uc007bfv.2	Ndufs1	NADH-ubiquinone oxidoreductase 75 kDa subunit,	2823	38	363	579	250	543	437	354	377	182	520	430	418	212	334	213	196	295	260	318	55	116	162	108	23	270	196	261	386	217	102	702	872	512	336	281	387	453	428	684	944	312	523	404	360	7.6737	14.1699
uc007bfw.1	Ndufs1	NADH-ubiquinone oxidoreductase 75 kDa subunit,	1244	18	121	221	88	183	169	140	136	67	203	171	153	87	138	79	77	119	106	131	15	27	50	36	5	98	86	98	166	86	41	313	370	212	137	112	156	203	180	287	398	132	216	153	167	8.24867	10.7186
uc007bfx.2	Ndufs1	NADH-ubiquinone oxidoreductase 75 kDa subunit,	2077	20	169	290	110	242	208	186	202	92	283	238	205	106	171	124	107	157	132	171	22	57	76	51	12	136	111	138	218	96	48	389	473	271	157	124	187	234	226	353	506	171	268	206	191	5.48941	8.96648
uc007bfy.2	Ndufs1	NADH-ubiquinone oxidoreductase 75 kDa subunit,	2769	36	350	560	245	523	426	348	367	172	506	420	408	213	326	207	187	290	256	312	50	112	153	105	22	261	186	253	377	214	104	695	858	504	336	277	385	446	424	676	938	308	519	403	357	7.41159	13.9289
uc007bfz.2	Eef1b2	elongation factor 1-beta	1933	50	491	632	210	977	394	434	465	433	501	718	528	526	584	383	294	507	452	891	369	397	235	194	71	640	308	422	950	385	228	1436	1589	1276	553	634	1019	1031	763	957	1559	601	1041	670	826	14.7459	27.9912
uc007bga.1	Gpr1	probable G-protein coupled receptor 1	1603	0	4	10	4	8	3	20	8	2	4	5	7	4	16	7	6	9	5	22	6	8	8	5	3	4	2	9	5	5	2	19	26	12	7	4	9	22	7	4	19	4	7	4	16	0	0.274978
uc007bgb.2	Zdbf2	DBF4-type zinc finger-containing protein 2	12621	3	14	23	28	36	22	46	37	13	69	17	31	18	33	23	11	20	12	56	11	25	20	39	4	23	23	22	67	18	29	43	40	57	68	21	116	50	23	90	203	21	53	66	55	0.135506	0.122238
uc007bgc.2	Zdbf2	DBF4-type zinc finger-containing protein 2	12571	3	14	23	28	36	22	46	37	13	69	17	31	18	33	23	11	20	12	56	11	25	20	39	4	23	23	22	67	18	29	43	40	57	68	20	116	50	23	90	203	21	52	66	55	0.136045	0.122724
uc007bgd.1	Adam23	Mus musculus mRNA for ADAM23, complete cds.	3569	9	8	6	0	6	6	14	11	3	16	4	17	10	13	19	6	18	11	38	13	19	9	4	6	12	13	15	26	19	9	97	91	53	19	24	33	48	27	47	63	21	47	21	26	1.43757	0.24701
uc007bge.1	Adam23	disintegrin and metalloproteinase	3502	8	12	17	6	6	12	15	19	3	24	13	19	15	15	19	11	26	20	75	27	29	19	14	6	11	19	25	40	27	18	264	228	135	61	106	105	154	104	140	183	94	116	64	92	1.30228	0.377604
uc007bgf.2	Adam23	disintegrin and metalloproteinase	2878	8	17	22	5	9	13	23	24	5	24	13	15	18	23	23	11	25	16	78	29	33	20	15	4	19	20	29	44	27	18	291	261	148	65	113	109	166	107	155	198	94	121	65	94	1.58464	0.650923
uc007bgg.1	Adam23	disintegrin and metalloproteinase	6656	11	61	97	14	39	41	101	103	25	83	42	54	42	93	76	54	84	70	301	93	92	82	91	33	100	100	140	177	90	90	601	491	280	126	215	220	301	216	321	443	180	238	135	178	0.942131	1.00992
uc007bgh.1	Adam23	Mus musculus mRNA for ADAM23, complete cds.	4309	3	50	86	11	35	34	92	89	21	66	35	42	32	80	56	44	67	56	251	74	66	67	82	29	91	86	121	148	69	77	345	280	154	68	116	121	159	118	183	272	98	126	75	96	0.396896	1.27869
uc007bgi.1	Dytn	dystrotelin	2427	0	0	0	1	0	0	0	0	0	0	1	0	0	0	0	0	0	0	0	2	0	0	0	0	1	1	0	0	0	0	1	0	0	0	0	0	0	0	1	0	0	0	0	1	0	0
uc007bgj.1	Mdh1b	putative malate dehydrogenase 1B	1711	0	0	0	0	0	0	0	0	0	0	0	0	0	0	0	0	0	0	1	0	0	0	0	0	0	0	0	0	0	0	0	1	0	1	0	1	0	0	0	0	0	0	0	0	0	0
uc007bgk.2	Fastkd2	FAST kinase domain-containing protein 2	1838	4	41	41	25	71	35	49	38	30	46	56	27	29	42	16	19	33	32	27	8	12	12	23	5	20	18	25	37	24	18	62	73	39	18	31	28	43	35	39	67	31	54	31	33	1.24064	2.45816
uc007bgl.2	Fastkd2	FAST kinase domain-containing protein 2	3205	6	64	63	31	100	48	63	60	43	62	68	42	36	65	27	26	53	42	44	13	14	18	25	3	27	26	40	46	32	22	94	116	62	28	49	51	77	53	56	95	46	72	47	50	1.06722	2.20051
uc007bgm.1	OTTMUSG00000013918	Mus musculus 16 days embryo head cDNA, RIKEN full-length enriched library, clone:C130071J16 product:hypothetical protein, full insert sequence.	1432	0	3	2	1	4	2	0	1	0	1	4	2	2	2	1	5	1	1	0	1	0	1	0	0	1	1	1	5	0	0	0	2	4	1	0	0	2	2	1	3	1	2	0	3	0	0.230861
uc007bgn.1	AK150559	Mus musculus adult male hypothalamus cDNA, RIKEN full-length enriched library, clone:A230023E16 product:unclassifiable, full insert sequence.	2719	23	129	152	79	178	226	92	136	141	152	211	311	132	144	169	183	102	98	93	47	37	21	31	8	59	42	74	130	42	41	149	144	82	34	65	58	90	56	66	87	66	74	71	63	4.82226	5.2282
uc007bgo.1	Klf7	Krueppel-like factor 7	1334	42	115	148	95	185	235	103	107	127	117	199	245	153	132	136	150	77	104	96	45	31	24	23	8	49	30	53	132	47	30	154	165	127	41	76	69	89	77	86	130	81	95	73	90	17.9484	9.49978
uc007bgp.1	Klf7	Krueppel-like factor 7	1125	33	89	120	80	153	188	71	89	103	89	156	195	102	90	94	108	57	67	75	23	24	17	18	7	40	24	44	104	28	24	124	125	101	31	49	54	64	61	64	92	54	71	57	63	16.7222	8.71784
uc007bgq.1	Klf7	Krueppel-like factor 7	1421	35	97	130	88	163	200	76	97	105	99	167	205	110	95	99	111	65	70	84	23	25	19	22	7	45	24	51	117	27	26	130	127	100	34	55	52	66	64	68	92	56	74	58	68	14.0413	7.52228
uc007bgr.1	Creb1	cyclic AMP-responsive element-binding protein 1	8421	50	460	587	188	880	351	471	499	327	421	520	467	377	468	301	285	449	359	620	163	242	241	224	53	451	276	457	689	427	229	897	954	610	247	368	486	583	414	527	735	389	461	385	388	3.38484	6.01957
uc007bgs.1	Creb1	cyclic AMP-responsive element-binding protein 1	8379	50	459	587	188	878	350	470	498	327	421	519	467	377	467	300	285	448	359	620	163	242	240	224	53	451	276	454	689	425	229	897	953	609	247	368	485	583	414	527	735	388	460	384	387	3.40181	6.0366
uc007bgt.1	Creb1	cyclic AMP-responsive element-binding protein 1	8257	50	452	573	186	863	342	462	486	322	413	514	457	366	461	295	281	439	354	613	162	236	237	223	51	438	273	449	674	413	223	865	921	584	238	357	460	555	395	506	704	379	443	372	370	3.45207	6.03237
uc007bgu.1	Fam119a	hypothetical protein LOC67099	2666	7	75	94	35	83	51	84	95	33	83	79	77	58	48	47	40	59	43	96	18	46	42	24	10	64	66	70	62	61	32	141	144	101	37	62	97	90	78	98	145	54	77	67	60	1.49682	3.10008
uc007bgv.1	Fam119a	hypothetical protein LOC67099	1987	6	69	85	29	77	50	81	93	34	79	72	75	55	46	44	36	56	45	91	15	46	39	25	10	58	60	68	61	52	30	138	137	99	39	57	92	84	74	94	138	51	74	68	57	1.72141	3.82669
uc007bgw.1	AK013046	Mus musculus 10, 11 days embryo whole body cDNA, RIKEN full-length enriched library, clone:2810408I11 product:unclassifiable, full insert sequence.	711	0	13	7	1	11	3	7	4	4	10	3	5	9	14	11	4	8	5	11	2	4	0	3	0	3	0	1	8	2	3	2	5	2	0	3	7	4	1	2	1	4	4	5	1	0	2.01486
uc007bgx.1	Ccnyl1	cyclin Y-like 1	3057	20	83	106	50	108	84	56	80	62	83	80	81	62	69	61	56	50	48	57	19	32	18	9	1	48	30	29	99	26	33	121	92	76	29	41	66	73	58	53	70	50	51	43	48	3.72964	2.99195
uc007bgy.1	Fzd5	frizzled-5 precursor	6914	45	161	165	147	572	212	127	65	631	114	526	237	119	127	162	128	147	64	64	46	27	32	22	30	147	95	132	97	154	24	455	208	200	52	66	73	89	211	92	140	158	152	81	104	3.71035	2.56607
uc007bgz.1	Fzd5	frizzled-5 precursor	6807	45	159	164	146	565	210	127	65	628	113	521	235	119	127	161	128	147	63	64	45	27	31	22	30	146	95	131	96	153	24	451	207	199	52	66	73	89	210	92	137	157	151	81	104	3.76868	2.57403
uc007bha.1	Plekhm3	pleckstrin homology domain-containing family M	8562	56	222	410	135	329	225	224	270	302	331	485	566	283	210	356	205	150	159	265	125	70	101	94	27	248	128	182	294	196	92	402	465	308	126	235	249	316	182	194	285	174	229	159	170	3.72859	2.85726
uc007bhb.1	Plekhm3	pleckstrin homology domain-containing family M	2291	19	76	153	58	120	76	69	84	107	131	168	217	100	80	106	75	49	43	90	44	25	37	32	10	78	44	56	93	64	33	156	171	122	46	92	108	111	70	85	107	58	94	64	69	4.72782	3.65561
uc007bhc.1	Akr1cl	aldo-keto reductase family 1, member C-like	1353	0	1	0	0	1	0	1	0	0	1	0	0	0	2	0	0	1	0	3	1	7	5	0	1	2	8	3	1	2	1	14	8	9	3	2	3	1	7	5	13	2	3	5	3	0	0.0814467
uc007bhd.1	Akr1cl	aldo-keto reductase family 1, member C-like	1232	0	1	0	0	1	0	1	0	0	1	0	0	0	2	0	0	1	0	3	1	7	5	0	1	2	8	3	1	2	1	12	6	8	3	2	3	1	6	5	13	2	3	5	3	0	0.089446
uc007bhe.1	4921521F21Rik	Mus musculus adult male testis cDNA, RIKEN full-length enriched library, clone:4921521F21 product:PROSTAGLANDIN F SYNTHASE (FRAGMENT) homolog [Homo sapiens], full insert sequence.	1144	0	0	2	0	0	0	0	0	0	2	2	0	0	2	0	1	3	1	2	0	2	3	0	1	0	2	1	1	2	0	9	9	3	3	0	1	4	4	2	9	0	2	3	3	0	0
uc007bhf.1	Cryge	gamma-crystallin E	642	0	0	0	0	0	0	0	0	0	0	0	0	0	0	0	0	1	0	0	0	0	0	0	0	0	0	0	0	0	0	0	0	0	0	0	0	0	1	0	0	0	0	0	0	0	0
uc007bhg.2	Crygd	gamma-crystallin D	635	0	0	0	0	0	0	0	0	0	0	0	0	0	0	0	0	0	0	1	0	0	0	1	0	0	0	1	0	0	0	0	0	0	0	0	0	1	3	0	0	1	0	0	0	0	0
uc007bhh.1	Crygc	gamma-crystallin C isoform 2	611	0	0	0	0	0	0	0	0	0	0	0	1	0	0	0	0	0	0	1	0	0	0	0	0	0	0	0	0	0	0	0	0	0	0	0	0	0	1	0	0	0	0	0	0	0	0
uc007bhi.1	Crygc	gamma-crystallin C isoform 1	541	0	0	0	0	0	0	0	0	0	0	0	1	0	0	0	0	0	0	1	0	0	0	0	0	0	0	0	0	0	0	0	0	0	0	0	0	0	1	0	0	0	0	0	0	0	0
uc007bhj.1	Crygb	gamma-crystallin B	605	0	0	0	0	0	0	0	0	0	0	0	0	0	0	0	0	0	0	0	0	0	0	1	0	0	0	0	0	0	0	0	0	0	0	0	0	0	0	0	0	0	0	0	0	0	0
uc007bhk.1	Cryga	gamma-crystallin A	615	0	0	0	0	0	0	0	0	0	0	0	0	0	0	0	0	0	0	0	0	0	0	0	0	0	0	0	0	0	0	0	0	0	0	0	0	1	0	0	0	0	0	0	0	0	0
uc007bhl.1	D630023F18Rik	hypothetical protein LOC98303	1135	0	0	0	0	2	0	0	2	0	0	0	0	0	0	0	0	0	0	0	0	0	0	0	0	0	1	0	0	0	0	0	0	0	1	0	1	0	1	1	1	0	1	0	0	0	0
uc007bhm.1	D630023F18Rik	hypothetical protein LOC98303	2180	0	1	1	0	1	0	0	1	1	1	1	0	0	0	0	0	1	0	1	1	0	0	1	0	1	1	1	1	0	0	1	2	1	0	0	4	3	4	4	2	1	2	0	0	0	0.0505493
uc007bhn.2	Idh1	isocitrate dehydrogenase [NADP] cytoplasmic	2263	34	506	592	63	857	173	429	463	202	368	438	248	232	357	194	248	368	402	997	207	411	460	358	121	557	437	637	638	480	256	1233	1383	948	396	500	699	988	736	941	1295	635	735	670	628	8.56498	24.6398
uc007bho.1	Pikfyve	RecName: Full=1-phosphatidylinositol-3-phosphate 5-kinase; Short=Phosphatidylinositol-3-phosphate 5-kinase; EC=2.7.1.150; AltName: Full=FYVE finger-containing phosphoinositide kinase; AltName: Full=PIKfyve; AltName: Full=Phosphatidylinositol-3-phosphate 5-kinase type III; Short=PIPkin-III; Short=Type III PIP kinase; AltName: Full=p235;	1044	6	50	69	28	89	28	58	68	32	62	51	50	36	47	37	25	48	51	78	37	19	30	26	10	43	40	56	74	35	24	149	175	121	41	70	88	103	85	92	123	68	83	84	86	3.27629	5.27766
uc007bhp.1	Pikfyve	RecName: Full=1-phosphatidylinositol-3-phosphate 5-kinase; Short=Phosphatidylinositol-3-phosphate 5-kinase; EC=2.7.1.150; AltName: Full=FYVE finger-containing phosphoinositide kinase; AltName: Full=PIKfyve; AltName: Full=Phosphatidylinositol-3-phosphate 5-kinase type III; Short=PIPkin-III; Short=Type III PIP kinase; AltName: Full=p235;	1316	7	54	72	28	94	30	61	72	33	65	55	53	36	48	38	26	50	52	81	38	23	32	26	10	46	40	61	76	39	24	157	185	124	41	70	96	106	89	97	123	69	85	86	90	3.03231	4.52178
uc007bhq.1	Pikfyve	RecName: Full=1-phosphatidylinositol-3-phosphate 5-kinase; Short=Phosphatidylinositol-3-phosphate 5-kinase; EC=2.7.1.150; AltName: Full=FYVE finger-containing phosphoinositide kinase; AltName: Full=PIKfyve; AltName: Full=Phosphatidylinositol-3-phosphate 5-kinase type III; Short=PIPkin-III; Short=Type III PIP kinase; AltName: Full=p235;	4091	14	77	124	38	137	56	102	116	53	102	91	89	62	84	59	45	81	77	132	53	43	53	48	16	75	64	89	104	61	45	248	262	195	54	117	143	156	135	157	190	110	134	124	121	1.95088	2.07411
uc007bhr.1	Pikfyve	RecName: Full=1-phosphatidylinositol-3-phosphate 5-kinase; Short=Phosphatidylinositol-3-phosphate 5-kinase; EC=2.7.1.150; AltName: Full=FYVE finger-containing phosphoinositide kinase; AltName: Full=PIKfyve; AltName: Full=Phosphatidylinositol-3-phosphate 5-kinase type III; Short=PIPkin-III; Short=Type III PIP kinase; AltName: Full=p235;	3482	14	75	110	39	133	52	84	111	45	93	86	80	54	72	50	39	73	70	112	51	33	40	38	16	66	58	84	97	53	34	246	264	175	54	108	140	156	125	154	192	106	120	119	119	2.29209	2.37358
uc007bhs.1	Pikfyve	1-phosphatidylinositol-3-phosphate 5-kinase	11255	53	464	649	188	630	304	509	511	263	501	458	397	284	399	266	234	350	346	621	171	192	251	208	72	348	318	468	498	278	196	1045	1063	742	257	465	550	669	515	645	845	452	499	493	476	2.68449	4.54301
uc007bht.1	Pikfyve	1-phosphatidylinositol-3-phosphate 5-kinase	11390	54	465	653	188	636	307	512	516	264	501	459	397	285	401	267	238	351	351	623	176	195	252	210	72	348	320	469	498	280	197	1054	1077	752	258	468	556	677	519	650	853	457	505	498	478	2.70273	4.49884
uc007bhu.1	Pth2r	parathyroid hormone 2 receptor precursor	2414	0	0	1	0	0	0	0	0	0	1	0	0	1	0	0	1	0	0	0	0	2	0	0	0	0	0	0	1	0	0	0	1	1	0	0	3	0	1	0	0	1	1	1	0	0	0
uc007bhv.1	Crygf	gamma-crystallin F	622	0	0	0	0	0	0	0	0	0	0	0	0	0	0	0	0	0	0	0	0	0	0	0	0	0	0	0	0	0	0	0	0	0	0	0	0	0	0	0	0	0	0	0	0	0	0
uc007bhw.1	Mtap2	microtubule-associated protein 2 isoform 1	5520	2	27	17	1	97	7	18	18	41	10	101	60	27	23	15	10	20	9	15	26	8	23	27	6	206	32	48	176	101	12	43	53	40	19	26	24	28	45	44	93	48	88	30	37	0.206549	0.539009
uc007bhx.1	Mtap2	microtubule-associated protein 2 isoform 2	5427	2	27	17	1	97	7	18	18	41	10	101	59	27	23	15	10	20	9	15	26	8	23	27	6	205	32	48	176	101	12	43	52	40	17	25	24	28	45	44	93	48	88	30	37	0.210088	0.548246
uc007bhy.1	Mtap2	microtubule-associated protein 2 isoform 2	3375	0	2	2	1	7	1	2	4	5	3	10	9	3	1	4	3	1	1	2	5	2	0	5	0	24	3	10	19	11	2	6	14	9	1	3	2	8	9	8	14	8	13	7	6	0	0.0653022
uc007bhz.1	Mtap2	microtubule-associated protein 2 isoform 2	9374	3	36	18	4	109	11	20	20	50	14	111	65	30	24	16	11	21	10	18	27	10	23	30	5	233	36	59	206	114	13	49	57	44	16	28	31	29	49	52	100	57	101	34	48	0.182443	0.423203
uc007bia.1	Mtap2	microtubule-associated protein 2 isoform 2	5122	2	27	17	1	94	7	18	17	39	10	100	58	27	23	15	10	20	9	15	23	8	23	26	5	199	31	47	173	101	12	42	49	38	16	25	23	26	39	41	85	44	80	28	36	0.222599	0.580892
uc007bib.1	Mtap2	microtubule-associated protein 2 isoform 2	5125	2	27	17	1	94	7	18	17	39	10	100	58	27	23	15	10	20	9	15	23	8	23	26	5	199	31	47	173	101	12	42	49	38	16	25	23	26	39	41	85	44	80	28	36	0.222468	0.580552
uc007bic.1	Mtap2	SubName: Full=Putative uncharacterized protein; Flags: Fragment;	4215	1	10	2	3	18	4	2	3	14	4	13	10	6	1	2	2	1	2	5	5	3	0	5	0	46	6	16	49	18	2	9	12	11	1	5	6	7	12	15	22	14	20	10	13	0.135249	0.261441
uc007bid.1	Mtap2	Mus musculus adult male spinal cord cDNA, RIKEN full-length enriched library, clone:A330055K22 product:microtubule-associated protein 2 (fragment) homolog [Rattus norvegicus], full insert sequence.	4835	2	26	16	1	90	7	18	17	36	10	96	54	26	23	15	10	20	8	14	22	7	23	24	5	191	30	42	160	96	11	42	44	34	15	22	23	21	36	38	79	43	76	25	34	0.235812	0.592582
uc007bie.1	Mtap2	SubName: Full=Putative uncharacterized protein; Flags: Fragment;	4091	1	9	1	3	14	4	2	3	11	4	9	6	5	1	2	2	1	1	5	4	2	0	3	0	37	5	11	37	13	1	9	7	7	0	2	6	2	9	12	16	13	16	7	11	0.139349	0.242429
uc007bif.2	Unc80	RecName: Full=Protein unc-80 homolog; Short=mUNC-80;	1150	0	0	0	0	0	0	0	0	0	0	0	0	0	0	0	0	0	0	0	0	0	0	0	0	0	0	0	0	0	0	0	0	0	1	0	1	0	2	0	0	0	0	0	0	0	0
uc007bih.2	Unc80	protein unc-80 homolog	13533	0	2	7	3	3	6	1	2	6	2	10	3	2	2	1	8	0	1	3	0	0	3	3	0	1	4	2	1	3	0	5	1	2	8	0	3	3	4	6	2	2	4	1	3	0	0.0162857
uc007bii.2	Unc80	SubName: Full=Novel protein (C030018G13Rik); Flags: Fragment;	4532	0	2	5	2	1	5	0	0	5	0	6	2	2	2	0	8	0	1	1	0	0	1	3	0	1	1	0	0	1	0	3	0	1	4	0	1	1	1	3	0	1	1	1	2	0	0.0486308
uc007bij.1	Rpe	ribulose-phosphate 3-epimerase	521	1	16	34	9	50	20	25	23	12	21	37	29	19	20	13	9	18	14	13	9	9	7	3	2	17	14	14	26	19	5	89	80	56	22	40	42	52	47	49	66	38	49	29	31	1.09419	3.38418
uc007bik.1	Rpe	SubName: Full=Ribulose-5-phosphate-3-epimerase; SubName: Full=Ribulose-5-phosphate-3-epimerase, isoform CRA_a;	2628	10	162	235	66	304	125	165	120	111	146	213	182	115	135	108	71	123	117	150	27	47	47	49	11	138	107	120	202	116	56	293	314	175	76	148	152	167	150	178	245	126	169	116	129	2.16924	6.79299
uc007bil.1	Rpe	ribulose-phosphate 3-epimerase	2630	10	162	234	65	303	125	165	119	111	145	213	183	115	134	107	71	123	116	150	27	47	47	49	11	137	108	121	202	117	56	291	314	174	76	147	153	167	149	178	245	126	169	116	129	2.16759	6.78783
uc007bim.2	1110028C15Rik	hypothetical protein LOC68691 isoform 1	4655	29	223	294	221	390	256	118	128	163	166	319	279	113	115	110	169	108	87	170	44	57	83	75	23	117	128	175	184	139	70	336	304	230	96	126	164	196	164	197	325	182	173	141	177	3.55149	5.27906
uc007bin.2	1110028C15Rik	hypothetical protein LOC68691 isoform 2	4628	28	222	289	218	381	255	117	123	163	164	316	279	112	113	106	174	106	89	168	43	55	81	75	24	115	123	175	181	134	68	332	294	229	99	126	161	194	161	199	326	180	173	143	175	3.44903	5.28605
uc007bio.2	1110028C15Rik	hypothetical protein LOC68691 isoform 2	2375	15	114	143	131	212	134	47	61	84	84	179	160	59	52	48	102	58	44	84	24	29	47	34	11	46	62	110	80	65	33	175	145	121	62	64	76	105	94	110	181	103	88	79	87	3.60047	5.28948
uc007bip.1	1110028C15Rik	hypothetical protein LOC68691 isoform 2	2802	10	109	114	122	184	126	46	58	76	78	149	130	56	46	46	85	46	30	74	15	23	37	30	10	39	51	85	67	51	37	136	122	87	46	48	55	87	66	89	128	77	75	62	64	2.03453	4.28677
uc007biq.2	1110028C15Rik	hypothetical protein LOC68691 isoform 2	1649	12	90	104	100	165	107	36	48	72	60	146	131	40	38	37	83	39	31	63	18	19	24	21	5	29	45	77	55	48	25	102	89	80	40	40	43	85	65	76	119	72	58	42	52	4.14851	6.01442
uc007bir.1	Acadl	long-chain specific acyl-CoA dehydrogenase,	1892	10	85	84	46	65	77	86	85	60	126	98	125	71	87	95	43	83	61	99	52	44	51	50	14	87	88	83	94	65	49	222	188	124	59	87	105	109	109	101	149	77	107	69	72	3.01308	4.95073
uc007bis.2	Myl1	myosin light chain 1/3, skeletal muscle isoform	817	92	867	741	685	492	982	593	682	121	1050	481	579	264	340	208	246	360	344	375	28	102	88	112	19	176	198	246	229	165	150	1299	1954	1006	996	436	543	915	780	1639	2746	500	1720	752	648	64.1945	116.941
uc007bit.2	Myl1	myosin light chain 1/3, skeletal muscle isoform	994	164	1222	1169	962	925	1424	811	935	178	1637	678	1080	417	496	317	378	480	468	527	125	228	174	201	39	224	269	302	292	203	214	867	1439	775	909	284	485	726	555	1214	2190	326	1204	620	413	94.0566	135.474
uc007biu.2	Myl1	myosin light chain 1/3, skeletal muscle isoform	654	59	423	535	524	363	695	433	515	96	797	259	447	197	267	160	179	258	248	272	12	84	79	90	14	119	146	154	156	113	103	1158	1725	877	852	382	454	787	680	1408	2400	438	1493	633	580	51.4288	71.2745
uc007biv.1	Lancl1	lanC-like protein 1	4243	9	41	64	22	93	31	30	39	47	38	99	41	25	51	28	25	42	33	25	38	24	30	14	6	95	33	48	100	83	14	176	164	121	55	68	59	96	137	87	140	99	109	73	80	1.20921	1.06484
uc007biw.2	Lancl1	lanC-like protein 1	4461	10	46	68	23	103	36	31	41	50	40	106	43	27	53	38	29	48	35	27	44	27	33	15	6	102	36	49	108	89	16	185	172	124	57	70	66	99	142	95	146	102	113	78	80	1.27791	1.13631
uc007bix.2	Lancl1	lanC-like protein 1	4277	9	42	65	22	97	31	30	39	48	38	100	41	24	51	29	27	44	33	26	38	24	30	14	6	96	33	48	102	85	15	177	167	124	56	68	60	97	137	89	142	99	112	73	79	1.1996	1.08214
uc007biy.1	Cps1	carbamoyl-phosphate synthase [ammonia],	4704	0	0	0	0	0	0	0	0	0	0	0	0	0	0	0	0	0	0	0	0	0	3	0	0	0	1	0	1	0	0	2	2	0	0	0	0	1	0	1	1	1	0	0	0	0	0
uc007biz.1	Cps1	Mus musculus carbamoyl-phosphate synthetase 1, mRNA (cDNA clone IMAGE:4160125), partial cds.	454	0	0	0	0	1	0	0	0	0	1	0	0	0	0	0	1	0	0	0	0	1	0	0	0	0	0	0	0	0	0	0	0	0	0	0	0	0	0	0	1	0	1	0	0	0	0
uc007bja.1	BC108272	Mus musculus cDNA clone IMAGE:30050772.	1337	0	0	0	0	0	0	0	0	0	0	1	0	0	0	0	0	0	0	0	0	0	0	0	2	0	0	0	0	0	0	0	0	0	0	0	0	0	0	1	0	0	0	0	0	0	0
uc007bjb.1	Erbb4	receptor tyrosine-protein kinase erbB-4	4257	0	1	2	1	3	4	3	0	0	1	3	3	1	1	1	0	1	3	1	0	1	1	0	1	4	1	0	0	0	0	1	4	1	2	1	1	0	1	0	1	0	0	0	0	0	0.0258862
uc007bjc.1	Erbb4	Mus musculus EGF-like growth factor receptor ErbB4 intracellular domain mRNA, partial cds.	517	0	0	0	0	0	0	0	0	0	0	0	0	0	0	0	0	0	0	0	0	0	0	0	0	1	0	0	0	0	0	0	0	0	0	0	0	0	0	0	0	0	0	0	0	0	0
uc007bjd.2	Ikzf2	zinc finger protein Helios	9421	5	82	123	29	64	33	111	72	40	122	68	85	38	62	46	45	50	26	116	33	52	54	55	13	71	92	98	132	59	45	167	179	141	76	106	134	79	103	122	173	89	96	72	81	0.302555	0.959154
uc007bjg.1	Spag16	sperm-associated antigen 16 protein isoform 1	1415	0	1	0	0	0	0	0	0	0	0	0	0	0	0	0	0	0	0	0	0	1	0	0	0	0	0	0	0	0	0	0	0	0	0	0	0	0	0	0	0	0	0	0	1	0	0.0778781
uc007bjh.1	Spag16	sperm-associated antigen 16 protein isoform 1	2126	0	0	0	0	0	0	0	1	0	0	0	0	0	0	0	0	0	0	0	0	1	0	0	0	0	0	0	0	1	0	0	0	0	0	0	0	0	0	0	0	0	0	0	1	0	0
uc007bji.1	Spag16	sperm-associated antigen 16 protein isoform 2	1288	0	0	0	0	0	0	0	1	0	0	0	0	0	0	0	0	0	0	0	0	0	0	0	0	0	0	0	0	1	0	0	1	0	0	0	0	0	0	0	0	0	0	0	0	0	0
uc007bjj.1	Vwc2l	von Willebrand factor C domain-containing	4228	0	0	0	0	1	0	0	1	0	0	0	0	0	0	0	0	0	0	0	0	0	0	0	1	1	0	0	0	0	0	1	1	0	0	1	0	0	0	1	0	0	0	1	0	0	0
uc007bjk.1	Vwc2l	von Willebrand factor C domain-containing	4655	1	0	0	0	2	0	0	2	0	0	2	0	0	0	0	0	0	0	0	0	0	2	0	0	0	0	0	0	0	0	0	2	2	0	0	0	1	0	0	0	0	0	0	0	0.122465	0
uc007bjm.2	Bard1	BRCA1-associated RING domain protein 1	5448	2	15	12	3	41	5	23	18	11	22	39	13	19	24	14	16	20	8	26	22	20	18	3	3	14	9	13	20	11	6	33	38	31	11	19	32	27	26	20	43	25	20	26	19	0.209279	0.303407
uc007bjo.2	Abca12	Mus musculus 0 day neonate head cDNA, RIKEN full-length enriched library, clone:4832428G11 product:ATP-BINDING CASSETTE TRANSPORTER FAMILY A MEMBER 12 homolog [Homo sapiens], full insert sequence.	2899	1	68	53	6	92	19	22	17	63	8	188	79	108	78	79	40	78	33	1	46	6	8	5	3	313	15	5	212	115	5	23	12	4	6	1	4	2	36	3	9	27	104	9	14	0.196645	2.58483
uc007bjp.1	Abca12	ATP-binding cassette, sub-family A (ABC1),	4378	3	126	113	10	183	43	38	44	153	18	387	170	197	202	157	125	180	66	3	134	11	29	3	4	723	37	39	507	229	15	59	29	21	1	3	4	3	64	17	20	71	180	15	33	0.390641	3.17151
uc007bjq.1	Abca12	Mus musculus 0 day neonate head cDNA, RIKEN full-length enriched library, clone:4833417A11 product:RIKEN cDNA 4833417A11 gene, full insert sequence.	1503	1	46	44	6	66	19	13	14	60	6	141	64	74	76	55	52	74	23	0	56	5	14	1	2	299	17	17	217	87	5	17	9	8	0	2	2	3	20	7	10	27	81	6	10	0.379291	3.37264
uc007bjr.2	Atic	SubName: Full=5-aminoimidazole-4-carboxamide ribonucleotide formyltransferase/IMP cyclohydrolase; Flags: Fragment;	2633	5	23	24	12	40	28	24	20	16	34	23	21	16	19	18	5	23	11	16	3	6	3	13	1	11	11	12	18	5	5	51	57	39	15	18	24	39	34	29	51	14	25	29	30	1.08256	0.962606
uc007bjs.2	Atic	bifunctional purine biosynthesis protein PURH	1654	12	56	47	23	72	46	35	58	42	70	47	39	33	43	31	24	34	24	30	3	12	6	10	4	19	13	22	45	24	10	158	180	113	43	70	100	116	79	102	155	62	82	78	87	4.13597	3.73099
uc007bjt.2	Atic	bifunctional purine biosynthesis protein PURH	2611	31	229	252	98	300	203	147	188	122	207	211	182	130	212	113	84	172	107	140	31	44	27	36	10	94	68	86	170	86	51	375	456	264	120	178	242	270	193	249	407	159	183	177	201	6.76841	9.66496
uc007bju.1	Fn1	fibronectin precursor	8312	436	1983	3920	804	3052	1530	2458	3969	1775	4388	2329	4085	1218	1995	1817	990	1353	1843	5264	1597	904	742	1107	256	2088	1121	2588	4702	2048	1041	13814	11634	7847	2588	4324	5624	9386	4830	6947	7731	3411	4804	4516	4178	29.9029	26.2899
uc007bjv.1	Fn1	fibronectin precursor	7964	432	1953	3885	799	3022	1515	2436	3918	1757	4354	2310	4049	1210	1957	1795	977	1334	1827	5122	1565	891	729	1085	254	2049	1093	2531	4554	1990	1016	13495	11359	7689	2520	4211	5488	9152	4759	6823	7545	3355	4705	4421	4082	30.9232	27.0236
uc007bjw.1	Fn1	fibronectin precursor	8039	433	1971	3907	801	3042	1524	2448	3936	1768	4371	2322	4068	1213	1986	1809	982	1347	1838	5174	1583	899	738	1096	256	2058	1100	2548	4595	2014	1022	13601	11454	7733	2536	4248	5541	9225	4787	6883	7621	3378	4757	4455	4123	30.7056	27.0182
uc007bjx.1	Fn1	fibronectin precursor	7679	400	1854	3701	761	2898	1452	2331	3775	1688	4191	2196	3886	1168	1846	1723	931	1272	1738	4859	1483	838	684	1026	238	1962	1045	2425	4334	1908	980	12851	10853	7358	2388	4028	5250	8728	4565	6483	7225	3185	4454	4242	3888	29.6953	26.6058
uc007bjy.1	Fn1	fibronectin precursor	7694	429	1941	3859	797	3006	1508	2429	3899	1742	4326	2301	4029	1205	1942	1782	974	1328	1822	5091	1554	886	723	1079	251	2035	1082	2511	4531	1983	1008	13380	11300	7652	2507	4187	5461	9097	4739	6785	7495	3335	4672	4394	4058	31.7861	27.8
uc007bjz.1	Fn1	fibronectin precursor	7769	430	1959	3881	799	3026	1517	2441	3917	1753	4343	2313	4048	1208	1971	1796	979	1341	1833	5143	1572	894	732	1090	253	2044	1089	2528	4572	2007	1014	13486	11395	7696	2523	4224	5514	9170	4767	6845	7571	3358	4724	4428	4099	31.5526	27.7869
uc007bka.1	Fn1	fibronectin precursor	7409	397	1842	3675	759	2882	1445	2324	3756	1673	4163	2187	3866	1163	1831	1710	928	1266	1733	4828	1472	833	678	1020	235	1948	1034	2405	4311	1901	972	12736	10794	7321	2375	4004	5223	8673	4545	6445	7175	3165	4421	4215	3864	30.5466	27.3969
uc007bkb.1	Fn1	Mus musculus bone marrow stroma cell CRL-2028 SR-4987 cDNA, RIKEN full-length enriched library, clone:G431002M24 product:fibronectin 1, full insert sequence.	2500	65	333	685	131	543	269	431	734	332	869	412	818	198	352	384	192	272	323	905	355	194	165	233	57	349	214	418	781	346	204	2447	1985	1381	474	779	911	1638	890	1138	1332	587	775	807	707	14.822	14.6783
uc007bkc.1	Fn1	SubName: Full=Fn1 protein;	1360	110	457	909	200	753	389	590	966	399	979	558	887	306	481	418	242	332	447	1319	292	174	159	220	51	553	281	665	1206	495	245	3540	2936	2024	616	1041	1403	2358	1156	1804	1942	839	1232	1136	1028	46.109	37.0296
uc007bkd.1	Fn1	SubName: Full=Fn1 protein;	2103	77	375	745	158	612	325	498	791	339	812	469	722	256	411	345	204	266	395	1108	244	147	132	183	43	477	238	547	1036	415	206	3008	2450	1703	520	854	1216	1986	985	1518	1666	721	1059	958	863	20.8729	19.65
uc007bke.1	Gm15456	SubName: Full=Putative uncharacterized protein;	826	16	42	78	26	110	43	59	107	54	106	68	111	32	67	45	26	35	63	114	38	39	18	35	9	53	27	74	117	67	20	536	409	255	82	141	179	329	169	251	239	125	172	181	164	11.0426	5.60326
uc007bkf.1	AK049041	Mus musculus 0 day neonate cerebellum cDNA, RIKEN full-length enriched library, clone:C230094L05 product:unclassifiable, full insert sequence.	1371	8	20	31	14	57	24	33	61	23	53	32	61	17	37	26	19	18	35	62	14	24	6	20	4	24	12	40	54	27	10	192	145	84	35	47	59	127	59	80	87	53	67	72	67	3.32648	1.60755
uc007bkg.2	Mreg	melanoregulin	2493	17	100	127	60	224	134	62	60	187	82	267	160	89	66	84	65	78	58	50	32	17	19	16	8	181	38	57	137	85	15	111	76	44	14	37	14	22	64	29	44	44	58	31	43	3.8874	4.42027
uc007bkh.1	AK084284	Mus musculus adult male medulla oblongata cDNA, RIKEN full-length enriched library, clone:6330445I22 product:unclassifiable, full insert sequence.	3124	1	5	7	6	14	4	4	10	1	6	12	4	3	8	3	4	14	4	16	7	7	6	2	3	8	10	5	5	4	7	13	15	9	3	6	5	10	7	12	16	1	3	3	6	0.182482	0.176372
uc007bki.2	Pecr	peroxisomal trans-2-enoyl-CoA reductase	1185	4	8	14	4	14	10	10	11	8	9	11	6	13	10	12	2	6	9	12	3	7	3	6	2	3	5	7	12	9	5	16	26	21	6	11	6	13	16	17	20	6	17	16	18	1.9243	0.743949
uc007bkj.2	Pecr	peroxisomal trans-2-enoyl-CoA reductase	987	3	8	11	4	12	7	8	8	7	7	9	5	11	7	9	1	5	10	8	3	5	4	6	2	2	5	6	7	10	5	12	21	18	6	9	5	8	11	11	12	7	15	14	15	1.73275	0.893191
uc007bkk.1	Tmem169	transmembrane protein 169	2815	0	1	1	0	1	0	1	2	0	3	0	2	0	1	2	1	0	0	2	0	3	2	1	0	1	1	2	0	2	0	2	0	4	0	1	7	1	3	4	5	1	3	2	3	0	0.0391465
uc007bkl.2	Xrcc5	X-ray repair cross-complementing protein 5	2556	5	43	60	20	121	38	35	41	36	36	66	47	24	35	26	22	24	23	28	13	16	19	11	4	35	23	30	45	19	15	109	94	81	36	38	69	69	53	66	120	53	62	58	55	1.11517	1.85387
uc007bkn.1	2013-03-04	E3 ubiquitin-protein ligase MARCH4 precursor	4187	2	3	1	3	3	5	4	5	4	3	5	6	0	3	0	3	4	3	3	2	1	1	0	0	1	2	2	2	4	1	1	5	3	4	3	4	5	5	5	7	1	5	5	0	0.272307	0.0789569
uc007bko.2	Smarcal1	SWI/SNF-related matrix-associated	1281	5	34	58	11	39	23	34	39	26	46	34	26	16	36	34	16	21	21	30	18	19	16	11	3	19	16	29	29	20	18	76	77	50	29	31	40	53	39	57	88	34	34	42	40	2.22512	2.92483
uc007bkp.2	Smarcal1	SWI/SNF-related matrix-associated	1754	5	40	65	14	47	28	41	42	28	55	40	35	17	36	40	20	23	22	34	21	22	19	11	5	22	17	33	31	22	19	87	86	53	32	35	48	63	45	63	98	40	43	50	47	1.62507	2.51305
uc007bkq.2	Smarcal1	SWI/SNF-related matrix-associated	2237	6	44	71	13	51	35	46	46	28	54	41	37	22	40	42	22	25	21	40	21	22	23	15	6	23	17	38	38	24	20	98	103	67	35	41	51	71	48	69	102	46	42	60	50	1.52903	2.1675
uc007bkr.2	Smarcal1	SWI/SNF-related matrix-associated	2818	6	53	82	20	65	43	61	66	39	65	54	50	28	48	48	26	37	27	57	31	28	28	17	9	31	24	49	53	33	28	132	147	95	53	56	82	101	71	107	143	56	71	78	62	1.21379	2.07256
uc007bks.2	Smarcal1	SWI/SNF-related matrix-associated	6715	8	66	91	27	83	60	79	74	42	75	61	68	42	58	52	30	39	33	70	36	35	32	27	11	39	30	72	62	43	36	173	183	122	62	70	104	124	92	129	170	67	93	96	80	0.679166	1.0831
uc007bkt.2	Ankar	ankyrin and armadillo repeat-containing protein	4573	0	0	0	0	0	0	0	0	0	0	0	0	0	0	0	0	0	0	0	0	1	0	0	0	0	0	0	0	0	0	0	0	1	1	0	0	0	0	1	1	0	1	0	0	0	0
uc007bku.2	Ankar	ankyrin and armadillo repeat-containing protein	3937	0	0	0	0	0	0	0	0	0	0	0	0	0	0	0	0	0	0	0	0	1	0	0	0	0	0	0	0	0	0	0	0	1	1	0	0	0	0	1	1	0	1	0	0	0	0
uc007bkv.2	Rpl37a	60S ribosomal protein L37a	588	2	26	45	6	49	29	24	24	22	31	32	30	31	26	15	9	23	13	20	3	20	13	13	4	41	14	13	50	28	11	126	128	85	46	47	55	79	46	60	119	57	88	54	53	1.93903	4.87268
uc007bkw.1	Igfbp2	insulin-like growth factor-binding protein 2	1304	1	40	38	7	81	21	2	2	5	3	12	9	4	2	4	2	8	4	1	42	2	15	8	5	122	40	157	54	107	15	183	126	122	73	96	26	106	124	180	490	122	94	92	68	0.437174	3.38029
uc007bkx.1	Igfbp5	insulin-like growth factor-binding protein 5	5854	103	497	667	213	1224	813	492	821	463	1179	440	451	684	891	983	400	1180	1238	927	1121	667	794	469	86	506	1173	1218	1011	532	505	2212	3462	1818	883	1225	1476	2314	1260	1759	2382	1020	1490	1004	927	10.0304	9.35568
uc007bky.1	AK048274	Mus musculus 16 days embryo head cDNA, RIKEN full-length enriched library, clone:C130045L17 product:unclassifiable, full insert sequence.	1936	0	1	3	1	3	1	2	2	0	3	3	1	1	2	0	0	4	2	2	0	1	1	3	0	0	2	3	1	1	0	0	6	2	1	1	5	3	0	3	2	0	0	1	3	0	0.0569202
uc007bkz.2	Tnp1	spermatid nuclear transition protein 1	426	0	0	0	0	0	0	1	0	0	0	0	0	0	0	0	0	0	0	0	0	0	0	0	0	0	0	0	0	0	0	0	0	1	0	0	1	0	0	0	0	0	0	0	0	0	0
uc007bla.1	BC100504	Mus musculus adult male testis cDNA, RIKEN full-length enriched library, clone:1700027A15 product:unclassifiable, full insert sequence.	384	0	0	0	0	0	0	0	0	0	1	0	0	0	0	0	0	0	0	0	0	0	0	0	0	0	0	0	0	0	0	0	0	0	1	0	0	0	1	0	0	0	0	0	0	0	0
uc007blb.1	Pinc	Mus musculus pregnancy-induced noncoding RNA mRNA, complete sequence.	1560	0	0	0	0	0	0	0	0	0	0	0	0	0	0	0	0	0	0	0	0	0	0	0	0	0	0	0	0	0	0	0	0	0	0	1	0	0	0	0	0	0	0	0	0	0	0
uc007blc.1	Pinc	Mus musculus pregnancy-induced noncoding RNA mRNA, complete sequence.	961	0	0	0	0	0	0	0	0	0	0	0	0	0	0	0	0	0	0	0	0	0	0	0	0	0	0	0	0	0	0	0	0	0	0	0	0	0	0	0	0	0	0	0	0	0	0
uc007bld.1	AK079660	Mus musculus adult male spinal cord cDNA, RIKEN full-length enriched library, clone:A330023J11 product:hypothetical protein, full insert sequence.	2094	1	1	2	1	1	1	0	0	0	0	1	1	1	0	0	0	0	0	0	0	1	0	1	0	0	0	1	1	0	0	1	2	1	0	2	0	0	0	3	1	0	2	2	0	0.272242	0.0526253
uc007blf.2	Tns1	tensin 1	6549	113	523	499	170	345	411	535	678	162	748	416	576	284	642	623	387	685	423	789	463	239	222	209	74	407	312	596	410	286	242	716	895	455	219	319	284	532	410	488	724	293	351	325	308	9.83638	8.80032
uc007blg.2	Tns1	tensin 1	2329	31	128	144	44	82	114	136	184	43	180	125	173	57	170	149	103	174	100	166	173	82	61	64	20	93	58	132	88	66	51	166	197	117	55	74	73	135	90	120	192	67	76	73	75	7.58795	6.05636
uc007bli.1	Tns1	SubName: Full=Putative uncharacterized protein;	1373	14	66	71	16	36	47	63	94	26	80	41	63	25	63	75	39	82	53	97	43	40	44	38	8	62	33	76	33	34	32	91	97	56	28	27	38	67	48	63	74	38	44	44	45	5.81286	5.29718
uc007blk.2	Rufy4	RUN and FYVE domain-containing protein 4 isoform	2313	0	18	24	10	17	30	13	28	12	5	17	27	23	10	20	19	6	10	9	0	4	2	3	0	1	2	1	10	1	3	16	4	9	2	4	4	2	4	6	4	8	6	5	3	0	0.857568
uc007bll.1	Cxcr2	C-X-C chemokine receptor type 2	3043	195	779	1801	1119	1002	2083	678	752	761	337	631	1031	1001	689	500	855	279	377	405	9	74	16	42	16	131	12	14	816	20	56	306	154	214	68	89	80	84	69	150	120	90	128	125	154	36.5313	28.2103
uc007blm.1	Cxcr1	C-X-C chemokine receptor type 1	1124	2	3	2	10	2	14	0	7	4	2	6	11	4	11	9	9	9	1	10	0	1	0	2	0	1	0	0	10	0	0	0	1	0	0	0	0	1	0	0	0	0	0	1	0	1.01437	0.294121
uc007bln.1	Arpc2	actin-related protein 2/3 complex subunit 2	1422	72	466	662	292	534	532	454	548	388	578	612	653	461	413	430	325	388	374	382	79	126	91	126	30	241	151	188	460	175	115	1049	1122	769	296	625	731	831	499	553	814	463	502	453	468	28.8646	36.1125
uc007blo.1	Arpc2	actin-related protein 2/3 complex subunit 2	1597	93	516	707	326	578	579	483	583	425	613	691	712	511	451	480	362	440	415	407	103	141	99	128	33	253	160	202	498	194	120	1077	1153	789	309	641	750	855	509	564	827	471	515	464	489	33.1979	35.6054
uc007blp.1	Arpc2	actin-related protein 2/3 complex subunit 2	1404	63	437	618	278	505	491	432	501	359	537	565	595	426	395	409	304	366	357	366	70	120	89	118	30	228	146	180	434	169	111	908	1014	704	281	561	684	742	446	496	729	426	463	403	413	25.5803	34.2993
uc007blq.1	Gpbar1	G-protein coupled bile acid receptor 1	990	0	2	4	3	4	7	1	1	2	3	5	4	0	1	1	3	2	0	1	3	0	1	0	0	1	0	1	2	1	2	5	3	1	2	4	2	3	1	2	1	0	0	0	1	0	0.222621
uc007blr.2	Aamp	angio-associated migratory cell protein isoform	1817	61	349	494	189	562	336	313	333	244	442	496	351	289	297	262	186	308	324	361	140	103	98	82	31	306	184	240	451	209	95	778	794	598	230	359	351	473	390	538	736	303	429	340	338	19.1385	21.1662
uc007bls.1	Pnkd	probable hydrolase PNKD isoform 2	635	0	8	8	7	12	6	7	7	3	7	7	10	3	6	3	5	7	6	19	0	1	2	3	2	4	3	13	10	3	5	29	19	17	4	6	11	14	14	9	20	7	8	6	11	0	1.38831
uc007blt.1	Pnkd	probable hydrolase PNKD isoform 3	2956	0	17	14	13	37	19	17	11	20	17	29	29	10	14	14	19	21	11	29	12	6	6	6	3	11	6	15	13	9	7	59	34	37	10	16	12	19	27	13	31	22	17	17	20	0	0.633747
uc007blu.1	Pnkd	probable hydrolase PNKD isoform 1	3073	0	19	15	14	40	21	19	11	21	18	31	31	11	15	14	20	22	13	32	12	6	6	6	3	13	6	18	17	11	9	66	41	44	11	17	19	23	31	16	39	25	19	19	21	0	0.681338
uc007blv.2	Tmbim1	transmembrane BAX inhibitor motif-containing	2309	106	381	428	335	466	416	241	288	231	456	347	417	254	303	228	132	265	257	276	113	102	91	68	32	244	129	201	309	170	98	378	521	304	141	187	267	333	282	317	419	183	236	214	173	26.1706	18.1833
uc007blw.1	Pnkd	probable hydrolase PNKD isoform 1	2865	0	13	9	7	30	17	16	7	19	13	25	24	9	11	11	16	16	7	14	14	5	4	5	2	10	4	10	8	10	5	40	26	29	8	15	8	9	17	7	23	23	12	16	13	0	0.500023
uc007blx.1	Gm216	hypothetical protein LOC241112	2101	12	49	37	56	61	123	3	5	59	19	57	63	21	5	12	53	4	2	10	0	4	3	3	0	6	0	6	13	0	4	12	6	10	3	5	3	8	11	9	8	4	4	5	7	3.25602	2.57005
uc007bly.2	Slc11a1	natural resistance-associated macrophage protein	2304	220	543	781	650	599	1541	210	233	475	324	549	775	356	191	296	528	130	140	171	41	54	32	39	13	47	37	53	228	27	34	349	625	435	116	451	564	599	150	166	185	99	146	138	188	54.4342	25.971
uc007blz.2	Ctdsp1	carboxy-terminal domain RNA polymerase II	2776	70	319	434	252	367	389	321	275	219	410	339	459	275	303	280	226	246	239	347	133	101	63	90	34	135	104	187	224	120	77	582	668	420	156	283	287	400	260	341	506	196	231	228	227	14.3751	12.6632
uc007bma.2	Mir26b	Mus musculus microRNA 26b (Mir26b), microRNA.	85	0	2	1	2	7	2	0	2	1	2	2	1	1	0	0	1	1	2	0	0	0	0	1	0	0	0	1	1	1	0	0	1	0	0	2	0	0	1	3	1	0	0	1	0	0	2.59288
uc007bmb.2	Vil1	villin-1	3117	0	4	5	11	12	11	3	2	5	2	11	11	3	1	1	9	2	0	4	0	0	0	1	0	5	2	1	5	1	0	0	2	2	1	1	0	4	2	2	2	1	2	1	1	0	0.141415
uc007bmc.2	Usp37	ubiquitin carboxyl-terminal hydrolase 37	6599	26	269	294	127	460	233	226	230	144	275	350	289	199	256	224	117	209	164	193	104	70	96	65	12	152	116	157	291	128	78	309	292	221	93	149	176	202	138	204	310	155	178	153	151	2.24609	4.49206
uc007bmd.2	Usp37	ubiquitin carboxyl-terminal hydrolase 37	7196	28	285	319	143	501	250	247	250	152	297	383	308	214	274	241	125	220	178	207	109	77	103	71	16	168	129	173	311	138	83	327	312	237	98	163	185	222	150	215	329	160	188	166	163	2.21819	4.36441
uc007bme.1	Usp37	ubiquitin carboxyl-terminal hydrolase 37	2757	13	138	163	68	250	119	125	133	71	136	190	152	115	145	107	64	114	87	103	58	39	57	44	8	89	62	82	166	69	43	147	148	112	57	78	89	123	82	104	157	87	97	95	80	2.68806	5.51587
uc007bmf.2	Rqcd1	cell differentiation protein RCD1 homolog	3266	27	253	250	78	388	130	228	227	143	265	284	230	185	223	185	109	198	165	148	72	80	63	72	22	151	106	141	251	81	49	228	260	187	77	114	160	176	143	149	236	96	121	128	134	4.71281	8.53642
uc007bmg.1	Plcd4	1-phosphatidylinositol-4,5-bisphosphate	2734	2	10	5	4	5	16	17	11	3	6	0	5	4	6	3	5	4	3	24	5	7	5	11	0	4	13	23	10	4	8	23	40	41	20	10	10	25	34	55	114	29	56	20	22	0.417026	0.403063
uc007bmh.1	Plcd4	1-phosphatidylinositol-4,5-bisphosphate	2981	2	10	4	4	4	16	16	8	3	7	0	5	4	5	3	4	3	3	24	5	6	5	10	0	4	13	21	10	5	8	21	38	38	20	10	10	23	29	51	109	27	51	17	17	0.382472	0.369666
uc007bmi.1	Plcd4	1-phosphatidylinositol-4,5-bisphosphate	1179	1	5	2	2	2	9	8	5	2	3	0	2	2	1	0	2	2	1	12	2	3	5	7	0	1	10	9	6	0	5	9	22	15	11	5	5	10	16	30	51	18	29	7	10	0.483524	0.467334
uc007bmj.1	Plcd	Mus musculus adult male testis cDNA, RIKEN full-length enriched library, clone:4933427D11 product:phospholipase C, delta 4, full insert sequence.	2264	1	10	4	3	4	16	12	6	3	7	0	5	4	5	2	4	2	3	20	3	5	5	9	0	3	12	18	10	4	7	19	33	34	18	10	9	21	24	48	90	28	43	15	15	0.2518	0.486738
uc007bmk.1	Plcd	Mus musculus adult male testis cDNA, RIKEN full-length enriched library, clone:4933427D11 product:phospholipase C, delta 4, full insert sequence.	2280	2	10	4	4	4	16	12	6	3	7	0	5	4	5	3	4	2	3	20	3	5	5	9	0	3	12	18	10	4	8	19	34	34	18	10	9	21	24	48	90	28	43	15	16	0.500066	0.483322
uc007bml.1	Zfp142	SubName: Full=Zinc finger 142;	6795	13	67	81	30	115	74	81	71	45	126	100	113	72	72	101	44	76	58	75	64	26	28	25	6	37	36	59	62	39	23	135	127	89	37	45	57	66	85	53	101	50	53	73	62	1.09065	1.08657
uc007bmm.1	Zfp142	zinc finger protein 142	7472	18	83	93	36	132	83	91	94	50	141	108	138	82	83	110	54	89	68	82	71	32	32	30	6	44	45	68	74	52	28	158	152	108	42	53	71	80	99	67	136	57	68	86	73	1.37331	1.22409
uc007bmn.1	Zfp142	zinc finger protein 142	7781	19	85	96	36	135	85	94	100	54	145	111	140	82	84	113	55	91	70	84	72	34	32	30	6	45	47	69	76	53	28	160	156	111	42	53	73	80	101	69	138	59	68	88	74	1.39204	1.2038
uc007bmo.1	Zfp142	SubName: Full=MCG133876, isoform CRA_c; SubName: Full=Putative uncharacterized protein;	3938	8	48	61	21	68	38	51	59	26	54	49	73	35	43	50	26	43	29	35	23	16	17	25	5	36	37	29	44	36	20	93	100	49	22	28	51	53	61	47	79	34	45	45	44	1.1581	1.34319
uc007bmp.1	Zfp142	SubName: Full=MCG133876, isoform CRA_c; SubName: Full=Putative uncharacterized protein;	3717	8	42	54	20	59	36	48	51	24	50	49	66	31	38	47	21	34	28	32	18	12	15	24	5	30	32	26	42	31	19	87	91	45	20	25	48	48	54	43	69	32	37	42	44	1.22696	1.24517
uc007bmq.1	Bcs1l	mitochondrial chaperone BCS1	1829	3	50	38	15	46	28	33	26	24	30	33	33	31	35	22	23	34	27	26	13	16	17	10	3	20	32	20	32	18	11	75	74	49	20	40	36	46	31	48	68	25	47	38	23	0.93506	3.01251
uc007bmr.1	Bcs1l	mitochondrial chaperone BCS1	1722	3	46	38	15	43	28	32	24	23	28	31	30	31	33	21	21	31	25	24	12	16	17	9	3	18	31	20	31	17	11	68	68	44	18	39	35	43	30	45	63	22	41	36	22	0.993162	2.94372
uc007bms.2	Rnf25	E3 ubiquitin-protein ligase RNF25	1475	9	61	76	19	92	35	40	59	43	62	53	42	34	40	31	23	29	43	48	24	14	13	12	3	29	30	25	70	30	12	124	152	96	45	67	73	95	86	75	130	48	71	64	55	3.47842	4.55732
uc007bmt.2	Rnf25	E3 ubiquitin-protein ligase RNF25	1472	9	61	76	19	92	35	40	59	43	62	53	42	34	40	31	23	29	43	48	24	14	13	12	3	29	30	25	70	30	12	124	152	96	45	67	73	95	86	75	130	48	71	64	55	3.48551	4.56661
uc007bmu.1	Stk36	serine/threonine-protein kinase 36	4049	0	1	5	4	10	8	7	13	7	4	8	8	8	5	8	6	6	8	10	5	1	2	3	1	4	2	7	6	3	2	12	25	12	4	6	7	20	9	15	14	4	11	9	9	0	0.027216
uc007bmv.1	Stk36	serine/threonine-protein kinase 36	5234	0	2	7	5	14	11	7	13	8	8	10	10	10	7	10	6	6	8	12	6	2	3	4	1	6	2	8	9	3	5	16	30	20	4	9	9	20	9	20	18	7	11	12	9	0	0.0421083
uc007bmw.1	Stk36	serine/threonine-protein kinase 36	3681	0	2	4	4	9	6	5	9	6	6	6	6	8	6	6	4	3	5	6	2	1	1	1	0	5	0	6	8	1	5	9	14	10	4	9	6	8	7	10	11	6	6	7	5	0	0.0598736
uc007bmx.1	Stk36	serine/threonine-protein kinase 36	3015	0	2	4	4	9	7	5	8	5	6	6	6	7	5	6	4	2	5	4	2	1	1	1	0	5	0	5	8	1	5	9	12	9	3	8	6	6	4	9	11	4	4	6	5	0	0.0730995
uc007bmy.1	Ttll4	tubulin polyglutamylase TTLL4	4253	35	141	183	80	248	126	134	106	92	174	124	133	82	126	94	61	94	80	106	59	29	42	26	2	61	46	96	116	48	32	168	194	137	50	85	97	110	118	134	160	81	109	103	90	4.69142	3.65338
uc007bmz.1	mKIAA0173	Mus musculus mRNA for mKIAA0173 protein.	1484	15	42	54	24	72	31	28	33	33	45	35	35	21	28	34	16	26	16	32	20	7	11	3	1	20	11	28	31	15	4	43	53	29	11	14	24	25	33	41	51	21	20	21	26	5.76221	3.1188
uc007bna.1	Cyp27a1	sterol 26-hydroxylase, mitochondrial	1890	3	27	55	11	15	19	87	53	11	54	30	25	16	26	20	18	43	40	227	54	49	68	60	15	70	84	114	77	79	62	230	287	158	81	74	83	167	113	172	205	92	72	65	91	0.904881	1.57425
uc007bnb.2	Prkag3	5'-AMP-activated protein kinase subunit gamma-3	2832	1	8	6	7	5	3	9	13	0	22	7	13	3	5	6	6	5	3	8	8	8	9	2	3	10	5	7	13	5	9	49	43	46	60	10	30	38	24	58	101	11	47	32	24	0.201298	0.311292
uc007bnc.1	Prkag3	5'-AMP-activated protein kinase subunit gamma-3	1621	0	3	4	4	3	0	3	3	1	10	4	6	0	3	1	3	1	1	3	6	5	3	0	0	5	1	2	10	2	6	24	28	23	35	2	18	18	16	32	59	7	29	18	17	0	0.203943
uc007bne.1	Wnt6	protein Wnt-6 precursor	2068	2	2	8	0	27	3	9	2	4	6	13	2	1	3	6	3	3	9	6	14	4	4	4	0	9	7	9	8	6	3	12	27	20	2	12	8	9	15	6	26	5	3	5	4	0.55133	0.106574
uc007bnf.2	Wnt10a	protein Wnt-10a precursor	1961	3	25	16	11	103	14	17	3	19	12	26	16	32	31	34	10	31	10	5	7	11	5	2	2	24	6	17	36	17	1	19	13	19	3	6	8	13	19	9	30	9	23	17	6	0.872119	1.40486
uc007bng.2	Cdk5r2	cyclin-dependent kinase 5 activator 2 precursor	2704	0	0	0	2	0	0	0	0	1	0	1	1	0	1	1	1	0	1	1	0	0	1	0	0	2	0	1	0	0	0	0	0	0	0	1	0	0	1	1	2	0	0	0	0	0	0
uc007bnh.2	Fev	protein FEV	1479	0	0	0	1	1	1	1	2	1	0	0	0	1	1	0	0	0	0	0	1	1	0	1	0	1	0	0	0	0	0	2	0	1	1	0	0	0	1	0	1	0	1	0	0	0	0
uc007bni.1	Cryba2	beta-crystallin A2	702	0	0	0	0	0	0	0	0	0	0	0	0	0	0	0	0	0	0	0	1	0	0	0	0	0	0	0	0	0	0	0	1	0	0	2	0	0	0	0	0	0	0	0	0	0	0
uc007bnj.1	Ccdc108	coiled-coil domain-containing protein 108	5718	1	1	1	0	0	2	1	0	0	1	4	0	0	1	1	1	1	0	1	0	2	0	0	0	0	0	0	2	1	0	1	1	0	1	2	0	1	2	1	1	0	0	1	0	0.0996983	0.019272
uc007bnk.1	Ccdc108	SubName: Full=MCG144889, isoform CRA_b; SubName: Full=Putative uncharacterized protein;	3432	0	1	1	0	1	1	0	0	0	1	3	0	0	0	0	0	1	0	0	2	0	0	0	0	0	1	1	0	0	0	1	2	0	0	1	0	1	0	0	0	1	0	1	1	0	0.0321088
uc007bnl.1	Ihh	indian hedgehog protein	2444	3	1	2	2	2	2	0	1	1	1	2	1	5	1	2	0	1	1	3	0	0	0	1	0	0	1	1	2	0	0	2	1	1	0	1	0	0	1	2	0	0	1	1	2	0.699765	0.045089
uc007bnm.1	Ihh	indian hedgehog protein	1594	3	1	1	2	2	0	0	0	0	1	0	0	3	1	1	0	0	1	3	0	0	1	0	0	0	1	0	2	0	0	1	0	0	0	1	0	0	1	0	2	0	1	1	2	1.07291	0.0691327
uc007bnn.2	Nhej1	non-homologous end-joining factor 1	937	0	12	10	3	12	4	14	13	5	9	3	1	12	6	6	2	7	4	6	1	9	6	4	0	5	4	8	7	1	4	14	19	6	3	8	13	14	11	22	18	7	13	9	11	0	1.41128
uc007bno.1	Slc23a3	solute carrier family 23 member 3	2058	1	16	14	9	20	15	1	1	8	3	16	5	6	2	4	3	7	3	3	2	0	2	1	0	1	4	8	1	5	1	14	3	4	5	1	0	2	10	5	1	11	6	3	4	0.277004	0.856734
uc007bnp.1	1810031K17Rik	hypothetical protein LOC69171	2511	79	237	372	218	305	281	197	212	233	258	263	244	169	142	135	116	205	150	237	114	56	51	51	22	146	74	110	187	81	65	353	435	299	112	171	205	289	226	215	288	149	152	135	168	17.9355	10.401
uc007bnq.1	1810031K17Rik	hypothetical protein LOC69171	2930	78	247	389	217	322	291	197	216	227	261	275	260	181	147	148	122	218	153	255	122	58	64	60	20	157	81	125	195	85	64	376	454	313	118	180	212	307	237	229	306	159	168	144	173	15.1761	9.28968
uc007bnr.1	1810031K17Rik	hypothetical protein LOC69171	3008	78	252	394	220	326	292	200	221	230	263	277	261	181	149	149	123	220	156	256	122	59	69	61	20	158	81	126	197	85	66	382	458	316	118	181	213	312	240	232	309	160	171	145	176	14.7825	9.23197
uc007bns.1	1810031K17Rik	hypothetical protein LOC69171	2985	78	251	392	218	325	291	199	218	229	263	277	262	181	149	148	123	220	156	255	122	60	66	61	20	159	82	126	196	85	66	380	461	316	119	180	215	312	240	232	312	161	171	145	177	14.8964	9.26618
uc007bnt.1	Fam134a	hypothetical protein LOC227298	2557	29	186	192	52	217	115	148	176	133	171	177	152	103	158	125	86	185	105	217	113	45	64	37	15	136	84	133	145	115	69	376	429	282	115	192	226	266	211	267	351	146	163	169	168	6.46546	8.01593
uc007bnu.1	Fam134a	hypothetical protein LOC227298	2446	25	176	179	51	211	105	140	167	125	165	168	144	94	145	117	76	173	94	202	96	41	62	32	15	131	82	122	136	112	61	368	412	270	104	179	209	258	205	258	332	141	152	161	150	5.82661	7.92917
uc007bnv.1	Fam134a	hypothetical protein LOC227298	2326	26	166	155	46	193	98	131	146	109	146	153	139	85	142	110	75	168	91	194	104	42	60	30	12	120	78	118	127	99	63	335	382	245	109	178	202	242	194	243	312	130	145	150	154	6.37229	7.86448
uc007bnw.2	Zfand2b	AN1-type zinc finger protein 2B	1237	9	30	44	14	52	26	21	31	26	33	44	34	24	35	29	14	29	23	29	11	9	7	1	3	19	19	24	37	9	9	74	104	66	22	24	58	55	45	44	70	47	51	25	35	4.14768	2.67253
uc007bnx.1	Abcb6	ATP-binding cassette sub-family B member 6,	2933	15	68	97	35	102	58	52	57	40	94	65	56	31	50	36	37	62	47	52	14	19	19	8	5	35	20	44	49	22	16	82	103	65	32	39	57	60	58	86	130	39	62	58	41	2.91549	2.55487
uc007bny.1	Abcb6	ATP-binding cassette sub-family B member 6,	1873	5	31	36	22	48	34	20	22	15	29	28	26	10	18	10	15	32	21	29	8	9	12	5	3	19	7	13	19	9	5	30	20	22	8	10	18	17	18	24	38	14	19	15	12	1.52182	1.82388
uc007bnz.1	Atg9a	autophagy-related protein 9A	4094	48	160	177	102	154	178	117	124	100	178	159	185	115	117	126	94	122	93	94	68	38	39	24	6	82	60	79	74	60	26	203	209	132	70	94	93	123	129	135	168	95	97	104	90	6.68383	4.30669
uc007boa.1	Atg9	Mus musculus 10 days neonate cortex cDNA, RIKEN full-length enriched library, clone:A830013B02 product:hypothetical protein, full insert sequence.	3374	47	155	171	100	151	172	116	122	100	175	147	178	111	116	123	91	119	90	92	68	37	38	23	6	77	60	78	73	59	26	199	206	130	69	86	88	121	127	132	164	91	96	100	89	7.94118	5.06242
uc007bob.1	Atg9a	autophagy-related protein 9A	3764	51	167	188	106	160	186	128	131	105	191	158	189	124	129	134	98	130	94	102	71	40	40	25	7	83	65	86	80	66	28	219	224	139	80	100	101	136	138	148	183	97	105	110	94	7.72418	4.88921
uc007boc.1	Atg9a	SubName: Full=Putative uncharacterized protein;	497	0	17	17	8	19	21	16	13	10	21	18	23	15	13	13	6	10	10	14	1	4	4	5	1	14	6	11	13	6	1	23	37	19	6	12	12	18	20	20	29	11	11	17	12	0	3.76933
uc007bod.1	Ankzf1	ankyrin repeat and zinc finger domain-containing	2762	19	86	93	38	138	71	68	89	51	94	74	68	66	55	51	45	82	52	91	27	23	26	17	4	58	51	52	71	37	26	188	221	126	56	62	82	105	109	113	173	71	87	63	61	3.92159	3.4312
uc007boe.1	Ankzf1	ankyrin repeat and zinc finger domain-containing	1579	12	50	63	22	96	39	48	58	24	61	50	35	39	39	31	25	49	36	61	18	10	14	8	2	35	39	40	36	23	21	127	148	87	41	40	61	59	80	85	122	47	60	44	35	4.33243	3.48947
uc007bog.1	Glb1l	RecName: Full=Beta-galactosidase-1-like protein; EC=3.2.1.-; Flags: Precursor;	2040	6	25	31	12	34	18	36	27	12	37	23	28	16	19	11	15	21	21	51	14	11	15	23	3	30	19	31	41	18	15	102	128	82	24	47	46	61	50	71	110	39	49	60	53	1.67669	1.35046
uc007boh.2	Stk16	serine/threonine-protein kinase 16	2885	32	157	225	99	226	168	122	153	119	191	162	158	105	131	94	59	127	128	97	41	40	41	25	6	111	57	74	178	55	33	251	218	125	67	93	118	122	132	150	195	91	110	90	98	6.32319	5.99688
uc007boi.2	edpk	Mus musculus mRNA for EDPK, complete cds.	2905	32	157	225	99	230	168	122	154	119	191	163	158	105	133	94	59	127	128	100	41	42	41	25	6	112	57	74	178	55	33	251	219	125	68	95	118	124	132	151	196	92	111	90	98	6.27966	5.95559
uc007boj.1	Stk16	serine/threonine-protein kinase 16	2814	32	157	225	99	225	168	122	152	119	191	161	158	105	131	94	59	127	128	97	41	40	41	25	6	111	57	74	178	55	33	248	214	125	67	93	118	119	129	149	193	91	109	90	97	6.48273	6.14819
uc007bok.1	Tuba4a	tubulin alpha-4A chain	2053	204	1207	1802	939	1213	1452	1108	1489	978	1900	1577	1564	1304	1501	836	752	1445	1282	745	246	248	160	122	54	1112	306	307	1725	665	211	621	802	429	180	243	212	340	584	462	584	495	860	357	314	56.6465	64.7873
uc007bol.1	AK080399	Mus musculus 3 days neonate thymus cDNA, RIKEN full-length enriched library, clone:A630095N17 product:unclassifiable, full insert sequence.	648	0	1	2	0	1	1	0	1	2	1	2	2	0	0	2	0	0	0	0	0	0	0	0	0	0	1	0	2	1	1	3	0	1	0	0	0	0	0	0	2	1	0	0	0	0	0.170058
uc007bom.2	Dnajb2	dnaJ homolog subfamily B member 2 isoform 2	1869	16	93	107	53	88	87	52	81	79	83	100	93	59	62	41	27	69	59	66	24	14	6	10	5	75	42	52	64	60	21	128	146	78	42	48	45	66	82	85	101	74	67	59	65	4.88026	5.48334
uc007bon.2	Dnajb2	dnaJ homolog subfamily B member 2 isoform 3	3053	20	114	133	66	119	104	65	103	97	113	127	113	72	84	63	39	91	77	87	31	15	11	12	5	93	51	64	83	68	24	163	179	102	50	61	56	83	96	101	123	88	80	74	82	3.73452	4.11481
uc007boo.2	Dnajb2	dnaJ homolog subfamily B member 2 isoform 2	1921	17	94	109	54	89	88	53	83	79	84	100	95	59	62	42	27	69	59	68	24	14	6	11	5	75	43	52	65	61	21	129	149	78	42	48	46	67	84	86	102	74	67	60	65	5.04491	5.39228
uc007bop.2	Dnajb2	dnaJ homolog subfamily B member 2 isoform 1	1867	17	93	107	54	88	87	53	82	77	82	100	95	59	61	40	27	68	59	67	24	14	6	11	5	74	43	50	64	61	21	124	145	76	42	47	45	67	83	85	100	72	65	58	62	5.19083	5.48921
uc007boq.1	Ptprn	receptor-type tyrosine-protein phosphatase-like	3535	1	7	3	3	13	6	2	5	7	3	6	12	11	10	12	2	3	7	25	5	6	4	3	2	6	6	6	55	7	11	51	37	24	6	18	28	28	13	10	17	6	7	10	14	0.161266	0.218213
uc007bor.1	Ptprn	receptor-type tyrosine-protein phosphatase-like	1616	0	4	1	0	4	1	0	2	3	2	2	6	3	6	3	1	2	3	15	2	2	3	2	0	4	1	2	29	1	5	21	14	12	2	3	11	10	5	2	2	2	4	2	7	0	0.272766
uc007bos.1	Resp18	regulated endocrine-specific protein 18	710	0	0	0	0	0	0	0	0	0	1	0	0	0	0	0	0	0	0	0	0	0	0	0	0	0	0	0	0	0	0	0	0	0	0	0	0	0	0	1	0	0	0	0	0	0	0
uc007bot.2	Dnpep	aspartyl aminopeptidase isoform b	1643	12	82	126	32	108	50	77	74	49	88	85	73	50	93	57	44	48	42	96	36	34	26	23	6	69	36	53	76	35	26	276	290	225	97	124	150	206	153	184	257	102	140	136	126	4.16366	5.49981
uc007bou.2	Dnpep	aspartyl aminopeptidase isoform b	1720	13	81	129	32	109	50	77	74	49	89	86	75	50	93	57	44	48	41	96	36	34	27	23	6	71	36	53	80	38	27	277	290	225	97	124	150	207	153	185	258	103	140	138	126	4.30871	5.18953
uc007bow.2	Dnpep	SubName: Full=Putative uncharacterized protein;	2857	15	95	147	38	121	56	87	83	58	102	99	86	63	103	66	47	56	49	111	46	39	31	27	7	78	41	67	93	47	30	298	316	248	105	132	167	222	162	208	281	107	153	147	135	2.99304	3.66425
uc007box.1	Des	desmin	2149	1807	4526	6369	4004	2661	7734	3816	5913	1237	9482	2328	5259	3411	6381	2855	2733	4187	5088	4558	1670	1686	1243	1231	171	1640	1591	1968	3161	1018	1606	3038	6427	3423	2545	1471	2782	2918	1602	3367	5021	1010	2478	1762	2499	479.351	232.086
uc007boy.1	AK039780	Mus musculus adult male spinal cord cDNA, RIKEN full-length enriched library, clone:A330107F09 product:unclassifiable, full insert sequence.	671	1	9	12	8	6	7	11	17	2	15	1	5	4	6	1	5	6	4	4	1	1	4	1	0	1	2	8	3	1	0	12	29	14	16	7	5	9	11	10	35	8	10	5	9	0.84959	1.47806
uc007boz.1	Speg	striated muscle-specific	10787	32	115	145	100	97	203	90	118	33	183	76	146	48	122	85	54	83	45	122	70	29	27	20	6	69	37	62	54	42	34	158	243	128	90	58	76	95	84	151	261	47	95	86	74	1.69115	1.17481
uc007bpa.1	Speg	striated muscle-specific	3395	7	21	26	12	21	29	16	16	6	28	22	27	5	22	11	9	16	6	20	16	9	5	3	0	17	7	16	15	16	11	48	65	42	21	14	18	21	34	32	49	14	15	26	17	1.17541	0.681634
uc007bpb.1	Speg	striated muscle-specific	1330	1	12	14	6	8	20	6	9	1	11	9	11	2	8	6	3	6	6	6	10	2	0	3	0	8	4	7	4	8	6	14	22	10	8	4	3	2	10	11	15	2	4	7	7	0.428628	0.994263
uc007bpc.1	Speg	striated muscle-specific	9887	30	106	136	96	88	195	83	109	33	170	74	142	46	113	75	49	75	43	117	65	27	26	18	6	67	35	60	51	39	30	153	228	122	88	53	73	90	78	143	251	43	91	81	71	1.72977	1.18144
uc007bpd.1	Gmppa	mannose-1-phosphate guanyltransferase alpha	1528	15	50	62	19	59	34	62	64	25	59	68	72	42	48	42	34	56	48	60	41	24	26	20	5	44	45	44	48	41	16	230	241	163	61	94	128	155	126	146	207	93	102	90	91	5.59629	3.60594
uc007bpe.1	Gmppa	mannose-1-phosphate guanyltransferase alpha	1625	15	45	66	18	54	26	55	54	30	53	65	62	37	41	41	33	51	45	60	42	25	25	19	5	37	50	47	46	34	19	200	213	144	58	88	126	142	111	126	188	73	92	84	88	5.26223	3.05162
uc007bpf.1	Gmppa	mannose-1-phosphate guanyltransferase alpha	1619	15	45	65	18	54	26	55	54	30	53	65	62	37	41	41	33	50	45	60	42	25	25	19	5	37	50	46	46	34	19	200	213	144	58	87	126	142	111	126	188	73	92	84	87	5.28173	3.06293
uc007bpg.1	Accn4	amiloride-sensitive cation channel 4	2650	0	0	0	4	0	1	1	1	0	0	1	2	1	0	1	0	0	0	0	0	2	0	0	0	2	1	1	0	0	0	1	1	1	1	0	4	2	1	3	0	1	0	1	1	0	0
uc007bph.1	Chpf	chondroitin sulfate synthase 2 isoform b	3340	20	98	129	27	116	83	95	110	63	114	109	71	70	106	71	52	87	88	145	86	74	52	29	6	108	113	172	179	88	70	326	444	300	131	170	226	277	183	255	337	134	153	142	130	3.41362	3.23334
uc007bpi.2	Chpf	chondroitin sulfate synthase 2 isoform b	3235	27	116	139	34	122	86	104	130	67	127	119	77	73	110	73	56	92	93	152	97	82	54	33	7	118	123	184	202	95	71	360	469	320	139	191	236	300	198	271	367	147	170	154	144	4.75797	3.95144
uc007bpj.2	Chpf	chondroitin sulfate synthase 2 isoform a	3092	27	115	139	34	121	86	102	130	67	127	119	77	72	109	72	54	92	93	152	97	81	53	33	7	118	122	184	201	95	71	360	467	319	138	189	234	300	193	269	361	145	168	152	141	4.97802	4.09855
uc007bpk.2	Chpf	chondroitin sulfate synthase 2 isoform b	2814	25	105	127	26	110	76	94	118	60	108	105	64	68	101	65	46	84	83	140	81	74	51	31	7	106	113	166	186	85	64	326	417	296	129	170	208	276	176	247	331	133	161	133	122	5.06463	4.11185
uc007bpl.2	Tmem198	transmembrane protein 198	2185	1	8	6	3	1	4	3	3	5	10	3	3	3	6	1	3	5	5	4	4	1	2	2	1	2	1	2	1	4	0	10	9	5	5	3	3	6	4	3	12	2	8	6	6	0.260904	0.403469
uc007bpm.2	Tmem198	transmembrane protein 198	2444	1	8	6	3	1	4	3	3	5	10	3	3	3	6	1	3	5	5	4	4	1	2	2	1	2	1	2	1	4	0	10	9	5	6	3	3	5	4	3	13	2	8	8	6	0.233255	0.360712
uc007bpn.2	Obsl1	obscurin-like 1	5770	41	104	119	62	148	101	123	195	56	189	76	99	97	138	73	86	106	122	200	86	61	57	29	17	109	94	115	143	80	67	410	480	362	212	165	284	329	263	331	652	138	246	195	224	4.05079	1.98623
uc007bpo.2	Obsl1	SubName: Full=Putative uncharacterized protein Obsl1;	4939	38	92	121	55	144	94	111	194	57	182	74	94	91	137	71	76	99	111	193	86	60	58	30	19	111	98	109	144	77	63	394	448	345	187	154	273	306	243	309	626	136	230	179	215	4.38608	2.05268
uc007bpp.2	Obsl1	obscurin-like 1	2401	17	37	51	19	71	39	46	66	26	65	34	38	36	66	28	28	44	38	89	40	25	26	18	11	43	45	42	62	24	34	166	233	153	78	80	117	154	110	152	290	64	97	90	99	4.03635	1.69817
uc007bpq.2	Obsl1	obscurin-like 1	3462	32	74	90	37	123	72	81	132	45	124	66	75	69	110	56	53	79	83	148	76	43	43	23	12	87	79	87	106	52	51	295	354	247	140	123	201	235	171	227	475	102	165	132	164	5.26932	2.35546
uc007bpr.2	Obsl1	obscurin-like 1	2649	20	51	54	28	87	49	53	98	28	85	51	55	50	69	43	38	50	57	94	51	34	30	10	4	61	56	58	68	43	26	199	216	158	89	72	129	152	109	140	325	65	110	77	113	4.30408	2.12158
uc007bps.1	Inha	inhibin alpha chain precursor	1463	3	7	1	2	20	4	12	6	3	11	18	3	2	4	4	1	9	6	12	7	2	4	3	1	11	6	4	6	4	3	16	30	20	11	16	12	14	14	23	22	17	9	12	11	1.16899	0.527261
uc007bpt.2	Stk11ip	serine/threonine-protein kinase 11-interacting	4458	14	62	92	20	101	46	83	110	41	113	68	88	46	74	55	50	87	56	93	47	32	27	29	10	58	44	62	66	29	35	206	173	141	58	81	64	129	112	128	180	90	85	73	84	1.79028	1.53258
uc007bpu.1	Stk11ip	serine/threonine-protein kinase 11-interacting	4541	14	62	92	20	102	46	83	110	43	114	71	92	46	74	56	51	88	57	93	48	33	27	29	11	60	44	62	67	29	36	207	173	142	58	82	66	131	113	129	180	91	85	73	84	1.75755	1.50457
uc007bpv.2	Slc4a3	anion exchange protein 3	4441	16	40	44	9	47	31	35	67	36	87	44	52	40	66	34	32	49	81	53	20	24	15	7	8	27	21	19	50	26	7	116	111	77	46	38	63	78	70	93	127	57	74	57	50	2.05386	0.992546
uc007bpw.2	Slc4a3	SubName: Full=Anion exchanger 3 cardiac isoform;	4777	17	42	49	10	50	33	38	71	38	97	48	53	42	71	35	35	55	83	57	21	24	17	9	8	28	24	21	55	26	9	127	115	80	52	41	67	80	72	96	131	61	77	58	52	2.02874	0.96887
uc007bpx.2	Slc4a3	SubName: Full=Anion exchanger 3 cardiac isoform;	4022	15	38	42	8	44	28	34	63	34	84	38	50	39	57	33	31	44	77	46	16	23	15	7	7	25	19	19	48	25	7	107	107	76	44	36	60	76	68	89	121	55	71	54	47	2.12609	1.04115
uc007bpy.1	AK054265	Mus musculus 2 days pregnant adult female ovary cDNA, RIKEN full-length enriched library, clone:E330008C03 product:unclassifiable, full insert sequence.	2004	0	0	0	0	0	1	0	0	0	1	0	0	0	0	1	0	0	0	0	0	0	0	0	0	0	0	0	0	0	0	0	1	2	0	0	0	0	0	1	0	0	0	1	0	0	0
uc007bpz.1	Epha4	ephrin type-A receptor 4 precursor	6328	11	118	159	40	754	63	113	83	475	85	779	150	109	115	68	47	127	56	80	126	66	112	54	39	459	141	197	189	384	57	552	370	275	127	164	127	179	362	222	386	293	430	207	219	0.990965	2.05488
uc007bqa.1	Epha4	ephrin type-A receptor 4 precursor	3469	4	36	62	10	335	28	53	39	186	35	325	69	46	44	26	20	51	20	29	57	23	46	17	16	186	56	75	67	153	25	273	153	130	53	63	46	86	163	96	165	130	202	83	98	0.657336	1.14359
uc007bqb.2	Pax3	paired box protein Pax-3 isoform a	3868	0	12	5	5	43	5	6	6	0	6	2	7	7	5	3	1	3	5	2	7	2	7	2	0	3	5	15	6	3	0	1	3	0	0	0	0	0	6	2	6	12	0	2	2	0	0.341874
uc007bqc.2	Pax3	paired box protein Pax-3 isoform b	3376	0	10	4	4	40	5	6	6	0	4	1	5	7	3	3	1	3	5	2	5	2	7	2	0	3	4	15	6	3	0	1	2	0	0	0	0	0	5	2	5	11	0	1	2	0	0.326414
uc007bqd.1	Pax3	paired box protein Pax-3 isoform a	3292	0	3	2	2	19	1	6	3	0	9	4	7	6	4	1	2	2	2	1	4	2	6	1	0	5	2	13	3	3	0	5	5	2	2	1	2	3	3	4	2	6	1	2	4	0	0.100423
uc007bqe.1	Sgpp2	sphingosine-1-phosphate phosphatase 2	3998	3	84	64	8	89	34	12	12	15	20	24	31	18	24	34	25	46	6	16	17	4	10	4	3	72	18	21	59	63	6	15	23	7	5	7	5	5	18	17	18	32	20	10	8	0.42777	2.3153
uc007bqf.1	Farsb	phenylalanyl-tRNA synthetase beta chain	2040	19	133	156	66	216	118	97	120	91	139	120	140	81	115	79	48	116	90	88	27	33	34	28	4	58	49	57	115	57	26	208	223	147	55	113	127	112	102	126	202	83	129	114	94	5.30952	7.18444
uc007bqg.1	Farsb	phenylalanyl-tRNA synthetase beta chain	2132	22	135	161	69	220	123	101	124	93	147	124	146	89	121	79	50	118	95	94	26	34	34	29	4	58	50	58	117	58	25	215	230	150	58	113	131	120	104	130	210	90	139	112	98	5.88258	6.97779
uc007bqh.1	Farsb	SubName: Full=Putative uncharacterized protein; Flags: Fragment;	2034	22	131	155	65	215	120	94	121	91	142	118	142	86	117	78	50	114	93	92	25	33	33	29	4	54	50	55	116	57	25	204	227	145	53	110	127	117	97	124	203	87	133	111	95	6.166	7.09728
uc007bqi.1	Farsb	SubName: Full=Putative uncharacterized protein; Flags: Fragment;	2076	21	132	154	67	215	122	101	123	89	145	121	145	88	119	78	49	115	93	93	26	34	34	28	4	58	48	55	115	58	24	213	227	149	55	110	130	117	100	128	208	89	136	111	98	5.76666	7.00677
uc007bqj.2	BC035947	SubName: Full=BC035947 protein;	2999	0	0	0	0	5	0	0	0	1	0	0	1	0	0	2	0	0	0	1	1	0	2	0	0	2	0	1	0	0	1	2	1	0	0	1	0	0	0	0	3	0	0	0	0	0	0
uc007bqk.1	Mogat1	2-acylglycerol O-acyltransferase 1	1059	0	1	3	0	3	0	0	0	0	1	1	0	0	0	0	0	0	1	0	0	1	5	0	0	1	1	0	2	1	0	2	2	1	1	0	1	2	2	6	4	0	2	0	0	0	0.104058
uc007bql.2	Mogat1	2-acylglycerol O-acyltransferase 1	1206	0	1	3	0	3	0	0	0	0	2	1	0	1	0	0	0	0	0	0	0	0	4	0	0	1	2	0	1	1	0	3	2	1	1	0	1	0	2	6	3	0	1	0	1	0	0.0913743
uc007bqm.2	Mogat1	Mus musculus diacylglycerol acyltransferase 2-like protein mRNA, complete cds.	351	0	0	1	0	0	0	0	0	0	2	0	1	1	0	2	0	0	0	0	0	0	0	0	0	1	1	0	0	1	0	2	1	1	0	0	2	0	1	1	0	0	0	0	1	0	0
uc007bqn.2	Utp14b	U3 small nucleolar RNA-associated protein 14	3695	18	148	154	66	427	133	117	117	320	115	336	177	208	130	134	147	140	101	141	54	62	78	36	16	157	105	146	281	128	38	217	181	120	42	48	67	96	113	101	156	120	134	103	106	2.77709	4.41386
uc007bqo.2	Acsl3	long-chain-fatty-acid--CoA ligase 3 isoform a	3950	17	93	99	60	335	95	76	78	200	89	227	93	137	120	88	95	99	81	145	32	56	82	57	20	147	98	99	223	120	48	242	218	178	78	70	107	126	145	131	263	139	132	112	125	2.45349	2.59452
uc007bqp.2	Acsl3	long-chain-fatty-acid--CoA ligase 3 isoform a	3810	17	90	97	60	328	93	74	77	192	89	226	92	133	119	85	93	99	80	145	31	54	82	55	20	142	94	97	216	117	47	229	215	169	75	69	102	121	137	128	251	135	125	107	124	2.54364	2.60309
uc007bqq.1	Kcne4	potassium voltage-gated channel subfamily E	2463	11	119	285	43	87	75	60	77	55	42	50	23	28	89	40	39	62	29	162	17	38	33	43	4	31	32	43	132	29	16	117	124	63	42	52	38	62	37	88	96	34	47	37	59	2.54601	5.3242
uc007bqr.1	Scg2	secretogranin-2 precursor	2485	0	3	0	1	0	0	0	4	1	0	0	1	0	1	0	1	1	0	0	2	11	2	0	1	2	0	2	1	0	0	4	4	3	1	0	0	0	1	1	4	0	0	1	4	0	0.133035
uc007bqs.1	Scg2	secretogranin-2 precursor	2365	0	3	0	1	0	0	0	4	1	0	0	1	0	1	0	1	1	0	0	2	10	2	0	1	2	0	2	1	0	0	4	4	3	1	0	0	0	1	1	4	0	0	1	4	0	0.139785
uc007bqu.2	Wdfy1	WD repeat and FYVE domain containing 1 isoform	4551	46	299	458	184	386	223	279	302	198	373	412	357	219	231	191	175	221	188	337	58	110	115	120	38	243	152	217	378	220	154	581	596	392	180	240	341	396	258	338	515	258	282	242	261	5.76213	7.23996
uc007bqv.1	Wdfy1	WD repeat and FYVE domain containing 1 isoform	438	2	8	14	5	5	6	9	6	5	11	13	3	4	8	5	9	2	4	5	3	2	0	2	1	3	2	3	13	3	1	31	25	17	8	8	6	13	13	12	17	14	8	4	11	2.60308	2.01274
uc007bqw.2	Wdfy1	WD repeat and FYVE domain containing 1 isoform	717	9	17	36	16	21	22	23	19	12	26	27	30	9	10	14	12	14	9	22	5	8	11	7	0	15	5	16	24	13	8	44	58	26	11	19	29	36	22	24	32	14	29	20	22	7.15575	2.61277
uc007bqx.1	Mrpl44	39S ribosomal protein L44, mitochondrial	983	9	50	78	14	49	38	32	33	20	51	39	51	22	40	18	12	33	26	49	13	20	16	26	5	28	23	27	39	24	13	66	56	42	31	23	31	36	21	35	62	25	33	18	32	5.21941	5.60516
uc007bqy.1	Mrpl44	39S ribosomal protein L44, mitochondrial	1424	17	89	129	26	116	71	58	65	43	110	76	82	45	78	40	29	68	51	92	21	30	23	38	9	56	44	61	75	45	25	121	118	93	55	45	70	79	65	76	134	56	64	41	58	6.80567	6.88734
uc007bqz.2	Serpine2	glia-derived nexin precursor	2055	16	149	191	71	176	92	127	186	91	121	134	97	76	83	90	59	82	97	266	43	88	45	85	19	169	100	110	243	149	103	859	750	399	213	361	177	366	292	333	344	335	299	279	255	4.43854	7.98999
uc007bra.2	Serpine2	glia-derived nexin precursor	2284	3	40	54	18	47	29	38	58	28	27	39	25	22	19	17	18	26	25	63	16	35	11	28	6	55	27	27	77	41	22	235	188	105	56	107	44	105	65	75	89	85	92	71	71	0.748785	1.9299
uc007brb.2	Fam124b	hypothetical protein LOC241128	2862	0	2	1	2	3	0	1	3	2	1	1	2	0	1	1	0	2	1	3	2	1	1	0	0	2	0	1	1	1	0	6	4	3	1	1	2	1	4	1	4	4	4	1	7	0	0.0770073
uc007brc.1	Cul3	cullin-3	2764	97	504	696	293	807	573	386	392	340	561	628	612	365	498	377	265	316	320	468	93	147	200	189	48	490	254	314	534	364	162	889	999	655	279	421	527	562	524	629	809	466	581	477	457	20.0063	20.0939
uc007brd.1	Cul3	SubName: Full=MKIAA0617 protein; Flags: Fragment;	2892	99	506	704	294	813	577	394	397	341	565	634	614	369	500	381	265	317	322	468	94	148	202	190	48	493	257	316	537	369	162	898	1006	660	281	424	531	570	526	632	814	473	584	479	461	19.515	19.2807
uc007bre.1	mKIAA0694	Mus musculus adult male diencephalon cDNA, RIKEN full-length enriched library, clone:9330153B10 product:CDNA FLJ10391 FIS, CLONE NT2RM4000139, MODERATELY SIMILAR TO R.NORVEGICUS TRG MRNA homolog [Homo sapiens], full insert sequence.	3143	24	104	159	74	117	100	79	108	55	131	87	123	61	61	69	68	53	62	75	12	29	47	28	7	46	34	74	91	37	35	140	169	123	43	60	77	49	58	80	112	43	51	48	55	4.3531	3.64637
uc007brf.1	Dock10	dedicator of cytokinesis protein 10	4539	60	263	478	196	321	289	221	222	131	247	245	323	197	169	223	176	135	168	254	58	107	128	104	21	94	85	208	219	110	117	342	401	291	118	189	230	267	138	181	279	126	142	156	145	7.53569	6.38509
uc007brg.2	Dock10	dedicator of cytokinesis protein 10	7303	94	472	819	342	558	496	355	386	232	481	422	592	325	293	341	309	238	289	402	91	164	212	161	37	169	149	350	375	186	187	575	694	528	198	310	384	408	244	330	474	211	235	255	237	7.33768	7.12217
uc007brh.2	Dock10	SubName: Full=Putative uncharacterized protein; Flags: Fragment;	1485	19	109	223	79	134	118	88	85	49	138	120	163	73	78	70	88	59	63	97	22	28	53	42	13	38	37	82	90	47	46	132	155	115	49	66	91	109	71	94	118	55	50	70	63	7.29389	8.08857
uc007bri.2	Dock10	SubName: Full=Putative uncharacterized protein;	2855	15	30	78	39	37	51	21	32	21	35	27	56	31	22	25	27	24	24	24	11	12	4	17	5	16	13	22	29	16	14	46	38	38	14	23	30	17	9	20	26	9	13	17	19	2.99514	1.15794
uc007brj.1	9430031J16Rik	neuronal tyrosine phosphorylated adaptor for	4555	0	0	0	0	0	1	0	0	0	1	1	0	0	1	0	0	0	0	0	0	0	0	1	0	0	0	0	0	0	0	0	0	1	0	0	0	2	0	0	1	0	1	1	0	0	0
uc007brk.1	9430031J16Rik	neuronal tyrosine phosphorylated adaptor for	4658	0	0	0	0	0	1	0	0	0	1	1	0	0	1	0	0	0	0	0	0	0	0	1	0	0	0	0	0	0	0	0	0	1	0	0	0	2	0	0	1	0	1	1	0	0	0
uc007brl.1	9430031J16Rik	neuronal tyrosine phosphorylated adaptor for	4906	0	0	0	0	1	1	0	1	0	1	0	0	0	0	0	0	0	0	0	0	0	0	0	0	0	0	0	0	1	0	0	0	0	0	0	0	0	0	1	1	0	1	0	1	0	0
uc007brm.1	9430031J16Rik	neuronal tyrosine phosphorylated adaptor for	4547	0	0	0	0	0	1	0	0	0	1	1	0	0	1	0	0	0	0	0	0	0	0	1	0	0	0	0	0	0	0	0	0	1	0	0	0	2	0	0	1	0	1	1	0	0	0
uc007brn.1	9430031J16Rik	neuronal tyrosine phosphorylated adaptor for	7677	0	0	0	0	0	2	0	1	1	1	1	1	1	0	0	1	0	0	1	0	0	1	0	0	0	0	1	0	1	0	1	0	2	1	0	0	3	0	0	2	1	1	1	0	0	0
uc007brp.2	Irs1	insulin receptor substrate 1	9163	12	208	204	60	351	144	265	252	82	294	215	224	64	134	95	100	171	63	475	279	202	214	165	57	308	313	366	198	287	272	852	918	562	358	309	368	621	372	671	957	331	465	379	368	0.746579	2.50148
uc007brq.2	Rhbdd1	rhomboid domain-containing protein 1	3509	14	113	151	55	149	90	108	103	73	138	143	115	72	87	102	50	85	91	96	47	31	31	39	10	62	57	69	121	54	25	146	160	116	43	78	95	109	99	104	138	92	105	74	78	2.27445	3.54868
uc007brr.1	Rhbdd1	rhomboid domain-containing protein 1	3687	14	113	148	54	146	89	107	101	72	138	143	114	70	86	102	50	84	91	96	47	31	32	38	10	61	57	68	120	53	25	140	156	107	43	78	90	108	101	101	131	88	98	71	74	2.16465	3.37736
uc007brt.1	Col4a4	collagen alpha-4(IV) chain precursor	7799	2	11	8	5	36	9	10	8	10	8	13	10	2	7	4	6	19	6	51	7	18	14	7	4	19	39	31	17	11	14	45	65	32	8	33	15	29	37	40	62	23	27	21	16	0.146192	0.155427
uc007bru.1	Col4a3	Mus musculus alpha 3 collagen IV (Col4a3) mRNA, complete cds.	1926	0	1	3	0	3	1	0	0	1	3	1	0	0	1	0	0	0	0	2	0	0	0	0	1	1	1	1	2	3	0	1	5	1	0	5	2	1	6	4	6	5	0	1	0	0	0.0572157
uc007brv.1	Col4a3	collagen alpha-3(IV) chain precursor	8609	1	12	5	2	7	4	4	0	0	4	1	1	0	4	3	3	3	6	17	4	6	3	4	2	8	16	8	18	9	2	29	43	17	14	21	5	12	42	28	47	33	35	25	8	0.0662185	0.153603
uc007brw.1	AK043693	Mus musculus 10 days neonate cortex cDNA, RIKEN full-length enriched library, clone:A830020M24 product:unclassifiable, full insert sequence.	1001	4	10	14	9	15	5	9	13	9	7	13	7	5	5	4	5	9	6	8	3	7	6	6	2	4	4	6	8	7	6	40	22	24	9	11	18	10	14	19	23	9	14	5	13	2.27802	1.10087
uc007brx.1	Mff	mitochondrial fission factor	1865	19	158	223	100	284	141	135	152	68	159	179	135	112	162	114	77	127	128	165	43	52	55	49	16	133	102	120	206	121	53	366	390	253	127	153	238	236	182	230	368	138	196	182	178	5.80774	9.33576
uc007bry.1	Mff	RecName: Full=Mitochondrial fission factor;	1706	19	145	210	92	273	139	125	141	66	144	171	127	107	149	103	71	122	119	152	36	49	54	47	15	128	98	113	201	117	52	349	362	243	118	145	227	225	171	215	343	131	184	171	169	6.34902	9.36614
uc007brz.1	Mff	RecName: Full=Mitochondrial fission factor;	1709	19	145	210	92	273	139	125	141	66	144	171	127	108	149	103	71	122	119	152	36	49	54	47	15	128	98	113	201	117	52	349	362	243	118	145	227	225	172	215	343	131	184	171	169	6.33787	9.3497
uc007bsa.1	Mff	mitochondrial fission factor	642	5	68	87	38	120	51	63	59	26	72	73	63	52	76	57	32	52	48	74	25	23	23	20	6	34	33	47	70	49	18	136	146	84	61	57	77	97	64	84	147	56	74	81	68	4.43984	11.672
uc007bsb.1	Mff	RecName: Full=Mitochondrial fission factor;	568	5	57	75	31	111	51	54	48	24	59	66	57	47	63	46	26	48	39	62	18	20	22	19	5	32	29	40	67	46	17	128	131	84	56	54	77	97	61	76	133	54	70	78	69	5.01827	11.0585
uc007bsc.1	Mff	RecName: Full=Mitochondrial fission factor;	1370	15	132	183	82	242	125	114	122	55	130	154	117	100	141	94	64	114	109	133	33	40	47	38	14	120	92	96	183	102	46	262	293	184	98	117	173	180	135	169	282	112	145	148	140	6.2417	10.6176
uc007bsd.1	Tm4sf20	transmembrane 4 L6 family member 20	1503	0	4	12	4	6	4	4	7	4	4	3	7	5	7	1	3	4	4	5	1	1	4	0	0	5	1	6	4	2	2	5	13	6	4	3	6	5	7	3	11	5	7	6	9	0	0.293273
uc007bse.1	Agfg1	arf-GAP domain and FG repeats-containing protein	3137	118	756	1015	236	614	637	498	649	320	614	541	582	416	585	439	269	462	551	383	87	118	89	101	34	283	179	202	515	186	120	589	695	461	195	385	373	452	370	341	522	254	423	307	296	21.4437	26.557
uc007bsf.1	Agfg1	arf-GAP domain and FG repeats-containing protein	3080	118	755	1012	235	613	632	497	648	321	613	539	582	417	584	437	268	459	550	381	87	116	89	101	34	281	179	202	513	186	117	588	690	457	195	383	371	449	368	337	519	252	416	303	295	21.8405	27.0127
uc007bsg.1	Agfg1	arf-GAP domain and FG repeats-containing protein	3050	118	744	1000	234	604	630	490	643	318	605	538	577	409	575	434	264	459	550	377	87	115	88	100	34	282	178	196	508	182	118	573	673	448	192	373	364	441	359	335	502	250	412	302	289	22.0554	26.881
uc007bsh.1	Agfg1	Mus musculus RAB/Rip protein mRNA, partial cds.	2209	49	526	689	154	417	410	346	437	210	399	370	385	276	399	293	167	315	361	270	57	85	73	86	25	198	118	134	361	125	89	365	455	309	142	260	239	294	250	237	367	159	289	206	208	12.6454	26.2399
uc007bsi.2	Slc19a3	thiamine transporter 2	2974	0	3	5	1	5	0	2	0	8	3	12	1	0	3	2	2	0	0	2	0	1	0	2	0	1	4	0	0	1	0	1	1	2	0	1	2	0	1	2	1	0	2	0	2	0	0.111161
uc007bsj.2	Slc19a3	thiamine transporter 2	2844	0	3	5	1	5	0	2	0	8	3	11	1	0	3	2	2	0	0	2	0	1	0	2	0	1	2	0	0	1	0	1	0	2	0	1	2	0	1	2	1	0	2	0	2	0	0.116242
uc007bsk.2	Ccl20	C-C motif chemokine 20 isoform 1	802	2	17	4	4	15	11	5	2	1	1	4	7	3	18	10	1	2	4	0	1	0	0	0	1	10	0	4	5	9	2	5	3	3	2	4	0	1	16	0	8	19	13	5	2	1.42163	2.33586
uc007bsl.2	Ccl20	C-C motif chemokine 20 isoform 2	799	2	17	4	4	15	11	5	2	1	1	4	7	3	18	10	1	2	4	0	1	0	0	0	1	10	0	4	5	9	2	5	3	3	2	4	0	1	16	0	8	19	13	5	2	1.42697	2.34463
uc007bsm.2	Ccl20	SubName: Full=Chemokine (C-C motif) ligand 20; SubName: Full=Chemokine (C-C motif) ligand 20, isoform CRA_a;	1417	3	17	4	5	17	11	5	2	1	1	4	7	3	18	10	1	2	4	0	1	0	0	0	1	10	0	4	6	11	2	7	5	3	2	4	0	1	17	0	8	20	13	5	2	1.20693	1.32206
uc007bsn.2	Wdr69	WD repeat domain 69	1353	0	0	0	0	0	0	0	0	0	0	0	0	0	0	0	0	0	0	0	1	0	0	0	0	1	0	0	0	0	0	0	1	0	0	0	1	0	0	0	0	1	0	0	0	0	0
uc007bso.2	Wdr69	SubName: Full=Putative uncharacterized protein;	1648	0	1	0	0	1	0	0	0	0	0	0	0	0	0	0	0	0	0	0	1	0	0	0	0	1	0	0	0	0	0	0	1	0	0	0	1	0	0	0	0	1	0	0	0	0	0.0668674
uc007bsp.2	Sphkap	A-kinase anchor protein SPHKAP	5719	3	7	1	0	0	1	0	0	2	4	0	0	1	19	1	1	4	5	1	0	2	1	1	0	1	2	0	10	0	1	3	4	8	3	3	7	4	1	8	10	5	4	7	10	0.299043	0.134881
uc007bsq.2	Sphkap	A-kinase anchor protein SPHKAP	6512	3	7	1	0	0	1	0	0	2	4	0	0	1	21	1	3	4	6	1	0	2	1	1	0	1	2	0	10	0	1	4	6	8	3	3	7	4	3	8	11	5	4	8	11	0.262627	0.118455
uc007bsr.2	Sphkap	RecName: Full=A-kinase anchor protein SPHKAP; AltName: Full=SPHK1-interactor and AKAP domain-containing protein;	5792	3	5	1	0	0	1	0	0	1	3	0	0	0	15	1	3	3	6	0	0	2	1	1	0	1	1	0	5	0	0	2	4	7	2	3	5	3	3	7	11	4	3	6	8	0.295274	0.095129
uc007bss.1	AK017086	Mus musculus adult male testis cDNA, RIKEN full-length enriched library, clone:4930545H10 product:unclassifiable, full insert sequence.	1634	0	0	1	0	1	0	0	1	0	0	1	0	0	0	0	0	0	0	0	0	0	0	0	0	0	0	0	1	0	0	0	1	0	0	0	2	0	0	0	0	0	1	0	0	0	0
uc007bst.2	Pid1	PTB-containing, cubilin and LRP1-interacting	2667	56	405	908	111	299	334	357	357	301	688	373	611	353	340	418	140	360	318	331	76	130	99	121	26	126	117	224	264	133	115	585	625	368	157	394	408	426	215	327	440	219	232	222	225	11.9701	16.7341
uc007bsu.1	5033414K04Rik	Mus musculus 11 days pregnant adult female ovary and uterus cDNA, RIKEN full-length enriched library, clone:5033414K04 product:unclassifiable, full insert sequence.	1119	6	50	117	22	18	30	46	43	31	82	31	58	32	33	50	13	33	27	41	8	10	9	9	3	7	13	25	29	10	12	71	87	53	29	59	62	69	37	44	65	37	22	36	30	3.0567	4.92393
uc007bsv.2	Pid1	SubName: Full=Putative uncharacterized protein; Flags: Fragment;	2555	34	153	382	63	119	174	176	172	141	334	147	288	169	162	213	69	166	167	124	30	44	28	38	19	42	42	90	127	54	40	237	232	161	68	156	151	184	70	129	165	78	89	99	84	7.58613	6.59891
uc007bsw.1	Dner	delta and Notch-like epidermal growth	3632	1	3	8	2	4	1	1	1	2	6	1	9	2	3	5	2	6	4	5	0	2	1	0	0	0	2	1	0	0	0	2	6	6	1	3	1	3	4	5	8	3	2	3	0	0.156959	0.0910221
uc007bsx.1	Dner	delta and Notch-like epidermal growth	2394	1	2	1	1	2	0	0	1	1	1	1	2	1	1	3	0	0	1	1	0	0	1	0	0	0	2	1	0	0	0	0	3	2	0	2	0	0	2	3	4	3	2	2	0	0.238127	0.0920614
uc007bsy.1	Trip12	thyroid hormone receptor interactor 12	9632	287	2090	2914	1307	3024	2010	1799	1836	1719	2450	2978	2848	1810	1782	1725	1284	1596	1405	2160	562	654	822	693	214	2018	1043	1447	2799	1404	763	2658	2686	1909	763	1260	1388	1600	1373	1481	2204	1250	1559	1193	1225	16.9862	23.9112
uc007bsz.1	Trip12	thyroid hormone receptor interactor 12	2453	111	776	1038	437	1139	804	683	680	629	945	1118	1079	658	671	665	451	601	540	750	208	251	289	209	82	762	403	537	1046	551	297	964	976	721	301	465	530	602	546	555	811	472	567	454	476	25.7963	34.8607
uc007bta.1	AK032919	Mus musculus 12 days embryo male wolffian duct includes surrounding region cDNA, RIKEN full-length enriched library, clone:6720416K24 product:unclassifiable, full insert sequence.	1938	11	77	124	35	106	76	71	65	73	82	106	94	49	69	81	34	56	46	73	34	24	25	25	12	70	46	51	122	50	33	114	108	64	31	36	57	61	74	61	86	41	53	48	46	3.23572	4.37833
uc007btb.1	Trip12	Mus musculus 13 days embryo male testis cDNA, RIKEN full-length enriched library, clone:6030460H18 product:Thyroid receptor interacting protein 12 (TRIP12) homolog [Homo sapiens], full insert sequence.	983	53	385	477	173	538	383	314	314	281	454	511	506	318	329	316	202	288	242	337	105	123	148	100	35	307	204	234	471	276	128	432	411	305	138	207	222	254	241	247	360	202	232	173	207	30.7365	43.1597
uc007btc.2	Fbxo36	F-box only protein 36	900	1	7	6	1	11	0	5	8	3	0	7	1	3	5	6	1	6	0	3	1	3	2	0	0	2	2	1	8	3	2	8	8	4	2	6	4	8	8	2	5	3	7	3	1	0.633417	0.857091
uc007btd.1	Slc16a14	monocarboxylate transporter 14	2349	6	51	23	5	13	16	55	29	2	13	14	6	13	4	26	30	45	8	15	19	9	3	2	3	22	9	7	12	7	1	6	5	2	2	6	3	2	4	2	4	4	8	4	3	1.45613	2.39254
uc007bte.1	BC038927	Mus musculus component of Sp100-rs, mRNA (cDNA clone IMAGE:5037238), partial cds.	872	1	1	0	1	1	1	1	1	1	0	1	1	0	0	0	2	0	0	0	0	1	0	0	0	1	0	0	3	0	0	2	0	0	0	0	0	1	0	0	0	0	0	1	0	0.653756	0.126373
uc007btf.1	C130026I21Rik	Mus musculus RIKEN cDNA C130026I21 gene, mRNA (cDNA clone MGC:8305 IMAGE:3593825), complete cds.	512	0	1	1	3	0	1	4	0	0	2	0	3	0	0	0	0	1	0	1	0	0	0	0	0	0	0	0	2	0	0	2	0	1	0	2	0	2	1	0	2	0	1	2	0	0	0.215229
uc007btg.2	Csprs	component of Sp100-rs	2995	0	7	7	4	1	18	2	1	8	6	4	9	2	3	1	1	0	2	6	0	1	0	1	0	1	1	1	3	0	1	0	3	0	1	0	1	0	0	0	1	1	0	0	2	0	0.257557
uc007bth.2	Csprs	component of Sp100-rs	2792	0	8	8	4	2	20	2	1	8	7	4	10	2	3	1	1	0	2	7	0	1	0	1	0	1	1	1	4	0	1	0	3	0	1	1	1	0	0	0	1	1	1	0	4	0	0.315752
uc007bti.1	A530032D15Rik	SP140 nuclear body protein family member	1204	8	26	40	59	48	66	15	16	25	23	43	48	30	9	17	54	7	13	12	0	3	3	1	4	7	5	7	14	7	1	2	3	1	0	2	0	1	0	0	0	1	0	0	1	3.78787	2.37968
uc007btj.1	A530032D15Rik	SP140 nuclear body protein family member	1760	12	27	46	72	55	91	23	20	27	27	57	61	43	9	20	80	8	16	19	0	3	3	1	4	7	5	8	16	7	2	4	4	1	0	5	3	2	0	0	1	1	0	0	3	3.88688	1.69053
uc007btk.1	BC100303	Mus musculus 2 days pregnant adult female ovary cDNA, RIKEN full-length enriched library, clone:E330014L15 product:unclassifiable, full insert sequence.	2217	4	2	10	10	5	18	7	0	4	3	4	10	6	0	1	2	3	3	5	0	2	1	1	0	2	2	0	4	1	2	6	6	4	1	6	3	3	4	1	4	1	2	3	1	1.02855	0.0994113
uc007btl.1	AK087744	Mus musculus 2 days pregnant adult female ovary cDNA, RIKEN full-length enriched library, clone:E330014L15 product:unclassifiable, full insert sequence.	2203	4	2	10	10	5	18	7	0	4	3	4	10	6	0	1	2	3	2	5	0	2	1	1	0	2	2	0	4	1	2	6	6	4	1	5	2	3	4	1	3	1	2	3	1	1.03509	0.100043
uc007btm.1	AK142678	Mus musculus 2 days pregnant adult female ovary cDNA, RIKEN full-length enriched library, clone:E330014L15 product:unclassifiable, full insert sequence.	2020	4	2	10	10	5	18	7	0	4	3	4	10	6	0	1	2	3	2	5	0	2	1	1	0	2	2	0	4	1	2	6	6	4	1	5	2	3	4	1	3	1	2	3	1	1.12886	0.109106
uc007btn.1	C130026I21Rik	SP140 nuclear body protein family member isoform	407	0	0	2	1	0	2	0	0	0	0	0	1	0	0	0	0	0	0	1	0	0	0	0	0	0	0	0	1	0	0	4	4	2	1	3	2	2	2	1	1	1	2	1	0	0	0
uc007bto.1	AK163333	Mus musculus 2 cells egg cDNA, RIKEN full-length enriched library, clone:B020015G01 product:unclassifiable, full insert sequence.	984	0	0	0	0	0	0	0	0	0	0	0	0	0	0	0	0	0	0	0	0	0	0	0	0	0	0	0	0	0	0	0	0	0	0	0	0	0	0	0	0	0	0	0	0	0	0
uc007btp.1	AK157632	Mus musculus activated spleen cDNA, RIKEN full-length enriched library, clone:F830228J04 product:weakly similar to Hypothetical Sp100 domain containing protein [Mus musculus], full insert sequence.	1721	0	0	2	3	4	3	3	2	0	0	2	1	0	0	1	2	0	0	1	0	0	0	0	0	0	1	0	0	0	0	0	0	0	0	0	0	0	0	0	0	1	0	0	0	0	0
uc007btq.1	Gm7609	predicted gene, EG665378	1611	1	1	1	2	0	1	4	0	0	0	2	0	0	0	1	0	0	0	0	1	0	0	1	0	0	1	2	0	0	2	0	1	0	0	1	0	1	1	1	1	0	0	0	0	0.353864	0.0684031
uc007btr.1	Gm7609	predicted gene, EG665378	1417	1	1	1	2	0	1	4	0	0	0	2	0	0	0	1	0	0	0	0	1	0	0	1	0	0	1	2	0	0	2	0	1	0	0	1	0	1	1	1	1	0	0	0	0	0.402311	0.0777681
uc007bts.1	BC038927	Mus musculus activated spleen cDNA, RIKEN full-length enriched library, clone:F830110B15 product:Putative G-protein coupled receptor homolog [Mus musculus domesticus], full insert sequence.	1597	1	3	4	2	1	1	5	1	4	4	4	2	5	0	4	2	2	2	9	0	0	1	1	0	1	1	1	1	0	1	1	1	0	1	0	2	0	0	0	3	1	0	0	1	0.356966	0.207008
uc007btt.1	C130026I21Rik	SP140 nuclear body protein family member isoform	1971	11	11	24	53	44	57	23	8	27	18	45	48	27	4	12	64	5	2	14	0	5	1	1	0	1	3	1	10	2	1	0	0	2	0	3	1	1	0	0	0	0	0	0	0	3.18155	0.615004
uc007btu.1	C130026I21Rik	SP140 nuclear body protein family member isoform	1887	11	11	24	53	44	57	23	8	27	18	45	48	27	4	12	64	5	2	14	0	5	1	1	0	1	3	1	10	2	1	0	0	2	0	3	1	1	0	0	0	0	0	0	0	3.32317	0.64238
uc007btv.1	BC108341	Mus musculus cDNA clone IMAGE:4190862.	2384	1	1	1	2	1	3	0	0	0	0	0	0	0	2	0	0	0	0	0	0	1	1	0	0	1	0	0	0	0	0	0	0	0	0	0	0	0	0	0	1	1	0	0	0	0.239125	0.0462238
uc007btw.1	Csprs	RecName: Full=Component of Sp100-rs;	788	0	3	0	1	1	0	5	1	0	0	2	0	7	0	1	1	1	0	2	0	0	0	2	0	0	0	0	0	0	0	0	0	0	1	0	0	0	0	1	0	0	0	0	0	0	0.419533
uc007btx.1	Csprs	component of Sp100-rs	2885	0	3	4	5	2	5	14	2	2	2	3	1	9	1	3	3	1	0	5	0	0	0	2	0	0	2	0	1	0	0	0	2	2	1	1	0	0	0	1	0	0	1	2	1	0	0.11459
uc007bty.1	Csprs	component of Sp100-rs	2691	0	0	4	4	1	4	9	1	2	1	1	1	2	1	2	2	0	0	3	0	0	0	0	0	0	2	0	0	0	0	0	0	1	0	1	0	0	0	0	0	0	1	1	1	0	0
uc007btz.1	Sp110	sp110 nuclear body protein	1905	6	11	55	26	23	25	42	10	9	37	22	40	15	20	27	20	5	13	23	9	6	4	2	1	7	12	0	26	3	11	55	87	37	20	58	45	57	29	23	46	16	46	29	25	1.79551	0.636311
uc007bua.1	Sp110	sp110 nuclear body protein	1908	6	11	55	26	23	25	42	10	9	37	22	40	15	20	27	20	5	13	23	9	6	4	2	1	7	12	0	26	3	11	55	87	37	20	58	45	57	29	23	46	16	46	29	25	1.79269	0.63531
uc007bub.1	Sp110	sp110 nuclear body protein	1939	7	12	56	28	30	34	42	10	9	40	24	45	16	20	27	22	5	13	24	9	6	4	2	1	7	12	0	30	3	11	55	87	37	18	58	45	57	29	23	46	16	46	29	25	2.05803	0.681985
uc007buc.1	Sp140	SP140 nuclear body protein family member	2416	14	13	113	105	102	275	15	24	79	74	108	170	67	28	30	58	5	17	38	4	13	5	7	3	9	12	13	30	4	13	69	96	64	23	72	65	70	39	38	66	15	38	38	32	3.30342	0.59295
uc007bud.1	Sp100	nuclear autoantigen Sp-100	1942	20	73	169	107	88	133	147	59	68	166	95	181	95	56	80	56	40	39	117	21	21	24	29	0	26	46	45	75	23	47	208	238	199	70	168	171	207	136	115	241	60	188	146	112	5.87101	4.14233
uc007bue.1	Sp100	nuclear autoantigen Sp-100	1091	11	42	101	47	37	57	83	36	42	105	71	114	61	35	35	34	25	22	75	9	15	13	17	0	14	32	24	46	13	27	161	183	162	51	132	136	156	110	89	192	46	150	120	93	5.74778	4.24225
uc007buf.1	Sp100	nuclear autoantigen Sp-100	1613	15	62	159	77	64	101	119	57	71	144	107	189	84	51	49	45	39	39	118	14	23	20	24	0	19	50	32	60	18	39	222	267	201	67	169	177	211	142	121	245	59	194	153	131	5.30138	4.23574
uc007bug.1	Sp100	nuclear autoantigen Sp-100	1559	15	61	157	77	64	98	118	57	70	142	106	188	83	50	47	45	37	39	117	14	22	19	24	0	19	50	29	59	18	37	208	250	189	63	159	171	194	129	114	229	55	186	144	130	5.48501	4.31177
uc007buh.1	Sp100	nuclear autoantigen Sp-100	2158	16	86	208	93	78	133	150	67	88	186	128	237	98	66	75	66	47	44	135	25	28	21	27	2	24	61	35	69	19	43	250	312	230	70	191	205	239	163	140	282	74	213	171	140	4.22669	4.39156
uc007bui.2	A630001G21Rik	Mus musculus 3 days neonate thymus cDNA, RIKEN full-length enriched library, clone:A630001G21 product:hypothetical Sp100 domain containing protein, full insert sequence.	1823	2	19	62	26	25	54	39	49	42	58	32	77	28	41	17	16	11	22	31	4	10	5	4	2	6	14	28	42	15	18	25	38	28	10	34	34	23	15	11	32	12	18	12	12	0.625425	1.14852
uc007buj.2	A630001G21Rik	hypothetical protein LOC319997	1936	2	19	65	26	25	56	39	51	42	61	33	79	29	43	19	16	11	22	31	4	10	5	6	2	6	14	29	43	15	19	25	38	29	10	37	36	23	15	11	33	13	18	12	14	0.588921	1.08148
uc007bul.2	Cab39	Mus musculus lung RCB-0558 LLC cDNA, RIKEN full-length enriched library, clone:G730021G09 product:calcium binding protein 39, full insert sequence.	492	68	137	224	118	201	223	78	110	107	147	185	128	73	76	79	53	104	89	69	32	26	20	13	7	76	28	47	93	52	19	134	120	76	22	48	37	70	61	67	105	43	52	63	45	78.7909	30.6851
uc007bum.2	Cab39	calcium-binding protein 39	3800	236	1514	1992	908	2183	1586	1039	1159	815	1280	1610	1354	749	879	821	585	945	776	865	221	314	295	295	88	865	424	576	1226	585	286	1330	1395	967	365	606	702	882	730	808	1193	628	806	663	598	35.4047	43.905
uc007bup.2	4933407L21Rik	Mus musculus adult male testis cDNA, RIKEN full-length enriched library, clone:4933407L21 product:4933407L21RIK PROTEIN, full insert sequence.	1148	0	0	0	0	0	0	1	0	3	0	2	0	0	0	3	0	1	0	1	2	0	0	1	0	0	0	0	0	0	0	0	2	0	0	0	3	0	1	0	0	0	1	2	1	0	0
uc007buq.1	Gpr55	G-protein coupled receptor 55	2550	1	10	2	6	3	1	16	5	2	8	6	7	9	13	12	10	9	14	11	3	1	0	0	0	5	4	4	17	1	2	10	11	16	3	8	7	4	7	8	10	5	3	6	3	0.223559	0.432147
uc007bur.2	Spata3	spermatogenesis-associated protein 3 isoform 1	748	0	0	1	0	0	0	0	0	0	0	0	0	0	0	0	0	0	0	0	0	0	0	0	0	0	0	0	0	0	0	0	0	0	0	1	0	0	0	0	0	0	0	0	0	0	0
uc007bus.2	Spata3	spermatogenesis-associated protein 3 isoform 1	751	0	0	1	0	0	0	0	0	0	0	0	0	0	0	0	0	0	0	0	0	0	0	0	0	0	0	0	0	0	0	0	0	0	0	1	0	0	0	0	0	0	0	0	0	0	0
uc007but.2	Spata3	spermatogenesis-associated protein 3 isoform 1	932	0	0	1	0	0	0	0	0	0	1	0	0	0	0	0	0	0	0	0	0	0	0	0	0	0	0	0	0	0	0	0	0	0	0	0	0	0	0	0	0	1	0	0	0	0	0
uc007buu.2	Spata3	spermatogenesis-associated protein 3 isoform 3	1051	0	0	1	0	0	0	0	0	0	0	0	0	0	0	0	0	0	0	0	0	0	0	0	0	0	0	0	0	0	0	0	0	0	0	1	0	0	0	0	0	0	0	0	0	0	0
uc007buv.2	Spata3	spermatogenesis-associated protein 3 isoform 2	1107	0	0	1	0	0	0	0	0	0	1	0	0	0	0	0	0	0	0	0	0	0	0	0	0	0	0	0	0	0	0	0	0	0	0	1	0	0	0	0	0	1	0	0	0	0	0
uc007buw.2	Spata3	spermatogenesis-associated protein 3 isoform 3	1104	0	0	1	0	0	0	0	0	0	1	0	0	0	0	0	0	0	0	0	0	0	0	0	0	0	0	0	0	0	0	0	0	0	0	1	0	0	0	0	0	1	0	0	0	0	0
uc007bux.2	2810459M11Rik	hypothetical protein LOC72792 isoform 1	3331	0	1	0	0	7	2	1	0	1	2	2	0	0	0	2	0	1	0	0	0	0	0	0	1	0	1	0	3	0	1	0	1	1	0	0	1	0	0	0	4	1	0	1	1	0	0.0330824
uc007buy.1	Psmd1	26S proteasome non-ATPase regulatory subunit 1	3256	86	549	689	294	744	446	455	496	348	599	624	537	389	480	309	227	381	347	355	95	130	118	97	35	354	183	260	561	265	131	812	927	610	284	404	586	514	494	606	889	414	563	486	497	15.0573	18.5806
uc007buz.1	Htr2b	5-hydroxytryptamine receptor 2B	2072	3	22	56	44	46	51	44	48	21	53	47	40	30	50	45	19	36	31	34	11	16	9	9	2	33	19	29	44	18	16	39	41	32	13	15	21	30	22	35	49	18	22	13	23	0.825398	1.17005
uc007bva.1	Armc9	lisH domain-containing protein ARMC9 isoform 2	1030	2	9	9	1	29	5	7	6	10	11	13	5	6	2	6	5	11	3	8	6	6	3	6	0	7	5	6	11	11	3	29	31	25	11	5	12	21	12	22	17	14	13	12	13	1.10694	0.96289
uc007bvb.1	Armc9	lisH domain-containing protein ARMC9 isoform 2	1772	2	10	15	2	33	12	13	8	16	16	18	13	7	4	8	7	16	6	13	6	5	6	6	0	13	8	7	16	14	1	35	41	30	17	14	24	25	22	22	26	15	14	18	20	0.643426	0.621882
uc007bvc.1	Armc9	lisH domain-containing protein ARMC9 isoform 2	1964	2	12	15	2	29	11	10	6	15	17	19	12	8	4	8	7	18	7	14	7	8	4	5	1	10	10	8	15	16	3	55	64	35	23	17	30	42	31	32	47	24	20	18	29	0.580524	0.673304
uc007bvd.1	Armc9	lisH domain-containing protein ARMC9 isoform 2	3638	2	13	18	3	33	12	16	12	15	21	23	18	8	5	10	8	18	8	17	9	7	4	6	2	13	12	11	16	18	3	61	67	38	25	21	32	43	30	35	47	28	25	19	30	0.3134	0.393779
uc007bve.1	Armc9	lisH domain-containing protein ARMC9 isoform 2	2197	2	13	15	4	30	11	12	7	14	18	20	13	8	5	8	8	19	8	14	7	7	4	5	1	10	10	10	16	15	4	57	67	38	25	21	30	43	30	33	48	26	22	19	32	0.518958	0.652056
uc007bvf.1	Armc9	lisH domain-containing protein ARMC9 isoform 2	4700	5	15	25	4	44	14	20	12	23	31	28	16	17	10	13	13	26	19	24	12	11	9	10	2	12	14	14	25	20	6	75	80	53	34	28	39	60	39	43	67	32	38	25	39	0.606463	0.351694
uc007bvg.1	Armc9	lisH domain-containing protein ARMC9 isoform 1	5157	2	16	19	7	41	16	16	9	20	20	29	19	8	10	12	10	21	9	20	8	13	7	7	1	15	13	15	21	20	10	65	77	47	29	26	36	51	39	38	56	36	28	24	35	0.221088	0.341896
uc007bvh.1	Armc9	lisH domain-containing protein ARMC9 isoform 1	5154	2	16	19	7	41	16	16	9	20	20	29	19	8	10	12	10	21	9	20	8	13	7	7	1	15	13	15	21	20	10	65	77	47	29	26	36	51	39	38	56	36	28	24	34	0.221217	0.342095
uc007bvi.1	Armc9	lisH domain-containing protein ARMC9 isoform 1	5160	2	16	19	7	41	16	16	9	20	20	29	19	8	10	12	10	21	9	20	8	13	7	7	1	15	13	15	21	20	10	65	77	47	29	26	36	51	39	38	56	36	28	24	35	0.220959	0.341698
uc007bvj.1	Armc9	lisH domain-containing protein ARMC9 isoform 2	2141	2	12	14	4	29	10	12	6	14	17	19	12	8	5	7	8	18	8	14	7	7	4	5	1	10	9	10	16	15	4	54	61	36	25	21	30	42	28	29	43	22	22	19	32	0.532532	0.617641
uc007bvk.2	B3gnt7	UDP-GlcNAc:betaGal	2595	1	7	9	1	1	2	6	4	13	7	19	5	3	10	2	3	1	1	8	3	4	1	3	1	2	3	3	9	7	1	5	7	6	2	3	2	4	10	8	7	3	2	1	7	0.219682	0.297257
uc007bvl.1	Ncl	nucleolin	8257	201	1921	1674	623	3273	1498	1308	1314	1080	1954	2164	2006	1200	1560	1178	719	1360	1183	1045	568	408	425	264	82	672	592	541	1515	472	316	1251	1357	930	384	573	677	780	602	636	1093	644	761	646	645	13.8773	25.6376
uc007bvm.1	Snord82	Mus musculus small nucleolar RNA, C/D box 82 (Snord82), small nuclear RNA.	68	49	478	676	344	894	441	329	377	213	484	485	381	354	338	278	334	377	311	321	19	86	35	44	37	469	135	328	493	184	87	794	663	490	233	354	346	531	718	497	542	167	204	162	176	410.789	774.623
uc007bvn.1	Nmur1	neuromedin-U receptor 1	1218	0	0	0	0	0	0	0	0	0	0	0	0	0	0	0	0	0	0	0	0	0	0	0	0	0	0	0	1	0	0	0	0	1	0	0	0	1	0	1	2	1	0	0	1	0	0
uc007bvo.2	1700019O17Rik	hypothetical protein LOC71863	1721	0	1	0	0	1	0	0	0	1	0	0	0	0	0	0	0	0	0	1	0	1	0	0	0	0	0	0	1	0	0	0	0	0	0	0	0	1	0	0	1	0	0	0	0	0	0.0640311
uc007bvp.1	Ptma	prothymosin alpha	1192	34	151	211	61	463	95	104	118	102	168	224	156	154	157	113	65	122	96	133	131	68	79	54	11	100	88	85	186	66	54	170	202	139	64	91	134	118	88	152	190	69	117	77	86	16.2605	13.9596
uc007bvq.1	Pde6d	retinal rod rhodopsin-sensitive cGMP	1092	4	25	32	4	47	25	42	31	24	45	36	33	30	26	22	25	40	31	45	20	14	14	12	2	21	41	25	40	16	14	83	117	80	44	47	47	81	46	64	109	35	52	37	45	2.08819	2.52284
uc007bvr.1	Cops7b	COP9 signalosome complex subunit 7b	2231	2	70	75	24	97	54	57	59	40	75	65	62	41	63	39	30	53	40	42	27	24	26	13	6	39	37	58	68	25	22	105	116	64	40	57	55	79	49	59	101	36	41	47	36	0.511049	3.45756
uc007bvs.1	Cops7b	SubName: Full=Putative uncharacterized protein;	2142	2	70	74	24	94	54	55	58	40	72	64	62	41	63	39	30	53	40	42	27	24	26	13	6	38	37	58	67	25	22	103	112	61	40	55	54	77	47	56	100	34	39	45	35	0.532283	3.60122
uc007bvt.1	Nppc	C-type natriuretic peptide precursor	1043	2	3	7	2	30	4	6	5	13	3	66	2	0	4	0	0	2	2	2	1	4	2	1	1	10	10	6	3	28	0	15	10	7	2	0	3	2	18	3	1	11	12	4	9	1.09314	0.316963
uc007bvu.2	Dis3l2	DIS3-like exonuclease 2 isoform 2	2993	9	57	83	26	103	37	62	79	45	71	95	59	37	74	54	29	57	51	52	32	39	20	23	14	49	34	57	61	44	30	169	170	129	62	82	84	123	122	87	162	100	77	69	78	1.71423	2.09865
uc007bvv.2	Dis3l2	DIS3-like exonuclease 2 isoform 2	3129	8	68	105	33	120	46	68	95	52	81	111	64	41	84	61	32	66	63	60	39	42	21	27	14	53	42	65	69	47	33	178	177	136	64	86	87	136	131	96	170	102	81	73	84	1.45753	2.39483
uc007bvw.2	Dis3l2	DIS3-like exonuclease 2 isoform 1	3171	8	68	105	33	120	46	68	95	52	81	111	64	41	84	61	32	66	63	60	39	42	21	27	14	53	42	65	69	47	33	180	178	137	64	86	88	137	131	96	170	103	82	73	84	1.43822	2.36311
uc007bvx.1	AK077157	Mus musculus adult male testis cDNA, RIKEN full-length enriched library, clone:4933415F08 product:lysyl-tRNA synthetase, pseudogene 1, full insert sequence.	885	0	0	0	0	0	0	0	0	1	1	0	0	0	0	0	0	0	0	0	0	0	0	0	0	0	0	0	0	0	0	0	0	0	0	0	0	0	1	0	0	0	0	0	0	0	0
uc007bvy.1	Alppl2	embryonic-type alkaline phosphatase precursor	2112	0	0	0	0	0	0	0	0	0	1	0	0	0	0	0	1	0	0	0	0	0	0	0	0	0	0	0	0	0	0	0	0	0	0	0	1	0	1	0	0	0	0	0	0	0	0
uc007bvz.1	Alppl2	embryonic-type alkaline phosphatase precursor	2020	0	0	0	0	0	0	0	0	0	0	0	0	0	0	0	1	0	0	0	0	0	0	0	0	0	0	0	0	0	0	1	0	0	1	0	1	0	1	0	0	0	0	0	0	0	0
uc007bwa.1	Alpi	Alpi	2335	1	0	0	0	0	0	0	0	0	0	0	0	0	0	1	0	0	0	0	0	0	0	0	0	0	0	0	0	0	0	0	0	0	0	0	0	0	0	0	0	0	0	0	0	0.244143	0
uc007bwb.1	Akp3	intestinal-type alkaline phosphatase precursor	1680	0	0	0	0	0	0	0	0	0	0	0	0	0	0	0	0	0	0	1	0	0	0	0	0	0	0	0	0	0	1	0	0	1	0	0	0	0	0	1	0	0	0	0	0	0	0
uc007bwc.1	Ecel1	endothelin-converting enzyme-like 1	2759	0	1	0	2	3	1	0	0	1	0	0	0	0	0	0	0	0	1	3	0	0	0	0	0	2	1	1	0	0	0	1	2	3	0	0	0	1	1	0	2	0	0	0	0	0	0.0399411
uc007bwd.1	Ecel1	endothelin-converting enzyme-like 1	2876	0	2	0	3	3	1	0	0	1	0	0	0	0	0	0	0	0	1	3	0	0	1	1	0	2	1	1	0	0	0	1	2	3	0	1	0	1	1	0	3	0	0	0	1	0	0.0766324
uc007bwe.1	AK006434	Mus musculus adult male testis cDNA, RIKEN full-length enriched library, clone:1700027L20 product:inferred: RIKEN cDNA 1700027L20 gene / putative [Mus musculus], full insert sequence.	884	0	1	2	1	2	3	1	1	1	0	1	0	0	0	0	0	0	0	0	0	0	0	0	0	0	0	0	1	0	0	0	0	0	0	0	0	0	0	0	0	0	1	0	0	0	0.124658
uc007bwf.1	Chrnd	acetylcholine receptor subunit delta precursor	2910	3	2	7	11	6	18	2	6	7	36	2	6	7	14	8	6	2	21	1	0	1	1	3	2	3	5	4	21	1	3	8	16	9	12	5	26	8	7	12	27	1	17	13	11	0.587706	0.0757371
uc007bwg.1	Chrnd	acetylcholine receptor subunit delta precursor	2950	3	2	6	11	5	19	2	6	7	35	1	6	8	14	8	6	2	20	1	0	1	1	3	2	3	4	4	20	1	3	6	17	9	12	5	25	8	8	12	25	1	14	13	11	0.579737	0.0747101
uc007bwh.1	Chrng	acetylcholine receptor subunit gamma precursor	1921	0	0	0	0	3	1	0	2	2	2	0	3	1	1	0	0	0	1	4	0	2	1	1	3	0	1	1	21	1	4	9	14	23	23	1	41	14	5	18	28	2	13	19	16	0	0
uc007bwi.1	Chrng	Mus musculus 16 days embryo head cDNA, RIKEN full-length enriched library, clone:C130025P03 product:cholinergic receptor, nicotinic, gamma polypeptide, full insert sequence.	1504	0	0	0	0	0	0	0	1	0	0	0	0	0	1	0	0	0	1	2	0	0	0	0	0	0	1	0	7	0	1	1	6	2	6	1	16	4	1	4	12	1	2	2	1	0	0
uc007bwj.1	Eif4e2	eukaryotic translation initiation factor 4E type	1125	9	117	152	55	153	97	67	77	71	99	106	90	66	68	53	59	72	73	80	19	21	20	18	4	68	35	56	108	42	35	257	252	187	70	126	149	168	119	134	209	101	126	90	106	4.5606	11.4605
uc007bwk.1	Eif4e2	eukaryotic translation initiation factor 4E type	1809	18	150	211	85	219	121	102	116	107	142	142	112	90	94	73	74	106	98	112	30	37	33	27	6	107	53	77	140	66	46	307	326	235	87	149	190	209	142	162	267	115	158	115	123	5.67239	9.13743
uc007bwl.1	Eif4e2	eukaryotic translation initiation factor 4E type	3394	33	209	264	104	242	177	135	166	116	228	187	168	115	142	105	96	143	135	187	49	61	40	47	13	137	88	133	201	85	73	354	393	253	101	160	204	246	178	200	308	140	183	141	145	5.54286	6.78588
uc007bwm.1	Eif4e2	eukaryotic translation initiation factor 4E type	1576	17	154	189	70	199	132	92	113	99	131	149	126	96	92	80	77	100	108	114	31	42	30	32	9	89	47	74	148	54	42	291	289	209	80	145	178	199	139	151	240	116	151	109	121	6.14929	10.768
uc007bwn.1	Eif4e2	eukaryotic translation initiation factor 4E type	2260	26	187	248	100	265	156	127	152	135	174	185	148	120	118	100	92	134	133	146	42	58	43	41	11	128	65	95	180	78	53	341	363	257	97	168	219	240	162	179	298	130	183	134	138	6.55839	9.11811
uc007bwo.1	Efhd1	EF-hand domain-containing protein D1	1805	6	16	10	8	14	18	8	13	33	8	23	8	4	13	3	5	6	6	25	14	11	11	12	2	13	23	20	23	16	10	95	115	48	21	22	33	110	28	33	49	6	30	15	29	1.89499	0.97682
uc007bwp.2	Gigyf2	Mus musculus 10 days embryo whole body cDNA, RIKEN full-length enriched library, clone:2610016F01 product:RIKEN cDNA 2610016F01 gene, full insert sequence.	995	1	14	24	13	34	16	15	9	9	10	9	22	13	16	11	5	13	10	19	2	14	4	10	3	14	10	19	17	18	11	98	90	56	23	38	43	55	38	53	81	41	59	50	44	0.57294	1.55052
uc007bwq.2	Gigyf2	Mus musculus 10 days embryo whole body cDNA, RIKEN full-length enriched library, clone:2610016F01 product:RIKEN cDNA 2610016F01 gene, full insert sequence.	3047	5	49	63	31	81	56	45	33	29	33	28	51	30	43	31	17	32	23	48	6	27	22	28	8	42	25	46	57	51	25	141	128	91	35	59	71	75	67	84	126	68	88	76	62	0.935469	1.77213
uc007bwr.2	Gigyf2	PERQ amino acid-rich with GYF domain-containing	5725	58	399	408	125	639	260	347	355	280	393	442	392	286	364	253	209	353	303	413	156	102	138	88	31	292	201	290	429	275	157	800	911	606	250	372	451	532	381	546	781	405	500	380	367	5.77543	7.68014
uc007bws.2	Gigyf2	PERQ amino acid-rich with GYF domain-containing	2950	32	223	238	70	360	143	208	200	171	209	244	218	191	221	133	118	200	176	239	65	42	57	34	10	154	111	156	256	149	79	564	609	425	167	265	296	360	248	373	538	285	338	270	249	6.18386	8.33018
uc007bwt.2	Gigyf2	PERQ amino acid-rich with GYF domain-containing	5743	58	399	408	125	639	260	347	355	280	393	442	393	286	364	253	209	353	303	413	156	102	138	88	31	292	201	290	429	275	157	800	911	606	250	372	452	532	381	546	781	406	500	380	367	5.75733	7.65607
uc007bwu.2	Kcnj13	inward rectifier potassium channel 13	1349	4	21	21	14	46	19	20	16	20	28	24	27	16	22	15	13	16	16	15	8	11	14	11	3	16	12	28	26	20	8	28	36	30	8	19	16	17	15	23	36	17	15	23	20	1.69036	1.71545
uc007bwv.1	Gigyf2	PERQ amino acid-rich with GYF domain-containing	3176	18	126	126	39	225	93	124	116	83	108	139	110	103	108	70	52	102	78	144	50	23	38	19	5	72	62	82	149	87	46	253	271	174	83	121	143	142	119	160	228	130	155	116	112	3.2309	4.37181
uc007bww.2	3110079O15Rik	hypothetical protein LOC73234 precursor	462	1	0	1	0	0	0	0	0	0	0	0	1	0	0	0	0	0	0	0	0	0	0	0	0	0	0	0	0	0	0	1	0	0	0	0	0	0	0	0	0	0	0	0	0	1.23393	0
uc007bwx.2	Ngef	ephexin-1 isoform 2	2751	12	13	16	10	18	7	12	11	3	19	23	14	14	13	8	5	12	13	5	2	2	1	0	0	11	4	2	20	3	2	1	7	7	1	5	0	8	2	11	5	9	6	2	4	2.4867	0.520744
uc007bwy.2	Ngef	ephexin-1 isoform 1	3114	11	12	16	10	18	7	12	11	5	18	25	13	16	13	10	6	14	13	5	2	2	1	0	0	13	3	2	19	3	2	1	7	6	1	4	0	8	2	10	4	9	7	2	4	2.01375	0.424653
uc007bwz.2	Neu2	sialidase-2 isoform 3	1743	54	589	764	235	286	816	419	444	74	520	359	431	161	236	125	193	189	202	325	68	200	177	207	22	208	175	142	295	173	105	142	370	133	71	66	44	92	81	233	341	53	130	109	108	17.6615	37.2383
uc007bxa.2	Neu2	sialidase-2 isoform 4	1583	55	592	769	235	289	827	425	459	74	534	369	445	164	238	125	196	192	206	326	68	196	175	202	21	203	177	136	293	174	106	140	391	135	79	71	46	102	76	242	354	57	141	116	115	19.8068	41.2109
uc007bxb.2	Neu2	sialidase-2 isoform 4	1843	55	608	793	241	299	838	432	468	78	559	373	462	165	246	129	202	199	209	332	68	201	177	205	21	205	179	139	298	177	106	141	397	138	80	72	46	103	77	244	356	58	142	118	115	17.0125	36.3538
uc007bxc.2	Inpp5d	phosphatidylinositol-3,4,5-trisphosphate	4938	135	510	766	313	317	656	473	567	410	650	561	804	452	418	403	416	349	314	429	80	108	76	83	26	122	102	185	418	101	99	645	739	512	178	362	429	465	229	300	415	216	261	301	271	15.5853	11.3813
uc007bxd.2	Inpp5d	phosphatidylinositol-3,4,5-trisphosphate	4755	130	496	741	308	311	633	457	540	396	636	546	781	445	399	390	402	336	300	415	72	102	72	81	25	118	96	175	408	99	92	625	726	503	174	358	418	461	224	296	409	212	258	294	268	15.5856	11.4948
uc007bxe.2	Ship	Mus musculus SH2-containing inositol phosphatase (Ship) mRNA, complete cds.	4768	130	497	744	308	311	635	457	544	397	639	548	784	445	401	390	402	337	300	417	72	102	72	81	25	118	97	177	409	99	93	625	728	504	174	359	419	463	224	297	409	212	258	294	268	15.5432	11.4866
uc007bxf.2	Inpp5d	phosphatidylinositol-3,4,5-trisphosphate	4935	135	510	766	313	317	656	473	567	410	650	561	804	452	418	403	416	349	314	429	80	108	76	83	26	122	102	185	418	101	98	645	739	512	178	362	429	465	229	300	415	216	261	301	271	15.5948	11.3882
uc007bxg.2	Inpp5d	phosphatidylinositol-3,4,5-trisphosphate	3948	93	341	526	203	221	429	325	368	259	426	370	556	312	299	297	270	243	225	288	54	70	51	53	18	81	64	126	262	72	62	469	548	396	134	289	331	340	167	248	313	164	200	226	194	13.4288	9.51807
uc007bxh.2	Inpp5d	phosphatidylinositol-3,4,5-trisphosphate	4131	98	355	551	208	227	452	341	395	273	440	385	579	319	318	310	284	256	239	302	62	76	55	55	19	85	70	136	272	74	69	489	561	405	138	293	342	344	172	252	319	168	203	233	197	13.5239	9.46989
uc007bxi.1	Atg16l1	autophagy-related protein 16-1 beta isoform	1696	19	55	110	39	94	80	65	76	67	81	83	70	51	54	46	41	50	62	56	20	16	18	19	7	44	32	36	72	49	19	136	121	84	27	54	61	86	70	77	111	48	77	68	46	6.38645	3.57362
uc007bxj.1	APG16L	Mus musculus mRNA for Apg16L alpha, complete cds.	3736	24	79	143	52	153	116	85	103	91	107	113	94	69	72	68	59	60	85	83	32	25	30	23	9	57	50	51	107	62	28	168	144	103	33	66	71	97	89	96	127	64	102	78	58	3.66215	2.33019
uc007bxk.1	Atg16l1	SubName: Full=Autophagy-related 16-like 1 (Yeast), isoform CRA_e; SubName: Full=Putative uncharacterized protein;	1746	23	69	134	43	100	94	82	80	96	91	106	92	63	68	62	43	57	62	66	34	24	31	24	9	59	36	44	79	48	26	191	184	113	47	92	100	133	103	112	176	72	117	93	79	7.50958	4.35488
uc007bxl.1	Atg16l1	autophagy-related protein 16-1 beta isoform	3066	55	169	246	99	223	191	136	158	173	169	200	164	114	129	113	68	105	123	130	57	49	40	36	16	108	71	79	156	74	54	311	309	204	89	149	178	210	164	170	286	108	167	132	132	10.2264	6.07416
uc007bxm.1	Atg16l1	autophagy-related protein 16-1 beta isoform	3114	55	169	249	100	225	191	136	158	174	173	200	164	115	129	115	71	105	126	131	57	49	40	37	16	109	71	81	156	74	54	312	310	204	90	151	182	212	164	170	287	109	168	132	132	10.0688	5.98053
uc007bxn.1	Atg16l1	autophagy-related protein 16-1 beta isoform	3009	54	167	246	98	222	189	133	157	170	168	200	164	113	127	111	68	105	123	126	57	49	40	36	16	107	71	79	155	73	54	304	305	202	88	149	177	206	162	168	277	107	162	131	131	10.2307	6.11598
uc007bxo.1	APG16L	Mus musculus mRNA for Apg16L alpha, complete cds.	3382	18	90	112	40	114	85	73	95	79	92	110	107	75	90	76	37	51	46	79	25	20	34	29	5	53	39	59	78	43	35	97	134	59	40	65	69	80	54	66	122	45	91	52	59	3.03411	2.93252
uc007bxp.1	Sag	S-arrestin	1886	0	4	0	2	2	2	2	2	3	1	2	2	4	1	3	3	0	2	1	1	0	1	1	0	1	0	0	1	0	1	2	2	0	1	2	2	1	2	2	2	0	0	0	1	0	0.233717
uc007bxq.1	Sag	SubName: Full=Putative uncharacterized protein;	4727	1	6	2	4	5	13	5	0	6	4	10	6	7	0	3	4	0	3	4	1	1	1	2	1	2	0	2	1	2	2	4	2	3	1	3	4	4	4	3	5	1	0	0	1	0.1206	0.139874
uc007bxr.1	Sag	S-arrestin	2158	1	5	2	3	4	9	4	0	3	3	3	3	6	0	2	3	0	3	1	1	1	1	1	0	1	0	0	1	2	2	4	1	2	1	2	1	4	4	3	3	0	0	0	1	0.264168	0.255323
uc007bxs.1	Sag	S-arrestin	1718	0	5	2	7	5	10	3	0	3	2	3	3	7	0	2	4	0	2	1	0	2	1	1	0	2	0	0	2	1	2	4	2	2	0	3	2	4	2	3	4	0	0	1	2	0	0.320714
uc007bxu.2	Dgkd	SubName: Full=Dgkd protein;	3150	65	246	262	207	287	313	182	214	195	313	237	312	132	168	172	168	180	145	368	89	79	97	69	25	153	138	223	240	95	81	423	458	302	128	160	219	268	195	284	378	152	181	167	173	11.7635	8.6059
uc007bxv.2	mKIAA0145	Mus musculus 13 days embryo heart cDNA, RIKEN full-length enriched library, clone:D330025K09 product:hypothetical protein, full insert sequence.	2562	58	229	237	190	258	279	164	190	185	289	218	288	121	158	156	153	160	128	323	80	75	87	66	23	135	124	202	219	86	76	351	388	254	110	144	180	222	156	241	325	128	149	128	146	12.9057	9.84981
uc007bxw.1	Usp40	ubiquitin carboxyl-terminal hydrolase 40 isoform	5049	22	165	205	82	250	143	153	165	108	194	167	157	88	126	109	96	121	89	191	73	88	108	67	30	160	103	145	184	124	101	298	270	175	78	130	146	181	152	182	307	127	157	146	164	2.48399	3.60122
uc007bxx.1	Usp40	ubiquitin carboxyl-terminal hydrolase 40 isoform	5448	23	170	215	83	266	148	161	180	114	203	178	168	93	131	113	101	124	97	196	73	92	116	69	31	168	106	152	196	128	101	312	285	186	81	137	157	190	160	194	326	134	164	153	175	2.4067	3.43861
uc007bxy.1	Usp40	ubiquitin carboxyl-terminal hydrolase 40 isoform	5316	23	170	215	83	266	148	161	180	114	203	178	168	92	131	112	101	124	97	196	73	92	116	69	31	168	106	152	196	128	101	310	282	185	80	137	156	190	160	194	326	134	163	153	173	2.46646	3.524
uc007bxz.1	Usp40	ubiquitin carboxyl-terminal hydrolase 40 isoform	1748	6	49	75	22	92	46	66	48	37	54	47	60	24	43	39	22	44	41	60	19	30	36	17	13	65	39	49	66	36	33	94	95	65	23	41	52	70	56	67	109	47	49	51	59	1.95678	3.08906
uc007bya.1	Ugt1a10	UDP glycosyltransferase 1 family, polypeptide	3242	45	442	657	126	292	258	316	353	150	313	237	341	197	331	211	186	340	389	524	134	154	136	146	51	284	131	181	376	165	145	504	422	330	119	203	257	336	249	278	318	198	217	166	153	7.91282	15.0238
uc007byb.1	Ugt1a9	UDP-glucuronosyltransferase 1-9 precursor	3216	43	439	659	125	289	256	318	352	151	311	238	344	198	331	214	186	337	392	525	135	156	139	146	52	286	131	181	379	164	148	504	426	331	118	203	258	336	250	279	320	199	217	168	154	7.62227	15.0425
uc007byc.1	Ugt1a7c	UDP-glucuronosyltransferase 1-7C precursor	3294	59	604	944	191	393	400	507	585	238	507	364	517	314	523	332	308	543	589	798	162	252	180	206	71	410	176	245	577	223	194	680	589	442	160	275	366	467	308	370	437	257	283	231	213	10.2108	20.2062
uc007byd.2	Ugt1a6b	UDP glucuronosyltransferase 1 family,	3297	45	460	704	135	307	271	346	376	162	335	254	358	204	347	222	202	354	407	550	147	167	146	154	54	299	141	202	401	179	156	536	442	348	123	215	266	345	264	286	333	212	237	171	163	7.78082	15.3748
uc007bye.1	Ugt1a6	RecName: Full=UDP-glucuronosyltransferase 1-6; Short=UDPGT 1-6; Short=UGT1*6; Short=UGT1-06; Short=UGT1.6; EC=2.4.1.17; AltName: Full=Phenol UDP-glucuronosyltransferase; AltName: Full=UGP1A1; AltName: Full=UGT1A6; Flags: Precursor;	3346	11	136	176	44	92	82	90	96	54	111	81	116	56	80	61	54	108	92	144	42	48	47	50	24	108	44	57	111	49	33	188	176	141	44	73	91	133	107	95	134	71	67	93	64	1.87413	4.47904
uc007byf.1	Ugt1a6a	UDP-glucuronosyltransferase 1-6 precursor	3302	45	479	724	138	324	288	339	382	172	342	259	372	214	346	226	200	370	417	564	148	165	149	169	57	318	149	201	404	178	158	540	451	349	123	210	269	362	269	296	341	215	227	189	166	7.76904	15.9856
uc007byg.1	Ugt1a6a	UDP-glucuronosyltransferase 1-6 precursor	3270	44	476	720	137	317	289	339	381	169	336	258	367	211	343	223	199	366	407	560	145	162	146	165	56	312	145	199	395	173	157	535	444	347	122	210	270	361	265	296	337	213	223	185	164	7.67073	16.041
uc007byh.1	Ugt1a5	UDP glucuronosyltransferase 1 family,	3208	47	455	677	129	298	270	336	367	158	334	246	357	205	338	221	191	354	391	539	142	165	140	152	55	297	136	188	386	164	151	511	432	335	121	214	269	340	259	281	322	201	224	171	160	8.3521	15.6296
uc007byi.1	Ugt1a2	UDP-glucuronosyltransferase 1-2 precursor	3206	48	454	676	125	302	275	323	360	158	318	241	355	203	343	218	190	350	393	533	139	161	143	153	54	293	132	186	388	171	150	512	439	334	122	214	264	342	254	284	326	203	225	173	163	8.53512	15.605
uc007byj.2	Dnajb3	dnaJ homolog subfamily B member 3	1017	4	17	24	7	16	17	10	17	12	8	15	17	9	7	6	10	16	8	11	9	3	2	2	1	11	10	8	9	8	4	14	13	8	9	5	4	9	9	4	16	10	8	4	7	2.24218	1.84204
uc007byk.1	Ugt1a1	UDP-glucuronosyltransferase 1-1	3229	48	498	728	127	348	280	322	356	164	317	253	368	206	338	220	189	355	396	531	146	159	142	151	53	312	136	187	415	172	145	512	425	334	120	206	259	342	258	282	321	201	224	173	159	8.47433	16.9955
uc007bym.2	Hjurp	Holliday junction recognition protein	8439	22	184	204	64	361	114	159	163	147	151	244	212	214	228	177	127	241	122	231	136	105	88	62	19	200	122	208	260	136	92	247	213	172	63	117	172	154	150	146	206	126	137	133	124	1.48615	2.40269
uc007byn.2	A730008H23Rik	Holliday junction recognition protein	8211	21	177	202	64	353	113	153	157	142	147	239	205	210	226	173	125	238	119	226	135	102	88	62	19	198	122	206	254	134	90	236	208	161	60	109	163	143	143	134	198	122	126	127	117	1.45799	2.37547
uc007byo.1	A730008H23Rik	Mus musculus 12 days embryo spinal ganglion cDNA, RIKEN full-length enriched library, clone:D130054G24 product:unclassifiable, full insert sequence.	1065	2	13	13	4	42	12	14	14	7	16	15	13	11	16	12	4	15	8	26	6	4	6	3	0	14	9	17	14	10	7	16	24	16	2	12	12	24	10	6	21	6	13	7	7	1.07056	1.34513
uc007byq.1	Spp2	secreted phosphoprotein 24 precursor	870	0	0	0	0	0	0	0	0	0	0	0	0	0	0	0	0	0	0	0	0	0	1	0	0	0	0	0	0	0	0	0	0	0	0	0	0	0	0	0	0	0	0	0	0	0	0
uc007byr.1	Glrp1	glutamine repeat protein 1	1957	0	0	0	0	0	0	0	0	1	2	1	2	0	0	0	0	1	0	0	0	1	0	0	0	0	1	0	1	1	0	0	3	0	0	1	0	2	1	1	2	1	2	1	3	0	0
uc007bys.1	AK030268	Mus musculus adult male testis cDNA, RIKEN full-length enriched library, clone:4933439K20 product:unclassifiable, full insert sequence.	2623	0	1	1	0	1	1	0	0	0	1	2	1	0	0	2	2	2	0	1	1	0	0	1	0	0	0	2	1	0	0	1	0	0	0	0	0	0	0	1	0	1	0	0	0	0	0.042012
uc007byt.1	Arl4c	ADP-ribosylation factor-like protein 4C	3966	138	662	1133	361	866	616	781	1053	704	1113	1045	1271	550	538	595	431	668	511	850	171	197	156	113	45	260	261	329	864	188	219	598	601	497	148	246	331	397	189	263	388	213	225	232	224	19.8362	18.394
uc007byu.1	AK019125	Mus musculus ES cells cDNA, RIKEN full-length enriched library, clone:2410088K16 product:unclassifiable, full insert sequence.	476	0	0	0	0	0	1	0	1	0	0	0	0	0	0	1	0	0	0	0	0	0	0	0	0	0	0	0	0	0	0	0	0	0	0	0	0	0	0	0	0	0	0	0	1	0	0
uc007byv.1	Sh3bp4	SH3 domain-binding protein 4	3673	4	29	49	15	99	18	42	46	39	48	67	60	42	43	53	17	55	35	56	51	33	25	15	5	38	27	59	57	38	17	124	117	61	25	39	39	36	59	57	86	42	48	50	47	0.620828	0.870059
uc007byw.1	Agap1	arf-GAP with GTPase, ANK repeat and PH	9581	46	156	181	81	252	168	157	168	173	184	244	220	126	164	172	117	148	117	184	101	76	49	51	17	149	79	149	168	123	70	334	352	227	94	120	129	203	182	216	327	157	178	165	140	2.73703	1.79426
uc007byx.1	Agap1	arf-GAP with GTPase, ANK repeat and PH	9422	46	153	174	78	249	164	154	164	170	181	238	218	121	163	171	116	148	114	180	100	75	49	51	17	146	79	149	166	123	70	329	346	222	94	118	126	199	176	214	315	155	175	164	139	2.78322	1.78945
uc007byy.1	Agap1	arf-GAP with GTPase, ANK repeat and PH	8501	38	137	151	72	212	149	140	147	152	160	202	198	116	151	154	106	125	109	167	82	59	38	48	15	126	70	133	146	107	63	286	317	200	84	110	108	177	153	194	273	136	154	145	123	2.54827	1.77591
uc007byz.2	4933400F21Rik	Mus musculus adult male testis cDNA, RIKEN full-length enriched library, clone:1700091C04 product:unclassifiable, full insert sequence.	3611	2	25	26	12	45	35	29	39	33	32	42	28	25	37	21	18	27	11	51	11	11	18	14	2	24	17	20	53	19	14	35	41	28	9	17	26	30	19	38	37	21	27	17	22	0.315744	0.762929
uc007bza.2	4933400F21Rik	Mus musculus adult male testis cDNA, RIKEN full-length enriched library, clone:1700091C04 product:unclassifiable, full insert sequence.	387	0	3	2	1	4	3	2	5	4	3	5	2	2	4	3	2	5	2	6	1	2	3	1	0	1	2	2	10	1	0	3	5	5	2	1	2	1	3	7	5	5	5	3	1	0	0.854244
uc007bzb.1	Gbx2	homeobox protein GBX-2	2126	0	1	1	0	1	0	1	4	0	4	2	1	0	0	2	0	0	0	6	1	0	1	0	0	1	0	0	1	0	0	2	0	1	0	0	1	1	0	2	1	0	1	1	1	0	0.0518332
uc007bzc.1	AK036422	Mus musculus adult male bone cDNA, RIKEN full-length enriched library, clone:9830105K08 product:gastrulation brain homeobox 2, full insert sequence.	1372	1	0	0	0	2	0	0	2	1	2	0	1	0	0	0	1	2	0	2	1	0	0	1	0	0	0	0	1	0	0	2	0	2	0	0	1	1	1	1	0	0	1	0	0	0.415507	0
uc007bzd.1	Asb18	ankyrin repeat and SOCS box protein 18	1404	0	6	2	2	1	2	3	4	1	2	3	3	1	6	3	3	2	0	4	0	0	1	3	1	2	1	3	3	3	0	5	12	7	4	5	4	6	4	7	10	3	4	2	4	0	0.470929
uc007bze.1	Asb18	Mus musculus SOCS box protein ASB-18 mRNA, complete cds.	773	0	4	1	1	1	1	3	2	0	1	2	0	0	5	1	2	1	0	4	0	0	1	0	0	2	1	1	2	2	0	4	6	5	2	3	3	5	3	5	8	3	3	1	3	0	0.570233
uc007bzf.2	Iqca	IQ and AAA domain-containing protein 1	2063	0	1	1	1	0	0	0	0	0	1	0	0	0	0	0	0	0	0	0	0	1	0	0	0	0	0	0	0	0	0	1	1	0	0	0	0	1	0	0	0	0	0	0	0	0	0.0534161
uc007bzg.2	Iqca	IQ and AAA domain-containing protein 1	3210	1	0	0	0	1	0	0	0	0	1	0	0	0	0	0	0	0	0	0	0	2	0	0	0	0	0	0	1	0	0	1	2	0	0	0	0	1	0	0	0	0	0	0	0	0.177593	0
uc007bzh.1	Cxcr7	C-X-C chemokine receptor type 7	2579	66	436	606	172	335	373	204	374	196	372	215	345	204	467	274	150	283	335	255	52	72	57	39	15	106	111	105	505	93	57	385	584	337	131	316	620	792	179	251	286	110	325	230	282	14.589	18.6297
uc007bzi.1	Cops8	COP9 signalosome complex subunit 8	1843	35	192	274	108	261	197	145	179	94	235	180	182	129	177	100	83	125	147	148	42	43	35	51	17	133	87	114	215	89	68	272	289	173	91	99	132	133	118	147	225	84	131	106	109	10.8262	11.4801
uc007bzk.1	Col6a3	SubName: Full=Collagen alpha 3 chain type VI; Flags: Fragment;	3369	242	2752	2017	233	2080	494	1848	2200	397	1511	979	1202	884	1350	894	871	1851	1175	4642	1442	1642	1592	1375	353	3587	3470	3489	4895	2610	2272	8478	9873	5928	2468	4004	4009	5414	3459	5325	7430	3427	3324	4650	3826	40.9493	90.0158
uc007bzl.2	Col6a3	SubName: Full=Collagen alpha3(VI); Flags: Precursor; Fragment;	5702	346	4355	3204	385	3377	826	2778	3350	642	2332	1534	1799	1441	2150	1408	1351	2989	1801	6923	2296	2984	2670	2369	608	5835	5478	5783	7810	4267	3861	12785	14917	9215	3791	6132	6195	8367	5530	8308	11561	5314	5299	7343	6107	34.5924	84.1652
uc007bzm.2	Mlph	melanophilin	4484	3	3	5	4	22	4	2	2	1	3	5	5	3	5	4	4	2	1	4	17	7	5	8	1	10	8	12	6	4	1	15	13	7	5	10	8	10	10	10	10	7	7	7	4	0.381406	0.0737271
uc007bzn.2	Rab17	ras-related protein Rab-17	1559	0	0	3	3	7	0	0	1	1	0	0	1	0	0	0	0	0	0	1	0	0	0	0	1	0	1	1	0	0	0	0	1	2	1	1	2	0	0	0	0	0	0	0	0	0	0
uc007bzo.2	Rab17	ras-related protein Rab-17	1790	0	0	3	3	9	0	0	1	1	0	0	1	0	0	0	0	0	0	1	0	0	0	0	1	0	1	2	0	0	1	0	1	2	1	1	2	1	0	0	0	0	0	0	0	0	0
uc007bzp.2	Lrrfip1	leucine-rich repeat flightless-interacting	1073	28	98	146	66	97	145	67	86	50	116	123	140	85	77	81	80	64	63	61	18	25	15	13	7	54	32	33	99	37	20	213	253	155	72	94	121	119	120	140	234	107	125	93	97	14.8761	10.0646
uc007bzq.2	Lrrfip1	leucine-rich repeat flightless-interacting	2106	51	220	308	158	234	316	144	211	117	289	224	287	163	176	141	145	142	136	150	34	67	43	36	13	100	72	76	219	73	47	394	457	299	141	167	209	217	208	279	446	182	234	160	176	13.8052	11.5116
uc007bzr.2	Lrrfip1	leucine-rich repeat flightless-interacting	3662	298	1468	2065	888	1676	1984	808	938	1075	1307	2091	1947	1631	946	996	977	859	952	576	106	136	147	116	44	912	302	382	1459	508	186	921	912	688	218	425	406	469	500	446	711	556	604	340	400	46.3906	44.1753
uc007bzs.2	Lrrfip1	leucine-rich repeat flightless-interacting	2849	65	304	416	204	303	440	191	254	179	366	341	395	242	206	194	220	193	174	191	38	69	48	41	13	143	83	97	273	102	56	478	546	356	168	185	258	250	254	315	505	226	301	190	212	13.0063	11.7585
uc007bzt.2	Lrrfip1	leucine-rich repeat flightless-interacting	2954	67	307	418	204	306	448	191	260	181	370	344	399	243	209	196	222	194	175	193	38	70	48	41	13	146	84	99	280	104	57	482	549	358	170	186	259	252	257	316	506	227	305	194	216	12.9299	11.4525
uc007bzu.2	Lrrfip1	RecName: Full=Leucine-rich repeat flightless-interacting protein 1; Short=LRR FLII-interacting protein 1; AltName: Full=FLI-LRR-associated protein 1; Short=Flap-1; AltName: Full=H186 FLAP;	3044	261	1312	1872	803	1543	1763	722	833	974	1147	1891	1738	1486	859	891	837	762	865	502	87	111	132	104	38	847	272	342	1340	459	166	693	666	519	160	328	285	353	369	330	504	426	474	254	305	48.8796	47.4964
uc007bzv.1	Rbm44	RNA-binding protein 44	3851	0	0	5	1	2	6	1	2	2	1	4	5	7	1	4	8	0	0	0	0	1	0	0	1	1	0	0	0	1	0	1	2	2	0	1	2	1	1	0	0	1	1	1	0	0	0
uc007bzw.2	Ramp1	receptor activity-modifying protein 1 isoform 2	852	2	13	11	12	10	23	9	16	3	16	20	8	6	10	1	11	4	2	13	4	13	15	6	4	13	9	12	10	10	4	29	36	17	7	8	14	24	20	39	60	17	14	22	14	1.3382	1.68142
uc007bzx.2	Ramp1	receptor activity-modifying protein 1 isoform 1	2549	11	35	33	48	36	79	26	32	15	41	61	21	17	20	7	25	16	10	34	14	24	30	17	10	44	27	53	29	32	14	76	105	62	33	29	33	45	64	100	200	46	56	49	45	2.46011	1.51311
uc007bzy.1	Ube2f	NEDD8-conjugating enzyme UBE2F	1363	10	57	127	45	110	82	70	85	53	80	72	81	53	80	62	28	57	71	54	10	18	11	9	5	39	35	35	69	28	15	107	106	91	24	61	60	58	61	67	86	52	74	48	44	4.1825	4.6084
uc007bzz.1	Ube2f	NEDD8-conjugating enzyme UBE2F	1431	10	58	127	45	110	82	70	85	53	80	72	81	53	80	62	28	57	71	55	11	18	11	9	5	39	36	35	69	28	15	108	106	91	24	62	61	58	61	67	86	52	74	48	45	3.98375	4.46642
uc007caa.1	Ube2f	NEDD8-conjugating enzyme UBE2F	1408	10	58	129	45	110	82	71	85	53	82	72	81	53	81	62	28	57	71	54	10	18	12	9	5	39	35	35	70	28	16	107	107	91	25	62	60	58	61	68	87	52	74	49	45	4.04883	4.53938
uc007cab.1	Ube2f	NEDD8-conjugating enzyme UBE2F	1360	10	57	127	45	110	82	70	85	53	80	72	81	53	80	62	28	57	71	54	10	18	11	9	5	39	35	35	69	28	15	107	106	91	24	61	60	58	61	67	86	52	74	48	44	4.19173	4.61857
uc007cac.1	Ube2f	NEDD8-conjugating enzyme UBE2F	1645	10	55	120	43	104	75	64	78	49	73	62	75	52	78	55	27	58	70	56	10	13	12	7	5	33	35	31	60	27	17	91	93	85	24	54	55	52	54	61	77	50	62	40	40	3.4655	3.68441
uc007cad.1	Scly	Mus musculus selenocysteine lyase SCLY (Scly) mRNA, complete cds.	502	1	9	10	0	8	4	16	14	5	10	11	4	2	7	3	1	10	3	12	3	4	3	2	4	9	2	7	12	5	5	37	51	30	10	20	26	22	15	16	26	5	27	12	13	1.13561	1.97565
uc007cae.1	Scly	selenocysteine lyase	2333	9	25	29	2	22	10	52	36	11	47	31	30	17	28	18	10	28	22	37	12	11	21	15	4	22	9	23	26	23	13	86	109	70	22	39	51	52	39	40	54	15	51	32	27	2.19918	1.18086
uc007caf.1	Scly	selenocysteine lyase	2207	9	35	39	5	32	11	46	41	12	55	32	30	16	26	20	16	37	37	40	18	10	13	7	5	23	8	19	30	20	18	103	124	76	27	65	67	65	58	46	77	18	59	35	34	2.32473	1.74758
uc007cag.1	Scly	selenocysteine lyase	456	1	9	10	0	9	3	14	9	3	9	10	3	2	6	2	1	7	2	11	3	4	2	2	4	8	2	7	11	5	6	32	42	23	8	14	22	18	12	12	22	3	21	10	9	1.25016	2.17495
uc007cah.1	Espnl	espin-like protein	5442	3	1	2	10	2	2	0	2	1	5	5	2	0	1	1	0	1	1	2	0	1	0	1	0	1	0	1	1	0	0	3	2	2	1	1	2	3	3	1	5	0	0	1	1	0.314264	0.0202494
uc007cai.1	Klhl30	kelch-like protein 30	3020	137	213	246	639	158	411	88	137	35	412	93	235	71	75	61	50	89	88	93	18	20	14	26	5	53	25	33	52	18	31	105	134	86	66	36	73	78	58	126	183	56	76	70	47	25.861	7.7722
uc007caj.1	Fam132b	hypothetical protein LOC227358 precursor	2815	5	16	12	22	36	21	21	16	9	20	30	20	16	21	17	5	14	14	15	6	10	5	1	3	18	8	15	13	15	7	36	38	21	9	12	10	22	15	17	27	14	10	12	14	1.01257	0.626344
uc007cak.1	Ilkap	RecName: Full=Integrin-linked kinase-associated serine/threonine phosphatase 2C; Short=ILKAP; EC=3.1.3.16;	2766	18	86	83	31	134	90	76	77	52	91	87	76	58	75	59	40	61	67	107	41	37	30	27	18	65	42	67	82	46	33	227	269	182	81	104	136	156	122	192	257	110	132	115	106	3.70982	3.42624
uc007cal.1	Ilkap	integrin-linked kinase-associated	1368	24	109	111	36	150	97	83	89	63	101	91	95	78	81	62	53	83	88	130	41	37	25	30	14	87	46	91	116	61	40	273	306	218	104	123	162	197	152	225	315	124	156	122	114	10.0013	8.78035
uc007cam.1	Ilkap	RecName: Full=Integrin-linked kinase-associated serine/threonine phosphatase 2C; Short=ILKAP; EC=3.1.3.16;	1099	12	60	64	20	96	64	53	56	40	77	59	57	42	59	36	36	41	52	71	35	27	24	20	12	50	27	50	67	29	28	173	196	138	62	81	111	117	93	129	186	69	110	83	82	6.22466	6.01624
uc007can.1	DQ692822	DQ692822	45	0	0	0	0	0	0	0	0	0	0	0	0	0	0	0	0	0	0	0	0	0	0	0	0	0	0	0	0	0	0	0	0	0	0	0	0	0	0	0	0	0	0	0	0	0	0
uc007cao.1	DQ724109	DQ724109	42	0	0	0	0	0	0	0	0	0	0	0	0	0	0	0	0	0	0	0	0	0	0	0	0	0	0	0	0	0	0	0	0	0	0	0	0	0	0	0	0	0	0	0	0	0	0
uc007cap.1	DQ712111	DQ712111	37	0	0	0	0	0	0	0	0	0	0	0	0	0	0	0	0	0	0	0	0	0	0	0	0	0	0	0	0	0	0	0	0	0	0	0	0	0	0	0	0	0	0	0	0	0	0
uc007caq.1	DQ713469	DQ713469	59	0	0	0	0	0	0	0	0	0	0	0	0	0	0	0	0	0	0	0	0	0	0	0	0	0	0	0	0	0	0	0	0	0	0	0	0	0	0	0	0	0	0	0	0	0	0
uc007cas.2	1700020N18Rik	Mus musculus adult male testis cDNA, RIKEN full-length enriched library, clone:1700020N18 product:unclassifiable, full insert sequence.	546	0	0	0	0	0	0	0	0	0	0	0	0	0	0	0	0	0	1	0	0	0	1	0	0	0	0	0	0	0	0	0	0	0	0	0	0	0	0	0	1	0	0	0	0	0	0
uc007cat.2	Hes6	Mus musculus mRNA for HES6, complete cds.	1571	7	64	88	25	74	45	67	53	30	69	43	37	36	34	32	32	42	38	59	17	27	15	15	4	49	22	42	69	32	12	94	151	105	60	52	101	82	48	96	123	27	56	50	65	2.54012	4.48927
uc007cau.1	Hes6	transcription cofactor HES-6	1335	6	63	85	25	71	44	62	52	29	68	42	37	34	33	31	32	41	38	59	16	27	15	14	4	47	21	41	67	30	12	93	144	104	59	49	99	80	46	95	120	27	56	49	62	2.56214	5.20033
uc007cav.1	Per2	period circadian protein homolog 2	5837	28	97	118	51	48	84	23	32	22	55	56	50	31	103	51	61	61	64	53	33	49	19	22	7	16	7	27	34	12	5	108	129	62	28	41	70	79	20	19	29	15	16	13	29	2.73464	1.83128
uc007caw.1	Per2	period circadian protein homolog 2	1878	9	26	34	18	19	36	9	6	7	19	24	21	10	27	15	22	23	33	18	9	16	8	7	2	7	3	11	12	5	1	43	56	23	8	18	30	37	6	6	9	5	7	3	11	2.73199	1.52563
uc007cax.2	Traf3ip1	TRAF3-interacting protein 1	3500	6	55	62	12	70	37	68	58	35	83	64	46	35	56	29	24	59	41	67	14	12	22	14	4	26	28	48	51	32	15	79	106	66	26	43	59	71	52	68	68	36	56	34	41	0.977272	1.73167
uc007cay.2	Traf3ip1	TRAF3-interacting protein 1	2374	2	24	42	6	45	16	32	32	19	49	32	22	13	20	14	12	23	16	43	7	10	18	11	1	8	14	26	19	20	7	40	58	33	11	29	34	40	32	36	32	18	32	21	21	0.480265	1.11404
uc007caz.1	Asb1	ankyrin repeat and SOCS box protein 1 isoform a	5971	21	144	172	76	111	107	112	114	62	140	111	116	45	92	62	41	85	67	123	32	36	40	37	11	67	66	103	119	60	37	157	174	106	55	71	95	114	89	133	171	57	98	78	89	2.00495	2.65758
uc007cba.1	mKIAA1146	Mus musculus ankyrin repeat-containing protein Asb-1 mRNA, partial cds.	5976	21	144	172	76	111	107	112	114	62	140	111	116	45	92	62	41	85	67	123	32	36	40	37	11	67	66	103	119	60	37	157	174	106	55	71	95	114	89	133	171	57	98	78	89	2.00328	2.65536
uc007cbb.2	Asb1	ankyrin repeat and SOCS box protein 1 isoform b	1271	4	18	30	18	11	11	24	23	13	23	16	16	5	17	9	8	21	11	16	5	4	7	5	3	13	6	12	17	9	4	17	31	19	8	10	17	16	18	20	27	4	12	18	18	1.7941	1.56062
uc007cbc.1	Asb1	ankyrin repeat and SOCS box protein 1 isoform b	5772	18	136	163	67	103	94	102	103	60	125	99	107	41	87	58	39	77	62	116	30	33	36	36	11	56	63	95	105	55	34	146	169	100	52	69	90	102	84	128	160	52	91	75	82	1.77778	2.59647
uc007cbd.1	Twist2	twist-related protein 2	1312	15	116	183	26	132	63	69	157	53	50	74	63	112	175	107	40	121	148	114	42	37	24	16	4	63	47	64	264	41	30	118	140	81	42	71	53	84	73	105	150	49	63	56	57	6.51763	9.74307
uc007cbe.1	Hdac4	histone deacetylase 4	3490	50	175	250	164	284	250	118	158	184	196	266	241	113	167	128	176	128	122	98	61	47	39	33	22	95	61	73	146	88	20	159	174	90	58	63	66	88	115	84	120	84	89	80	73	8.16726	5.52566
uc007cbf.1	Hdac4	histone deacetylase 4	4040	60	229	340	204	376	330	164	225	256	264	346	337	157	221	177	232	191	171	137	85	63	48	42	24	140	82	111	199	123	34	233	244	138	76	109	108	132	176	125	189	133	136	113	104	8.46646	6.24634
uc007cbg.1	Hdac4	histone deacetylase 4	4124	60	236	344	208	380	335	166	228	259	271	353	340	164	225	178	235	197	177	142	88	65	48	42	24	144	86	114	206	128	35	236	248	140	78	110	108	133	180	126	193	135	144	115	104	8.29401	6.30616
uc007cbh.1	Ndufa10	NADH dehydrogenase [ubiquinone] 1 alpha	1209	36	213	305	121	288	165	139	178	116	258	191	166	128	181	102	95	136	151	159	48	81	95	71	15	156	91	111	168	76	51	345	472	267	175	179	210	227	221	370	516	148	251	182	186	16.9749	19.4144
uc007cbi.1	Olfr1416	olfactory receptor 1416	939	0	0	0	0	0	0	0	0	0	0	0	0	0	0	0	0	0	0	0	0	0	0	0	0	0	0	0	0	0	0	0	0	0	0	0	0	0	0	0	0	0	0	0	0	0	0
uc007cbj.1	Olfr1415	olfactory receptor 1415	936	0	0	0	0	0	0	0	0	0	0	0	0	0	0	0	0	0	0	0	1	0	0	0	1	0	0	0	0	0	0	1	0	0	0	0	0	0	0	1	0	0	0	0	0	0	0
uc007cbk.2	Olfr1414	olfactory receptor 1414	1189	0	0	0	0	0	0	0	0	0	0	0	0	0	0	0	1	0	0	0	0	0	0	0	0	0	0	0	0	0	0	0	0	0	0	0	0	0	0	0	0	0	0	0	0	0	0
uc007cbl.2	Olfr1413	olfactory receptor 1413	1082	1	0	0	0	0	0	0	0	0	0	0	0	0	0	0	0	0	0	0	0	0	0	0	0	0	0	0	0	0	0	0	0	0	1	0	0	0	0	1	0	0	0	0	0	0.526872	0
uc007cbm.1	Olfr1412	olfactory receptor 1412	966	0	1	0	0	0	0	0	0	0	0	0	0	0	0	0	0	0	0	0	0	0	0	1	0	0	0	0	0	1	0	1	0	0	0	0	0	0	0	0	0	0	0	0	0	0	0.114076
uc007cbn.1	Olfr1411	olfactory receptor 1411	972	0	0	0	0	0	0	0	0	0	0	0	0	0	0	0	0	0	1	0	0	0	0	0	0	0	0	0	1	0	0	0	0	0	0	0	0	0	1	0	0	1	0	0	0	0	0
uc007cbo.1	Olfr1410	olfactory receptor 1410	969	0	0	0	0	0	0	0	0	0	0	1	0	0	0	0	0	0	0	0	0	1	0	0	0	0	0	0	0	0	0	0	0	0	0	0	0	0	0	0	0	0	0	0	0	0	0
uc007cbp.2	Olfr12	olfactory receptor 12	1121	0	0	0	0	0	0	0	0	0	0	0	0	1	1	0	0	0	0	0	0	0	0	0	0	0	1	0	0	0	0	0	0	0	0	0	0	0	0	0	0	0	0	0	0	0	0
uc007cbq.2	Myeov2	hypothetical protein LOC66915	438	4	67	92	38	101	61	78	78	39	70	74	65	59	69	43	29	48	52	84	21	30	26	23	9	77	59	67	117	69	44	224	267	215	86	114	137	183	153	162	251	115	161	106	118	5.20616	16.8567
uc007cbr.1	Otos	otospiralin precursor	704	0	0	0	0	1	0	0	0	0	0	1	0	0	0	0	0	0	0	0	0	0	1	0	0	0	0	0	0	0	0	0	1	2	0	0	0	2	2	0	1	0	0	0	0	0	0
uc007cbs.1	Gpc1	glypican-1 precursor	3552	119	301	416	301	604	459	248	340	279	447	460	370	223	335	238	246	320	196	405	186	146	136	108	20	353	219	236	542	255	170	672	673	446	232	326	405	395	374	423	599	299	321	332	331	19.0988	9.33824
uc007cbt.1	Ankmy1	ankyrin repeat and MYND domain-containing	3246	1	1	1	1	1	0	0	0	0	0	2	1	0	1	1	3	0	0	2	1	1	0	0	0	1	0	1	0	0	0	2	1	2	0	1	4	2	3	0	2	1	0	0	0	0.175624	0.0339487
uc007cbu.1	Dusp28	dual specificity phosphatase 28	1491	11	21	58	34	47	50	27	19	14	55	27	32	9	25	14	26	18	17	29	8	12	13	11	7	25	20	29	23	24	9	37	59	45	25	24	30	44	28	26	49	12	35	20	29	4.20579	1.55208
uc007cbv.1	AK017177	Mus musculus 11 days pregnant adult female ovary and uterus cDNA, RIKEN full-length enriched library, clone:5033417F24 product:hypothetical protein, full insert sequence.	1867	1	8	9	4	15	6	6	9	1	7	12	4	5	3	4	2	10	5	12	6	2	3	2	3	5	5	11	6	9	3	25	19	10	2	8	7	12	15	16	20	8	8	5	6	0.305343	0.47219
uc007cbw.2	Rnpepl1	arginyl aminopeptidase-like 1	3039	18	90	140	46	147	77	117	125	94	152	138	158	82	120	108	61	105	81	100	97	48	46	43	16	124	70	96	116	77	42	300	294	170	72	113	119	165	159	131	222	121	128	102	104	3.37656	3.2635
uc007cbx.1	Capn10	calpain-10	1626	1	33	39	14	65	19	31	23	21	27	46	29	16	22	13	11	20	29	29	14	11	9	8	3	35	8	20	39	24	11	48	52	37	15	22	32	35	28	31	48	26	32	29	28	0.3506	2.23648
uc007cby.1	Capn10	calpain-10	2877	9	51	73	34	119	42	51	43	52	58	84	55	38	34	31	21	33	43	55	20	17	15	15	4	59	22	35	73	39	13	103	109	68	26	41	71	74	64	65	101	45	55	48	68	1.78334	1.95345
uc007cbz.2	Gpr35	G-protein coupled receptor 35	3997	167	389	615	375	416	745	225	262	286	347	408	661	366	272	393	326	172	207	114	17	14	10	18	4	48	19	34	243	17	23	117	129	102	32	91	129	82	60	41	76	49	50	77	63	23.8185	10.7247
uc007cca.2	Gpr35	G-protein coupled receptor 35	3936	162	386	595	366	399	723	219	252	276	335	394	635	362	268	382	313	167	204	109	16	14	10	16	4	49	18	34	229	17	20	114	123	97	32	82	128	76	60	39	73	46	46	71	61	23.4635	10.807
uc007ccb.2	Gpr35	G-protein coupled receptor 35	4233	161	394	602	369	406	725	226	257	282	344	403	640	369	271	393	314	172	209	113	16	14	11	16	4	52	20	35	238	18	20	114	122	102	33	87	132	79	62	43	77	45	48	75	62	21.6825	10.257
uc007ccc.1	DQ704807	DQ704807	31	0	0	0	0	0	1	1	0	1	2	0	1	0	0	2	1	0	0	0	0	0	0	0	0	0	0	0	0	0	0	0	0	0	0	0	0	0	0	0	1	0	0	0	0	0	0
uc007ccd.1	DQ718635	DQ718635	30	0	0	0	0	0	0	0	0	0	0	0	0	0	0	0	1	0	0	0	0	0	0	0	0	0	0	0	0	0	0	0	0	0	0	0	0	0	0	0	0	0	0	0	0	0	0
uc007cce.1	DQ688826	DQ688826	33	0	0	0	0	0	0	0	0	0	0	0	0	0	0	0	0	0	0	0	0	0	0	0	0	0	0	0	0	0	0	0	0	0	0	0	0	0	0	0	0	0	0	0	0	0	0
uc007ccf.1	DQ725291	DQ725291	30	0	0	0	0	0	0	0	0	0	0	0	0	0	0	0	0	0	0	0	0	0	0	0	0	0	0	0	0	0	0	0	0	0	0	0	0	0	0	0	0	0	0	0	0	0	0
uc007ccg.1	DQ701542	DQ701542	35	0	0	0	0	0	0	0	0	0	0	0	0	0	0	1	0	0	0	0	0	0	0	0	0	0	0	0	0	0	0	0	0	0	0	0	0	0	0	0	0	0	0	0	0	0	0
uc007cch.1	DQ563910	DQ563910	39	0	0	0	0	0	0	0	0	0	0	0	1	0	0	1	0	0	0	0	0	0	0	0	0	0	0	0	0	0	0	0	0	0	0	0	0	0	0	0	0	0	0	0	0	0	0
uc007cci.1	DQ706488	DQ706488	79	0	0	0	0	0	0	1	0	0	0	0	0	0	1	0	0	0	0	0	0	0	0	0	0	0	0	0	0	0	0	0	0	0	0	0	0	0	0	0	0	0	0	0	0	0	0
uc007ccj.1	DQ562178	DQ562178	57	0	0	0	0	1	1	0	0	1	0	0	0	0	0	0	1	0	1	0	0	0	0	0	0	0	0	0	0	0	0	0	0	0	0	0	0	0	0	0	1	0	0	0	0	0	0
uc007cck.1	DQ726565	DQ726565	30	0	0	2	0	0	0	0	0	1	1	0	0	0	0	0	1	0	0	0	0	0	0	0	0	0	0	0	0	0	0	0	0	0	0	0	0	0	0	0	0	0	0	0	0	0	0
uc007ccl.1	DQ708492	DQ708492	29	1	0	0	0	0	0	0	0	0	0	0	0	0	0	1	0	0	0	0	0	0	0	0	0	0	0	0	0	0	0	0	0	0	0	0	0	0	0	0	0	0	0	0	0	19.6578	0
uc007ccm.1	DQ705017	DQ705017	50	0	0	0	0	0	0	0	1	0	1	1	0	0	0	0	0	0	0	0	0	0	0	0	0	0	0	0	0	0	0	0	0	0	0	0	0	0	0	0	0	0	0	0	0	0	0
uc007ccn.1	DQ544949	DQ544949	44	0	0	0	0	0	0	0	0	0	1	0	0	1	0	0	0	0	0	0	0	0	0	0	0	0	0	0	0	0	0	0	0	0	0	0	0	0	0	0	0	0	0	0	0	0	0
uc007cco.1	DQ690520	DQ690520	36	1	0	0	0	0	0	0	0	0	0	0	0	0	0	1	0	0	0	0	0	0	1	2	1	0	0	0	0	0	0	0	0	0	0	0	0	0	0	0	0	0	0	0	0	15.8354	0
uc007ccp.1	DQ706333	DQ706333	31	0	0	0	0	1	0	0	0	0	0	0	0	0	0	1	0	0	0	0	0	0	0	0	0	0	0	0	0	0	0	0	0	0	0	0	0	0	0	0	0	0	0	0	0	0	0
uc007ccq.1	DQ713653	DQ713653	56	0	0	0	1	0	1	0	1	0	0	0	1	1	0	1	0	0	0	0	0	0	0	0	0	0	0	0	1	0	0	0	0	0	0	0	0	0	0	0	0	0	0	0	0	0	0
uc007ccr.1	DQ705130	DQ705130	47	0	0	0	0	1	0	0	0	0	0	0	1	0	0	0	0	0	0	0	0	0	0	0	0	0	0	0	0	0	0	0	0	0	0	0	0	0	0	0	0	0	0	0	0	0	0
uc007ccs.1	DQ725337	DQ725337	33	0	0	0	0	0	0	0	0	0	1	0	0	0	0	0	0	0	0	0	0	0	0	0	0	0	0	0	0	0	0	0	0	0	0	0	0	0	0	0	0	0	0	0	0	0	0
uc007cct.1	DQ726768	DQ726768	34	0	0	1	0	0	0	0	0	1	0	0	1	0	0	0	0	0	0	0	0	0	0	0	0	0	0	0	0	0	0	0	0	0	0	0	0	0	0	0	0	0	0	0	0	0	0
uc007ccu.1	DQ725163	DQ725163	31	0	1	0	0	1	0	0	0	0	1	1	1	0	0	0	1	0	0	0	0	0	0	0	0	0	0	0	0	0	0	0	0	1	0	0	0	0	0	0	0	0	0	0	0	0	3.55476
uc007ccv.1	DQ548345	DQ548345	30	0	1	0	0	0	0	0	0	0	0	0	0	0	0	0	0	0	0	0	0	0	0	0	0	0	0	0	0	0	0	0	0	0	0	0	0	0	0	0	0	0	0	0	0	0	3.67325
uc007ccw.1	DQ561358	DQ561358	47	0	0	0	0	1	0	0	0	0	1	1	0	0	0	1	0	0	0	0	0	0	0	0	0	0	0	0	0	0	0	0	0	0	0	0	0	0	0	0	0	0	0	0	0	0	0
uc007ccx.1	DQ710901	DQ710901	60	0	0	0	0	0	1	0	0	0	0	0	0	0	0	0	1	0	0	0	0	0	0	0	0	0	0	0	0	0	0	0	0	0	0	0	0	0	0	0	0	0	0	0	0	0	0
uc007ccy.1	DQ685101	DQ685101	60	0	0	0	0	2	0	0	0	0	0	1	0	0	0	0	0	0	0	0	0	0	0	0	0	0	0	0	0	1	0	0	0	0	0	0	0	0	0	0	0	0	0	0	0	0	0
uc007ccz.1	DQ688408	DQ688408	56	0	0	1	0	1	0	0	0	0	0	0	0	0	0	0	0	0	0	0	0	0	0	0	0	0	0	0	0	0	0	0	0	0	0	0	0	0	0	0	0	0	0	0	0	0	0
uc007cda.1	DQ692629	DQ692629	30	0	1	0	0	0	0	0	0	0	1	0	0	0	0	0	0	0	0	0	0	0	0	0	0	0	0	0	0	0	0	0	1	0	0	0	0	0	0	0	0	0	0	0	0	0	3.67325
uc007cdb.1	DQ547453	DQ547453	29	0	0	0	0	1	1	0	0	0	1	0	0	0	0	0	1	0	0	0	0	0	0	0	0	0	0	0	0	0	0	0	0	0	0	0	0	0	0	0	0	0	0	0	0	0	0
uc007cdc.2	Aqp12	aquaporin-12 isoform 1	1088	1	0	1	0	0	5	0	0	0	0	1	3	0	0	0	1	0	0	0	0	0	0	0	0	0	0	1	0	0	0	0	2	1	0	0	0	0	0	0	2	0	0	0	0	0.523966	0
uc007cdd.2	Aqp12	aquaporin-12 isoform 2	1085	1	0	1	0	0	5	0	0	0	0	1	3	0	0	0	1	0	0	0	0	0	0	0	0	0	0	1	0	0	0	0	2	1	0	0	0	0	0	0	2	0	0	0	0	0.525415	0
uc007cde.2	Kif1a	kinesin-like protein KIF1A isoform a	8157	70	118	139	85	179	155	46	42	43	44	93	82	34	39	51	35	44	21	36	15	11	8	15	2	23	15	36	60	19	11	36	60	24	19	26	24	28	52	50	58	28	18	23	15	4.89215	1.59413
uc007cdf.2	Kif1a	kinesin-like protein KIF1A isoform a	8257	70	120	140	85	183	155	46	42	44	44	93	85	35	40	51	35	44	21	37	15	12	8	16	2	24	15	38	62	19	11	38	63	24	19	27	24	29	53	50	59	30	18	23	15	4.8329	1.60151
uc007cdg.2	Kif1a	kinesin-like protein KIF1A isoform b	8233	70	120	140	85	181	155	46	42	44	44	93	84	34	40	51	35	44	21	37	15	12	8	16	2	24	15	38	62	19	11	38	63	24	19	27	24	29	53	50	59	30	18	23	15	4.84699	1.60618
uc007cdh.2	Kif1a	kinesin-like protein KIF1A isoform a	8260	70	121	140	85	181	155	46	42	44	44	94	84	34	40	51	35	44	21	37	15	12	8	16	2	24	15	38	62	19	11	38	63	24	19	27	24	29	53	50	59	30	18	23	15	4.83114	1.61427
uc007cdi.1	Agxt	serine--pyruvate aminotransferase,	1517	0	0	1	1	1	1	2	4	1	0	0	0	0	1	0	0	1	0	0	0	1	0	0	0	2	0	0	0	0	0	0	1	2	0	2	0	1	0	1	2	0	0	0	0	0	0
uc007cdj.2	2310007B03Rik	hypothetical protein LOC71874	2302	0	1	2	0	37	0	0	2	65	0	23	0	1	2	1	0	0	0	0	14	0	3	0	0	44	4	9	5	24	0	31	12	15	4	2	3	4	15	4	5	10	34	3	25	0	0.0478703
uc007cdk.2	2310007B03Rik	hypothetical protein LOC71874	2293	0	1	2	0	37	0	0	2	65	0	23	0	1	2	1	0	0	0	0	14	0	3	0	0	43	4	9	5	24	0	31	12	15	4	2	3	4	15	4	5	10	34	3	24	0	0.0480582
uc007cdl.1	AK086911	Mus musculus 0 day neonate lung cDNA, RIKEN full-length enriched library, clone:E030010N08 product:unclassifiable, full insert sequence.	3134	0	2	0	0	0	3	7	13	1	5	1	2	1	5	3	2	2	0	7	2	1	0	0	1	2	1	1	2	0	0	1	3	1	1	1	2	7	1	2	4	2	3	4	6	0	0.0703238
uc007cdm.1	Sned1	sushi, nidogen and EGF-like domain-containing	4474	42	261	376	60	175	268	210	311	63	235	186	193	82	223	108	95	166	190	288	40	79	30	54	6	96	93	113	344	71	40	434	537	373	133	261	204	276	253	260	398	237	348	305	256	5.35162	6.4286
uc007cdn.1	Snep	Mus musculus mRNA for secreted nidogen domain protein (Snep gene), splice form SNEP.	2513	32	169	189	33	79	143	94	141	36	131	93	108	33	133	59	56	72	93	154	21	54	28	43	5	64	43	41	209	33	33	142	158	113	33	80	60	81	76	92	121	91	130	94	95	7.25921	7.41081
uc007cdo.1	Mterfd2	mTERF domain-containing protein 2	3315	20	195	276	59	198	169	181	263	65	216	209	160	94	175	109	115	148	161	269	53	80	52	68	18	124	60	115	235	93	72	219	312	198	72	142	114	155	159	138	231	136	181	117	135	3.43937	6.4822
uc007cdp.1	Mterfd2	mTERF domain-containing protein 2	1655	2	19	32	10	38	20	22	23	20	35	36	28	19	25	10	11	24	18	16	5	16	12	4	2	22	12	16	29	15	8	46	59	32	9	20	22	24	31	14	51	28	33	11	23	0.688912	1.26511
uc007cdq.1	mKIAA0135	Mus musculus 14 days embryo liver cDNA, RIKEN full-length enriched library, clone:4432411M05 product:PAS domain containing serine/threonine kinase, full insert sequence.	1313	0	2	0	1	8	2	4	3	5	5	10	12	5	9	6	4	7	5	1	2	1	2	1	1	2	1	8	7	1	2	7	6	5	4	2	4	3	6	2	9	4	5	3	4	0	0.167856
uc007cdr.1	mKIAA0135	Mus musculus 14 days embryo liver cDNA, RIKEN full-length enriched library, clone:4432411M05 product:PAS domain containing serine/threonine kinase, full insert sequence.	1822	0	2	1	2	16	4	11	4	6	8	13	14	8	10	11	5	10	5	5	2	1	3	3	1	8	3	9	10	2	2	12	8	6	5	3	7	3	10	4	12	7	7	5	7	0	0.120963
uc007cdt.2	Pask	PAS domain-containing serine/threonine-protein	5119	2	25	16	2	84	13	40	26	28	25	60	38	38	36	38	17	38	15	21	19	8	11	15	4	31	12	17	30	20	8	32	37	30	17	13	34	17	26	16	35	16	26	28	22	0.222729	0.538179
uc007cdu.1	Pask	PAS domain-containing serine/threonine-protein	5641	2	26	20	1	88	12	35	29	29	22	65	28	30	36	35	15	32	15	23	20	12	12	13	4	29	12	13	25	20	9	29	40	26	16	14	33	22	22	15	30	11	22	26	18	0.202118	0.507912
uc007cdv.1	Ppp1r7	protein phosphatase 1 regulatory subunit 7	3653	7	125	118	37	191	83	120	112	81	153	146	132	93	128	89	53	141	85	103	31	26	24	23	9	84	47	85	125	74	33	223	275	161	60	100	125	157	118	148	214	78	131	100	102	1.0924	3.77079
uc007cdw.1	Ano7	anoctamin-7	3217	0	0	3	0	7	2	2	0	3	1	5	3	2	1	3	1	0	1	0	6	3	1	0	0	5	3	1	4	6	0	4	3	2	1	1	1	3	11	4	3	8	5	4	3	0	0
uc007cdx.1	Hdlbp	vigilin	6215	352	2411	2723	720	2673	1539	1978	2321	1679	2742	2537	2642	1879	2553	1965	1298	2034	1853	2571	972	1104	1052	860	264	1985	1384	1547	3310	1481	890	3010	3350	2277	947	1398	1890	2193	1577	2004	3101	1358	1764	1645	1679	32.2874	42.7492
uc007cdy.1	Hdlbp	vigilin	6238	350	2394	2707	713	2652	1527	1975	2297	1661	2720	2522	2619	1849	2529	1946	1305	2013	1824	2507	961	1074	1040	838	262	1952	1351	1538	3242	1469	889	2952	3284	2231	942	1365	1866	2166	1558	1974	3045	1337	1731	1619	1646	31.9856	42.2912
uc007cdz.1	Hdlbp	vigilin	2172	71	682	681	157	764	396	511	628	443	759	706	742	549	733	542	371	544	509	737	257	331	310	254	69	536	414	393	984	392	220	853	949	646	265	383	552	607	391	537	908	394	513	460	485	18.635	34.6016
uc007cea.2	2013-09-02	septin-2 a	3222	103	1221	1416	410	1415	762	1033	1128	540	1165	1034	1073	850	1135	736	553	995	899	1531	188	420	373	457	130	900	709	960	1621	747	536	2269	2588	1759	706	1065	1423	1724	1118	1650	2345	1081	1415	1256	1246	18.224	41.7601
uc007ceb.2	Farp2	FERM, RhoGEF and pleckstrin domain-containing	2822	7	33	29	8	80	22	41	32	33	44	58	46	32	37	38	14	50	34	32	21	16	19	12	6	37	26	29	47	26	17	115	110	77	33	48	46	58	64	73	101	49	69	73	45	1.41408	1.28863
uc007cec.2	Farp2	FERM, RhoGEF and pleckstrin domain-containing	3912	5	64	56	17	108	39	46	44	29	47	66	51	36	48	35	25	48	34	51	22	16	16	15	4	55	23	30	53	31	23	133	132	109	38	49	69	81	82	104	133	56	87	79	51	0.728624	1.80282
uc007ced.1	Stk25	serine/threonine-protein kinase 25	3254	44	335	370	127	469	263	257	296	173	377	294	247	210	229	147	142	269	238	339	90	102	117	94	23	260	157	209	325	191	106	548	664	469	186	275	373	442	336	441	643	259	352	264	277	7.70845	11.3449
uc007cee.1	Bok	bcl-2-related ovarian killer protein	1432	28	122	132	68	305	86	63	67	132	64	283	111	80	88	83	47	90	67	44	27	21	17	10	7	188	45	71	154	113	21	146	112	81	28	54	59	66	140	69	128	99	96	55	70	11.1467	9.38833
uc007cef.1	Thap4	THAP domain-containing protein 4	2160	24	68	82	32	132	74	52	48	55	59	89	70	60	59	46	33	46	57	59	43	20	24	20	4	67	34	61	67	56	25	112	123	86	41	54	52	67	58	74	106	49	56	56	45	6.33417	3.46918
uc007ceg.1	Thap4	Mus musculus adult male small intestine cDNA, RIKEN full-length enriched library, clone:2010103E12 product:CGI-36 PROTEIN homolog [Homo sapiens], full insert sequence.	2069	24	67	81	31	128	73	52	48	53	58	87	67	60	59	45	33	45	57	58	43	20	24	20	4	67	34	60	66	55	25	108	115	81	39	54	51	66	57	73	101	47	55	54	40	6.61276	3.5685
uc007ceh.1	Thap4	THAP domain-containing protein 4	2189	25	64	73	28	120	69	43	45	48	54	77	66	52	52	36	31	40	48	53	37	20	22	15	2	62	31	56	61	49	21	98	95	67	35	46	42	53	52	67	94	40	44	47	39	6.51068	3.22185
uc007cei.1	AK143968	Mus musculus adult male kidney cDNA, RIKEN full-length enriched library, clone:F530008M22 product:hypothetical protein, full insert sequence.	982	11	36	39	12	65	32	24	25	17	26	38	35	31	26	18	21	18	26	22	19	11	10	6	1	31	18	34	35	28	10	45	49	38	13	21	18	26	28	31	48	17	16	22	11	6.38577	4.03983
uc007cej.1	Atg4b	cysteine protease ATG4B	2964	17	84	133	52	161	88	68	89	87	92	113	77	56	76	62	44	74	64	83	38	39	45	28	10	76	27	53	100	66	35	218	232	148	59	109	116	133	128	134	212	88	104	84	94	3.26966	3.123
uc007cek.2	Dtymk	thymidylate kinase isoform 1	1003	11	75	89	25	159	57	67	76	49	65	93	44	64	71	54	51	70	47	77	20	29	18	14	8	51	27	42	86	42	21	140	109	74	40	53	72	50	68	74	133	56	48	64	56	6.25207	8.24009
uc007cel.1	Dtymk	Mus musculus adult male tongue cDNA, RIKEN full-length enriched library, clone:2310008C05 product:thymidylate kinase, full insert sequence.	679	1	8	11	3	22	4	9	13	6	13	14	12	6	6	6	6	9	7	12	6	2	2	3	1	5	6	5	6	9	2	22	24	13	14	7	18	11	10	17	27	8	19	5	14	0.83958	1.29835
uc007cem.2	Dtymk	thymidylate kinase isoform 2	653	6	62	64	17	110	44	47	59	35	48	85	36	55	64	43	33	54	33	60	13	33	16	12	5	39	17	33	63	27	14	89	60	47	27	40	50	22	42	43	83	29	35	42	42	5.23806	10.4629
uc007cen.1	Ing5	inhibitor of growth protein 5	4538	29	124	179	93	230	124	122	120	101	132	149	134	81	120	87	42	89	91	127	57	47	51	38	8	152	58	81	150	82	44	191	211	152	46	90	91	103	108	147	164	69	98	78	83	3.64305	3.01112
uc007ceo.2	D2hgdh	D-2-hydroxyglutarate dehydrogenase,	3285	2	23	18	9	18	8	26	23	20	21	15	22	9	12	22	18	13	19	36	8	21	12	16	4	26	12	15	15	15	10	53	67	34	16	33	27	32	40	29	57	28	25	32	24	0.347078	0.77155
uc007cep.2	D2hgdh	D-2-hydroxyglutarate dehydrogenase,	3058	1	18	16	7	10	6	24	19	18	18	10	23	7	11	18	17	12	16	29	6	19	12	13	3	22	12	16	11	13	10	50	63	32	16	26	24	29	37	28	55	25	24	31	21	0.186421	0.648644
uc007ceq.2	D2hgdh	D-2-hydroxyglutarate dehydrogenase,	3058	1	16	11	11	28	14	22	17	8	16	10	8	6	17	8	10	20	5	19	8	8	4	8	2	9	11	15	23	10	8	20	43	19	8	16	12	14	22	14	27	15	14	11	10	0.186421	0.576573
uc007cer.2	D2hgdh	D-2-hydroxyglutarate dehydrogenase,	3041	1	16	11	11	28	14	22	17	8	16	10	8	5	17	8	10	20	5	19	8	8	4	8	2	9	11	15	23	10	8	20	43	19	8	16	12	14	22	14	27	15	14	11	10	0.187463	0.579796
uc007ces.1	Gal3st2	galactose-3-O-sulfotransferase 2	2846	0	0	1	0	0	0	0	0	0	0	0	0	0	0	0	0	0	0	0	0	0	0	0	0	0	0	1	0	0	0	0	0	1	0	0	0	0	0	0	2	0	0	0	0	0	0
uc007cet.1	Gm6086	galactose-3-O-sulfotransferase 2-like	4059	0	1	1	0	1	0	0	0	0	0	0	0	0	0	1	0	1	0	0	0	0	0	1	0	0	0	0	1	0	0	0	1	1	0	0	0	1	0	2	0	1	0	0	0	0	0.0271489
uc007ceu.1	Neu4	sialidase-4	4507	0	3	2	1	1	0	2	2	0	2	0	3	2	1	0	0	2	1	3	1	1	0	0	0	3	1	0	2	5	2	4	5	2	4	2	3	3	3	3	4	4	2	3	0	0	0.0733509
uc007cev.1	Pdcd1	programmed cell death protein 1 precursor	1930	0	3	23	3	4	3	6	4	4	3	6	4	2	5	3	0	1	4	2	1	2	2	1	0	2	1	4	24	1	1	5	3	2	0	2	2	6	6	6	4	4	2	3	3	0	0.171291
uc007cew.1	AK015347	Mus musculus adult male testis cDNA, RIKEN full-length enriched library, clone:4930440C22 product:unclassifiable, full insert sequence.	1565	0	0	0	0	0	0	0	0	0	1	0	0	0	0	0	0	0	0	0	0	0	0	0	2	0	0	0	0	0	0	1	0	0	1	1	1	0	0	1	0	1	1	0	0	0	0
uc007cex.2	Fam174a	membrane protein FAM174A precursor	3460	27	88	115	28	78	78	97	102	58	102	77	87	60	60	63	61	80	67	138	22	37	35	30	6	79	54	68	100	53	25	160	197	114	60	84	77	125	107	118	160	45	103	60	59	4.44856	2.80271
uc007cey.2	Fam174a	membrane protein FAM174A precursor	2107	27	124	159	45	117	98	137	154	75	157	109	116	89	101	77	78	116	117	199	24	48	44	41	15	96	70	105	145	78	57	218	279	162	84	121	116	182	142	159	215	75	133	97	108	7.30519	6.48528
uc007cfa.1	St8sia4	CMP-N-acetylneuraminate-poly-alpha-2,	1394	12	65	125	32	32	76	110	118	51	111	78	82	75	68	49	55	72	58	138	21	44	55	44	9	56	44	62	115	54	35	186	192	120	54	61	79	127	89	94	116	64	91	71	61	4.90739	5.13833
uc007cfb.1	ST8SiaIV	SubName: Full=Putative uncharacterized protein;	3128	6	51	104	27	26	58	89	98	38	93	58	82	57	58	39	45	79	50	126	14	42	41	56	8	37	37	43	111	52	33	147	152	98	43	48	59	98	61	80	80	56	69	47	52	1.09349	1.7967
uc007cfc.1	Slco4c1	solute carrier organic anion transporter family	2394	1	7	9	6	11	17	9	5	15	6	46	12	8	3	12	9	10	9	7	3	2	1	1	1	9	4	3	7	16	1	19	9	7	4	4	1	2	21	4	2	19	22	4	10	0.238127	0.322215
uc007cfd.1	AK035520	Mus musculus adult male urinary bladder cDNA, RIKEN full-length enriched library, clone:9530060I07 product:unclassifiable, full insert sequence.	3845	0	9	11	9	7	5	7	14	3	5	5	13	9	2	6	4	3	7	4	1	2	0	0	0	3	3	3	8	0	0	4	5	0	0	1	1	3	2	2	6	1	0	0	1	0	0.257939
uc007cfe.1	Slco6b1	solute carrier organic anion transporter family,	2475	0	0	1	0	1	0	0	0	1	0	0	0	0	0	0	0	0	0	0	0	0	0	1	0	0	0	0	0	0	0	1	1	0	1	0	0	0	0	0	1	0	0	0	0	0	0
uc007cff.1	Slco6c1	solute carrier organic anion transporter family,	2433	0	0	0	0	0	0	0	0	0	1	0	0	0	0	0	0	0	0	0	0	0	0	0	0	0	0	0	0	0	0	0	1	0	0	0	0	0	1	0	0	0	0	0	1	0	0
uc007cfg.2	D1Ertd622e	hypothetical protein LOC52392	3496	19	170	289	112	226	157	216	179	109	210	171	228	167	166	131	103	138	101	185	34	64	46	64	14	88	58	65	195	44	51	161	189	132	44	84	115	101	55	101	141	59	72	90	75	3.09823	5.35857
uc007cfh.2	D1Ertd622e	hypothetical protein LOC52392	2738	17	159	262	97	207	144	192	168	98	195	167	219	168	155	128	88	123	91	172	33	63	46	64	13	82	61	67	184	37	52	151	178	121	45	85	106	101	48	97	134	55	70	87	72	3.53955	6.39934
uc007cfi.2	Ppip5k2	SubName: Full=Putative uncharacterized protein;	2473	12	88	120	43	207	45	104	97	76	105	125	110	70	79	63	64	90	60	126	43	38	67	26	13	82	75	92	108	76	44	149	181	140	55	85	92	90	67	97	148	71	109	76	64	2.76624	3.9213
uc007cfk.2	Ppip5k2	inositol hexakisphosphate and	5565	34	197	309	85	480	153	260	226	188	269	336	272	176	215	176	132	236	156	294	88	108	134	76	26	229	163	220	255	194	115	386	423	334	116	195	213	248	204	242	355	179	231	201	174	3.48294	3.90097
uc007cfl.1	Ppip5k2	inositol hexakisphosphate and	3715	25	127	205	58	301	117	177	145	130	186	235	185	120	144	126	87	161	115	192	59	79	83	54	15	156	96	141	165	131	78	268	286	218	76	128	137	170	150	170	237	126	149	146	122	3.83631	3.76718
uc007cfm.1	Gin1	RecName: Full=Gypsy retrotransposon integrase-like protein 1; Short=GIN-1; AltName: Full=Zinc finger H2C2 domain-containing protein;	1037	1	4	11	2	8	9	8	10	7	9	7	9	5	12	1	3	5	6	2	4	7	5	2	0	7	5	8	12	6	2	19	15	5	6	2	6	10	11	14	10	8	5	9	4	0.549735	0.425062
uc007cfn.1	Gin1	gypsy retrotransposon integrase-like protein 1	2041	2	22	23	4	23	10	16	17	14	18	19	22	22	9	10	9	12	14	18	8	6	12	6	2	11	12	18	17	15	6	41	41	19	15	12	16	19	32	30	31	21	21	15	15	0.558623	1.18782
uc007cfo.1	Pam	peptidyl-glycine alpha-amidating monooxygenase	4103	99	479	819	227	549	387	534	665	276	591	519	554	442	629	427	400	649	598	791	181	252	262	274	60	478	308	488	893	337	276	1385	1489	847	432	542	612	970	656	1228	1593	580	810	694	636	13.7552	12.8649
uc007cfp.1	Pam	peptidyl-glycine alpha-amidating monooxygenase	4106	99	479	819	227	549	387	534	665	276	591	519	554	442	629	427	400	649	598	791	181	252	262	275	60	478	308	488	893	337	276	1385	1489	847	432	542	612	970	656	1228	1593	580	810	695	636	13.7451	12.8555
uc007cfq.1	Pam	peptidyl-glycine alpha-amidating monooxygenase	1576	19	184	310	90	198	150	226	280	116	227	209	205	195	255	153	146	222	211	325	70	104	102	89	25	174	113	180	331	144	120	633	655	389	165	233	260	422	295	544	712	266	354	302	286	6.87273	12.8657
uc007cfr.1	Pam	Mus musculus 7 days embryo whole body cDNA, RIKEN full-length enriched library, clone:C430006I19 product:peptidylglycine alpha-amidating monooxygenase, full insert sequence.	1850	16	64	119	34	66	61	68	93	43	76	57	67	57	95	64	52	89	71	87	30	41	36	31	10	67	37	60	114	36	37	161	172	98	48	60	63	106	75	126	179	79	94	88	73	4.93038	3.81224
uc007cfs.1	AK021003	Mus musculus adult male corpora quadrigemina cDNA, RIKEN full-length enriched library, clone:B230216N24 product:unclassifiable, full insert sequence.	1140	2	19	30	15	19	18	22	22	15	22	20	26	16	20	18	13	11	19	16	0	1	4	1	0	11	5	4	15	4	7	11	19	4	1	5	5	9	7	12	17	9	14	9	7	1.00013	1.83662
uc007cft.1	AK007349	Mus musculus 10 day old male pancreas cDNA, RIKEN full-length enriched library, clone:1810006J02 product:unclassifiable, full insert sequence.	1687	0	2	1	3	6	0	1	0	1	3	0	3	4	0	0	2	0	0	0	0	1	0	3	0	0	0	2	5	0	1	2	1	5	0	0	1	1	0	2	1	2	1	3	1	0	0.130643
uc007cfu.2	Slco6d1	solute carrier organic anion transporter family,	2328	0	0	0	0	0	0	0	1	0	0	0	0	0	0	0	0	0	1	0	0	0	0	0	0	0	0	0	0	0	0	0	0	0	0	0	1	0	0	0	0	0	0	0	0	0	0
uc007cfv.2	Slco6d1	solute carrier organic anion transporter family,	2195	0	0	0	0	0	0	0	1	0	0	0	0	0	0	0	0	0	1	0	0	0	0	0	0	0	0	0	0	0	0	0	0	0	0	0	1	0	0	0	0	0	0	0	0	0	0
uc007cfw.2	Slco6d1	Mus musculus adult male testis cDNA, RIKEN full-length enriched library, clone:4921511I05 product:solute carrier organic anion transporter family, member 6d1, full insert sequence.	2840	0	0	0	0	2	0	0	1	0	0	0	0	0	0	0	0	0	1	0	0	1	0	0	0	0	0	0	0	0	0	0	0	0	1	0	1	0	0	0	0	0	0	0	0	0	0
uc007cfx.1	AK144617	Mus musculus lung RCB-0558 LLC cDNA, RIKEN full-length enriched library, clone:G730010K09 product:unclassifiable, full insert sequence.	1155	0	0	0	0	0	0	0	0	0	0	1	1	0	1	0	0	0	0	0	0	0	3	0	0	0	0	0	0	1	0	0	2	1	0	0	0	0	1	1	2	0	1	0	0	0	0
uc007cfy.1	Cntnap5b	contactin associated protein-like 5B	5120	0	0	0	0	0	0	0	0	0	0	0	0	0	1	0	0	0	0	0	0	0	0	0	0	0	0	0	0	0	0	0	1	1	0	0	0	0	0	0	0	0	0	0	0	0	0
uc007cfz.1	Cntnap5b	contactin associated protein-like 5B	4007	0	0	0	0	0	0	0	0	0	0	0	0	0	1	0	0	0	0	0	0	0	0	0	0	0	0	0	0	0	0	0	1	1	0	0	0	0	0	0	0	0	0	0	0	0	0
uc007cga.1	Gm5057	SubName: Full=Putative uncharacterized protein Gm5057;	2696	0	0	0	0	0	0	0	0	0	0	2	0	0	0	0	0	0	1	0	0	0	0	0	0	0	0	0	0	0	0	0	0	0	0	0	1	0	0	0	0	0	0	0	0	0	0
uc007cgb.1	AK076805	Mus musculus adult male testis cDNA, RIKEN full-length enriched library, clone:4930472L09 product:unclassifiable, full insert sequence.	789	0	0	0	0	0	0	0	0	0	0	0	0	0	0	0	0	0	0	0	0	0	0	0	0	0	0	0	0	0	0	0	0	0	0	0	0	0	0	0	0	0	0	0	1	0	0
uc007cgc.1	Cdh20	cadherin-20 precursor	3722	0	0	0	2	1	1	2	0	0	1	0	0	0	1	0	0	0	0	0	0	0	0	1	0	1	0	0	1	1	0	2	1	1	0	0	1	1	0	4	6	0	0	2	0	0	0
uc007cge.1	AK039635	Mus musculus adult male spinal cord cDNA, RIKEN full-length enriched library, clone:A330076C18 product:unclassifiable, full insert sequence.	1285	0	2	2	0	13	2	0	6	2	4	27	2	1	2	4	0	7	3	1	3	1	2	0	2	12	2	5	3	12	2	14	12	5	5	4	2	1	16	4	6	10	10	3	5	0	0.171514
uc007cgf.2	Pign	GPI ethanolamine phosphate transferase 1	4059	26	226	358	96	370	152	266	242	147	272	223	257	179	296	151	110	265	238	239	65	104	94	101	30	180	116	183	232	139	75	375	378	270	95	156	206	214	177	223	276	178	183	199	186	3.65163	6.13566
uc007cgg.2	Pig-n	Mus musculus Pig-n mRNA for phosphatidylinositolglycan class N, complete cds.	2564	5	99	145	31	157	69	119	113	59	120	102	96	74	132	65	39	108	96	102	22	44	38	46	12	80	49	72	99	54	22	134	128	103	40	52	69	73	77	70	96	72	65	59	72	1.11169	4.25489
uc007cgh.2	Pign	GPI ethanolamine phosphate transferase 1	1359	3	93	142	31	153	69	124	112	61	122	97	98	78	134	63	39	114	101	103	22	44	35	44	13	80	49	70	95	53	21	141	132	107	39	53	65	78	76	71	101	69	71	67	72	1.25844	7.54111
uc007cgi.2	2310035C23Rik	SubName: Full=Putative uncharacterized protein;	950	16	97	108	57	117	79	67	75	57	93	126	70	49	63	42	48	54	42	77	35	22	28	12	4	88	27	52	89	51	16	102	81	71	36	49	39	52	70	61	82	42	46	41	30	9.60126	11.2517
uc007cgj.2	2310035C23Rik	hypothetical protein LOC227446 isoform 1	4436	25	209	252	103	258	166	177	185	127	180	233	186	111	146	104	93	139	112	171	59	53	61	47	18	176	78	131	212	129	58	363	397	283	107	160	180	204	224	230	319	157	224	184	168	3.21278	5.1919
uc007cgk.2	2310035C23Rik	hypothetical protein LOC227446 isoform 1	5406	31	274	346	124	344	190	228	227	174	253	295	247	144	203	136	124	184	156	245	68	62	83	62	29	260	104	167	301	162	77	451	517	358	145	213	240	281	290	305	415	205	301	221	214	3.26902	5.58529
uc007cgl.2	2310035C23Rik	Mus musculus adult male tongue cDNA, RIKEN full-length enriched library, clone:2310035C23 product:hypothetical protein, full insert sequence.	5397	31	274	346	125	354	189	232	232	174	253	296	246	146	203	136	127	184	157	247	69	63	83	63	29	264	104	166	305	164	77	442	514	359	147	213	239	278	288	305	413	207	302	220	211	3.27447	5.59461
uc007cgm.2	2310035C23Rik	hypothetical protein LOC227446 isoform 2	5334	31	273	345	124	343	188	227	227	172	253	295	247	144	201	136	123	184	156	244	68	62	82	62	29	260	104	166	301	162	77	448	515	357	145	212	238	281	289	304	412	205	300	219	214	3.31315	5.64003
uc007cgn.2	2310035C23Rik	hypothetical protein LOC227446 isoform 2	4005	12	154	208	57	220	95	143	134	101	135	153	152	83	124	82	71	114	101	151	26	37	45	46	23	149	63	102	199	106	53	278	336	222	88	126	166	190	173	180	247	130	209	135	145	1.70809	4.23731
uc007cgo.1	RANK	Mus musculus receptor activator of nuclear factor kappa B (RANK) mRNA, complete cds.	1068	5	18	43	7	8	12	27	21	14	40	18	28	18	12	20	15	9	13	12	5	9	0	5	0	6	2	6	14	4	9	33	31	31	13	23	24	33	16	15	31	12	11	21	16	2.66889	1.85726
uc007cgp.1	Tnfrsf11a	tumor necrosis factor receptor superfamily	5022	36	242	361	61	89	106	277	265	131	452	236	388	230	240	223	157	207	202	156	50	55	39	51	15	69	73	84	141	56	49	236	288	218	72	127	187	195	82	144	163	74	114	141	122	4.08656	5.31019
uc007cgq.2	Zcchc2	zinc finger CCHC domain-containing protein 2	6661	152	320	500	443	461	498	310	246	418	443	523	707	318	263	285	388	177	167	263	129	96	70	76	22	174	128	138	308	131	100	324	358	267	103	211	212	219	180	169	287	114	182	159	131	13.0088	5.29398
uc007cgr.2	Zcchc2	zinc finger CCHC domain-containing protein 2	5106	61	239	382	263	368	338	237	184	309	318	396	551	248	210	231	296	141	135	224	108	74	57	67	18	146	113	105	246	114	82	256	279	221	84	169	177	174	143	131	235	98	149	124	104	6.81053	5.15809
uc007cgs.2	Zcchc2	zinc finger CCHC domain-containing protein 2	5185	62	239	382	267	369	340	241	185	310	323	400	549	249	211	230	294	140	136	228	108	76	60	66	18	146	115	107	246	114	84	262	288	220	86	170	176	177	144	134	240	98	152	127	110	6.81671	5.0795
uc007cgt.2	Zcchc2	zinc finger CCHC domain-containing protein 2	5799	145	301	459	421	429	473	280	224	388	416	493	652	302	241	266	363	164	158	244	122	90	63	66	20	153	108	124	284	115	85	296	322	250	93	192	195	194	160	161	272	100	164	140	119	14.2543	5.71985
uc007cgu.2	Phlpp1	PH domain leucine-rich repeat-containing protein	2192	15	30	39	21	48	38	23	21	28	49	59	46	23	19	11	17	26	22	18	19	9	9	4	1	22	22	28	31	19	10	68	56	50	10	29	28	48	46	38	52	30	34	24	25	3.90106	1.50818
uc007cgv.2	Phlpp1	PH domain leucine-rich repeat-containing protein	6104	27	62	95	49	139	78	70	80	72	127	171	127	59	69	68	38	67	61	68	66	26	26	22	6	58	54	70	80	59	25	177	171	138	44	85	89	111	116	91	153	95	80	85	76	2.52163	1.11931
uc007cgw.1	Bcl2	apoptosis regulator Bcl-2 isoform 1	7206	13	95	149	24	203	55	127	119	64	96	111	109	44	72	73	49	75	33	80	38	35	53	39	9	92	73	160	110	66	42	201	210	132	55	88	72	109	120	174	240	97	100	95	79	1.02845	1.45278
uc007cgx.1	AK085305	Mus musculus 0 day neonate kidney cDNA, RIKEN full-length enriched library, clone:D630044D05 product:hypothetical protein, full insert sequence.	1041	1	9	13	1	9	7	10	10	2	6	8	6	2	8	4	4	5	3	5	3	3	4	3	0	7	4	7	8	4	2	19	16	6	3	6	9	11	11	7	18	5	4	10	9	0.547623	0.952716
uc007cgy.2	Kdsr	3-ketodihydrosphingosine reductase precursor	5582	30	184	217	145	461	300	117	140	167	128	223	247	107	129	109	122	136	85	144	51	47	45	52	14	167	75	143	193	98	58	291	286	177	80	77	119	148	133	178	168	134	142	140	109	3.06382	3.63245
uc007cgz.2	Vps4b	vacuolar protein sorting-associated protein 4B	3272	109	499	726	474	997	946	379	400	506	425	810	746	432	385	334	400	323	299	458	100	135	144	128	36	352	186	260	597	283	136	613	640	430	177	267	332	415	344	384	536	291	377	279	256	18.9909	16.8058
uc007cha.1	Serpinb5	serpin B5	2565	39	298	333	202	1375	240	216	93	486	151	937	434	560	419	371	200	345	250	27	165	61	81	25	42	908	163	179	907	564	36	403	190	177	33	76	35	38	400	77	156	376	605	137	190	8.66781	12.8027
uc007chb.1	Serpinb5	serpin B5	2532	36	277	311	192	1244	214	189	79	428	132	814	380	480	367	323	166	297	208	19	124	42	63	21	37	813	142	162	815	513	33	336	159	151	30	68	29	30	344	64	127	313	471	120	153	8.10533	12.0556
uc007chc.2	Serpinb12	serpin B12	1689	0	8	1	0	1	0	1	2	1	1	4	5	5	1	1	0	0	1	0	82	3	2	0	0	332	3	5	421	59	3	0	1	0	1	1	1	0	0	2	0	6	192	3	0	0	0.521954
uc007chd.2	Serpinb12	serpin B12	1261	0	0	0	0	1	0	1	1	1	1	3	0	4	0	2	0	0	0	0	9	0	3	0	0	98	2	1	105	21	3	1	2	1	0	0	0	0	0	0	0	4	93	3	1	0	0
uc007che.2	Serpinb12	serpin B12	1619	0	8	1	0	1	0	1	2	1	1	5	5	5	1	1	0	0	1	0	81	3	2	0	0	328	3	5	421	59	3	1	1	0	1	1	1	0	0	2	0	7	197	3	0	0	0.544521
uc007chf.1	Serpinb13	serpin B13	1607	0	0	1	1	19	0	0	1	17	0	13	5	0	0	0	0	0	0	0	1	0	1	0	0	5	1	0	2	2	0	4	2	0	1	0	0	1	1	0	2	0	11	1	1	0	0
uc007chg.2	Serpinb3a	serine peptidase inhibitor, clade B, member 3A	1629	0	2	0	0	0	0	0	0	0	0	0	1	0	0	0	0	0	0	0	5	0	0	0	0	54	0	2	49	13	0	0	0	1	0	1	1	0	2	0	1	4	40	0	3	0	0.135295
uc007chh.1	Serpinb3d	serpin B3	1164	0	0	0	0	0	0	0	0	0	0	0	0	0	0	0	0	0	0	0	0	0	0	0	0	1	0	0	1	2	0	0	0	0	0	0	0	0	0	0	0	0	0	0	0	0	0
uc007chi.1	Serpinb3b	serine (or cysteine) proteinase inhibitor, clade	1632	0	24	24	4	19	4	5	3	5	5	9	82	37	28	5	10	21	19	0	14	1	4	1	1	247	7	12	182	47	2	4	5	2	1	1	0	0	15	2	2	17	95	2	4	0	1.62055
uc007chk.2	Serpinb3c	serine (or cysteine) proteinase inhibitor, clade	1659	0	1	1	0	0	0	0	0	0	0	0	2	6	0	0	2	3	0	0	1	0	0	0	0	18	0	0	8	6	0	0	0	0	0	0	0	0	2	0	1	1	5	0	0	0	0.066424
uc007chl.1	Serpinb11	serpin B11	1699	3	24	12	6	48	13	7	5	64	2	132	22	36	23	41	13	24	17	1	13	0	4	0	1	108	2	3	102	23	2	30	8	9	1	1	3	1	16	3	3	9	41	4	18	1.00661	1.55664
uc007chm.2	Serpinb7	serpin B7	1887	0	10	8	0	2	2	3	1	8	2	28	10	3	2	0	0	1	1	2	8	0	1	0	1	103	7	4	31	35	0	7	9	4	2	6	1	6	0	2	0	5	73	2	2	0	0.583982
uc007chn.2	Serpinb2	plasminogen activator inhibitor 2, macrophage	1972	768	1611	2567	3000	4101	3852	811	485	2017	1000	2261	5592	3433	1711	2264	2358	762	1665	200	29	17	10	4	3	784	26	19	3617	81	16	55	57	29	7	384	130	17	38	8	14	29	211	81	197	222.017	90.0244
uc007chp.2	Serpinb2	plasminogen activator inhibitor 2, macrophage	1991	765	1579	2530	2981	4046	3810	799	480	1975	993	2219	5528	3369	1683	2247	2331	752	1635	192	29	17	10	4	3	770	26	17	3533	84	16	54	46	26	8	331	122	16	33	7	13	28	184	70	181	219.039	87.3942
uc007chr.2	Serpinb8	serpin B8 isoform 2	1231	12	99	111	29	103	75	71	94	54	102	136	125	97	73	58	55	68	59	46	38	20	16	28	8	153	29	49	115	79	26	93	98	53	21	36	45	54	49	68	69	59	91	58	43	5.55719	8.86235
uc007chs.2	Serpinb8	serpin B8 isoform 1	3075	24	263	293	80	243	157	177	190	152	220	307	305	222	182	144	132	197	172	111	74	52	49	54	19	361	84	114	275	198	53	204	211	109	39	73	79	144	116	122	142	114	189	109	87	4.44937	9.42502
uc007cht.2	Serpinb8	serpin B8 isoform 1	3070	24	263	293	80	243	157	177	190	152	218	307	305	222	182	144	132	197	171	111	74	52	49	54	19	361	84	114	275	198	53	204	211	109	39	73	79	143	116	121	142	114	189	109	87	4.45661	9.44037
uc007chu.1	AK085943	Mus musculus 16 days embryo head cDNA, RIKEN full-length enriched library, clone:C130014C08 product:unclassifiable, full insert sequence.	2219	0	3	0	1	0	2	2	2	1	0	3	1	1	0	0	0	1	3	0	0	0	0	0	0	1	0	0	1	0	0	2	0	0	0	0	1	0	1	0	1	0	0	0	1	0	0.148983
uc007chv.1	Cdh7	cadherin-7 precursor	1724	0	0	0	0	1	0	0	0	1	0	0	0	0	0	0	0	0	0	0	0	1	0	0	0	0	0	0	0	0	0	0	0	1	0	0	0	0	0	0	0	0	0	0	0	0	0
uc007chw.1	Cdh7	cadherin-7 precursor	3447	0	0	0	0	1	0	0	0	1	0	0	1	0	0	0	0	0	0	0	0	2	0	0	0	0	0	0	1	0	0	1	1	0	1	0	0	0	0	0	0	0	0	0	0	0	0
uc007chx.1	Cdh19	cadherin-19	3054	0	11	11	4	18	8	9	6	4	17	1	6	5	5	6	2	15	3	16	6	17	24	12	2	7	15	25	10	7	11	17	27	23	8	14	5	19	23	39	44	20	20	28	24	0	0.396913
uc007chy.1	Dsel	dermatan-sulfate epimerase-like protein	5763	15	297	390	73	458	124	345	483	162	249	315	224	206	380	242	172	328	244	784	95	214	214	225	50	466	352	448	702	351	288	791	893	610	281	356	525	655	432	655	828	425	549	536	507	1.4838	5.6791
uc007chz.1	AK043174	Mus musculus 7 days neonate cerebellum cDNA, RIKEN full-length enriched library, clone:A730064B11 product:weakly similar to TUBULIN, BETA 2 (TUBULIN BETA-2 CHAIN) (FRAGMENT) [Mus musculus], full insert sequence.	1342	0	0	0	0	0	0	0	0	0	0	0	0	0	1	0	0	0	0	0	0	0	0	1	1	0	0	0	0	0	0	1	0	1	0	0	0	0	1	1	2	0	1	1	1	0	0
uc007cia.1	Cntnap5a	contactin-associated protein like 5-1 precursor	3915	0	0	0	0	0	0	0	0	0	1	0	0	0	0	0	1	0	0	0	0	1	0	0	0	0	0	0	0	0	0	0	1	1	1	0	0	0	0	2	1	0	0	0	0	0	0
uc007cib.1	Tsn	translin	3039	45	332	367	98	443	212	313	365	204	375	352	302	245	319	221	160	299	232	347	85	121	87	112	27	237	171	221	357	198	129	488	525	353	150	227	337	305	267	293	481	206	278	223	226	8.44139	12.0387
uc007cic.2	Mki67ip	MKI67 FHA domain-interacting nucleolar	1894	19	204	284	139	317	224	122	137	109	180	213	176	114	135	112	78	102	140	113	28	38	35	38	6	98	54	70	200	73	51	178	184	131	57	74	107	95	100	112	176	72	91	84	94	5.71881	11.8692
uc007cid.1	Clasp1	Mus musculus partial mRNA for CLIP-associating protein CLASP1.	2141	13	74	92	53	144	110	63	84	99	100	138	124	108	69	68	73	61	46	74	38	34	24	24	6	83	36	59	94	61	24	200	211	135	51	90	96	120	123	107	191	121	134	129	112	3.46146	3.80879
uc007cie.1	Clasp1	CLIP-associating protein 1 isoform 2	4228	14	89	103	59	195	136	77	102	128	126	179	164	125	85	81	86	75	56	96	45	42	39	32	12	104	48	71	112	83	36	244	252	166	61	107	125	137	153	137	232	139	173	156	135	1.88767	2.31967
uc007cif.1	Clasp1	CLIP-associating protein 1 isoform 1	7827	44	272	326	143	519	339	233	260	348	353	567	459	304	261	263	236	250	150	246	138	99	82	66	27	256	137	197	317	246	84	572	572	350	145	259	269	305	331	291	494	325	380	293	275	3.20471	3.82953
uc007cih.2	2900060B14Rik	Mus musculus adult male hippocampus cDNA, RIKEN full-length enriched library, clone:2900042K03 product:unclassifiable, full insert sequence.	597	183	949	1151	578	1144	955	479	507	382	469	597	455	451	453	262	635	524	506	487	167	532	270	612	164	745	445	555	719	397	147	1874	1939	1188	634	660	932	1263	995	1021	1089	553	748	641	663	174.747	175.171
uc007cii.2	Clasp1	CLIP-associating protein 1 isoform 2	7623	42	269	326	143	516	337	233	258	344	352	568	455	305	261	259	236	248	148	245	133	100	82	65	26	253	137	197	311	243	83	567	572	349	143	257	268	304	332	291	493	328	379	290	273	3.14091	3.88864
uc007cij.2	Clasp1	CLIP-associating protein 1 isoform 3	7599	42	269	327	142	516	337	233	258	344	351	569	454	304	261	259	236	249	148	245	133	99	83	65	26	253	138	197	312	242	83	567	571	348	143	257	268	303	330	290	492	325	378	290	274	3.15083	3.90092
uc007cik.1	Crtr-1	Mus musculus transcription repressor CRTR-1 (Crtr-1) mRNA, complete cds.	478	0	0	0	0	0	1	0	0	0	0	1	1	0	0	0	1	0	0	0	0	0	0	0	0	0	0	0	0	0	0	1	0	0	0	0	0	0	0	0	0	0	0	1	1	0	0
uc007cil.1	Tcfcp2l1	transcription factor CP2-like protein 1	9270	4	10	7	11	18	12	4	9	22	7	24	14	9	3	8	9	3	6	1	2	5	3	3	24	12	2	3	4	10	2	13	6	4	2	2	3	2	6	4	4	6	1	8	3	0.245987	0.118875
uc007cim.1	Gli2	GLI-Kruppel family member GLI2	6708	5	19	25	4	94	15	24	25	25	30	89	22	9	24	26	15	26	6	55	116	26	27	17	11	66	78	67	34	70	27	236	183	123	38	91	58	79	150	92	129	124	89	89	65	0.424922	0.312128
uc007cin.1	Gli2	SubName: Full=GLI-Kruppel family member; Flags: Fragment;	1551	4	6	14	0	26	5	5	8	3	9	20	5	1	8	7	1	4	1	15	34	3	2	3	3	16	15	12	8	20	3	50	41	25	10	14	22	26	44	16	23	25	17	20	18	1.47021	0.426296
uc007cio.1	Gli2	Mus musculus partial mRNA for GLI-Kruppel family member (Gli2 gene), delta 3-5 splice form.	1219	4	4	12	0	21	5	6	5	3	9	15	5	1	6	3	1	4	1	10	24	2	0	2	3	12	13	9	8	16	2	40	41	24	10	15	17	25	36	16	20	18	11	15	15	1.87063	0.3616
uc007cip.1	Gli2	SubName: Full=GLI-Kruppel family member; Flags: Fragment;	1268	4	4	12	0	21	5	6	5	3	9	16	5	1	6	3	1	4	1	10	24	3	0	2	3	13	13	9	8	16	3	40	42	24	10	15	18	25	36	16	21	18	12	16	15	1.79834	0.347626
uc007ciq.1	AK039419	Mus musculus adult male spinal cord cDNA, RIKEN full-length enriched library, clone:A330041K01 product:unclassifiable, full insert sequence.	2701	0	0	0	2	1	0	0	3	1	1	0	1	0	0	0	0	0	1	0	0	0	1	0	0	0	0	0	0	0	0	0	0	0	1	0	0	0	0	0	0	0	1	1	0	0	0
uc007cir.1	Inhbb	inhibin beta B chain precursor	4255	99	147	259	189	375	273	161	361	174	219	374	285	165	196	230	82	193	182	179	53	69	76	42	29	203	118	164	236	205	57	381	276	178	74	131	126	114	278	151	183	234	170	150	137	13.2638	3.80706
uc007cis.2	Ralb	ras-related protein Ral-B precursor	2277	122	519	745	317	523	490	398	536	316	528	500	560	473	432	378	239	374	402	398	103	102	88	75	28	277	136	207	483	177	114	633	737	489	204	367	389	487	342	396	560	192	293	299	287	30.5442	25.1175
uc007cit.1	AK053246	Mus musculus 0 day neonate lung cDNA, RIKEN full-length enriched library, clone:E030050D17 product:unclassifiable, full insert sequence.	604	6	8	13	4	11	15	6	11	7	7	12	9	10	14	3	3	7	7	5	5	4	0	1	0	2	1	3	8	9	4	14	15	4	2	8	3	8	4	13	14	5	5	7	8	5.663	1.45957
uc007ciu.1	Tmem185b	transmembrane protein 185B	2060	29	146	200	88	173	166	113	127	103	144	156	150	118	129	96	59	89	77	106	31	32	33	29	4	56	50	66	146	62	40	147	182	114	51	85	81	92	84	90	114	59	80	71	68	8.02533	7.81011
uc007civ.1	AK084486	Mus musculus 18 days pregnant adult female placenta and extra embryonic tissue cDNA, RIKEN full-length enriched library, clone:3830432H09 product:unclassifiable, full insert sequence.	2414	0	10	3	3	5	6	3	1	3	6	3	1	3	1	3	2	5	0	4	2	3	1	2	0	3	3	4	3	4	0	3	9	5	1	0	3	4	2	3	3	4	2	2	5	0	0.456493
uc007ciw.2	Epb4.1l5	band 4.1-like protein 5 isoform 1	6510	3	21	22	10	65	14	26	22	42	28	57	23	30	28	20	11	24	15	22	14	5	5	5	7	30	16	26	23	22	8	38	27	20	5	14	2	14	26	16	17	20	25	13	19	0.262707	0.355476
uc007cix.2	Epb4.1l5	band 4.1-like protein 5 isoform 2	2773	2	22	22	8	87	12	19	11	38	15	75	24	29	21	25	13	19	20	19	11	5	7	3	8	43	11	19	29	31	6	41	16	17	5	8	0	4	23	6	11	23	22	6	17	0.411161	0.874268
uc007ciy.2	Epb4.1l5	band 4.1-like protein 5 isoform 2	2788	2	22	23	9	92	13	20	12	46	16	78	24	31	27	25	13	20	22	20	12	5	8	3	8	42	12	22	31	34	6	44	16	19	4	9	0	5	26	7	13	25	24	6	18	0.408949	0.869564
uc007ciz.1	Ptpn4	tyrosine-protein phosphatase non-receptor type	4706	13	150	223	83	323	139	210	163	114	229	285	168	101	131	99	56	152	84	147	45	53	124	82	25	154	103	189	175	161	62	235	211	127	68	80	74	88	150	115	186	131	157	134	80	1.57479	3.51246
uc007cja.1	Tmem177	transmembrane protein 177	3290	7	30	41	8	30	10	27	25	12	26	21	21	12	29	11	14	30	16	31	20	7	16	9	2	25	14	33	27	17	12	47	51	26	19	29	19	24	15	33	57	18	22	16	22	1.21293	1.00484
uc007cjb.1	Sctr	secretin receptor	1922	1	4	6	2	3	7	2	5	0	4	5	4	2	3	1	0	3	2	9	2	2	2	2	0	2	4	7	6	1	7	17	6	5	9	2	4	12	9	9	17	12	3	0	7	0.296605	0.229339
uc007cjc.1	Sctr	secretin receptor	1871	1	4	6	2	3	7	2	5	0	4	5	4	2	3	1	0	3	2	9	2	2	2	2	0	2	4	7	6	1	7	17	6	5	9	2	4	10	9	9	17	12	3	0	7	0.30469	0.23559
uc007cjd.1	Tmem37	voltage-dependent calcium channel gamma-like	1017	6	59	77	16	19	40	57	50	8	44	24	24	36	61	28	42	57	65	89	10	30	16	17	3	21	20	23	46	17	16	76	140	80	48	50	55	77	27	60	87	20	39	45	33	3.36327	6.39297
uc007cje.1	Dbi	acyl-CoA-binding protein isoform 1	593	19	309	445	99	352	143	221	229	120	200	244	140	172	147	117	90	203	163	212	73	46	56	49	8	406	122	212	314	172	47	422	484	347	168	183	170	260	372	389	398	295	363	222	182	18.2655	57.4216
uc007cjf.2	Dbi	acyl-CoA-binding protein isoform 2	587	21	390	550	126	478	211	328	344	197	316	351	231	264	233	177	135	300	286	307	95	98	89	86	14	509	170	268	461	222	63	555	600	425	198	223	200	310	436	479	507	355	492	278	235	20.3945	73.2147
uc007cjg.1	3110009E18Rik	hypothetical protein LOC73103 isoform 2	1007	1	9	9	0	9	5	8	7	4	12	6	4	3	9	3	4	10	3	9	6	3	2	2	0	9	3	3	9	4	0	12	16	13	7	5	5	6	7	10	15	2	8	10	5	0.566112	0.984883
uc007cjh.2	3110009E18Rik	hypothetical protein LOC73103 isoform 1	496	0	5	3	0	4	2	3	5	2	6	2	2	1	6	2	2	6	1	6	4	2	2	1	0	7	4	2	4	2	0	13	9	14	6	6	3	5	4	9	14	2	8	6	2	0	1.11086
uc007cji.1	Steap3	metalloreductase STEAP3	2755	52	337	430	65	160	154	320	378	80	362	204	248	142	314	180	156	246	245	587	230	173	104	129	29	221	241	277	347	179	112	723	985	579	250	376	421	711	380	527	812	253	343	381	323	10.76	13.4797
uc007cjj.1	Steap3	metalloreductase STEAP3	3128	51	334	428	65	161	154	318	376	79	359	201	246	139	311	179	155	241	242	583	225	172	103	130	28	220	239	275	344	177	112	721	969	567	247	372	416	701	373	522	802	252	338	377	321	9.2947	11.7666
uc007cjk.1	C1ql2	complement C1q-like protein 2 precursor	2000	0	1	0	1	1	2	0	2	1	1	0	2	0	0	1	0	1	2	0	0	0	0	0	0	0	1	0	0	0	0	0	1	0	0	1	0	0	0	1	0	0	0	0	0	0	0.0550987
uc007cjl.1	Marco	macrophage receptor MARCO	1985	15	84	109	2	11	5	18	30	8	17	3	23	74	40	43	34	53	208	32	3	15	4	4	7	9	5	3	22	9	4	350	538	376	44	844	638	709	34	83	36	8	67	110	32	4.30787	4.66327
uc007cjm.2	En1	homeobox protein engrailed-1	2554	11	41	50	15	43	44	29	75	22	37	40	43	46	57	39	26	51	39	29	14	15	11	10	3	29	21	29	55	15	19	69	81	32	19	37	35	35	35	48	81	21	28	32	27	2.4553	1.76903
uc007cjn.1	AK138346	Mus musculus 10 days neonate cortex cDNA, RIKEN full-length enriched library, clone:A830008K02 product:unclassifiable, full insert sequence.	1561	0	1	0	0	0	0	0	0	0	0	1	0	0	0	0	0	0	0	0	0	0	0	0	1	1	0	0	0	0	0	1	0	0	0	0	1	1	0	0	0	1	1	1	0	0	0.0705941
uc007cjo.1	Insig2	insulin-induced gene 2 protein isoform 2	2454	10	160	161	58	288	98	116	133	175	135	338	125	129	123	96	77	129	76	142	39	52	81	48	29	265	165	170	215	445	58	374	239	192	86	109	87	129	339	148	175	304	260	141	146	2.32304	7.18484
uc007cjp.1	Insig2	insulin-induced gene 2 protein isoform 1	2435	10	162	161	58	283	100	118	140	172	138	338	123	132	126	92	78	128	81	142	39	52	82	49	30	260	163	168	214	436	59	375	244	199	87	111	90	131	329	150	179	293	259	144	142	2.34117	7.33141
uc007cjq.1	Insig2	insulin-induced gene 2 protein isoform 2	2452	10	158	160	57	281	98	116	133	166	137	332	123	129	124	92	77	126	77	140	38	52	82	48	30	257	160	168	212	436	59	364	238	193	86	107	88	129	324	148	172	288	252	139	142	2.32494	7.10081
uc007cjr.1	Ccdc93	SubName: Full=Putative uncharacterized protein;	803	2	15	21	7	19	13	22	17	10	22	17	9	14	18	16	9	16	17	16	3	12	9	6	2	12	12	6	15	13	8	42	57	38	14	25	21	37	22	26	27	20	18	19	25	1.41986	2.05848
uc007cjs.1	Ccdc93	SubName: Full=Putative uncharacterized protein;	1446	2	19	29	14	17	17	31	25	8	31	19	14	19	19	17	12	22	27	22	7	15	11	7	3	13	19	15	17	15	9	62	76	58	21	30	28	40	33	35	47	26	26	28	30	0.788486	1.44796
uc007cju.2	Ccdc93	coiled-coil domain-containing protein 93 isoform	7256	30	235	283	64	257	156	228	245	115	234	194	170	131	186	143	99	222	204	317	66	98	95	58	21	175	152	189	229	157	90	473	546	353	127	214	299	355	223	316	384	180	242	242	211	2.35698	3.56896
uc007cjw.2	Ddx18	ATP-dependent RNA helicase DDX18	2249	5	28	39	17	48	28	29	29	16	29	43	31	16	24	17	13	36	27	28	11	17	12	4	1	21	13	21	38	26	5	30	32	24	12	14	11	15	14	13	41	17	19	16	18	1.2674	1.37196
uc007cjx.2	Dpp10	inactive dipeptidyl peptidase 10	4630	0	0	0	0	1	0	1	1	0	3	1	0	1	0	0	0	1	0	2	0	0	0	1	0	0	0	0	0	0	0	0	3	1	0	1	1	3	2	1	0	0	0	1	0	0	0
uc007cjy.1	AK043935	Mus musculus 10 days neonate cortex cDNA, RIKEN full-length enriched library, clone:A830054G08 product:unclassifiable, full insert sequence.	1443	0	0	0	0	0	0	0	0	0	0	0	0	0	0	0	0	1	0	0	1	1	0	0	0	1	0	0	0	0	0	1	0	0	0	0	0	0	0	0	0	0	1	0	1	0	0
uc007cjz.1	DQ564750	DQ564750	29	0	0	0	0	0	0	0	0	0	0	0	0	0	0	0	0	0	0	0	0	0	0	0	0	0	0	0	0	0	0	0	0	0	0	0	0	0	0	0	0	0	0	0	0	0	0
uc007cka.1	DQ559597	DQ559597	32	0	0	0	0	0	0	0	0	0	1	0	0	0	0	0	0	0	0	0	0	0	0	0	0	0	0	0	0	0	0	0	0	0	0	0	0	0	0	0	0	0	0	0	0	0	0
uc007ckb.1	DQ696253	DQ696253	42	0	0	0	0	0	0	0	0	0	0	0	0	0	0	0	0	0	0	0	0	0	0	0	0	0	0	0	0	0	0	0	0	0	0	0	0	0	0	0	0	0	0	0	0	0	0
uc007ckc.1	DQ726158	DQ726158	34	0	0	0	0	0	0	0	0	0	0	0	0	0	0	0	0	0	0	0	0	0	0	0	0	0	0	0	0	0	0	0	0	0	0	0	0	0	0	0	0	0	0	0	0	0	0
uc007ckd.1	DQ549908	DQ549908	35	0	0	0	0	0	0	0	0	0	0	0	0	0	0	0	0	0	0	0	0	0	0	0	0	0	0	0	0	0	0	0	0	0	0	0	0	0	0	0	0	0	0	0	0	0	0
uc007cke.1	Actr3	actin-related protein 3	2508	116	730	1152	575	982	952	630	650	564	776	840	1081	660	528	585	488	423	480	506	143	162	144	152	46	385	253	320	745	248	179	901	1054	685	283	581	632	706	422	484	739	363	488	425	425	26.3671	32.075
uc007ckf.1	Actr3	actin-related protein 3	2511	108	711	1113	544	957	901	606	634	532	750	803	1058	624	510	556	461	403	455	480	121	150	127	149	44	367	240	309	709	239	176	863	1020	665	269	551	603	668	398	463	708	350	466	410	402	24.5194	31.2029
uc007ckg.1	Slc35f5	solute carrier family 35 member F5	2597	19	150	167	54	178	102	143	152	79	143	158	142	124	153	102	74	161	124	211	24	50	54	52	11	139	85	116	156	94	62	362	410	292	116	194	213	302	202	260	358	150	210	179	183	4.17075	6.36489
uc007ckh.2	Gpr39	G-protein coupled receptor 39	2689	2	5	9	4	2	3	1	3	4	0	4	4	3	0	2	2	4	10	4	1	3	2	1	0	2	4	1	3	2	0	2	2	1	1	1	6	0	0	0	3	2	3	1	0	0.424005	0.204904
uc007cki.1	Lypd1	ly6/PLAUR domain-containing protein 1 precursor	1731	1	5	7	4	1	4	0	1	4	0	5	2	3	1	1	2	1	8	4	1	3	2	1	0	1	5	1	1	2	0	1	2	2	1	1	4	0	1	0	2	1	1	1	0	0.329333	0.318306
uc007ckj.1	Lypd1	ly6/PLAUR domain-containing protein 1 precursor	2044	1	5	7	4	1	4	0	1	4	0	5	2	3	1	1	2	1	9	5	1	3	1	1	0	1	5	1	2	2	0	1	2	2	1	1	4	0	1	0	2	1	1	1	0	0.278902	0.269563
uc007ckk.1	Nckap5	Nck-associated protein 5 isoform 2	7074	0	5	4	0	27	4	4	3	23	6	25	6	4	11	6	2	7	2	5	11	2	9	3	1	21	15	11	29	25	2	25	25	11	8	15	5	12	29	19	24	15	32	16	10	0	0.0778891
uc007ckl.1	Nckap5	Nck-associated protein 5 isoform 3	2827	0	3	1	0	15	2	0	0	13	3	9	2	1	5	1	0	3	0	3	3	2	3	1	1	13	8	5	16	11	2	10	14	6	4	9	4	7	15	8	12	7	15	7	8	0	0.116941
uc007ckm.1	Nckap5	Nck-associated protein 5 isoform 1	7213	0	6	6	0	33	5	5	3	31	6	27	6	4	10	7	2	7	2	5	13	2	10	4	3	22	17	20	30	29	2	34	32	11	8	15	6	16	37	21	32	19	38	21	14	0	0.0916657
uc007ckn.1	Nckap5	Nck-associated protein 5 isoform 3	2966	0	4	3	0	21	3	1	0	21	3	11	2	1	4	2	0	3	0	3	5	2	4	2	3	14	10	14	17	15	2	19	21	6	4	9	5	11	23	10	20	11	21	12	12	0	0.148614
uc007cko.1	AK016413	Mus musculus adult male testis cDNA, RIKEN full-length enriched library, clone:4930599A14 product:unclassifiable, full insert sequence.	387	0	0	0	0	0	0	0	0	0	0	0	1	0	0	0	0	0	0	0	0	0	1	0	0	0	0	0	0	0	0	1	0	0	0	0	2	0	0	1	0	0	1	0	0	0	0
uc007ckp.1	Mgat5	alpha-1,6-mannosylglycoprotein	2258	12	93	109	34	147	67	89	83	88	122	162	120	68	91	77	62	83	45	68	28	25	23	17	10	58	30	49	93	63	31	153	141	95	36	66	76	95	89	74	97	77	67	79	66	3.02963	4.53869
uc007ckq.1	Mgat5	alpha-1,6-mannosylglycoprotein	3026	13	100	125	35	154	75	99	90	88	134	179	138	72	101	82	68	97	48	70	34	26	29	19	12	63	40	65	95	76	38	164	146	114	37	69	89	101	101	82	119	82	79	97	73	2.4491	3.64169
uc007ckr.1	Mgat5	alpha-1,6-mannosylglycoprotein	3104	19	119	147	43	175	88	120	112	107	150	228	177	98	116	104	82	117	51	92	45	36	39	26	16	77	47	71	110	94	42	209	198	147	51	90	125	128	131	103	157	107	100	118	95	3.48951	4.22471
uc007cks.1	Mgat5	alpha-1,6-mannosylglycoprotein	2672	12	84	114	29	129	55	89	79	75	113	171	136	77	90	85	66	92	37	77	36	31	36	23	11	58	39	56	87	77	36	169	156	115	44	73	103	102	105	82	129	88	84	91	79	2.56022	3.46429
uc007ckt.2	AK015544	Mus musculus adult male testis cDNA, RIKEN full-length enriched library, clone:4930471A21 product:unclassifiable, full insert sequence.	3234	15	108	169	43	241	84	111	138	121	161	249	173	111	135	138	90	132	75	112	54	25	40	33	10	88	70	98	160	108	41	145	131	93	32	60	76	97	114	74	119	90	73	82	79	2.64413	3.68006
uc007cku.1	Tmem163	transmembrane protein 163	2663	3	5	13	6	9	11	12	10	11	12	23	22	6	4	7	8	8	5	7	2	2	2	1	0	4	2	4	8	11	5	15	12	13	0	12	10	6	13	5	11	8	4	10	4	0.642217	0.206905
uc007ckv.1	Acmsd	2-amino-3-carboxymuconate-6-semialdehyde	2303	0	0	3	0	1	0	1	1	0	1	1	0	0	0	1	0	2	0	0	3	3	0	0	0	3	0	0	2	1	1	4	1	1	0	2	2	1	3	2	5	1	3	1	2	0	0
uc007ckw.1	AK013506	Mus musculus adult male hippocampus cDNA, RIKEN full-length enriched library, clone:2900009J06 product:unclassifiable, full insert sequence.	387	0	1	0	0	0	0	0	0	1	2	0	1	1	0	2	1	0	0	1	0	0	0	0	0	1	0	0	0	0	1	3	2	0	1	0	0	0	0	0	2	1	1	1	2	0	0.284748
uc007ckx.1	Ccnt2	SubName: Full=Putative uncharacterized protein;	1040	6	46	68	16	89	35	45	63	31	68	60	51	38	42	22	22	32	45	65	14	19	24	29	11	39	40	43	67	41	22	102	113	105	36	60	60	62	60	69	83	63	73	66	54	3.28889	4.87412
uc007cky.1	Ccnt2	SubName: Full=Putative uncharacterized protein;	4500	12	114	167	59	225	90	103	133	75	137	132	139	98	108	62	57	93	103	145	28	52	68	69	23	101	97	122	186	101	59	222	242	185	72	126	116	135	127	146	213	123	145	128	108	1.5202	2.79167
uc007ckz.1	Ccnt2	cyclin T2	3514	34	238	348	126	396	213	261	291	160	295	324	298	199	231	173	127	216	190	293	108	118	143	110	31	212	153	206	330	209	112	502	515	381	170	244	258	277	282	334	465	241	282	227	237	5.51581	7.46357
uc007cla.1	Ccnt2	SubName: Full=Cyclin T2; SubName: Full=Putative uncharacterized protein;	4511	36	276	412	138	472	254	299	330	184	342	377	341	226	263	195	141	252	207	357	107	129	153	136	42	254	193	250	385	249	136	556	575	440	176	261	297	309	316	364	517	267	319	260	265	4.54948	6.7423
uc007clb.1	Ccnt2	SubName: Full=Putative uncharacterized protein;	4416	35	271	389	142	447	246	342	347	177	347	382	341	238	289	223	158	266	226	348	125	118	151	107	32	244	173	230	371	227	139	574	589	385	182	263	295	314	308	350	514	252	296	228	255	4.51826	6.76257
uc007clc.2	Rab3gap1	rab3 GTPase-activating protein catalytic	4251	47	310	325	183	381	265	221	221	170	302	284	250	163	230	160	129	197	181	253	69	69	77	53	15	231	119	174	251	144	88	483	526	368	163	217	279	316	249	314	463	238	302	249	249	6.30288	8.03604
uc007cld.1	Zranb3	zinc finger Ran-binding domain-containing	4154	0	27	42	9	30	5	38	35	24	32	31	66	26	23	16	17	29	11	32	9	10	15	13	7	26	12	23	26	10	8	48	51	50	10	23	45	48	30	31	73	22	29	26	29	0	0.716257
uc007cle.1	Zranb3	zinc finger Ran-binding domain-containing	5225	0	30	43	10	35	6	39	37	24	32	32	72	27	24	17	18	30	12	35	9	12	16	15	7	29	12	24	28	11	9	52	52	50	10	26	47	51	31	33	77	24	30	27	32	0	0.632713
uc007clf.1	Zranb3	zinc finger Ran-binding domain-containing	4078	0	27	41	9	30	5	36	34	23	29	31	67	25	21	14	17	27	11	33	9	10	15	12	8	23	10	20	26	9	8	43	50	46	10	21	44	46	28	28	69	22	27	25	26	0	0.729605
uc007clg.1	Zranb3	zinc finger Ran-binding domain-containing	1913	0	10	15	3	9	1	9	9	3	6	12	18	7	12	2	7	10	4	12	2	5	6	1	3	6	4	13	9	2	7	17	18	17	4	9	15	20	13	8	26	10	10	11	13	0	0.576045
uc007clh.1	R3hdm1	R3H domain (binds single-stranded nucleic	3956	9	73	87	22	82	56	76	91	46	80	61	93	52	49	67	37	73	42	80	22	30	33	38	9	56	52	71	66	50	38	156	161	109	53	58	68	82	71	87	122	90	100	87	58	1.29694	2.03347
uc007cli.1	R3hdm1	R3H domain (binds single-stranded nucleic	4000	9	58	88	18	80	49	70	79	39	80	65	84	51	60	51	29	63	39	73	32	32	23	28	4	42	36	65	62	39	19	154	152	96	50	60	80	89	68	98	143	85	94	80	57	1.28267	1.59786
uc007clj.1	R3hdm1	R3H domain (binds single-stranded nucleic	4812	9	111	138	33	126	75	109	110	79	138	99	144	90	100	120	55	103	80	104	65	47	43	55	12	78	62	96	101	71	43	251	265	150	72	93	95	137	116	138	208	126	146	130	97	1.06623	2.54196
uc007clk.1	AK037193	Mus musculus 6 days neonate skin cDNA, RIKEN full-length enriched library, clone:A030008C21 product:unclassifiable, full insert sequence.	1782	5	31	34	19	55	17	18	15	10	29	31	24	23	25	19	11	19	19	30	5	12	8	15	4	25	17	18	23	18	11	44	52	33	11	23	22	25	17	23	29	20	27	12	25	1.59954	1.91702
uc007cll.1	Ubxn4	UBX domain-containing protein 4	4093	124	639	891	387	813	709	516	624	345	712	645	582	376	466	290	263	410	429	464	130	138	158	150	31	387	224	357	676	288	166	746	844	554	259	379	450	455	443	555	790	344	467	424	353	17.2708	17.204
uc007clm.1	Lct	lactase-phlorizin hydrolase preproprotein	6166	0	1	4	1	2	3	0	5	1	3	1	5	0	0	2	1	3	0	2	0	0	1	1	1	2	0	1	1	1	0	2	9	2	4	3	1	2	3	4	4	1	1	3	2	0	0.0178718
uc007cln.1	Mcm6	DNA replication licensing factor MCM6	2901	20	188	153	49	418	22	243	205	112	145	234	181	115	117	103	70	171	92	139	58	90	64	53	18	119	64	103	104	55	49	286	317	303	85	161	283	285	158	247	399	127	186	177	153	3.9302	7.14137
uc007clo.1	Mcm6	SubName: Full=Putative uncharacterized protein;	4364	21	203	167	51	453	23	260	221	115	156	241	201	122	122	109	70	177	98	156	60	97	69	55	18	124	71	113	107	58	54	297	331	313	89	163	297	292	162	259	428	134	198	187	158	2.74326	5.12605
uc007clp.2	Dars	aspartyl-tRNA synthetase, cytoplasmic isoform 1	2232	29	240	323	122	304	169	211	214	131	238	158	198	131	146	129	82	136	170	182	56	89	82	76	22	159	109	165	220	100	64	458	492	292	175	225	278	264	242	307	525	180	278	242	239	7.40689	11.8492
uc007clr.2	Dars	aspartyl-tRNA synthetase, cytoplasmic isoform 2	693	13	74	107	43	116	78	61	77	41	73	59	58	48	59	42	28	53	76	68	12	36	25	24	7	61	41	48	71	37	22	147	143	76	42	64	68	71	78	87	163	45	82	61	70	10.694	11.7671
uc007cls.1	Cxcr4	C-X-C chemokine receptor type 4	1802	39	116	181	132	127	162	95	239	168	214	187	340	144	136	140	313	151	68	359	74	64	69	64	19	72	54	104	232	37	54	236	181	156	53	67	126	132	88	128	171	69	60	72	87	12.3379	7.09373
uc007clt.1	Cxcr4	C-X-C chemokine receptor type 4	1814	39	116	181	132	127	162	95	239	168	214	187	342	144	136	140	313	152	68	360	74	64	69	64	19	73	54	104	232	37	54	236	181	156	53	67	126	132	88	128	172	69	60	72	88	12.2563	7.04681
uc007clu.2	Thsd7b	Mus musculus 12 days embryo spinal ganglion cDNA, RIKEN full-length enriched library, clone:D130067I03 product:weakly similar to HYPOTHETICAL PROTEIN DJ1110N13.1 IN CHROMOSOME 7 (FRAGMENT) [Homo sapiens], full insert sequence.	554	0	0	1	1	0	0	0	1	0	0	0	0	0	0	0	0	0	1	0	0	0	1	0	0	1	0	0	0	1	0	1	1	0	0	0	0	0	2	0	1	0	1	0	0	0	0
uc007clv.2	Thsd7b	thrombospondin type-1 domain-containing protein	6253	0	0	1	1	1	0	0	2	0	0	2	1	0	0	0	1	0	1	1	0	0	1	0	0	1	0	0	0	2	0	1	1	0	0	0	0	2	5	0	8	1	1	2	0	0	0
uc007clw.1	Thsd7b	thrombospondin type-1 domain-containing protein	3322	0	0	0	0	0	0	0	0	0	0	1	1	0	0	0	2	0	0	0	0	0	0	0	0	0	1	0	0	0	0	0	0	0	0	0	0	0	0	0	3	1	0	0	0	0	0
uc007clx.1	Daf2	complement decay-accelerating factor	1324	0	0	1	0	0	0	1	1	0	0	0	0	0	1	0	0	0	1	3	0	0	1	0	0	0	3	0	0	0	0	1	1	1	1	0	0	1	1	1	0	0	5	2	0	0	0
uc007cly.1	Cd55	complement decay-accelerating factor,	2526	14	161	325	49	106	165	144	145	72	163	91	172	33	111	102	84	113	219	148	36	87	116	101	17	116	148	211	195	157	122	387	521	286	117	135	242	423	176	297	367	155	321	182	179	3.15956	7.02367
uc007clz.1	Cd55	SubName: Full=CD55 antigen; Flags: Fragment;	1454	2	19	63	12	34	27	26	38	14	34	23	39	18	32	23	20	29	65	41	14	34	24	19	6	34	36	54	41	38	33	100	123	70	32	44	61	101	61	75	85	48	82	51	51	0.784147	1.43999
uc007cma.1	Cd55	complement decay-accelerating factor,	1578	8	54	142	22	44	72	52	57	26	51	24	63	15	49	41	35	46	68	54	35	26	46	31	4	40	46	62	60	45	30	161	209	105	48	53	101	171	63	110	147	48	118	81	61	2.89011	3.77102
uc007cmb.2	Zp3r	zona pellucida sperm-binding protein 3 receptor	2034	0	0	0	0	0	0	0	0	0	0	1	0	0	0	0	0	0	0	0	0	1	0	0	1	0	0	0	0	0	0	0	0	1	0	1	0	0	0	0	0	0	0	0	1	0	0
uc007cmc.1	C4bp	C4b-binding protein precursor	1883	0	0	0	0	0	0	0	0	0	0	3	0	0	0	1	0	0	0	0	1	0	0	0	0	0	1	0	0	0	0	0	0	0	0	0	0	0	1	0	0	0	1	0	0	0	0
uc007cmd.2	Pfkfb2	Mus musculus adult male testis cDNA, RIKEN full-length enriched library, clone:4933407L07 product:6-phosphofructo-2-kinase/ fructose-2,6-biphosphatase 2, full insert sequence.	1938	5	26	36	9	64	21	44	31	26	35	45	27	17	21	30	17	24	17	30	13	18	12	5	4	21	15	30	34	26	7	85	75	58	17	26	26	40	50	52	69	35	53	32	43	1.47078	1.4784
uc007cme.2	Pfkfb2	6-phosphofructo-2-kinase/fructose-2,	4652	11	88	113	32	172	63	101	74	67	90	122	82	52	67	67	51	69	59	89	34	46	45	24	9	79	45	89	77	61	26	178	200	116	45	68	81	106	91	127	162	68	111	78	89	1.34798	2.08456
uc007cmf.2	Pfkfb2	6-phosphofructo-2-kinase/fructose-2,	3689	9	62	90	28	131	47	78	56	51	76	78	63	32	46	47	29	46	40	70	28	32	24	15	7	105	35	66	83	54	19	150	150	89	38	58	53	85	86	104	134	61	106	57	79	1.3908	1.85206
uc007cmg.2	Pfkfb2	6-phosphofructo-2-kinase/fructose-2,	7308	22	226	299	70	418	132	202	180	163	211	286	216	166	167	152	114	213	132	198	58	86	103	62	21	188	112	173	215	182	68	315	331	211	89	116	137	172	167	204	266	155	207	157	179	1.71615	3.40786
uc007cmh.2	Yod1	ubiquitin thioesterase OTU1	3827	15	101	112	51	253	81	76	88	177	87	245	133	99	83	73	42	86	63	82	56	35	25	41	9	739	72	96	451	240	34	155	147	94	33	50	55	52	82	69	110	89	238	59	77	2.23442	2.90827
uc007cmi.2	AA986860	specifically androgen-regulated gene protein	2909	3	46	53	9	85	15	22	13	56	10	109	46	53	35	41	29	42	16	9	17	5	6	3	2	122	20	24	92	86	2	19	21	13	3	4	8	4	59	11	9	27	45	13	14	0.587908	1.74255
uc007cmj.2	AA986860	specifically androgen-regulated gene protein	3206	3	40	52	11	77	14	19	15	53	8	108	43	52	39	39	29	41	15	8	19	3	5	3	2	117	19	22	90	81	2	18	20	11	3	3	9	5	60	10	10	27	46	14	13	0.533445	1.37489
uc007cmk.1	Fcamr	high affinity immunoglobulin alpha and	1743	0	0	3	0	6	0	2	3	3	1	11	4	1	2	0	1	7	2	0	3	1	5	0	0	5	1	0	6	2	1	1	6	2	0	0	1	1	0	1	1	3	3	5	2	0	0
uc007cml.1	Fcamr	high affinity immunoglobulin alpha and	1911	0	0	4	0	7	0	2	3	3	1	12	5	4	2	0	1	7	2	0	4	1	5	0	0	6	1	0	7	3	1	1	6	2	0	0	1	1	1	1	1	3	3	5	2	0	0
uc007cmn.1	Faim3	fas apoptotic inhibitory molecule 3 precursor	1491	0	0	0	0	0	0	1	0	0	0	3	1	2	0	0	1	2	0	0	0	0	0	0	0	0	0	0	1	1	0	1	0	1	0	0	0	0	0	1	0	0	0	0	0	0	0
uc007cmo.1	Il24	interleukin-24	1182	2	9	17	5	31	8	17	12	11	4	12	17	32	106	43	37	39	30	11	0	2	1	1	0	15	0	0	75	0	1	1	0	0	0	1	0	0	0	0	0	1	3	1	0	0.964594	0.839067
uc007cmq.2	Il24	interleukin-24	1116	1	13	20	5	36	7	23	17	14	5	16	20	39	127	53	43	52	33	14	0	2	1	1	0	16	0	0	90	0	1	1	0	0	0	1	0	0	0	0	0	1	3	1	0	0.51082	1.28366
uc007cmr.1	Il20	interleukin-20 precursor	824	0	0	2	0	1	1	0	0	1	0	1	1	0	0	0	0	0	0	0	0	0	0	0	0	0	0	0	2	0	0	0	0	0	0	0	0	0	2	0	1	1	0	0	0	0	0
uc007cms.1	Il19	interleukin-19 precursor	1060	0	24	54	13	40	5	9	40	9	3	8	13	18	34	23	18	29	38	1	0	0	0	0	0	4	0	1	17	0	2	0	0	0	0	1	0	0	0	0	0	0	1	0	0	0	2.49504
uc007cmt.1	Il19	interleukin-19 precursor	1082	0	29	63	15	50	6	10	50	15	4	10	14	21	41	25	21	35	49	1	0	0	0	0	0	5	0	1	22	0	2	0	0	0	0	1	0	0	0	0	0	0	2	0	0	0	2.95354
uc007cmu.2	Il10	interleukin-10 precursor	1306	14	34	46	51	44	67	17	9	36	23	37	68	22	12	22	51	8	11	28	0	3	1	1	2	5	5	5	20	7	7	30	52	30	11	29	19	28	17	15	19	9	24	16	4	6.11106	2.86885
uc007cmv.1	Mapkapk2	MAP kinase-activated protein kinase 2	2567	385	1130	1575	954	1350	1433	762	946	765	1117	1160	1354	882	846	760	704	742	814	846	248	224	168	159	37	427	276	426	869	264	234	1151	1653	1021	360	845	784	1012	604	635	1004	409	649	513	463	85.5002	48.5092
uc007cmw.1	Dyrk3	dual specificity	2072	4	11	5	9	42	10	5	8	10	10	18	12	7	9	7	9	7	6	3	3	1	3	1	0	10	1	4	16	3	3	12	14	11	2	7	5	7	9	8	17	5	8	3	6	1.10053	0.585025
uc007cmx.2	Lgtn	Mus musculus 11 days pregnant adult female ovary and uterus cDNA, RIKEN full-length enriched library, clone:5031425H14 product:ligatin, full insert sequence.	1212	1	22	15	4	46	16	18	20	21	26	32	18	16	14	16	2	13	15	17	6	13	7	7	7	12	11	13	24	14	7	33	71	36	13	19	15	25	20	36	49	19	31	22	19	0.470359	2.00028
uc007cmy.2	Eif2d	eukaryotic translation initiation factor 2D	2122	9	39	30	12	98	39	38	43	33	45	60	49	32	29	36	13	39	30	37	21	24	17	11	11	38	22	39	53	34	12	118	157	91	34	54	69	85	63	94	124	49	80	56	60	2.41785	2.02531
uc007cmz.2	Eif2d	eukaryotic translation initiation factor 2D	1976	9	40	32	14	99	39	41	43	34	46	62	47	33	29	35	11	41	31	35	19	24	15	13	11	38	22	42	51	35	11	124	163	92	33	56	72	91	70	95	127	49	78	56	59	2.5965	2.23072
uc007cna.2	Eif2d	eukaryotic translation initiation factor 2D	2738	10	46	36	17	108	43	42	47	40	47	64	50	35	31	40	12	46	32	43	25	27	16	15	11	44	24	46	59	37	12	131	171	94	38	62	76	97	78	104	133	55	79	58	66	2.08209	1.85138
uc007cnb.2	Eif2d	eukaryotic translation initiation factor 2D	3286	14	46	47	13	98	44	47	56	41	57	64	47	36	36	39	14	40	32	41	26	23	16	18	11	47	21	54	65	34	17	116	159	88	31	61	74	85	66	91	118	54	66	65	58	2.4288	1.54263
uc007cnc.1	Rassf5	ras association domain-containing protein 5	3039	24	97	210	100	194	150	135	173	109	168	135	156	120	124	126	67	100	113	135	49	50	31	31	6	129	54	79	138	71	42	205	241	174	71	88	129	155	106	108	143	90	92	82	82	4.50207	3.51733
uc007cnd.1	Rassf5	ras association domain-containing protein 5	3405	22	85	180	88	189	137	123	158	111	147	128	145	107	115	120	64	93	99	122	48	50	28	29	8	126	53	67	127	72	38	186	220	152	64	81	121	137	111	105	137	89	87	75	76	3.6833	2.75089
uc007cne.1	Ikbke	inhibitor of nuclear factor kappa-B kinase	2864	63	168	223	88	134	113	100	139	121	193	133	199	161	158	162	82	90	209	118	31	38	22	32	5	48	40	53	112	33	35	343	554	325	93	378	356	346	126	123	183	82	120	166	138	12.5401	6.4641
uc007cnf.1	Ikbke	inhibitor of nuclear factor kappa-B kinase	3203	66	181	240	98	139	119	122	161	138	221	144	217	178	178	169	86	99	230	126	34	44	23	37	5	52	46	54	124	35	39	396	617	356	112	422	393	401	137	142	211	97	141	184	159	11.7468	6.22721
uc007cng.2	Srgap2	SLIT-ROBO Rho GTPase-activating protein 2	8040	43	252	368	119	261	153	507	340	209	580	378	450	256	379	314	182	284	213	485	171	155	112	120	21	209	226	268	309	178	172	727	832	562	205	408	495	560	349	373	607	233	370	365	314	3.04891	3.45395
uc007cni.1	Srgap2	SLIT-ROBO Rho GTPase-activating protein 2	1680	9	51	88	23	45	32	117	70	43	150	88	85	58	82	69	42	73	46	106	37	33	18	31	9	43	46	46	63	46	38	160	196	144	36	83	100	114	70	86	119	45	69	68	59	3.05397	3.34528
uc007cnj.1	Srgap2	SubName: Full=Putative uncharacterized protein;	3180	18	77	130	36	81	54	176	98	63	178	114	149	83	112	107	59	90	67	143	59	41	33	33	5	62	67	69	91	53	47	204	240	162	64	106	139	173	99	96	175	60	118	115	95	3.22684	2.6683
uc007cnk.1	Fam72a	hypothetical protein LOC108900	2105	2	6	7	4	19	15	11	7	11	11	10	11	11	11	4	11	6	5	6	2	1	1	2	0	4	2	7	6	1	1	16	21	17	6	10	16	14	9	8	12	4	8	14	9	0.541639	0.314102
uc007cnl.1	Avpr1b	vasopressin V1b receptor	4148	0	1	1	1	1	0	0	0	1	1	0	0	0	0	1	0	1	0	0	1	0	0	0	0	0	0	1	0	0	0	0	2	0	0	0	2	1	1	0	2	0	0	1	0	0	0.0265664
uc007cnm.1	Ctse	SubName: Full=Envelope glycoprotein 52;	3137	3	11	16	11	18	20	21	15	13	17	17	22	16	14	9	11	13	9	26	3	3	1	3	0	4	3	6	14	1	1	39	28	21	11	9	16	18	7	16	18	11	8	11	9	0.545179	0.386411
uc007cnn.2	Ctse	cathepsin E preproprotein	2120	1	36	21	40	99	27	72	54	46	21	68	24	15	57	41	34	15	11	155	1	21	2	7	1	13	3	4	21	1	2	147	131	89	48	62	65	84	51	71	89	35	50	45	63	0.268903	1.87128
uc007cno.1	Ctse	cathepsin E preproprotein	1629	0	10	6	5	25	2	18	14	10	4	17	3	0	10	10	7	3	0	26	0	7	2	3	1	5	0	1	2	0	1	46	37	26	15	18	24	23	16	26	24	7	14	11	22	0	0.676473
uc007cnp.1	5430435G22Rik	ras-related protein Rab-7b	2523	53	358	634	104	327	175	195	242	195	492	279	462	275	268	199	162	218	218	247	78	85	72	89	31	159	120	179	311	134	74	317	369	252	98	163	272	280	138	199	246	114	184	148	145	11.9754	15.6364
uc007cnq.1	Rab7b	RecName: Full=Ras-related protein Rab-7b;	2397	53	352	623	100	321	175	193	238	191	482	268	452	266	260	195	160	212	212	240	75	83	72	86	30	151	117	175	305	130	73	305	346	241	92	154	255	262	130	189	233	111	172	146	141	12.6049	16.1825
uc007cnr.1	Rab42	Mus musculus Rab42 mRNA for Rab42, complete cds.	4104	45	310	538	86	277	161	173	216	169	422	238	370	232	233	163	144	198	169	220	70	83	81	84	28	133	107	158	294	119	75	279	305	220	85	140	221	243	109	173	217	98	143	133	118	6.25082	8.32388
uc007cns.1	Slc26a9	solute carrier family 26 member 9	3640	0	8	10	3	14	3	1	3	7	1	38	9	12	10	11	8	18	2	0	11	0	1	0	1	52	8	4	17	23	0	6	4	1	1	1	1	0	12	2	2	13	8	1	1	0	0.242192
uc007cnt.2	Pm20d1	probable carboxypeptidase PM20D1 precursor	3540	0	5	2	1	21	4	1	5	14	1	30	1	3	2	2	2	2	1	10	2	2	3	4	1	7	4	7	2	11	4	24	15	13	5	7	6	12	25	11	6	22	14	11	7	0	0.155646
uc007cnu.2	Slc41a1	solute carrier family 41 member 1	4660	52	222	224	126	394	241	139	162	141	232	228	233	158	198	160	80	173	180	133	77	50	49	27	10	144	72	88	178	80	43	237	245	171	80	108	121	149	154	139	221	127	171	122	129	6.36135	5.24975
uc007cnv.2	Rab7l1	ras-related protein Rab-7L1	1189	9	97	128	17	49	34	97	90	35	107	54	68	43	49	46	35	56	65	95	19	28	16	22	5	47	35	41	67	30	19	145	112	80	50	77	83	97	54	72	108	43	68	61	40	4.31512	8.99004
uc007cnw.1	Rab7l1	SubName: Full=RAB7, member RAS oncogene family-like 1, isoform CRA_a; SubName: Full=Rab29;	1038	9	81	111	15	44	31	85	81	30	96	48	57	33	48	43	28	45	60	89	18	23	16	20	4	35	29	33	54	26	15	123	95	72	45	73	72	90	50	63	89	38	64	54	34	4.94285	8.59922
uc007cnx.2	Nucks1	nuclear ubiquitous casein and cyclin-dependent	6093	99	955	1028	360	2030	648	820	837	492	1004	1005	963	676	970	767	418	796	637	922	408	424	364	379	112	751	527	743	1115	554	366	1271	1453	978	393	640	792	865	611	852	1362	682	861	722	740	9.26267	17.272
uc007cny.2	Nucks1	nuclear ubiquitous casein and cyclin-dependent	6096	99	956	1028	360	2030	648	820	837	492	1004	1005	963	676	970	767	418	796	637	922	408	424	364	379	112	751	527	743	1115	554	366	1271	1453	978	393	640	792	865	611	852	1362	682	861	722	740	9.25811	17.2816
uc007cnz.1	Slc45a3	solute carrier family 45 member 3	3207	7	61	83	14	87	37	26	31	186	25	522	38	46	51	39	26	69	19	24	21	5	11	6	8	46	25	44	39	49	10	108	57	35	14	18	16	34	62	51	38	42	58	26	48	1.24432	2.09605
uc007coa.1	Slc45a3	solute carrier family 45 member 3	3340	7	61	83	16	86	37	25	31	184	25	520	38	45	51	39	26	69	19	24	21	5	11	6	8	44	25	45	38	47	10	102	56	37	14	18	16	31	59	47	39	39	58	24	48	1.19477	2.01259
uc007cob.1	Elk4	ETS domain-containing protein Elk-4	2034	24	119	129	58	248	150	116	127	98	156	192	170	105	100	109	71	100	98	105	94	48	46	36	17	90	64	80	123	73	38	219	207	142	70	95	97	122	124	95	155	96	118	86	99	6.72655	6.44715
uc007coc.1	Elk4	ETS domain-containing protein Elk-4	3671	47	298	328	160	601	303	281	342	285	407	476	457	248	294	308	184	257	229	253	157	119	136	105	48	250	171	280	364	250	128	526	478	312	122	214	207	252	269	215	372	248	288	215	218	7.2987	8.94548
uc007cod.1	Elk4	ETS domain-containing protein Elk-4	2320	32	201	220	95	421	211	156	187	159	243	280	288	161	180	163	124	180	152	199	108	74	77	67	26	163	109	178	210	153	80	321	333	241	87	149	128	171	208	172	252	158	183	125	165	7.8631	9.54728
uc007coe.2	Mfsd4	major facilitator superfamily domain-containing	2662	12	80	111	53	198	114	99	116	102	116	136	138	76	75	72	47	60	61	91	75	28	40	52	18	83	53	80	97	59	40	144	125	82	38	55	67	71	89	83	122	77	83	50	60	2.56983	3.31172
uc007cof.2	Mfsd4	major facilitator superfamily domain-containing	3387	35	176	217	102	426	195	206	239	215	251	307	302	139	172	171	95	146	125	178	126	66	89	83	32	172	133	159	202	133	75	347	283	168	82	113	135	163	194	154	231	149	176	141	135	5.89094	5.72623
uc007cog.2	Mfsd4	RecName: Full=Major facilitator superfamily domain-containing protein 4;	3382	5	17	15	11	43	18	21	9	18	16	21	8	11	5	4	4	4	11	10	6	1	10	7	1	14	6	23	12	9	2	26	24	22	12	14	6	10	24	15	44	23	17	11	7	0.842808	0.55392
uc007coh.2	Cdk18	cell division protein kinase 18	3046	2	8	7	10	24	16	9	9	24	10	26	30	5	6	22	25	3	3	1	6	3	1	2	2	9	6	6	12	3	1	38	26	27	6	8	6	11	23	10	17	13	3	8	9	0.374311	0.289422
uc007coi.2	Lemd1	Mus musculus adult male olfactory brain cDNA, RIKEN full-length enriched library, clone:6430514M23 product:unclassifiable, full insert sequence.	5292	1	1	0	0	3	1	1	0	1	0	1	1	0	1	1	0	0	0	1	1	1	1	0	1	3	0	0	1	0	1	11	3	5	0	6	1	0	4	1	3	0	2	2	1	0.107724	0.0208234
uc007coj.2	Lemd1	LEM domain-containing protein 1	983	0	0	0	0	0	0	0	0	0	0	1	0	0	0	0	0	0	0	1	0	0	1	0	0	2	0	1	0	0	0	2	1	0	0	2	0	1	1	0	0	0	1	1	0	0	0
uc007cok.2	Lemd1	RecName: Full=LEM domain-containing protein 1;	1054	0	0	0	0	0	0	0	0	0	0	1	0	0	0	0	0	0	0	1	0	0	1	0	0	2	0	1	0	0	0	2	1	0	0	2	0	1	1	0	0	0	1	1	0	0	0
uc007col.1	Lemd1	LEM domain-containing protein 1	883	0	0	0	0	0	0	0	0	0	0	0	0	0	0	0	1	0	0	0	0	0	0	0	0	0	0	1	0	0	0	3	1	0	0	0	0	0	0	0	0	0	0	0	0	0	0
uc007com.2	Lemd1	Mus musculus adult male testis cDNA, RIKEN full-length enriched library, clone:4930540I23 product:hypothetical protein, full insert sequence.	1127	0	0	0	1	0	0	0	1	0	0	1	0	0	0	0	0	0	0	0	0	0	1	0	0	0	0	1	0	0	0	1	0	0	0	2	0	1	1	0	0	1	0	0	0	0	0
uc007con.1	Klhdc8a	kelch domain-containing protein 8A	4269	3	4	5	13	16	12	4	1	10	5	7	9	1	4	4	0	1	5	1	0	1	5	1	0	3	5	2	3	4	1	13	9	4	4	4	11	7	14	5	18	6	5	4	4	0.400615	0.103254
uc007coo.2	Nuak2	NUAK family SNF1-like kinase 2 isoform B	3108	17	65	88	34	54	71	58	45	78	78	107	94	81	51	56	95	54	42	96	40	24	18	11	7	77	21	36	122	27	13	103	144	73	23	73	56	86	64	38	76	36	61	38	44	3.11817	2.30464
uc007cop.2	Nuak2	NUAK family SNF1-like kinase 2 isoform A	3132	17	65	88	34	55	71	58	46	78	78	107	94	81	51	56	95	54	42	96	40	24	18	11	7	77	21	36	123	27	13	103	144	73	23	73	56	86	64	38	77	36	61	39	44	3.09428	2.28698
uc007coq.1	AK155877	Mus musculus B6-derived CD11 +ve dendritic cells cDNA, RIKEN full-length enriched library, clone:F730311O21 product:unclassifiable, full insert sequence.	5083	4	9	18	10	10	13	15	14	12	15	14	8	6	8	4	10	13	7	19	9	0	6	2	0	10	6	16	13	15	5	40	48	24	17	18	19	42	11	13	13	10	18	7	11	0.448613	0.195116
uc007cor.1	Tmcc2	transmembrane and coiled-coil domains protein 2	2770	13	44	51	24	29	24	38	34	14	65	46	35	26	40	24	31	37	26	50	35	12	22	10	2	33	32	42	28	27	15	83	119	38	38	38	47	59	44	84	108	41	43	38	38	2.67544	1.75043
uc007cos.1	Tmcc2	transmembrane and coiled-coil domains protein 2	3522	14	56	65	30	36	35	47	52	19	88	56	38	30	53	31	39	48	33	58	46	17	27	13	3	41	38	60	42	31	20	99	145	50	43	47	58	75	54	96	135	49	56	48	43	2.26606	1.75215
uc007cot.1	Tmcc2	transmembrane and coiled-coil domains protein 2	3410	16	63	71	32	37	39	52	58	21	91	58	43	33	58	37	39	52	38	60	48	21	29	13	2	44	41	59	39	36	19	108	159	54	48	49	70	85	59	104	150	50	55	56	50	2.67484	2.03591
uc007cou.1	Dstyk	dual serine/threonine and tyrosine protein	6385	33	216	334	91	415	198	237	268	213	287	393	240	175	183	190	132	211	144	315	108	118	141	98	45	250	162	266	296	234	133	506	582	338	168	196	254	313	275	313	482	277	320	279	240	2.94635	3.7279
uc007cov.1	Dstyk	RecName: Full=Dual serine/threonine and tyrosine protein kinase; EC=2.7.12.1; AltName: Full=Dusty protein kinase; Short=Dusty PK; AltName: Full=Receptor-interacting serine/threonine-protein kinase 5;	2279	1	26	32	13	44	20	22	27	18	22	41	23	27	18	16	6	22	19	27	13	17	20	10	8	36	18	26	38	20	11	45	64	41	18	21	25	34	40	47	63	30	35	30	27	0.250143	1.25719
uc007cow.2	Rbbp5	retinoblastoma-binding protein 5	2454	9	84	108	26	127	65	75	103	69	92	100	69	71	72	55	47	62	63	77	15	20	29	18	8	72	44	53	77	51	25	176	199	128	57	74	80	89	81	111	165	75	96	78	82	2.09074	3.77204
uc007cox.2	Rbbp5	retinoblastoma-binding protein 5	3632	21	130	157	40	179	89	102	136	92	130	145	110	100	109	77	58	101	82	117	28	41	47	29	11	96	72	83	104	87	35	228	258	162	75	105	114	115	129	148	211	96	131	102	112	3.29614	3.94429
uc007coy.2	Rbbp5	RecName: Full=Retinoblastoma-binding protein 5; Short=RBBP-5;	3459	21	121	147	39	167	85	95	124	91	124	132	100	91	100	72	52	95	73	108	27	40	41	27	11	90	67	84	91	80	32	212	247	147	74	97	108	107	119	137	196	90	123	94	103	3.46099	3.85484
uc007coz.2	Tmem81	transmembrane protein 81 precursor	1742	1	8	25	7	35	10	15	13	12	17	22	18	10	12	8	5	16	8	22	10	7	5	2	0	16	8	17	24	17	5	32	33	18	14	12	21	18	12	17	16	21	13	10	18	0.327253	0.506073
uc007cpa.1	Cntn2	contactin-2 precursor	9535	3	32	53	3	30	12	6	16	149	4	213	15	15	13	22	15	26	1	7	6	4	4	2	7	31	5	10	10	26	1	77	23	24	11	15	5	9	41	10	19	45	25	19	11	0.179363	0.369829
uc007cpb.1	Cntn2	SubName: Full=Putative uncharacterized protein;	9737	3	32	54	3	30	12	6	16	149	4	214	15	15	13	22	15	27	1	7	6	4	4	2	7	31	5	10	10	26	1	79	23	24	11	15	5	9	41	10	19	45	25	20	11	0.175642	0.362157
uc007cpc.1	Cntn2	contactin-2 precursor	4379	0	9	16	0	8	6	1	7	51	1	70	4	5	5	10	4	7	0	4	3	0	1	1	4	10	2	5	4	10	1	30	12	12	5	5	1	2	22	2	6	16	13	6	4	0	0.226485
uc007cpd.2	Nfasc	neurofascin isoform 4 precursor	9631	4	30	48	12	29	22	70	73	21	54	41	42	30	62	36	41	59	50	74	15	25	6	12	3	20	9	17	37	12	11	39	63	27	14	33	29	22	27	43	67	45	33	59	31	0.236767	0.343259
uc007cpe.2	Nfasc	neurofascin isoform 1 precursor	9779	3	34	51	13	29	23	69	73	21	58	41	44	33	66	38	40	60	53	81	15	25	7	12	4	20	13	18	38	10	10	41	69	27	15	34	28	23	27	44	74	44	34	58	32	0.174888	0.383139
uc007cpf.2	Nfasc	neurofascin isoform 3 precursor	9581	4	31	50	13	29	22	70	73	22	56	42	43	32	64	36	41	59	51	78	15	25	7	12	3	21	11	18	41	10	11	41	67	27	15	33	29	21	27	43	72	46	34	60	32	0.238002	0.356552
uc007cpg.2	Nfasc	neurofascin isoform 2 precursor	3038	1	14	21	6	9	6	17	28	9	24	14	14	15	16	11	12	23	21	23	7	10	2	5	1	8	5	6	20	4	4	18	31	14	9	7	12	6	14	19	28	13	11	25	10	0.187648	0.507822
uc007cph.1	BC040754	Mus musculus, clone IMAGE:4222077, mRNA.	1521	0	1	1	0	0	0	1	2	0	4	1	0	1	0	2	0	0	1	0	0	0	0	0	0	2	0	0	1	0	1	2	1	0	0	1	1	1	1	0	2	1	1	1	0	0	0.0724507
uc007cpi.2	Lrrn2	leucine rich repeat protein 2, neuronal	3346	1	1	0	1	12	3	3	6	4	4	6	4	2	3	7	1	2	0	6	6	2	1	2	4	4	4	7	6	2	0	21	10	8	4	9	3	13	16	11	20	8	9	7	4	0.170375	0.0329341
uc007cpj.2	AB349695	Mus musculus 7 days neonate cerebellum cDNA, RIKEN full-length enriched library, clone:A730088G23 product:inferred: transformed mouse 3T3 cell double minute 4, full insert sequence.	2478	13	171	233	105	317	149	191	182	134	197	208	163	133	173	97	93	149	115	216	66	80	111	66	24	174	157	185	225	160	84	295	265	200	62	151	156	161	169	149	246	140	151	142	139	2.99071	7.60442
uc007cpk.1	Mdm4	protein Mdm4	3490	33	276	339	135	470	276	276	288	213	266	326	252	211	239	167	139	269	160	318	86	119	180	139	27	262	181	288	342	244	131	507	556	345	156	213	255	288	251	325	436	246	330	279	234	5.39039	8.71476
uc007cpl.1	Mdm4	protein Mdm4	3415	33	276	338	135	470	275	275	288	213	266	326	252	211	239	167	139	269	160	318	86	119	180	138	27	262	181	288	341	244	131	507	555	345	156	213	254	288	251	325	433	245	330	277	232	5.50878	8.90615
uc007cpm.1	Mdm4	SubName: Full=Putative uncharacterized protein; SubName: Full=Transformed mouse 3T3 cell double minute 4; SubName: Full=Transformed mouse 3T3 cell double minute 4, isoform CRA_a;	3386	33	276	334	135	464	272	272	281	213	265	319	251	206	239	163	136	268	159	316	82	117	179	136	27	259	177	284	339	237	129	500	549	339	153	209	252	282	246	324	425	243	327	276	229	5.55596	8.98243
uc007cpn.1	Mdm4	protein Mdm4	3412	33	276	338	135	470	275	275	288	213	266	326	252	211	239	167	139	269	160	318	86	119	180	138	27	262	181	288	341	244	131	507	555	345	156	213	254	288	251	325	433	245	330	277	232	5.51362	8.91398
uc007cpo.1	Mdmx	Mus musculus MDM2-like p53-binding protein (Mdmx) mRNA, complete cds.	3347	33	275	331	133	462	269	270	281	211	263	316	251	204	237	161	135	263	155	316	81	116	178	136	27	257	177	278	338	234	128	493	541	336	149	208	252	280	239	318	419	241	322	272	221	5.6207	9.05417
uc007cpp.1	Mdm4	protein Mdm4	3363	33	263	319	135	459	271	259	270	205	252	309	236	197	228	162	133	261	149	307	85	106	176	129	26	249	177	274	321	228	121	474	522	324	143	205	239	269	233	304	404	225	308	259	220	5.59396	8.61788
uc007cpq.1	Pik3c2b	SubName: Full=Putative uncharacterized protein Pik3c2b;	2234	0	3	3	3	16	1	4	9	4	7	12	9	5	2	6	2	11	4	11	12	6	7	3	3	7	8	8	5	6	0	10	24	20	4	5	14	13	10	19	12	9	10	10	12	0	0.147982
uc007cpr.1	Pik3c2b	phosphoinositide-3-kinase, class 2 beta	2817	0	4	6	5	19	5	7	9	4	9	15	9	7	5	9	4	11	5	17	14	5	9	7	4	8	9	12	5	12	1	27	45	38	12	10	26	27	16	37	36	9	23	19	19	0	0.156475
uc007cps.2	Ppp1r15b	Mus musculus 0 day neonate cerebellum cDNA, RIKEN full-length enriched library, clone:C230093D15 product:hypothetical protein, full insert sequence.	3705	104	820	1276	636	992	811	597	706	617	796	899	1175	669	665	684	419	529	558	507	152	171	160	141	47	372	266	348	878	279	161	569	721	522	186	406	454	457	307	361	539	277	345	294	275	16.0021	24.3892
uc007cpt.2	Ppp1r15b	protein phosphatase 1 regulatory subunit 15B	5588	139	1073	1683	816	1318	1066	811	949	817	1040	1163	1535	931	911	878	566	712	749	682	228	255	234	197	63	489	352	454	1123	353	200	800	957	709	248	588	619	659	424	501	722	348	485	402	378	14.1805	21.16
uc007cpu.2	Plekha6	pleckstrin homology domain-containing family A	7397	8	30	37	18	102	36	19	30	23	38	48	43	27	21	39	18	35	7	44	35	19	19	18	6	62	31	41	45	35	8	87	78	59	30	36	22	39	85	32	54	70	44	30	22	0.616547	0.446928
uc007cpv.2	Plekha6	pleckstrin homology domain-containing family A	7085	7	30	37	18	101	34	19	30	23	38	47	42	26	21	38	18	35	7	44	35	18	19	18	6	62	31	39	44	35	8	87	78	58	28	36	21	39	84	31	53	67	40	30	21	0.563236	0.466609
uc007cpw.1	AK145464	Mus musculus adult male urinary bladder cDNA, RIKEN full-length enriched library, clone:9530007G09 product:unclassifiable, full insert sequence.	2575	0	3	4	1	6	1	3	4	2	2	1	1	0	2	2	0	1	2	3	3	2	0	1	0	2	1	4	3	4	2	1	4	1	0	2	0	2	2	1	1	0	4	2	2	0	0.128385
uc007cpx.2	Plekha6	pleckstrin homology domain-containing family A	6448	7	30	35	17	96	33	18	29	23	37	45	41	24	21	38	17	35	7	43	33	19	17	18	6	62	30	39	45	35	8	80	71	50	28	31	19	37	77	30	48	59	38	28	19	0.618878	0.512705
uc007cpy.1	AK020645	Mus musculus adult male urinary bladder cDNA, RIKEN full-length enriched library, clone:9530028L01 product:unclassifiable, full insert sequence.	953	1	2	1	1	4	4	1	3	1	2	2	0	0	1	1	1	1	0	3	0	1	0	1	0	2	2	2	0	2	0	4	5	3	1	1	2	0	8	1	2	2	1	1	2	0.59819	0.231264
uc007cqa.1	Golt1a	vesicle transport protein GOT1A	1842	0	1	1	0	1	0	0	0	0	0	0	0	0	0	0	0	0	0	0	0	0	0	0	1	0	0	0	0	1	0	0	1	0	0	0	0	0	0	0	0	0	0	1	1	0	0.0598249
uc007cqb.1	Golt1a	vesicle transport protein GOT1A	922	0	0	1	0	1	0	0	0	1	0	0	0	1	0	0	0	0	0	0	2	0	0	1	0	0	0	0	0	0	0	1	0	1	0	0	2	0	0	0	0	0	0	0	0	0	0
uc007cqc.1	Kiss1	Mus musculus mRNA for KiSS-1 peptide, complete cds.	1290	0	0	1	0	1	0	0	0	1	0	0	0	1	0	0	0	0	0	0	2	0	0	1	0	0	0	0	0	0	0	1	0	1	0	0	2	0	0	0	0	0	0	1	0	0	0
uc007cqd.1	Kiss1	metastasis-suppressor KiSS-1	662	0	0	0	0	1	0	0	0	1	0	0	0	1	0	0	0	0	0	0	2	0	0	1	0	0	0	0	0	0	0	1	0	1	0	0	2	0	0	0	0	0	0	0	0	0	0
uc007cqe.1	Kiss1	metastasis-suppressor KiSS-1	498	0	0	0	0	0	0	0	0	1	0	0	0	1	0	0	0	0	0	0	2	0	0	1	0	0	0	0	0	0	0	1	0	1	0	0	2	0	0	0	0	0	0	0	0	0	0
uc007cqf.1	Ren1	renin-1 precursor	1534	0	1	0	2	1	1	3	1	0	0	0	0	0	0	0	0	0	0	2	1	0	0	0	0	1	1	0	1	1	0	0	0	1	1	0	0	0	0	1	2	0	1	1	3	0	0.0718367
uc007cqg.2	Etnk2	RecName: Full=Ethanolamine kinase 2; Short=EKI 2; EC=2.7.1.82; AltName: Full=Ethanolamine kinase-like protein;	2746	0	3	1	1	1	0	2	0	1	0	1	0	1	0	1	0	0	1	0	1	0	2	0	0	1	3	1	5	0	1	3	2	2	1	2	1	0	0	1	0	2	0	1	0	0	0.120391
uc007cqh.2	Etnk2	ethanolamine kinase 2	2279	0	3	3	1	0	1	4	1	1	2	2	1	1	1	1	0	1	3	2	5	0	2	0	0	2	4	0	7	0	2	7	5	3	1	2	3	2	1	2	0	6	4	1	0	0	0.14506
uc007cqi.2	Etnk2	ethanolamine kinase 2	2076	0	0	2	0	0	1	3	1	1	2	2	1	1	1	1	0	1	3	2	5	0	2	0	0	2	3	0	4	0	1	7	5	4	1	3	3	2	1	4	0	5	4	1	0	0	0
uc007cqj.1	Sox13	SubName: Full=Putative uncharacterized protein Sox13; SubName: Full=SRY-box containing gene 13, isoform CRA_b;	2924	1	13	20	18	40	9	17	16	13	27	41	19	10	13	13	10	14	10	26	27	7	12	11	7	16	18	29	25	20	7	107	77	35	17	17	21	31	67	35	34	37	39	24	29	0.194964	0.489934
uc007cqk.1	Sox13	transcription factor SOX-13	3531	1	19	21	19	50	11	19	16	13	28	48	22	10	14	16	13	16	11	32	27	11	14	12	8	22	21	31	31	27	10	123	88	39	19	22	21	38	74	40	46	39	42	27	38	0.161449	0.592963
uc007cql.2	Snrpe	small nuclear ribonucleoprotein E	492	5	63	74	31	171	76	81	97	39	81	115	60	72	98	64	58	77	73	101	24	32	18	27	8	53	27	59	112	35	35	142	163	117	38	73	91	104	62	105	175	64	122	70	73	5.79345	14.1106
uc007cqm.1	Zc3h11a	zinc finger CCCH domain-containing protein 11A	5226	97	689	821	310	1142	648	562	663	517	743	845	846	528	663	581	347	462	493	606	198	239	259	221	80	477	388	520	863	424	235	864	937	617	251	369	448	569	417	574	779	416	550	460	405	10.5812	14.5285
uc007cqn.1	Zc3h11a	zinc finger CCCH domain-containing protein 11A	4395	85	539	690	271	911	537	455	534	420	619	701	689	417	520	457	294	376	428	485	168	189	192	150	60	376	300	421	656	324	186	758	829	537	228	336	386	506	376	504	680	354	489	387	343	11.0253	13.5145
uc007cqo.1	Zc3h11a	zinc finger CCCH domain-containing protein 11A	4449	87	551	700	278	926	549	464	542	429	633	710	699	428	531	463	300	382	431	495	168	191	194	154	60	381	308	431	672	329	194	770	840	542	231	339	388	515	378	509	683	357	495	394	348	11.1478	13.6477
uc007cqp.1	Zc3h11a	zinc finger CCCH domain-containing protein 11A	2646	43	364	411	157	578	352	282	373	261	396	426	471	279	358	320	183	249	227	324	98	123	148	136	39	255	216	257	484	246	127	472	519	336	134	204	270	339	241	305	440	233	305	264	243	9.26426	15.1594
uc007cqq.1	Zc3h11a	Mus musculus adult male aorta and vein cDNA, RIKEN full-length enriched library, clone:A530085N13 product:hypothetical protein, full insert sequence.	1306	23	226	239	94	338	187	154	207	148	206	236	253	169	212	176	100	140	124	192	59	76	80	82	31	155	129	146	297	153	78	251	265	183	80	111	132	182	141	171	242	117	157	147	130	10.0396	19.0694
uc007cqr.2	Zbed6	zinc finger BED domain-containing protein 6	5007	113	918	1061	437	1507	800	805	1092	749	1124	1133	1189	791	1054	955	494	864	761	1066	333	425	465	375	129	854	617	777	1375	660	360	1222	1218	772	304	557	639	805	662	698	958	613	720	672	636	12.8657	20.204
uc007cqs.2	Lax1	lymphocyte transmembrane adapter 1	2371	2	7	8	2	16	4	13	12	20	16	15	19	10	7	7	4	5	6	11	6	11	5	10	3	7	11	17	14	3	6	35	40	39	12	22	31	20	21	15	19	5	12	11	14	0.480873	0.32534
uc007cqt.2	Lax1	lymphocyte transmembrane adapter 1	2273	2	7	8	2	14	4	13	12	20	16	15	18	9	7	7	4	5	6	11	6	11	5	10	3	7	11	16	14	3	6	35	40	39	12	22	31	20	20	14	19	5	11	11	13	0.501606	0.339367
uc007cqu.2	Atp2b4	SubName: Full=Plasma membrane Ca++ transporting ATPase 4 splice variant a; Flags: Fragment;	3090	13	81	75	49	137	73	68	68	84	92	162	105	75	64	80	43	55	51	45	76	14	24	23	21	110	60	72	105	119	24	193	177	93	46	66	75	125	147	102	129	130	126	73	95	2.39837	2.88867
uc007cqv.2	Atp2b4	plasma membrane calcium ATPase 4 isoform x/e	6512	35	247	279	127	462	232	184	257	316	267	512	378	226	216	243	120	166	141	161	166	65	100	78	51	375	203	228	355	373	89	769	670	416	189	294	313	430	482	403	518	461	482	323	314	3.06398	4.17979
uc007cqw.1	Atp2b4	plasma membrane calcium ATPase 4 isoform x/b	3791	23	170	209	81	337	165	122	193	244	181	367	277	156	157	171	80	111	93	118	94	52	76	55	31	275	149	165	257	261	67	601	507	336	146	238	245	325	356	318	413	351	369	260	228	3.45865	4.94159
uc007cqx.1	Atp2b4	SubName: Full=Putative uncharacterized protein; Flags: Fragment;	1490	15	79	104	47	178	87	57	106	109	96	190	136	81	82	86	34	63	61	65	52	20	52	42	17	136	75	77	127	135	28	253	220	143	75	119	125	152	145	147	200	140	177	121	120	5.73901	5.84268
uc007cqy.2	Optc	opticin isoform 1	1891	0	2	0	0	1	2	1	1	1	2	1	1	0	0	1	0	3	1	0	1	0	0	0	0	0	1	1	0	0	1	1	2	0	0	2	1	0	0	0	0	0	0	1	0	0	0.116549
uc007cqz.2	Optc	opticin isoform 3	1732	0	2	0	0	1	2	1	1	1	2	1	1	0	0	1	0	2	1	0	1	0	0	0	0	0	1	1	0	0	1	1	2	0	0	2	1	0	0	0	0	0	0	1	0	0	0.127249
uc007cra.2	Optc	opticin isoform 2	1621	0	2	1	0	1	2	1	1	1	2	1	1	0	0	1	0	2	1	0	1	0	0	0	0	0	1	1	0	0	1	1	2	0	0	2	1	0	0	0	0	0	0	1	0	0	0.135962
uc007crb.2	Optc	opticin isoform 4	1170	0	0	0	0	0	1	0	0	0	1	0	0	0	0	0	0	3	0	0	0	0	0	0	0	0	1	1	0	0	0	0	1	0	0	1	0	0	0	1	0	0	0	1	0	0	0
uc007crc.2	Prelp	prolargin precursor	3601	46	253	344	77	358	152	463	542	130	381	328	455	287	480	394	294	686	307	305	226	108	77	79	35	175	140	198	267	117	83	653	503	307	134	278	208	415	459	292	559	322	255	239	231	7.28227	7.74228
uc007crd.1	Fmod	fibromodulin precursor	2859	3	12	17	6	32	21	4	5	8	7	15	23	1	2	2	7	1	2	8	10	1	4	4	1	16	9	22	9	14	9	112	49	52	15	24	23	34	23	27	50	23	16	15	25	0.59819	0.462529
uc007cre.1	Btg2	protein BTG2	3083	501	1695	2052	2638	2001	3466	322	480	1112	647	1256	1272	906	1159	568	923	222	354	866	114	115	146	75	34	416	317	299	2256	292	98	520	544	388	174	272	263	320	316	297	447	266	341	190	243	92.6395	60.5854
uc007crf.1	Chit1	chitotriosidase-1 precursor	1711	5	52	58	17	19	28	23	2	8	7	54	34	25	24	38	11	35	26	0	14	2	3	1	1	91	9	6	28	29	0	3	2	0	0	0	0	1	5	2	0	12	22	2	6	1.66591	3.34908
uc007crg.2	Chi3l1	chitinase-3-like protein 1	1689	112	312	367	416	675	549	224	242	598	312	1771	463	617	300	289	316	274	345	134	50	48	22	19	5	1021	25	41	552	276	24	290	364	273	84	543	455	304	116	67	79	124	450	118	99	37.8025	20.3562
uc007crh.1	Mybph	myosin-binding protein H	1660	49	118	124	118	105	152	76	180	88	436	66	319	96	102	86	41	120	108	31	17	14	7	10	3	8	14	16	63	15	17	74	113	111	124	52	141	91	44	93	232	17	99	56	63	16.8275	7.83331
uc007cri.1	Mybph	myosin-binding protein H	1829	56	125	130	128	110	161	80	190	91	451	67	325	103	108	87	41	126	110	33	18	14	7	10	3	10	14	16	66	15	17	78	118	114	130	54	143	95	43	97	238	19	102	59	64	17.4545	7.53126
uc007crj.1	Adora1	adenosine receptor A1	5782	39	110	149	105	102	82	46	83	52	172	49	133	58	48	41	37	60	48	31	16	5	4	6	4	22	5	18	34	19	7	58	75	60	64	29	57	40	41	52	117	28	47	26	30	3.8452	2.09646
uc007crk.1	Adora1	adenosine receptor A1	4971	39	104	145	105	99	81	45	81	50	172	45	132	58	48	41	36	58	46	30	16	5	4	5	4	19	5	17	33	16	7	56	74	60	64	28	57	38	40	51	113	26	46	25	30	4.47253	2.30548
uc007crl.2	Myog	myogenin	1480	61	133	230	152	116	431	44	137	55	458	78	294	59	88	71	17	39	152	54	3	16	37	14	0	12	39	25	125	16	28	69	90	94	101	27	207	84	31	143	257	26	115	104	84	23.4963	9.90288
uc007crm.2	mKIAA0897	Mus musculus 18-day embryo whole body cDNA, RIKEN full-length enriched library, clone:1110008G13 product:protein tyrosine phosphatase, receptor type, f polypeptide (PTPRF), interacting protein (liprin), alpha 4, full insert sequence.	2991	0	15	7	3	7	5	30	6	4	6	13	7	1	3	14	9	3	1	43	2	2	3	1	0	3	2	6	8	0	6	12	13	10	3	7	18	4	33	79	23	19	12	26	16	0	0.552645
uc007crn.2	mKIAA0897	Mus musculus 18-day embryo whole body cDNA, RIKEN full-length enriched library, clone:1110008G13 product:protein tyrosine phosphatase, receptor type, f polypeptide (PTPRF), interacting protein (liprin), alpha 4, full insert sequence.	2954	0	13	7	3	7	5	30	6	5	7	13	7	1	3	14	8	3	2	43	1	2	3	1	0	3	2	6	8	0	6	12	12	9	3	7	18	5	34	78	23	19	12	25	15	0	0.484958
uc007cro.2	mKIAA0897	Mus musculus 18-day embryo whole body cDNA, RIKEN full-length enriched library, clone:1110008G13 product:protein tyrosine phosphatase, receptor type, f polypeptide (PTPRF), interacting protein (liprin), alpha 4, full insert sequence.	2810	0	12	7	3	8	5	27	6	4	6	12	7	3	3	15	7	4	1	39	1	2	3	1	0	3	2	6	9	0	6	13	12	9	4	7	19	4	28	70	24	17	14	24	13	0	0.470594
uc007crp.2	Ppfia4	liprin-alpha-4	5866	1	15	7	7	15	10	29	10	7	13	16	14	3	7	21	9	7	8	45	4	5	5	2	0	6	6	8	14	1	8	23	34	26	16	15	48	19	32	81	58	25	25	33	24	0.0971829	0.281787
uc007crq.1	Tmem183a	transmembrane protein 183 isoform a	3169	30	229	317	113	428	203	204	224	164	282	277	251	215	221	171	135	173	162	213	59	71	85	49	17	197	119	169	319	153	66	302	319	223	84	141	169	180	166	205	293	137	153	130	165	5.39673	7.96315
uc007crr.1	Tmem183a	transmembrane protein 183 isoform b	3166	30	229	317	113	428	203	204	224	164	282	277	251	215	221	171	135	173	162	213	59	71	85	49	17	197	119	169	319	153	66	302	319	223	84	141	169	180	166	205	293	137	153	130	165	5.40185	7.97069
uc007crs.1	Tmem183a	transmembrane protein 183 isoform a	771	7	51	85	33	82	54	42	48	41	78	61	61	52	46	40	33	39	34	36	14	14	15	4	6	40	23	36	73	43	11	83	75	67	14	41	23	37	37	40	74	36	34	38	37	5.17578	7.28933
uc007crt.2	4933406M09Rik	hypothetical protein LOC240755	1770	0	0	0	0	1	1	0	1	0	0	0	0	0	1	0	0	0	0	1	3	2	0	0	0	0	1	1	0	0	0	1	1	0	0	0	0	0	0	1	0	2	0	1	1	0	0
uc007cru.1	Cyb5r1	NADH-cytochrome b5 reductase 1	1626	34	119	204	80	108	156	96	130	58	163	87	152	94	136	71	76	90	74	129	29	58	44	39	18	51	46	78	93	61	46	208	222	156	80	77	138	108	96	121	196	60	108	75	91	11.9204	8.06488
uc007crv.1	Cyb5r1	Mus musculus adult male cerebellum cDNA, RIKEN full-length enriched library, clone:1500005G05 product:NADH-CYTOCHROME B5 REDUCTASE ISOFORM homolog [Homo sapiens], full insert sequence.	2213	40	129	228	86	133	186	111	154	69	176	95	181	106	155	83	88	103	82	144	35	67	54	48	20	58	49	91	108	67	51	236	259	175	90	88	147	123	104	133	214	75	118	85	100	10.3041	6.42362
uc007crw.1	Cyb5r1	NADH-cytochrome b5 reductase 1	2341	17	43	68	24	42	44	49	56	29	46	43	55	45	40	31	31	55	37	40	7	19	13	12	4	16	23	21	26	23	7	118	111	73	42	50	71	62	50	57	84	37	50	42	39	4.1398	2.02413
uc007crx.1	Adipor1	adiponectin receptor protein 1	2024	183	718	977	663	960	1108	470	608	577	753	831	913	582	651	455	569	570	482	741	277	245	230	219	54	533	253	385	706	364	197	1125	1264	844	391	444	601	776	592	744	1049	426	609	438	484	51.5433	39.0918
uc007cry.1	Adipor1	adiponectin receptor protein 1	2135	190	724	988	662	962	1126	473	620	583	748	834	932	579	655	456	591	569	476	749	278	246	230	218	53	536	249	387	701	362	198	1129	1257	843	396	446	599	775	584	744	1042	425	605	444	485	50.7327	37.3691
uc007crz.1	Klhl12	Mus musculus adult male diencephalon cDNA, RIKEN full-length enriched library, clone:9330161D09 product:KELCH-LIKE PROTEIN C3IP1 (CDNA FLJ14750 FIS, CLONE NT2RP3002948, WEAKLY SIMILAR TO RING CANAL PROTEIN) homolog [Homo sapiens], full insert sequence.	3056	2	17	18	11	43	21	14	17	27	30	31	23	16	16	23	14	15	9	12	13	10	8	9	3	18	10	16	30	15	2	38	30	21	11	14	24	17	15	26	30	15	23	19	24	0.373086	0.613009
uc007csa.1	Klhl12	kelch-like protein 12	3196	15	69	95	42	154	74	51	61	69	89	102	79	65	63	59	36	65	48	60	31	37	33	28	9	64	36	66	94	70	15	127	126	91	46	47	69	67	68	95	111	71	77	63	67	2.67557	2.37911
uc007csb.1	Klhl12	kelch-like protein 12	3239	15	72	97	43	155	75	51	66	70	90	104	81	67	67	59	36	69	51	62	31	39	34	29	9	65	37	70	95	71	16	130	128	99	47	49	68	69	69	100	118	71	79	64	72	2.64005	2.44959
uc007csc.1	Rabif	guanine nucleotide exchange factor MSS4	1959	11	105	165	52	185	96	93	104	84	103	130	128	83	90	92	46	93	72	93	30	34	34	31	8	71	52	85	131	56	37	146	161	94	44	58	73	105	90	115	125	50	80	66	65	3.20103	5.90645
uc007csd.2	4931440L10Rik	RecName: Full=Alpha-1,3-mannosyl-glycoprotein 4-beta-N-acetylglucosaminyltransferase-like protein LOC641515 homolog;	1618	0	0	0	0	0	0	0	0	0	0	0	0	0	0	0	0	0	0	0	0	0	0	0	0	0	0	0	0	0	0	0	0	0	0	0	1	0	0	0	1	0	0	0	0	0	0
uc007csf.2	Kdm5b	lysine-specific demethylase 5B	2769	16	55	97	47	155	93	57	71	92	73	145	103	82	66	64	73	64	46	77	43	20	28	26	9	125	55	65	117	73	32	290	273	168	62	109	120	169	157	151	204	139	167	132	119	3.29404	2.18883
uc007csg.2	Kdm5b	lysine-specific demethylase 5B	5427	37	163	231	132	465	239	175	170	300	194	429	289	242	157	181	207	171	125	211	108	85	79	73	22	330	149	187	336	222	79	659	666	420	148	268	322	375	391	345	488	327	397	323	308	3.88664	3.30978
uc007csi.1	Syt2	SubName: Full=Synaptotagmin II; Flags: Fragment;	526	0	0	0	1	0	0	0	0	1	0	0	2	0	0	1	0	0	0	0	0	0	0	0	0	0	0	0	0	0	0	0	0	0	0	1	0	0	0	0	0	0	0	0	0	0	0
uc007csj.1	Syt2	synaptotagmin-2	3386	0	0	0	1	2	1	0	1	1	2	1	3	0	1	1	0	0	0	0	0	0	0	1	0	1	0	1	0	1	1	0	2	2	0	1	1	0	0	0	0	1	0	0	3	0	0
uc007csk.1	Syt2	synaptotagmin-2	3147	0	1	0	4	2	1	0	1	0	2	1	3	0	1	0	0	0	0	0	0	0	1	1	0	1	0	1	0	1	1	0	2	1	0	1	1	0	0	0	0	0	0	0	3	0	0.0350167
uc007csl.1	Ppp1r12b	protein phosphatase 1 regulatory subunit 12B	2671	20	74	100	48	56	104	126	99	37	105	83	110	49	96	69	62	101	78	116	48	26	29	30	2	36	58	63	54	25	43	129	158	96	46	40	66	77	70	121	177	43	94	69	71	4.26863	3.05302
uc007csm.1	Ppp1r12b	protein phosphatase 1 regulatory subunit 12B	4612	33	142	183	84	119	153	192	175	53	172	134	176	81	168	112	95	163	119	171	82	46	53	42	8	76	87	109	111	41	72	245	290	174	86	94	117	141	121	209	312	84	164	127	139	4.07903	3.3929
uc007csn.1	Ppp1r12b	protein phosphatase 1 regulatory subunit 12B	3183	23	96	128	51	89	89	115	114	27	109	79	102	48	119	61	53	94	66	98	52	28	39	23	7	54	52	71	82	26	47	181	207	125	64	73	83	109	84	150	224	61	127	95	106	4.1193	3.32358
uc007cso.2	9530009M10Rik	Mus musculus adult male urinary bladder cDNA, RIKEN full-length enriched library, clone:9530009M10 product:unclassifiable, full insert sequence.	2942	1	22	28	15	18	15	41	31	9	38	23	24	11	30	28	18	42	20	40	17	18	15	19	2	17	25	27	34	21	18	37	56	31	14	26	26	31	12	33	46	32	31	31	37	0.193771	0.824046
uc007csp.1	Ube2t	ubiquitin-conjugating enzyme E2 T	1079	3	5	4	1	15	2	5	4	3	4	4	1	4	4	1	3	5	0	5	1	2	1	1	0	3	1	11	4	7	5	5	11	12	1	3	3	2	4	4	6	2	5	4	6	1.58501	0.510646
uc007csq.1	Lgr6	leucine-rich repeat-containing G-protein coupled	3623	0	13	9	2	59	7	4	7	7	6	10	12	7	13	6	3	13	0	0	33	3	7	1	1	7	9	9	11	5	4	11	13	9	0	3	2	11	8	10	26	3	2	5	5	0	0.395409
uc007csr.2	Ptprv	receptor-type tyrosine-protein phosphatase V	6083	5	14	32	9	103	15	26	19	58	23	61	37	18	30	26	11	25	12	55	73	24	32	25	24	75	60	81	35	118	33	413	281	238	60	116	123	144	191	75	156	135	134	112	127	0.468581	0.253619
uc007css.1	Ptpn7	tyrosine-protein phosphatase non-receptor type	3264	14	61	122	28	65	93	58	64	72	81	83	110	74	35	61	65	44	51	36	11	11	14	11	2	13	15	21	46	25	12	80	144	82	51	66	105	87	40	49	93	38	49	41	43	2.44517	2.05945
uc007cst.1	Ptpn7	tyrosine-protein phosphatase non-receptor type	3318	13	57	119	25	63	86	54	59	66	74	81	106	64	33	62	63	42	47	35	11	11	14	11	2	12	16	18	39	24	12	77	138	76	47	60	98	83	37	48	87	37	48	40	41	2.23357	1.89308
uc007csu.1	Arl8a	ADP-ribosylation factor-like protein 8A	1702	34	150	195	64	133	141	149	175	95	223	183	256	134	153	179	93	159	165	152	66	50	25	29	20	82	72	86	116	70	30	201	210	139	50	135	112	156	101	117	157	62	99	88	79	11.3881	9.71188
uc007csv.2	Gpr37l1	endothelin B receptor-like protein 2 precursor	2253	2	5	6	3	5	6	7	2	3	5	7	2	5	6	9	5	6	3	2	7	3	5	1	1	0	1	7	3	1	5	4	8	5	1	3	1	7	7	9	14	0	2	4	2	0.506059	0.244557
uc007csw.2	Elf3	ETS-related transcription factor Elf-3 isoform	1940	2	6	17	8	19	16	3	3	4	2	10	9	10	6	6	6	11	10	1	0	1	2	0	1	0	1	0	10	1	0	2	0	0	0	1	1	1	3	0	1	2	3	2	0	0.587706	0.340817
uc007csx.2	Elf3	ETS-related transcription factor Elf-3 isoform	2000	2	6	17	8	19	16	3	3	4	2	11	9	10	6	6	6	11	10	1	0	1	2	0	1	0	1	0	10	1	0	2	0	0	0	1	1	1	3	0	1	2	3	2	0	0.570075	0.330592
uc007csy.2	Rnpep	aminopeptidase B isoform 1	2301	39	209	329	98	127	134	260	242	105	238	178	243	149	162	172	89	175	167	210	61	67	30	29	14	98	63	83	113	65	50	274	296	194	79	135	132	168	111	144	230	78	137	131	103	9.66229	10.0092
uc007csz.1	Timm17a	mitochondrial import inner membrane translocase	917	6	96	192	62	150	102	88	116	61	148	115	113	81	96	54	70	84	84	96	23	29	27	18	6	58	34	44	118	42	30	144	205	106	54	75	99	92	88	145	161	66	103	85	72	3.73004	11.5365
uc007cta.1	Lmod1	leiomodin-1	3942	11	65	96	56	51	120	55	77	21	71	24	40	40	54	39	38	62	86	203	93	40	48	58	4	102	38	144	96	52	55	54	112	65	32	31	27	56	46	112	150	28	45	23	46	1.59077	1.81706
uc007ctc.1	Shisa4	protein shisa-4 precursor	1190	14	61	70	59	38	72	39	55	17	83	33	52	34	50	19	24	49	44	88	23	21	19	15	3	26	23	39	47	24	16	113	181	102	72	37	64	77	54	120	192	28	81	57	31	6.70677	5.64878
uc007ctd.1	Shisa4	protein shisa-4 precursor	837	9	11	18	16	8	23	8	17	5	16	8	13	5	9	3	2	10	11	21	6	7	7	5	0	8	6	3	8	7	5	31	32	9	12	5	12	10	13	20	44	5	12	16	8	6.12984	1.44823
uc007cte.1	Ipo9	importin-9	6236	49	385	487	103	519	258	419	432	250	432	376	397	271	394	322	223	411	275	386	170	135	150	94	28	235	191	265	397	175	133	757	771	577	225	380	446	520	344	481	758	310	374	365	360	4.47942	6.8034
uc007ctf.1	Importin9	Mus musculus Importin9 isoform 1 (Importin9) mRNA, complete cds.	1083	11	59	74	15	58	47	69	65	45	70	48	54	30	61	50	39	63	40	56	33	21	27	16	6	41	21	40	64	36	16	161	177	117	46	77	89	84	66	79	172	65	77	69	70	5.79024	6.00337
uc007ctg.2	Nav1	neuron navigator 1	12767	55	274	374	87	295	285	400	558	197	585	341	695	338	527	488	260	457	246	582	255	199	158	152	38	312	244	385	417	225	177	669	760	432	176	355	343	447	358	415	564	356	375	326	318	2.45587	2.36501
uc007cti.2	Nav1	SubName: Full=Putative uncharacterized protein;	9610	33	186	273	59	216	210	278	404	139	408	232	472	236	381	333	172	316	181	428	146	131	113	122	28	220	181	288	296	173	130	483	537	307	130	256	235	309	255	320	409	261	282	225	238	1.95759	2.13285
uc007ctj.2	Nav1	neuron navigator 1	12825	58	272	383	89	294	291	412	570	207	596	352	712	347	531	495	258	469	255	586	254	200	159	155	39	313	245	386	424	228	179	680	779	441	177	360	350	456	360	415	565	361	377	333	324	2.57812	2.33713
uc007ctk.1	Nav1	neuron navigator 1	4216	25	111	132	32	98	88	150	197	69	219	139	264	128	186	179	109	185	88	191	133	84	50	37	15	110	82	121	147	67	64	226	260	152	52	130	127	170	137	129	205	115	119	129	100	3.38043	2.90131
uc007ctl.1	Nav1	neuron navigator 1	2655	12	67	77	15	61	50	78	105	29	126	74	141	67	102	110	68	114	52	114	85	52	30	24	6	71	52	74	81	44	37	134	147	87	29	81	91	111	92	85	124	71	75	74	62	2.57661	2.78088
uc007ctm.1	AK044378	Mus musculus adult retina cDNA, RIKEN full-length enriched library, clone:A930010C09 product:hypothetical protein, full insert sequence.	2618	13	34	43	16	32	36	53	70	31	67	54	94	41	52	50	30	51	23	46	20	20	11	12	1	31	20	33	52	20	17	70	72	44	13	32	32	43	31	37	41	22	34	33	25	2.83078	1.43114
uc007ctn.1	Nav1	SubName: Full=Putative uncharacterized protein;	1645	18	44	61	8	42	48	55	71	44	84	58	97	48	42	47	32	67	38	54	35	12	12	11	4	29	23	25	37	16	20	60	78	53	13	27	37	52	29	43	47	31	26	26	28	6.2379	2.94753
uc007cto.1	Csrp1	cysteine and glycine-rich protein 1	1770	51	319	360	132	610	236	344	302	495	339	737	383	397	517	344	191	468	263	548	267	138	172	182	62	705	371	494	784	758	203	1334	1177	988	376	570	707	791	904	798	1158	666	769	532	677	16.4259	19.8604
uc007ctp.1	AK188772	Mus musculus cDNA, clone:Y0G0110K22, strand:unspecified.	350	22	119	128	56	234	108	141	120	192	140	288	172	171	221	137	78	211	118	208	115	58	73	75	25	288	156	180	317	312	88	488	432	356	147	192	274	289	307	284	416	250	324	223	253	35.8333	37.4671
uc007ctq.2	Phlda3	pleckstrin homology-like domain family A member	1467	88	295	426	173	474	311	214	259	201	446	579	284	208	221	214	146	269	251	332	92	110	100	80	28	290	146	175	367	194	78	376	389	228	119	119	174	179	193	208	317	141	161	135	129	34.1967	22.1597
uc007ctr.1	AK081809	Mus musculus 16 days embryo head cDNA, RIKEN full-length enriched library, clone:C130078M06 product:unclassifiable, full insert sequence.	2153	0	0	2	1	0	1	1	1	2	2	1	2	0	0	0	0	1	1	0	0	0	0	1	0	1	1	1	2	1	1	0	2	1	0	0	0	2	1	0	2	0	0	1	0	0	0
uc007ctt.1	Lad1	ladinin-1	2992	41	149	182	68	707	129	128	73	351	96	687	266	324	237	207	101	247	122	24	96	41	29	9	22	341	74	82	371	233	21	233	119	95	20	35	14	31	218	37	89	199	233	66	97	7.81186	5.48777
uc007ctu.2	Tnnt2	troponin T, cardiac muscle isoform d	1152	3	5	4	13	5	12	4	5	0	13	2	8	5	8	4	4	1	2	12	1	2	2	3	0	3	2	4	43	1	2	31	55	94	74	8	211	46	16	82	179	17	64	79	59	1.48457	0.478288
uc007ctv.2	Tnnt2	troponin T, cardiac muscle isoform d	1148	3	5	4	13	5	12	4	5	0	13	2	8	5	8	4	4	1	2	12	1	2	2	3	0	3	2	4	43	1	2	31	55	94	74	8	211	46	16	82	179	17	64	79	59	1.48974	0.479954
uc007ctw.2	Tnnt2	troponin T, cardiac muscle isoform e	1136	3	5	4	13	5	12	4	5	0	13	2	8	5	8	4	4	1	2	12	1	2	2	3	0	3	2	4	43	1	2	31	55	94	74	8	211	45	16	82	179	17	64	79	59	1.50548	0.485024
uc007ctx.2	Tnnt2	troponin T, cardiac muscle isoform f	1131	3	5	4	13	5	12	4	5	0	13	2	8	4	8	4	4	1	2	12	1	2	2	3	0	3	2	4	43	1	2	31	55	94	74	8	211	45	16	82	179	17	64	79	59	1.51214	0.487168
uc007cty.2	Tnnt2	troponin T, cardiac muscle isoform a	1169	3	5	4	13	5	12	4	5	0	13	2	8	5	8	4	4	1	2	12	1	2	2	3	0	3	2	4	43	1	2	31	55	94	75	8	211	46	16	82	179	17	64	80	59	1.46298	0.471332
uc007cua.2	Tnnt2	troponin T, cardiac muscle isoform e	1140	3	5	4	13	5	12	4	5	0	13	2	8	5	8	4	4	1	2	12	1	2	2	3	0	3	2	4	43	1	2	31	55	94	74	8	211	45	16	82	179	17	64	79	59	1.5002	0.483322
uc007cub.1	Pkp1	plakophilin-1	4486	103	714	678	203	2162	340	450	304	1589	249	3331	1176	1073	929	953	497	939	408	41	568	136	183	36	111	1969	426	595	1695	1554	101	887	588	403	100	188	79	120	1173	180	294	898	1139	320	394	13.0891	17.5392
uc007cuc.2	Igfn1	RecName: Full=Immunoglobulin-like and fibronectin type III domain-containing protein 1;	2780	0	1	0	0	0	0	0	1	0	0	0	0	0	0	0	0	0	0	6	0	2	0	0	0	1	0	1	4	0	0	3	7	4	8	1	7	6	2	4	8	3	11	3	7	0	0.0396394
uc007cud.2	Igfn1	Mus musculus adult male bone cDNA, RIKEN full-length enriched library, clone:9830123M21 product:hypothetical Fibronectin type III domain/Fibronectin type III repeat containing protein, full insert sequence.	1872	0	0	0	0	0	0	0	1	0	0	0	0	0	0	0	0	0	0	3	0	1	0	0	0	0	0	1	3	0	0	1	4	4	2	1	5	2	2	2	5	2	10	2	4	0	0
uc007cue.2	Tmem9	transmembrane protein 9 precursor	1460	3	24	36	12	57	11	36	37	24	25	45	22	25	25	23	18	42	27	73	43	28	26	12	7	50	32	35	55	31	26	159	136	109	46	51	94	86	78	100	155	45	79	59	56	1.17139	1.81146
uc007cuf.1	Cacna1s	voltage-dependent L-type calcium channel subunit	6251	98	368	388	418	206	612	259	389	89	539	165	372	141	294	166	149	250	194	263	97	87	91	83	14	160	124	219	173	72	104	463	791	399	346	163	269	353	283	546	975	170	431	284	310	8.93735	6.48739
uc007cug.1	Cacna1s	voltage-dependent L-type calcium channel subunit	6188	98	368	387	418	206	611	259	389	89	539	165	371	141	293	166	149	250	194	263	97	87	91	83	14	160	124	219	172	72	104	456	789	398	345	163	269	352	282	545	973	170	430	282	307	9.02834	6.55344
uc007cuh.1	BC115961	Mus musculus 10 days neonate cerebellum cDNA, RIKEN full-length enriched library, clone:6530439I21 product:unclassifiable, full insert sequence.	2037	0	3	1	3	5	2	1	3	5	0	5	1	3	1	0	3	0	2	1	1	3	0	1	1	1	1	0	2	2	0	8	4	2	2	2	1	3	2	0	6	4	2	3	1	0	0.162294
uc007cui.1	BC107310	Mus musculus 10 days neonate cerebellum cDNA, RIKEN full-length enriched library, clone:6530439I21 product:unclassifiable, full insert sequence.	1873	0	2	1	2	4	2	1	3	4	0	4	1	2	1	0	3	0	2	1	1	3	0	1	0	1	1	0	2	1	0	7	4	2	2	2	1	2	2	0	6	3	2	3	1	0	0.117669
uc007cuj.1	BC107309	Mus musculus 10 days neonate cerebellum cDNA, RIKEN full-length enriched library, clone:6530439I21 product:unclassifiable, full insert sequence.	493	0	1	0	3	5	1	1	0	3	0	2	1	1	0	0	1	0	0	0	0	0	0	1	1	0	0	0	1	1	0	4	0	0	0	1	0	2	0	0	1	1	0	0	0	0	0.223524
uc007cuk.1	BC114580	Mus musculus 10 days neonate cerebellum cDNA, RIKEN full-length enriched library, clone:6530439I21 product:unclassifiable, full insert sequence.	329	0	0	0	2	4	1	1	0	2	0	1	1	0	0	0	1	0	0	0	0	0	0	1	0	0	0	0	1	0	0	3	0	0	0	1	0	1	0	0	1	0	0	0	0	0	0
uc007cul.1	Kif21b	kinesin-like protein KIF21B	9119	20	57	106	42	90	101	102	128	149	165	256	153	91	113	101	98	103	72	110	52	27	37	29	12	65	61	136	91	78	36	538	330	264	82	141	140	201	293	118	177	214	161	127	117	1.2503	0.68881
uc007cum.1	Kif21b	kinesin-like protein KIF21B	9299	20	57	106	42	90	101	102	128	149	165	256	153	91	113	101	98	104	72	110	52	27	37	29	12	65	61	136	92	78	36	539	331	264	83	141	140	201	294	118	179	215	161	127	118	1.2261	0.675476
uc007cun.1	AK009188	Mus musculus adult male tongue cDNA, RIKEN full-length enriched library, clone:2310006M14 product:hypothetical protein, full insert sequence.	942	0	0	0	2	1	1	0	0	0	1	2	0	1	0	4	0	0	0	0	1	0	1	0	0	2	1	0	1	0	0	4	1	2	0	1	0	0	1	1	0	4	1	2	0	0	0
uc007cuo.1	5730559C18Rik	hypothetical protein LOC67313	2988	10	21	19	11	85	25	30	16	44	19	74	38	50	35	42	20	25	21	13	18	5	3	1	4	59	11	13	46	43	5	85	47	47	11	22	17	23	74	16	15	39	31	23	19	1.90788	0.77448
uc007cup.1	5730559C18Rik	hypothetical protein LOC67313	2387	4	12	9	10	47	12	13	8	23	9	50	19	20	16	14	6	19	5	4	4	2	0	2	4	23	4	10	24	21	4	36	25	18	3	6	4	13	36	4	9	28	21	15	6	0.9553	0.553988
uc007cuq.1	Camsap1l1	calmodulin-regulated spectrin-associated protein	7823	105	665	727	331	1436	528	608	602	644	684	1297	834	661	756	570	329	648	497	556	214	223	239	214	94	681	305	477	1124	543	220	829	805	533	199	323	354	474	535	429	656	506	585	361	369	7.65153	9.36742
uc007cur.2	Camsap1l1	calmodulin-regulated spectrin-associated protein	7772	105	662	727	330	1433	527	608	601	641	684	1293	832	660	756	569	326	648	496	556	212	223	237	214	94	680	305	476	1121	543	218	829	802	533	199	323	354	474	535	429	656	505	584	361	369	7.70173	9.38635
uc007cus.1	9230116N13Rik	Mus musculus adult male epididymis cDNA, RIKEN full-length enriched library, clone:9230116N13 product:hypothetical Microbodies C-terminal targeting signal containing protein, full insert sequence.	2097	2	12	9	6	13	6	13	14	11	10	6	13	7	9	4	2	18	10	11	4	3	2	5	1	6	1	7	13	2	1	15	15	14	4	8	10	6	7	7	8	4	7	4	4	0.543705	0.630601
uc007cut.1	Ddx59	probable ATP-dependent RNA helicase DDX59	1364	4	20	33	10	60	27	23	27	24	38	32	32	21	23	8	8	26	20	31	13	14	9	6	2	17	7	22	33	9	7	30	30	20	11	14	15	15	9	23	33	10	11	19	10	1.67177	1.6158
uc007cuu.2	Ddx59	probable ATP-dependent RNA helicase DDX59	2228	6	35	43	17	87	38	33	47	31	52	47	46	36	41	17	13	36	30	52	20	20	13	10	4	28	13	29	54	13	13	62	50	44	19	24	23	34	28	39	63	26	25	30	23	1.53521	1.73111
uc007cuv.1	Kif14	kinesin-like protein KIF14	9030	1	13	4	1	112	4	26	16	16	13	27	17	46	49	32	23	50	21	39	18	19	13	12	6	28	27	25	45	20	17	45	44	44	17	22	52	45	17	37	61	27	24	28	30	0.0631312	0.158645
uc007cuw.2	Zfp281	zinc finger protein 281	5275	134	521	747	500	694	718	354	483	327	500	425	619	419	524	401	310	322	414	397	57	103	109	100	28	192	172	184	539	167	137	525	567	392	126	338	299	344	251	287	460	205	281	240	249	14.4815	10.884
uc007cux.2	Zfp281	zinc finger protein 281	5271	133	521	746	500	694	718	354	483	327	498	424	619	419	524	401	310	322	414	397	57	103	109	100	28	191	172	184	539	167	137	525	565	392	125	338	299	344	251	287	459	205	280	240	248	14.3844	10.8922
uc007cuy.1	AK051055	Mus musculus 9 days embryo whole body cDNA, RIKEN full-length enriched library, clone:D030062I09 product:unclassifiable, full insert sequence.	1199	0	3	2	1	1	3	0	2	1	1	1	4	2	2	2	2	0	5	5	0	0	0	0	0	1	0	1	2	0	0	2	0	4	0	0	4	2	0	2	1	1	0	0	2	0	0.275723
uc007cuz.1	DQ556157	DQ556157	32	0	1	0	0	0	0	0	0	0	1	0	1	0	1	0	0	1	0	1	0	2	0	0	0	1	1	0	1	1	0	1	0	0	0	1	0	0	0	1	0	0	0	1	3	0	3.44367
uc007cva.2	Nr5a2	nuclear receptor subfamily 5 group A member 2	4138	3	4	4	3	3	12	5	10	7	13	10	13	9	11	12	4	9	5	14	2	1	3	2	1	13	13	11	15	10	4	20	25	19	8	7	6	6	6	14	19	17	12	9	13	0.413298	0.106522
uc007cvb.2	Nr5a2	nuclear receptor subfamily 5 group A member 2	3635	2	2	4	1	1	8	5	9	7	10	2	11	8	9	10	4	6	5	12	0	0	2	2	1	6	9	10	11	6	3	16	22	15	6	5	6	6	2	9	16	14	10	9	11	0.313659	0.0606313
uc007cvc.2	Nr5a2	nuclear receptor subfamily 5 group A member 2	3720	2	2	4	1	1	8	5	10	7	10	2	11	8	9	10	4	6	5	12	0	0	2	2	1	6	9	10	11	6	3	16	22	15	6	5	6	6	2	9	16	14	10	9	11	0.306492	0.0592459
uc007cvd.1	AK076660	Mus musculus adult male testis cDNA, RIKEN full-length enriched library, clone:4930404L12 product:unclassifiable, full insert sequence.	382	0	2	1	0	2	0	0	1	1	0	2	0	1	1	2	0	0	1	3	0	0	0	0	2	2	4	1	0	3	0	2	6	1	1	3	0	1	3	4	7	6	5	6	2	0	0.57695
uc007cve.2	Mir181a-1	Mus musculus 0 day neonate thymus cDNA, RIKEN full-length enriched library, clone:A430104B16 product:unclassifiable, full insert sequence.	264	0	2	5	0	7	1	4	3	2	4	3	4	2	1	2	2	3	4	1	2	2	2	4	0	2	1	6	6	4	2	4	8	5	5	1	2	2	4	9	7	6	2	3	6	0	0.834829
uc007cvf.2	Ptprc	receptor-type tyrosine-protein phosphatase C	5740	342	1859	3720	2060	1969	2974	2291	1977	1768	2333	2024	3077	1990	1560	1405	1711	1160	1338	2067	171	500	340	501	92	590	593	863	2614	471	608	2447	3216	2326	805	1974	2243	1996	1034	1280	1843	836	1150	1138	992	33.9661	35.6894
uc007cvg.2	Ptprc	receptor-type tyrosine-protein phosphatase C	5664	376	1991	3956	2217	2109	3190	2456	2144	1882	2516	2183	3290	2185	1713	1558	1891	1253	1475	2230	210	561	386	545	98	630	632	920	2769	510	632	2619	3440	2535	879	2135	2371	2148	1111	1351	1989	904	1253	1226	1067	37.844	38.7364
uc007cvh.2	Ptprc	receptor-type tyrosine-protein phosphatase C	5247	361	1941	3869	2178	2068	3134	2375	2078	1854	2423	2140	3219	2121	1636	1501	1844	1212	1432	2163	176	532	368	530	96	604	611	887	2699	489	612	2517	3343	2433	848	2061	2299	2066	1071	1317	1909	864	1205	1186	1025	39.2219	40.7649
uc007cvi.2	Ptprc	receptor-type tyrosine-protein phosphatase C	5175	351	1901	3801	2135	2037	3075	2327	2025	1823	2373	2085	3171	2074	1593	1454	1793	1192	1391	2118	168	516	356	516	89	594	600	871	2657	482	598	2463	3250	2371	829	2008	2235	2013	1041	1282	1864	848	1185	1159	1003	38.666	40.4803
uc007cvj.2	Ptprc	Mus musculus 2 days pregnant adult female oviduct cDNA, RIKEN full-length enriched library, clone:E230015G23 product:protein tyrosine phosphatase, receptor type, C, full insert sequence.	834	46	269	468	300	244	419	368	301	238	359	311	442	332	292	242	302	196	254	343	35	121	77	102	21	103	89	135	392	76	100	387	530	391	147	332	334	341	171	189	324	136	202	188	185	31.443	35.5433
uc007cvk.2	Ptprc	Mus musculus 2 days pregnant adult female oviduct cDNA, RIKEN full-length enriched library, clone:E230015G23 product:protein tyrosine phosphatase, receptor type, C, full insert sequence.	1057	23	115	202	138	123	197	191	174	116	173	136	225	184	140	126	144	114	130	183	34	59	40	46	10	56	34	66	184	53	44	211	267	206	76	157	117	159	76	95	156	64	97	98	86	12.4047	11.9893
uc007cvl.1	AK040222	Mus musculus 0 day neonate thymus cDNA, RIKEN full-length enriched library, clone:A430078P17 product:unclassifiable, full insert sequence.	617	0	0	0	1	0	0	0	0	2	2	1	0	0	0	0	0	0	0	0	0	0	0	0	0	0	0	0	1	0	0	1	1	4	0	1	2	2	1	1	0	1	0	0	0	0	0
uc007cvm.1	Atp6v1g3	V-type proton ATPase subunit G 3	1887	1	0	0	1	0	1	0	1	0	2	0	0	0	0	0	1	0	0	0	0	0	0	0	0	0	0	0	1	0	0	1	3	1	1	0	1	0	0	1	1	0	0	1	0	0.302107	0
uc007cvn.1	Nek7	serine/threonine-protein kinase Nek7	3366	50	654	701	285	629	472	378	445	296	643	595	559	388	569	423	247	446	373	498	74	128	163	194	52	315	212	313	494	261	161	554	626	429	185	241	369	377	345	424	572	290	362	340	288	8.46814	21.4109
uc007cvo.1	Nek7	serine/threonine-protein kinase Nek7	2637	6	98	130	38	112	80	54	77	56	100	101	94	55	81	68	34	75	50	99	11	14	26	21	10	45	33	60	88	47	25	167	201	124	50	75	99	120	99	118	171	84	118	104	82	1.2971	4.09532
uc007cvp.1	AK154631	Mus musculus NOD-derived CD11c +ve dendritic cells cDNA, RIKEN full-length enriched library, clone:F630101L10 product:unclassifiable, full insert sequence.	1930	0	0	0	0	0	0	1	0	0	0	0	0	0	0	1	0	0	0	0	0	1	0	1	1	0	0	0	0	0	0	0	1	1	0	1	0	0	0	0	1	1	0	0	1	0	0
uc007cvq.1	AK171408	Mus musculus NOD-derived CD11c +ve dendritic cells cDNA, RIKEN full-length enriched library, clone:F630101L10 product:unclassifiable, full insert sequence.	532	0	0	0	0	0	0	1	0	0	0	0	0	0	0	1	0	0	0	1	0	0	0	0	0	0	0	0	0	0	0	0	0	0	0	0	0	0	0	0	0	0	0	0	0	0	0
uc007cvr.1	Lhx9	LIM/homeobox protein Lhx9 isoform a	4924	0	0	0	1	1	2	0	3	0	1	0	0	0	2	0	0	0	0	0	0	2	0	1	1	0	0	1	0	0	0	0	0	1	1	2	2	0	0	1	0	0	1	0	1	0	0
uc007cvs.1	Lhx9	LIM/homeobox protein Lhx9 isoform b	4551	0	0	0	0	1	1	0	3	0	1	0	0	0	1	0	0	0	0	0	0	2	0	1	1	0	0	1	0	0	0	0	0	2	0	2	2	0	0	1	0	0	1	0	1	0	0
uc007cvt.1	Lhx9	LIM/homeobox protein Lhx9 isoform b	1180	0	0	0	0	0	0	0	0	0	0	0	0	0	0	0	0	0	0	0	0	0	0	0	0	0	0	0	0	0	0	0	0	0	0	1	0	0	0	1	0	0	0	0	0	0	0
uc007cvu.1	Lhx9	LIM/homeobox protein Lhx9 isoform c	2077	0	0	0	1	0	1	0	0	0	0	0	0	0	1	0	0	0	0	0	0	0	0	0	0	1	0	0	0	0	0	1	0	0	1	1	0	0	0	1	0	0	0	0	0	0	0
uc007cvv.1	2310009B15Rik	Mus musculus adult male tongue cDNA, RIKEN full-length enriched library, clone:2310009B15 product:unclassifiable, full insert sequence.	743	2	4	1	1	4	1	1	3	2	2	1	2	0	1	2	2	3	2	8	0	1	1	0	0	3	2	1	2	1	2	10	8	15	3	6	4	9	4	8	9	8	7	4	2	1.53452	0.593257
uc007cvw.1	2310009B15Rik	hypothetical protein LOC69549	571	4	7	8	4	10	5	3	7	2	6	4	3	6	5	4	4	5	3	11	2	0	4	0	0	5	2	2	7	1	2	13	13	17	4	8	7	15	5	10	14	10	9	9	2	3.99352	1.35093
uc007cvx.1	AK006139	Mus musculus adult male testis cDNA, RIKEN full-length enriched library, clone:1700019P21 product:unclassifiable, full insert sequence.	408	0	0	0	0	0	0	0	0	0	0	0	0	0	0	0	0	0	0	0	0	0	0	0	0	0	0	0	0	0	0	0	0	0	0	0	0	0	0	0	0	0	0	0	0	0	0
uc007cvy.2	Dennd1b	RecName: Full=DENN domain-containing protein 1B;	1576	4	10	29	12	18	19	20	19	13	20	23	26	9	15	7	9	11	12	19	1	7	8	6	0	17	15	23	29	8	9	74	68	44	22	41	35	36	29	36	49	29	44	36	37	1.44689	0.699222
uc007cvz.2	Dennd1b	DENN domain-containing protein 1B isoform 2	8071	26	219	438	187	321	262	237	260	188	296	318	350	185	233	178	123	176	131	314	63	94	120	114	35	230	172	216	368	165	148	465	587	392	144	222	305	343	224	297	446	195	299	218	223	1.83645	2.99012
uc007cwa.1	AK019844	Mus musculus adult male testis cDNA, RIKEN full-length enriched library, clone:4930596I21 product:unclassifiable, full insert sequence.	460	0	4	9	0	7	4	5	4	6	8	5	3	1	1	2	0	3	1	3	1	1	0	0	0	1	3	2	3	5	1	4	12	9	1	3	4	4	3	3	4	3	5	4	3	0	0.958239
uc007cwb.2	Dennd1b	DENN domain-containing protein 1B isoform 1	8205	28	223	441	191	327	269	242	265	192	300	328	359	187	239	180	127	181	136	319	63	94	124	118	35	236	175	223	376	166	150	480	601	395	149	231	311	347	232	304	456	199	303	227	226	1.94541	2.99501
uc007cwc.1	Crb1	crumbs homolog 1 precursor	4702	0	0	0	1	3	0	1	1	1	0	0	0	0	1	0	0	0	0	0	0	0	0	0	0	0	0	0	0	0	0	1	1	0	0	1	1	0	1	1	0	1	1	0	0	0	0
uc007cwd.1	Crb1	crumbs homolog 1 precursor	6111	0	0	0	1	3	0	0	1	1	0	0	0	0	1	0	0	0	0	0	0	0	0	0	1	0	0	0	0	0	0	0	2	1	0	1	1	0	1	1	0	1	1	0	0	0	0
uc007cwe.1	Crb1	RecName: Full=Crumbs homolog 1; Flags: Precursor;	3669	1	0	0	0	1	0	0	0	0	0	0	0	0	0	0	0	1	0	0	0	0	0	0	0	0	0	0	1	0	0	0	0	0	0	0	0	1	0	1	0	0	0	0	0	0.155376	0
uc007cwf.1	Crb1	crumbs homolog 1 precursor	4793	1	0	0	0	1	0	0	0	0	0	0	0	0	0	0	0	1	0	0	0	0	0	0	0	0	0	0	1	0	0	1	1	0	0	1	1	1	1	2	0	0	1	0	0	0.118939	0
uc007cwg.2	Zbtb41	zinc finger and BTB domain-containing protein	8362	33	298	348	153	539	255	258	298	185	302	343	292	195	270	177	127	242	160	290	81	129	133	128	41	282	199	221	431	247	121	438	464	322	136	167	242	268	256	308	468	244	293	232	211	2.24976	3.92715
uc007cwh.1	Aspm	abnormal spindle-like microcephaly-associated	9866	3	75	44	10	484	14	52	33	45	20	42	50	206	162	94	81	167	75	261	107	153	162	116	20	170	103	173	246	137	137	219	214	169	83	101	241	248	86	130	244	100	142	123	121	0.173345	0.837706
uc007cwi.1	Aspm	abnormal spindle-like microcephaly-associated	6071	2	28	16	5	218	5	20	15	20	12	16	24	90	70	39	39	77	33	116	50	53	72	47	6	58	47	77	108	52	46	110	107	83	45	41	123	145	51	50	135	54	77	57	60	0.187803	0.508241
uc007cwj.1	Asp	Mus musculus abnormal spindle (Asp) mRNA, complete cds.	3473	0	11	11	3	98	3	11	9	7	7	6	12	38	24	17	16	39	16	48	34	28	39	28	4	13	17	30	42	23	23	31	28	27	12	12	45	42	18	17	34	14	23	16	17	0	0.349027
uc007cwk.2	F13b	coagulation factor XIII B chain	2378	0	0	1	0	0	0	0	0	0	0	0	0	0	0	0	0	0	0	1	0	1	0	0	0	0	0	0	0	0	1	0	0	0	1	1	0	0	1	0	0	0	0	0	0	0	0
uc007cwl.1	Cfhr1	complement factor H-related 1	1732	0	0	0	0	0	0	0	0	0	0	0	0	0	0	0	0	0	0	1	0	0	0	0	0	0	1	0	1	0	0	0	3	1	0	0	0	0	0	0	0	1	0	0	0	0	0
uc007cwm.1	AK015277	Mus musculus adult male testis cDNA, RIKEN full-length enriched library, clone:4930431N10 product:weakly similar to COMPLEMENT FACTOR H-RELATED PROTEIN 1 PRECURSOR (FHR-1) (H FACTOR-LIKE PROTEIN 1) (H-FACTOR LIKE 1) (H36) [Homo sapiens], full insert sequence.	1415	1	0	0	0	1	1	1	0	0	0	0	1	1	0	0	0	0	0	1	0	1	0	0	0	2	0	1	0	0	1	1	0	1	0	1	1	1	4	0	1	0	2	0	1	0.40288	0
uc007cwn.2	EG214403	complement factor H-related protein C isoform 1	2887	0	2	3	0	0	2	3	7	3	3	0	2	1	4	0	3	1	1	10	0	1	1	1	0	4	4	6	4	4	0	4	7	2	1	1	0	7	1	1	5	4	2	2	2	0	0.0763405
uc007cwo.2	EG214403	complement factor H-related protein C isoform 2	2674	0	2	3	0	0	2	3	7	3	3	0	1	1	3	0	3	1	1	10	0	1	1	1	0	4	2	6	4	4	0	4	7	2	1	1	0	7	1	1	4	4	2	2	2	0	0.0824214
uc007cwp.2	BC026782	complement factor H-related protein B	1602	1	1	0	0	0	0	0	1	0	0	0	0	0	0	0	1	0	0	1	0	0	0	1	0	0	1	2	1	1	1	0	0	2	0	0	0	1	1	0	0	2	0	1	0	0.355852	0.0687874
uc007cwq.1	Cfhrb_4/2	Mus musculus mRNA for putative complement factor H-related protein B precursor (Cfhrb_4/2 gene).	2275	1	3	1	0	1	1	0	1	0	1	0	0	0	0	0	0	1	0	2	0	0	0	3	1	0	1	4	1	2	0	1	0	2	0	0	0	0	1	0	0	2	0	2	0	0.250582	0.145315
uc007cwr.1	Cfhr2	SubName: Full=Complement factor H-related protein; Flags: Fragment;	2134	1	3	1	1	1	1	1	3	0	1	0	0	0	0	0	0	2	0	1	0	0	0	3	1	2	2	4	3	2	0	2	0	3	0	0	0	2	1	1	1	3	0	2	1	0.267139	0.154917
uc007cws.1	Cfh	complement factor H	4365	21	252	279	30	104	123	385	339	71	199	125	178	127	257	151	142	255	286	824	85	219	250	278	66	285	225	358	403	261	150	579	631	423	149	233	200	436	206	318	382	213	294	274	242	2.74263	6.36191
uc007cwt.1	Cfh	complement factor H	4194	21	252	279	30	104	123	385	339	71	199	125	178	127	257	151	142	255	286	824	85	219	250	278	66	285	225	358	403	261	150	579	631	423	149	233	200	437	206	318	382	213	294	274	242	2.85445	6.62131
uc007cwu.1	Cfh	Mus musculus 0 day neonate kidney cDNA, RIKEN full-length enriched library, clone:D630023O13 product:complement component factor h, full insert sequence.	3415	5	75	118	8	44	47	155	133	20	82	63	72	60	122	62	69	104	121	326	25	103	104	118	26	128	85	116	178	90	61	243	247	153	57	104	77	167	83	136	154	92	107	122	90	0.834663	2.42015
uc007cww.1	Kcnt2	SubName: Full=Putative uncharacterized protein; Flags: Fragment;	1323	0	4	1	1	1	0	4	4	1	2	1	1	0	0	1	1	1	1	6	1	0	3	1	2	2	1	3	3	1	0	8	6	8	1	3	4	7	2	4	5	4	2	3	0	0	0.333174
uc007cwx.1	Cdc73	parafibromin	2678	8	81	74	29	123	61	87	70	40	112	93	107	89	108	98	40	82	69	81	26	34	29	29	12	64	48	54	98	77	31	205	218	128	59	102	98	107	105	109	158	89	106	87	84	1.70299	3.33308
uc007cwy.2	B3galt2	beta-1,3-galactosyltransferase 2	4578	6	135	187	33	161	73	148	180	75	118	148	94	49	77	57	65	108	66	350	53	155	298	219	43	214	246	286	191	159	132	418	394	239	123	150	108	218	315	372	449	281	286	214	184	0.747149	3.2496
uc007cwz.1	Glrx2	glutaredoxin-2, mitochondrial isoform b	3506	5	41	47	16	71	29	41	42	35	66	55	37	44	44	36	26	34	47	59	13	15	18	14	4	41	27	35	56	33	13	85	72	62	16	30	37	39	41	47	82	24	43	35	25	0.812999	1.28868
uc007cxa.1	Glrx2	glutaredoxin-2, mitochondrial isoform a	3603	5	46	53	17	77	32	53	50	41	74	61	50	53	52	41	29	36	55	64	16	17	20	16	5	44	31	37	58	39	13	101	90	82	25	37	45	48	46	59	109	35	61	46	33	0.791112	1.40691
uc007cxb.1	Glrx2	glutaredoxin-2, mitochondrial isoform b	3482	5	44	52	16	76	32	52	48	39	72	60	44	51	49	41	28	36	51	62	16	17	20	15	5	44	31	37	56	39	13	96	84	76	21	35	43	43	46	55	100	32	58	46	31	0.818603	1.3925
uc007cxc.1	Glrx2	glutaredoxin-2, mitochondrial isoform b	3445	5	41	47	16	71	29	41	42	33	65	54	37	44	44	35	26	34	47	59	13	15	18	14	4	41	27	35	55	33	13	85	71	62	16	30	36	40	41	48	82	24	43	36	25	0.827395	1.31149
uc007cxd.1	Trove2	60 kDa SS-A/Ro ribonucleoprotein	8720	32	322	366	131	580	214	276	244	214	361	376	375	204	259	175	149	279	177	414	63	148	171	165	47	288	184	337	433	231	145	487	501	343	130	203	266	341	247	320	472	232	359	252	248	2.09202	4.06922
uc007cxe.2	Uchl5	ubiquitin carboxyl-terminal hydrolase isozyme L5	1851	5	75	61	24	135	61	54	81	64	77	87	76	69	83	63	40	78	67	66	10	20	20	25	10	42	29	34	96	37	20	138	160	98	54	58	69	101	74	104	133	62	71	66	65	1.53991	4.46505
uc007cxf.2	Uchl5	ubiquitin carboxyl-terminal hydrolase isozyme L5	1848	5	75	61	24	135	61	54	81	64	77	87	76	69	83	63	40	78	67	66	10	20	20	25	10	42	29	34	96	37	20	138	160	98	54	58	69	101	74	104	133	62	71	66	65	1.54241	4.4723
uc007cxg.2	Rgs2	regulator of G-protein signaling 2	3009	40	252	340	184	414	308	173	149	264	153	346	294	183	151	156	346	172	117	308	67	62	59	92	23	126	90	138	454	71	72	473	407	327	123	133	189	239	148	269	281	123	170	145	150	7.57827	9.2289
uc007cxh.1	Rgs13	regulator of G-protein signaling 13	1545	0	0	0	1	0	0	0	0	0	0	0	0	0	0	0	0	0	0	1	0	0	1	0	0	0	0	2	0	0	0	1	2	1	2	0	1	2	0	0	3	1	1	5	0	0	0
uc007cxi.1	Rgs13	regulator of G-protein signaling 13	1497	0	0	0	1	0	0	1	0	0	0	0	0	0	0	0	0	0	0	1	0	0	1	0	0	0	0	2	0	0	0	1	2	2	2	0	1	2	0	0	3	1	1	5	0	0	0
uc007cxj.2	Rgs1	regulator of G-protein signaling 1	1330	0	9	25	4	15	7	14	25	27	20	63	58	36	11	26	27	5	4	14	4	2	7	4	1	5	16	15	56	6	9	37	45	34	18	35	31	29	15	21	28	21	13	14	21	0	0.745697
uc007cxk.1	Rgs1	RecName: Full=Regulator of G-protein signaling 1; Short=RGS1;	1626	0	10	28	5	15	8	13	26	31	21	66	62	37	11	27	29	8	3	15	5	2	8	4	1	9	18	16	63	5	9	38	45	36	20	37	32	32	17	22	29	22	13	15	20	0	0.677721
uc007cxl.1	Rgs18	regulator of G-protein signaling 18	1859	3	32	56	23	24	32	66	64	17	49	35	32	44	34	24	31	34	35	64	6	21	19	32	6	23	36	41	59	24	23	76	63	33	18	27	20	40	41	58	68	27	36	38	31	0.91997	1.89689
uc007cxm.1	AK158929	Mus musculus visual cortex cDNA, RIKEN full-length enriched library, clone:K530010N24 product:unclassifiable, full insert sequence.	2304	0	0	0	1	1	1	0	1	0	1	1	1	2	0	0	2	1	0	2	0	1	0	0	0	1	0	0	1	0	0	3	3	2	0	2	2	4	2	2	3	2	1	4	0	0	0
uc007cxn.1	AK162963	Mus musculus visual cortex cDNA, RIKEN full-length enriched library, clone:K530010N24 product:unclassifiable, full insert sequence.	592	0	0	0	0	0	0	0	0	0	0	0	0	0	0	0	0	0	0	0	0	0	0	0	0	0	0	0	0	0	0	0	0	1	0	0	0	0	0	0	0	0	0	0	0	0	0
uc007cxo.2	Fam5c	family with sequence similarity 5, member C	3118	0	2	0	0	2	0	1	0	0	0	0	1	1	0	0	0	1	1	8	0	0	0	2	0	2	0	0	8	0	5	1	7	6	5	4	38	8	1	1	3	2	4	10	24	0	0.0706847
uc007cxp.2	Fam5c	family with sequence similarity 5, member C	2826	0	2	0	0	2	0	1	0	0	0	0	1	0	0	0	0	1	0	8	0	0	0	1	0	2	0	0	9	0	5	1	6	7	5	3	40	8	2	1	3	2	4	8	23	0	0.0779883
uc007cxq.2	Fam5c	family with sequence similarity 5, member C	2760	0	2	0	0	2	0	1	0	0	0	0	1	0	0	0	0	1	0	8	0	0	0	1	0	2	0	0	9	0	5	1	6	7	5	3	40	8	2	1	3	2	4	8	23	0	0.0798532
uc007cxr.1	Fam5c	SubName: Full=Putative uncharacterized protein;	3075	0	3	0	2	2	1	1	0	0	1	0	2	0	1	0	1	1	0	13	0	1	0	2	0	4	0	0	6	0	4	3	3	5	3	2	23	9	1	0	1	4	7	4	10	0	0.10751
uc007cxs.1	AK042726	Mus musculus 7 days neonate cerebellum cDNA, RIKEN full-length enriched library, clone:A730019G07 product:unclassifiable, full insert sequence.	1491	0	0	1	0	0	0	0	0	0	0	0	0	0	0	0	0	0	0	0	1	0	0	0	0	1	0	0	0	0	0	0	0	1	0	0	0	1	0	0	0	0	2	1	0	0	0
uc007cxt.1	Pla2g4a	cytosolic phospholipase A2	2846	14	90	154	35	119	53	98	144	95	86	115	124	90	122	72	46	85	81	95	20	42	39	23	13	64	38	38	110	48	31	271	253	163	64	168	174	182	125	101	169	94	150	98	113	2.8043	3.48481
uc007cxu.2	7530420F21Rik	Mus musculus adult male eyeball cDNA, RIKEN full-length enriched library, clone:7530420F21 product:unclassifiable, full insert sequence.	1098	0	1	0	0	2	1	0	0	1	0	3	3	1	4	4	1	1	2	0	0	0	0	0	0	1	0	0	2	0	1	0	0	0	0	0	0	0	0	1	1	0	0	0	0	0	0.100362
uc007cxv.1	Ptgs2	prostaglandin G/H synthase 2	4145	359	1221	869	1378	1693	2981	296	236	1858	699	1467	2190	1734	987	1454	1474	447	410	241	2	15	3	5	0	147	25	17	1892	26	14	142	73	95	19	228	75	53	52	27	44	39	60	37	48	49.3744	32.4611
uc007cxw.1	Pdc	phosducin	1235	0	0	1	0	0	0	0	0	1	0	0	0	0	0	0	0	2	0	0	0	0	0	1	0	1	1	1	1	2	1	1	1	1	0	1	0	3	1	1	1	0	0	0	1	0	0
uc007cxx.2	Pdc	phosducin	3347	0	0	1	1	0	0	0	1	1	0	0	1	0	0	0	0	2	0	1	0	0	0	1	0	1	2	1	1	2	1	1	2	1	0	2	0	5	1	2	2	0	0	0	2	0	0
uc007cxy.1	BC003331	protein odr-4 homolog isoform 1	2810	9	176	229	61	183	88	167	174	80	192	176	160	115	120	111	77	140	144	227	35	62	62	51	7	97	83	136	178	97	69	297	331	229	94	167	189	225	150	237	262	116	199	155	145	1.82586	6.90205
uc007cxz.1	BC003331	protein odr-4 homolog isoform 1	3242	12	192	263	71	215	108	192	198	93	222	204	179	128	131	127	94	151	167	257	40	74	71	60	9	111	91	152	204	106	77	336	381	265	111	190	213	246	167	266	310	138	224	169	166	2.11009	6.52619
uc007cya.1	BC003331	protein odr-4 homolog isoform 2	3146	12	186	258	71	212	106	187	197	92	221	201	175	124	131	127	92	147	165	254	38	73	68	60	9	110	87	150	202	104	75	319	373	254	111	183	203	240	160	260	299	127	215	159	160	2.17448	6.51517
uc007cyb.2	Tpr	nuclear pore complex-associated protein Tpr	7550	147	832	1291	337	1099	676	961	733	544	1193	1001	1287	792	892	818	494	804	632	984	258	303	362	318	77	515	391	557	973	410	308	1751	2116	1369	551	900	1029	1234	901	1136	1645	771	1056	901	783	11.0995	12.1436
uc007cyc.1	Tpr	nuclear pore complex-associated protein Tpr	2553	37	215	326	95	279	167	242	224	161	289	314	314	197	248	215	134	232	155	238	66	86	102	96	27	144	113	167	296	121	86	561	621	426	163	275	303	376	281	377	496	245	350	307	253	8.26196	9.28024
uc007cyd.1	Tpr	nuclear pore complex-associated protein Tpr	3959	72	398	633	172	543	321	478	389	284	608	559	642	364	479	414	251	413	301	475	121	151	182	157	42	271	219	299	514	229	158	1004	1147	757	299	472	552	659	502	641	865	423	609	521	431	10.3676	11.0782
uc007cye.1	Tpr	SubName: Full=Tpr protein;	1969	39	293	447	104	391	234	334	234	174	418	296	451	294	288	281	161	257	217	333	94	112	125	116	27	158	117	178	287	123	108	422	564	329	131	250	256	343	206	275	457	204	252	219	205	11.2915	16.3981
uc007cyf.1	Tpr	SubName: Full=Tpr protein;	1895	37	253	373	92	320	199	295	207	146	355	253	378	253	246	241	139	227	192	299	89	95	109	92	26	129	105	151	231	101	98	366	504	300	122	217	238	316	183	250	397	181	216	195	180	11.1308	14.7124
uc007cyg.2	Prg4	proteoglycan 4 isoform 1	4278	10	180	229	64	105	140	134	441	58	355	149	442	109	323	216	102	185	286	198	16	45	18	24	12	51	19	15	99	17	22	85	106	48	28	49	40	105	40	36	45	30	45	52	46	1.33257	4.63664
uc007cyh.2	Prg4	proteoglycan 4 isoform 2	1884	4	107	148	51	61	93	70	237	40	169	72	208	49	166	111	51	97	171	108	4	21	14	14	5	28	12	11	69	15	17	64	84	42	22	42	35	80	35	34	39	14	36	36	30	1.21035	6.25856
uc007cyj.1	Hmcn1	hemicentin 1	18314	6	195	294	55	679	85	188	129	52	150	505	192	117	199	171	77	260	54	434	191	173	432	256	124	642	425	831	522	669	388	1262	1212	633	355	517	320	612	634	1163	1017	711	959	908	511	0.186767	1.17334
uc007cyk.1	AK143102	Mus musculus 0 day neonate eyeball cDNA, RIKEN full-length enriched library, clone:E130102O10 product:unclassifiable, full insert sequence.	1660	0	1	1	0	2	1	3	0	0	1	2	4	1	1	0	1	1	0	1	1	0	3	2	2	4	4	8	4	3	0	4	7	0	0	3	2	4	3	5	4	5	2	1	2	0	0.066384
uc007cyl.1	Hmcn1	SubName: Full=Hemicentin 1; SubName: Full=Hmcn1 protein; SubName: Full=Putative uncharacterized protein;	3400	0	19	29	6	50	7	16	12	4	18	39	18	13	13	14	5	25	6	31	12	10	34	25	6	52	37	66	29	46	27	78	63	33	24	31	19	42	41	68	75	51	47	56	38	0	0.615809
uc007cym.1	Ivns1abp	influenza virus NS1A-binding protein homolog	2793	46	317	389	202	505	385	258	293	211	314	305	295	197	282	197	143	244	203	455	122	149	173	150	31	272	179	342	448	180	155	597	616	398	178	205	266	341	282	398	596	253	330	283	261	9.38899	12.5072
uc007cyn.1	Ivns1abp	influenza virus NS1A-binding protein homolog	3513	76	612	675	378	914	684	526	643	322	571	514	566	369	510	347	261	487	427	925	235	263	285	303	65	486	356	664	874	360	300	1064	1149	721	323	392	503	607	552	756	1125	478	656	540	528	12.333	19.1975
uc007cyo.1	Ivns1abp	influenza virus NS1A-binding protein homolog	3387	74	594	652	368	896	673	504	621	309	549	507	548	361	496	337	254	473	420	900	214	258	274	291	61	478	351	641	849	347	290	1008	1099	686	308	371	480	575	520	724	1084	462	630	512	502	12.4551	19.326
uc007cyp.1	Ivns1abp	influenza virus NS1A-binding protein homolog	4475	86	703	797	437	1080	785	600	718	404	664	614	652	425	587	406	304	552	484	1066	251	300	328	343	72	562	410	758	1016	414	344	1219	1283	824	370	440	576	681	605	836	1267	535	714	598	577	10.9556	17.3115
uc007cyq.2	1200016B10Rik	hypothetical protein LOC66875	3668	10	68	98	55	147	81	90	71	49	76	76	110	58	85	55	44	51	53	74	21	36	39	34	12	62	44	65	101	81	40	134	154	99	46	75	76	104	88	92	117	78	92	64	68	1.55418	2.04292
uc007cyr.1	Trm1l	RecName: Full=TRM1-like protein;	1546	4	19	20	6	20	20	15	16	10	15	18	13	13	12	12	4	13	10	17	8	11	4	2	0	15	11	14	16	6	10	31	52	29	12	19	28	26	23	30	37	16	24	27	14	1.47497	1.3543
uc007cys.1	Trm1l	RecName: Full=TRM1-like protein;	3369	4	21	28	12	25	25	24	24	12	20	20	20	16	17	17	8	18	17	27	12	16	6	6	0	27	14	22	22	12	12	48	70	35	12	26	37	32	34	42	50	21	34	36	19	0.676848	0.686894
uc007cyt.1	1190005F20Rik	TRM1-like protein	1461	5	18	30	10	28	21	25	17	12	25	21	20	18	19	14	8	17	14	21	10	10	6	4	1	18	15	15	27	11	6	51	75	45	19	31	47	37	31	43	67	25	37	38	27	1.95098	1.35767
uc007cyu.1	1190005F20Rik	TRM1-like protein	2348	7	33	42	14	37	26	33	25	20	34	34	28	19	25	27	15	26	26	37	13	14	12	9	1	23	22	26	34	17	8	78	108	65	27	47	60	60	56	62	91	32	57	59	37	1.69954	1.54877
uc007cyv.2	1190005F20Rik	TRM1-like protein	2665	7	63	62	24	68	42	65	44	34	65	49	57	39	63	46	30	52	42	61	36	24	22	23	3	35	31	46	58	39	23	132	179	117	52	73	115	99	100	96	166	57	96	84	67	1.49738	2.60504
uc007cyw.2	Trm1l	RecName: Full=TRM1-like protein;	2463	6	62	58	23	65	40	61	44	32	63	47	54	39	59	44	29	50	41	60	35	23	21	22	3	31	30	44	57	37	22	130	172	114	51	71	110	94	99	94	159	53	91	79	67	1.38873	2.77395
[truncated: 53,622 more rows]
[truncated: 42 more columns]

## Sheet: Legend
Traumeel treated (T)
[truncated: 2 more rows]
