# Supplementary material for: Deep Sequencing Transcriptome Analysis of Murine Wound Healing: Effects of a Multicomponent, Multitarget Natural Product Therapy-Tr14
Source: Front Mol Biosci. 2017 Aug 17;4:57. doi: 10.3389/fmolb.2017.00057 (PMC5572416; doi:10.3389/fmolb.2017.00057)
Supplement: Supplementary file 18 [file DataSheet1.zip › Supplementary Table 5D (Tr14-IO).xlsx]

## Sheet: RAW and RPKM
		Informative reads in sample ----->		12306333	11056098	10245481	8791656	11843970	11077654	9760541	10781799	9212809	10330201	9320488	4516980	5296392	6945082	8271435	9086840	8866812	7621236	1502376	2384218	927587	3301330	3734725	5156265	6904463	4855311	7766160	9653763	5778400	7544912	6186480	7853899	6872640	4909959	10457007	5803083	572334	7698988	3337998	5213730	2061258	6495844	3909225	6379956
				RAW																																												RPKM
Genes	Name	Description	Length of exons	12HG1	12HG2	12HG3	12HG4	12HG5	12HG6	24HG1	24HG2	24HG3	24HG4	24HG5	24HG6	36HG1	36HG2	36HG3	36HG4	36HG5	36HG6	72HG1	72HG2	72HG3	72HG4	72HG5	72HG6	96HG1	96HG2	96HG3	96HG4	96HG5	96HG6	120HG1	120HG2	120HG3	120HG4	120HG5	120HG6	120HG7	192HG1	192HG2	192HG3	192HG4	192HG5	192HG6	192HG7	12HG1	12HG2
uc007aet.1	mKIAA1889	Mus musculus 12 days embryo female ovary cDNA, RIKEN full-length enriched library, clone:6620402H21 product:unclassifiable, full insert sequence.	3608	6	1	5	1	4	2	3	4	2	2	3	3	1	2	3	3	3	4	0	0	0	2	1	3	16	5	4	7	2	7	4	4	2	1	4	1	0	5	0	3	2	10	3	4	0.135131	0.0250687
uc007aeu.1	Xkr4	XK-related protein 4	3634	15	5	3	2	6	7	10	5	10	3	9	4	2	5	7	5	9	3	0	3	0	3	2	1	18	7	7	12	3	9	6	8	7	2	9	9	0	9	1	3	6	8	4	6	0.335411	0.124447
uc007aev.1	AK149000	Mus musculus 2 days neonate sympathetic ganglion cDNA, RIKEN full-length enriched library, clone:7120441D17 product:unclassifiable, full insert sequence.	2257	5	1	3	1	0	1	3	5	0	1	4	0	0	2	0	0	0	3	0	0	0	1	2	2	6	2	1	4	1	2	2	1	2	1	2	1	0	3	2	0	2	1	0	2	0.180015	0.0400744
uc007aew.1	Rp1	oxygen-regulated protein 1 isoform 2	3047	1	0	0	2	1	0	1	1	0	1	1	0	0	0	0	0	0	0	1	0	0	0	0	0	0	1	0	3	0	0	0	0	1	1	2	2	2	0	1	2	0	1	1	0	0.0266685	0
uc007aex.2	Rp1	oxygen-regulated protein 1 isoform 1	7508	2	2	5	2	5	1	2	1	0	0	1	2	0	1	0	0	1	2	1	1	0	1	0	1	2	0	0	5	0	3	0	1	0	0	1	1	3	1	1	3	0	4	0	2	0.021646	0.0240937
uc007aey.1	Sox17	transcription factor SOX-17	2377	21	53	51	32	64	47	37	29	25	32	40	10	24	30	24	19	23	44	1	9	2	9	28	17	14	13	43	37	26	43	28	30	23	6	41	28	0	16	7	14	8	17	11	16	0.717896	2.01672
uc007aez.1	Sox17	transcription factor SOX-17	3130	21	48	42	33	58	48	37	36	26	33	35	11	26	31	24	20	26	43	2	7	1	9	28	21	15	19	48	38	29	42	32	33	29	10	53	32	1	22	4	18	9	28	14	21	0.545188	1.38706
uc007afa.1	Sox17	transcription factor SOX-17	2763	13	34	37	31	49	40	33	27	24	29	27	10	23	25	22	16	23	36	2	6	1	8	25	19	13	15	41	33	29	32	28	30	22	8	49	29	1	18	4	16	7	24	11	18	0.382326	1.113
uc007afb.1	Sox17	transcription factor SOX-17	1956	12	32	37	27	47	38	31	21	21	28	21	10	21	23	21	13	20	31	1	6	1	8	23	16	11	8	35	28	26	27	27	28	18	5	43	25	0	13	4	11	5	17	8	14	0.498521	1.47972
uc007afc.1	Sox17	transcription factor SOX-17	2347	20	47	42	29	57	46	35	31	23	34	30	11	24	29	23	17	23	38	1	7	2	9	26	18	13	12	43	33	26	37	31	31	25	7	47	28	0	17	5	14	7	21	11	17	0.69245	1.81127
uc007afd.2	Mrpl15	39S ribosomal protein L15, mitochondrial isoform	1918	73	67	61	58	62	82	45	49	47	75	32	16	29	32	55	51	41	39	11	9	7	18	22	40	43	31	53	63	35	61	63	65	63	52	113	64	6	86	37	49	22	49	26	62	3.09276	3.15954
uc007afe.2	Mrpl15	Mus musculus adult male brain cDNA, RIKEN full-length enriched library, clone:0710007O18 product:mitochondrial ribosomal protein L15, full insert sequence.	1763	43	33	35	40	30	53	29	28	36	45	21	11	16	13	27	31	24	26	9	7	4	11	20	32	33	18	34	40	20	42	44	46	43	36	79	48	5	61	23	34	16	32	15	41	1.98193	1.69301
uc007aff.2	Mrpl15	39S ribosomal protein L15, mitochondrial isoform	4203	138	141	112	102	140	156	98	97	103	129	76	35	55	68	96	98	92	77	15	21	9	29	40	65	74	66	95	110	67	93	85	103	109	75	173	89	10	135	52	75	36	69	45	91	2.66803	3.0343
uc007afg.1	Lypla1	acyl-protein thioesterase 1	2355	67	30	46	20	53	39	49	62	43	48	32	25	37	30	43	49	58	33	11	13	10	20	27	33	43	33	48	67	21	57	91	88	101	66	142	87	3	103	41	73	21	68	51	75	2.31183	1.1522
uc007afh.1	Lypla1	acyl-protein thioesterase 1	2433	345	233	234	146	294	240	255	302	228	244	243	152	168	210	224	266	274	231	37	41	27	91	113	131	202	177	204	319	134	315	200	239	200	149	355	222	14	264	107	174	61	170	123	224	11.5225	8.66188
uc007afi.2	Tcea1	transcription elongation factor A protein 1	2671	66	36	52	24	66	46	40	52	44	44	48	20	26	29	35	39	45	30	2	9	5	19	25	29	39	12	37	40	24	45	34	43	48	30	64	36	2	31	22	25	8	29	18	27	2.0079	1.21906
uc007afk.2	Rgs20	regulator of G-protein signaling 20 isoform 2	1665	11	5	4	2	3	4	6	5	11	7	2	4	2	10	5	2	8	4	1	1	0	0	1	3	23	15	4	12	1	35	1	5	12	0	0	0	1	7	7	1	1	13	0	16	0.536846	0.271615
uc007afl.2	Rgs20	regulator of G-protein signaling 20 isoform 1	2125	8	4	5	2	4	3	6	4	9	6	1	3	2	9	4	1	6	5	1	0	0	1	1	3	22	14	3	12	1	31	2	4	10	0	0	0	1	6	6	2	1	11	0	16	0.305916	0.170255
uc007afm.1	Atp6v1h	V-type proton ATPase subunit H	2309	151	116	116	77	139	121	86	106	71	117	70	60	39	54	95	94	69	96	22	23	5	28	33	48	62	48	62	84	50	78	82	121	117	74	145	98	4	114	46	74	21	88	39	66	5.31403	4.54394
uc007afn.1	Atp6v1h	V-type proton ATPase subunit H	1976	322	255	253	164	334	278	205	275	222	276	189	144	104	127	204	223	188	205	23	37	11	51	74	95	141	84	173	188	98	185	189	245	256	193	298	211	10	244	104	161	49	194	100	168	13.2416	11.6722
uc007afo.1	Oprk1	kappa-type opioid receptor	1410	0	0	0	0	0	0	0	0	1	0	0	0	0	0	0	0	0	0	0	1	0	0	0	0	0	0	0	0	0	0	0	0	0	0	0	0	0	0	0	1	0	0	0	0	0	0
uc007afp.1	Oprk1	kappa-type opioid receptor	1440	0	0	0	0	0	0	0	0	1	0	0	0	0	0	0	0	0	0	0	1	0	0	0	0	0	0	0	0	0	0	0	0	0	0	0	0	0	0	0	1	0	0	0	0	0	0
uc007afq.1	Oprk1	kappa-type opioid receptor	3040	0	0	0	0	0	0	0	0	0	1	1	0	0	0	1	0	0	0	0	0	0	0	0	0	0	0	0	0	0	0	0	0	0	0	0	0	0	0	0	0	0	0	0	0	0	0
uc007afr.2	Rb1cc1	RB1-inducible coiled-coil protein 1	7046	700	400	409	400	455	469	347	467	357	451	415	253	217	286	360	418	386	362	94	92	46	209	228	265	510	223	435	568	289	560	326	406	392	262	577	324	27	441	234	282	122	371	214	395	8.07285	5.1347
uc007afs.1	Rb1cc1	RB1-inducible coiled-coil protein 1	5945	472	262	294	302	317	314	241	303	232	312	304	183	155	211	260	304	296	247	64	71	42	178	170	191	366	161	319	411	201	380	205	286	235	154	379	185	23	262	142	183	76	213	147	247	6.45151	3.98609
uc007aft.2	CC1	Mus musculus CC1 mRNA for coiled-coil protein, complete cds.	2612	134	75	66	61	75	89	72	106	70	79	57	50	41	56	79	76	57	78	16	17	3	25	40	49	100	38	82	109	57	121	58	73	89	50	123	83	4	100	42	66	24	86	49	86	4.16872	2.59709
uc007afu.2	CC1	Mus musculus CC1 mRNA for coiled-coil protein, complete cds.	2128	99	49	46	45	53	67	49	72	43	51	42	35	26	40	59	46	37	45	10	13	2	18	30	35	73	26	58	78	42	91	33	48	42	37	89	53	2	70	31	37	19	54	30	58	3.78038	2.08268
uc007afv.2	Fam150a	hypothetical protein LOC620393	858	0	0	0	0	0	0	1	0	0	0	0	0	0	1	0	0	1	1	0	0	0	0	0	0	0	0	0	1	0	2	1	3	0	0	1	0	0	0	0	1	0	0	0	0	0	0
uc007afw.1	St18	suppression of tumorigenicity 18 protein	5898	3	5	5	0	6	8	6	15	3	10	12	12	4	8	5	3	0	6	4	5	0	12	4	5	3	12	16	8	4	3	9	7	13	2	12	11	0	9	3	11	4	10	5	12	0.0413321	0.0766767
uc007afx.1	St18	suppression of tumorigenicity 18 protein	5820	3	5	5	0	6	8	6	15	3	10	12	12	4	8	5	3	0	6	4	5	0	12	4	5	3	12	16	8	4	3	9	7	13	2	12	11	0	9	3	11	4	9	5	12	0.0418861	0.0777043
uc007afy.1	St18	suppression of tumorigenicity 18 protein	5862	3	5	5	0	6	7	3	12	3	8	12	10	3	8	5	2	1	6	4	5	0	12	4	5	3	12	16	8	4	3	7	7	12	2	13	11	0	7	3	10	4	8	5	11	0.041586	0.0771476
uc007afz.1	St18	suppression of tumorigenicity 18 protein	5784	3	5	5	0	6	7	3	12	3	8	12	10	3	8	5	2	1	6	4	5	0	12	4	5	3	12	16	8	4	3	7	7	12	2	13	11	0	7	3	10	4	7	5	11	0.0421468	0.078188
uc007aga.1	St18	suppression of tumorigenicity 18 protein	5711	3	5	5	0	6	7	3	12	3	8	12	10	3	8	5	2	1	6	4	5	0	12	4	5	3	12	16	8	3	3	7	7	12	2	12	11	0	7	3	10	4	7	5	11	0.0426855	0.0791874
uc007agb.1	Pcmtd1	protein-L-isoaspartate O-methyltransferase	5232	282	211	224	177	318	286	231	350	255	276	245	138	126	153	159	207	201	174	62	105	34	156	208	296	422	266	400	615	256	577	294	442	328	294	549	339	36	456	183	256	105	281	188	347	4.37978	3.64765
uc007agc.1	Pcmtd1	protein-L-isoaspartate O-methyltransferase	4810	247	185	201	150	261	246	192	296	225	241	213	126	110	126	135	183	163	146	59	98	33	131	186	257	361	225	336	536	209	482	249	355	273	249	460	280	29	385	152	210	81	245	158	296	4.17276	3.47876
uc007agd.1	Pcmtd1	protein-L-isoaspartate O-methyltransferase	5217	251	180	196	148	258	247	191	306	224	243	210	128	108	129	134	189	167	151	57	89	41	142	192	258	366	236	328	537	223	495	251	348	271	243	454	272	31	379	151	208	78	243	157	284	3.90953	3.12068
uc007age.1	AK043789	Mus musculus 10 days neonate cortex cDNA, RIKEN full-length enriched library, clone:A830033B12 product:ENV POLYPROTEIN PRECURSOR (COAT POLYPROTEIN) [CONTAINS: SURFACE PROTEIN; TRANSMEMBRANE PROTEIN] homolog [Mouse intracisternal a-particle], full insert sequence.	1261	5	3	1	4	2	3	0	1	2	2	0	0	0	0	1	0	0	0	0	0	0	0	0	1	1	0	3	0	0	0	0	0	0	0	1	0	0	1	0	1	0	0	0	1	0.322201	0.215181
uc007agf.1	AK142999	Mus musculus 10 days neonate cortex cDNA, RIKEN full-length enriched library, clone:A830033B12 product:ENV POLYPROTEIN PRECURSOR (COAT POLYPROTEIN) [CONTAINS: SURFACE PROTEIN; TRANSMEMBRANE PROTEIN] homolog [Mouse intracisternal a-particle], full insert sequence.	631	2	0	3	2	2	3	0	0	4	1	2	0	0	0	2	1	0	0	0	0	0	0	0	1	0	0	2	0	0	0	0	0	1	0	0	0	0	1	0	0	0	0	0	1	0.257556	0
uc007agg.1	Sntg1	gamma-1-syntrophin	1628	0	0	0	0	0	0	0	1	0	0	0	0	0	0	1	0	1	0	0	0	0	0	1	0	0	0	2	0	0	0	0	1	0	0	0	1	0	0	0	0	1	0	1	0	0	0
uc007agh.1	Sntg1	gamma-1-syntrophin	4193	1	0	0	2	2	0	0	3	0	0	0	0	0	1	1	0	1	0	0	1	0	0	2	0	2	0	4	0	0	0	1	1	1	0	1	2	1	0	0	1	1	0	2	0	0.0193797	0
uc007agi.1	Sntg1	gamma-1-syntrophin	4190	1	0	0	2	2	0	0	3	0	0	0	0	0	1	1	0	1	0	0	1	0	0	2	0	2	0	4	0	0	0	1	1	1	0	1	2	1	0	0	1	1	0	2	0	0.0193936	0
uc007agj.1	Sntg1	gamma-1-syntrophin	4139	1	0	0	2	2	0	0	3	0	0	0	0	0	1	1	0	1	0	0	1	0	0	2	0	2	0	4	0	0	0	1	1	1	0	1	2	1	0	0	1	1	0	2	0	0.0196325	0
uc007agk.2	Rrs1	ribosome biogenesis regulatory protein homolog	2048	334	200	229	146	249	251	128	136	81	102	122	57	90	113	121	163	124	161	13	15	7	23	23	35	63	66	64	81	36	102	52	63	61	35	59	36	2	83	34	29	16	46	22	41	13.2522	8.8328
uc007agl.2	Adhfe1	hydroxyacid-oxoacid transhydrogenase,	3139	26	17	15	22	27	17	20	29	15	25	9	17	10	15	29	16	21	27	1	4	2	7	11	21	16	11	37	40	22	35	28	55	39	26	42	28	2	37	15	26	7	25	17	16	0.673059	0.489842
uc007agm.2	Adhfe1	RecName: Full=Hydroxyacid-oxoacid transhydrogenase, mitochondrial; Short=HOT; EC=1.1.99.24; AltName: Full=Alcohol dehydrogenase iron-containing protein 1; Short=ADHFe1; Flags: Precursor;	3098	26	16	15	22	26	16	20	29	15	25	9	17	10	15	29	16	21	27	1	4	2	7	11	21	16	11	36	39	22	35	28	54	39	26	41	28	2	37	14	26	7	25	17	16	0.681967	0.467129
uc007agn.2	2610203C22Rik	Mus musculus adult male tongue cDNA, RIKEN full-length enriched library, clone:2310007M24 product:unclassifiable, full insert sequence.	1245	6	2	2	4	7	11	3	7	4	3	4	11	11	4	8	7	8	12	0	2	0	2	1	8	7	3	6	8	8	15	15	12	13	9	22	10	0	17	12	6	6	7	6	13	0.39161	0.145298
uc007ago.2	2610203C22Rik	Mus musculus adult male tongue cDNA, RIKEN full-length enriched library, clone:2310007M24 product:unclassifiable, full insert sequence.	509	0	3	3	3	5	9	5	3	1	0	2	4	6	2	0	2	3	3	0	2	0	1	3	5	6	2	3	6	3	2	8	4	4	7	7	2	0	9	2	1	3	5	2	7	0	0.533091
uc007agp.1	3110035E14Rik	hypothetical protein LOC76982	3187	4	14	7	4	16	14	6	13	11	9	4	5	4	8	2	4	8	3	4	6	0	6	13	13	11	8	20	34	22	6	10	16	8	8	20	11	0	6	1	2	5	11	5	10	0.101988	0.397323
uc007agq.1	Mybl1	myb-related protein A	3560	13	8	9	7	7	17	12	15	13	19	26	8	3	12	11	6	11	9	2	7	2	3	3	14	9	13	10	17	11	13	8	9	8	5	27	7	4	22	7	13	3	12	3	17	0.296732	0.203254
uc007agr.1	AK031819	Mus musculus 13 days embryo male testis cDNA, RIKEN full-length enriched library, clone:6030423O15 product:unclassifiable, full insert sequence.	3799	210	182	199	184	249	173	174	248	181	233	180	80	99	145	183	223	197	159	40	65	25	92	108	130	152	86	208	233	188	159	140	198	193	137	282	120	10	168	74	110	36	101	109	143	4.49181	4.33311
uc007ags.1	Vcpip1	deubiquitinating protein VCIP135	5174	587	668	598	582	795	620	640	830	622	762	523	251	336	439	549	616	615	491	104	135	54	227	280	305	392	233	510	628	453	401	367	587	504	364	708	397	37	474	214	333	119	347	268	358	9.21898	11.6775
uc007agt.1	AK006607	Mus musculus adult male testis cDNA, RIKEN full-length enriched library, clone:1700034P13 product:unclassifiable, full insert sequence.	2255	117	130	117	110	159	108	110	129	103	110	75	29	47	73	90	91	97	83	15	25	9	25	39	37	62	36	69	94	88	59	49	65	70	50	95	67	6	56	37	57	9	63	48	60	4.2161	5.21429
uc007agu.1	Sgk3	serine/threonine-protein kinase Sgk3	5515	463	185	199	123	236	112	225	286	207	259	197	110	92	151	163	206	199	147	28	45	12	65	103	135	114	77	112	172	128	127	176	324	226	175	351	174	16	197	89	188	35	197	107	140	6.82192	3.03406
uc007agv.1	Sgk3	serine/threonine-protein kinase Sgk3	5408	462	185	198	123	233	112	225	285	206	258	197	110	92	151	163	205	199	146	28	45	12	64	102	134	114	76	112	172	127	125	176	319	226	175	349	173	16	194	89	185	34	194	107	139	6.94187	3.09409
uc007agw.1	Sgk3	serine/threonine-protein kinase Sgk3	5737	470	188	204	124	241	116	231	286	208	262	197	112	94	152	166	210	203	154	28	46	12	67	108	136	117	78	115	178	130	128	177	327	230	177	354	179	16	200	89	190	35	204	109	140	6.65709	2.96395
uc007agx.1	Sgk3	serine/threonine-protein kinase Sgk3	5396	463	183	190	122	226	111	219	283	199	253	190	109	90	149	161	201	193	143	27	44	11	62	99	132	113	73	111	168	126	124	174	306	224	169	337	171	15	188	86	183	33	190	104	136	6.97237	3.06745
uc007agy.1	Sgk3	serine/threonine-protein kinase Sgk3	5443	462	183	190	123	226	111	218	285	200	253	190	109	90	149	162	200	193	143	27	44	11	62	99	132	113	73	111	169	126	123	173	306	223	169	336	170	15	187	85	182	33	190	104	136	6.89723	3.04096
uc007agz.1	6030422M02Rik	minichromosome maintenance complex	2826	4	1	2	2	4	1	1	4	5	6	3	4	0	0	6	7	6	1	1	1	1	4	0	0	0	2	2	1	1	3	1	3	0	0	3	0	0	1	0	0	0	1	0	2	0.115016	0.0320056
uc007aha.1	Snhg6	Mus musculus 18-day embryo whole body cDNA, RIKEN full-length enriched library, clone:1110008H02 product:unclassifiable, full insert sequence.	407	33	26	26	17	24	19	10	18	17	11	9	9	7	9	7	15	11	15	2	2	0	2	4	6	13	18	14	19	9	11	27	53	26	33	50	34	1	57	17	23	11	40	20	25	6.58857	5.77799
uc007ahb.1	Lrrc67	leucine-rich repeat-containing protein 67	1417	1	3	2	6	1	0	2	2	4	1	0	0	0	1	1	4	2	1	0	0	0	0	0	1	1	0	0	1	0	1	0	0	0	0	1	0	0	0	0	1	0	0	0	0	0.0573458	0.191492
uc007ahc.1	Lrrc67	leucine-rich repeat-containing protein 67	1140	1	3	2	3	0	0	2	0	2	1	0	0	0	1	1	2	0	1	0	0	0	0	0	1	1	0	0	1	0	1	0	0	0	0	1	0	0	0	0	1	0	0	0	0	0.0712798	0.238021
uc007ahd.1	Lrrc67	leucine-rich repeat-containing protein 67	784	0	0	0	0	0	0	0	0	0	0	0	0	0	0	0	0	0	0	0	0	0	0	0	0	0	0	0	1	0	0	0	0	0	0	0	0	0	0	0	0	0	0	0	0	0	0
uc007ahe.1	Cops5	COP9 signalosome complex subunit 5	1239	214	148	150	64	192	175	136	150	107	125	119	75	89	104	111	139	143	124	14	18	14	39	36	69	93	75	88	121	61	97	136	171	141	129	217	96	18	211	74	109	40	144	72	128	14.035	10.8041
uc007ahf.1	Cops5	COP9 signalosome complex subunit 5	2164	209	132	131	55	169	161	131	138	100	111	115	78	86	102	102	126	126	113	14	25	13	43	38	70	96	64	80	120	61	93	112	136	106	94	184	77	12	173	53	82	31	123	58	106	7.84802	5.51715
uc007ahg.1	Cspp1	SubName: Full=Putative uncharacterized protein Cspp1;	2079	66	24	30	14	31	25	28	46	17	34	35	11	12	30	17	20	24	18	7	11	6	8	10	26	22	16	34	33	15	37	34	43	28	29	67	29	2	30	16	22	15	26	20	29	2.57965	1.04413
uc007ahh.1	Cspp1	SubName: Full=MCG8324, isoform CRA_a; SubName: Full=Putative uncharacterized protein;	2174	88	42	62	27	62	47	51	69	43	46	49	26	24	37	48	43	42	42	10	19	11	18	27	39	45	36	70	78	37	74	65	67	61	39	110	49	2	61	39	39	22	50	38	49	3.28923	1.74738
uc007ahi.1	Cspp1	centrosome and spindle pole associated protein	4354	128	86	95	47	96	88	92	109	94	93	96	41	39	51	93	86	81	85	17	13	10	33	53	65	81	55	105	119	67	101	128	150	130	99	207	106	9	128	74	93	38	122	68	125	2.38887	1.78652
uc007ahj.1	Cspp1	SubName: Full=Putative uncharacterized protein;	2178	92	43	65	28	68	52	53	73	43	48	51	27	25	37	50	46	44	42	12	19	12	20	29	41	45	37	70	81	36	78	66	71	63	41	117	50	2	66	45	40	24	51	39	53	3.43243	1.7857
uc007ahk.1	Cspp1	SubName: Full=MCG8324, isoform CRA_a; SubName: Full=Putative uncharacterized protein;	2162	90	43	66	27	68	50	52	72	43	46	50	27	24	37	49	45	44	41	12	19	12	19	29	39	45	36	70	79	36	78	66	68	63	40	115	50	2	65	42	39	23	50	38	53	3.38266	1.79892
uc007ahl.1	Cspp1	SubName: Full=MCG8324, isoform CRA_a; SubName: Full=Putative uncharacterized protein;	2154	90	43	65	27	68	50	52	72	43	46	50	27	24	37	49	45	44	41	12	19	12	19	29	39	45	36	70	79	36	78	66	68	63	40	115	50	2	65	42	39	23	50	38	53	3.39522	1.8056
uc007ahm.1	AK076931	Mus musculus adult male testis cDNA, RIKEN full-length enriched library, clone:4930558F10 product:unclassifiable, full insert sequence.	398	2	0	4	0	1	2	1	1	3	1	1	1	1	0	0	0	0	1	0	1	0	0	0	1	0	0	1	1	0	2	1	2	0	2	1	1	0	1	2	3	0	2	1	2	0.408337	0
uc007ahn.1	Arfgef1	brefeldin A-inhibited guanine	7042	998	635	623	690	747	704	715	744	711	806	786	354	368	511	673	800	698	619	118	142	74	274	347	387	565	383	545	704	358	652	387	717	654	431	824	428	31	517	258	357	130	511	248	450	11.5161	8.15597
uc007aho.1	AK134369	Mus musculus 13 days embryo male testis cDNA, RIKEN full-length enriched library, clone:6030446C19 product:hypothetical ARM repeat fold containing protein, full insert sequence.	3526	121	99	69	97	107	85	92	83	83	71	90	39	48	60	83	138	83	67	18	23	10	47	35	63	70	52	78	90	54	94	61	93	78	56	120	53	3	62	34	44	20	75	29	60	2.78852	2.53952
uc007ahp.1	Arfgef1	brefeldin A-inhibited guanine	3124	510	306	316	347	379	383	368	430	377	456	443	198	180	262	326	434	371	321	68	72	43	158	174	218	300	181	299	396	195	330	212	391	374	245	443	237	25	315	152	210	72	271	150	261	13.2657	8.85949
uc007ahq.1	Cpa6	carboxypeptidase A6 precursor	1930	7	6	7	11	4	9	4	1	5	7	8	1	0	0	4	5	6	3	2	0	0	1	5	4	8	2	3	6	4	1	6	4	8	2	6	10	2	4	2	5	4	7	3	3	0.294722	0.281185
uc007ahr.1	Cpa6	RecName: Full=Carboxypeptidase A6; EC=3.4.17.1; Flags: Precursor;	1805	7	6	7	11	4	9	4	1	5	7	8	1	0	0	4	5	6	3	2	0	0	0	5	4	8	2	2	6	4	1	6	4	8	1	5	10	1	3	1	5	4	7	2	3	0.315132	0.300658
uc007ahs.2	Prex2	phosphatidylinositol	11054	173	156	247	119	291	301	283	242	285	289	239	119	197	186	222	177	251	206	40	129	60	185	197	226	165	205	440	473	334	212	367	383	225	228	500	337	23	293	164	224	109	223	210	317	1.27174	1.27645
uc007aht.1	Prex2	RecName: Full=Phosphatidylinositol 3,4,5-trisphosphate-dependent Rac exchanger 2 protein; Short=P-Rex2; Short=PtdIns(3,4,5)-dependent Rac exchanger 2; AltName: Full=DEP domain-containing protein 2;	1584	14	10	15	6	21	24	16	14	17	23	23	8	14	13	16	14	20	14	2	8	4	9	17	15	17	10	28	31	23	13	76	61	42	33	80	61	3	45	27	32	19	30	39	38	0.718198	0.571009
uc007ahu.1	Prex2	SubName: Full=Putative uncharacterized protein;	2949	9	8	13	9	19	13	17	11	21	22	12	6	11	8	14	14	25	13	2	13	2	9	10	19	14	13	21	34	27	11	31	28	20	13	51	29	0	23	13	8	10	18	22	29	0.247993	0.245365
uc007ahv.2	Prex2	phosphatidylinositol	6537	99	98	156	68	168	178	170	146	177	159	148	73	105	91	132	106	155	121	25	79	39	130	123	151	106	140	292	308	204	137	166	189	105	101	211	155	9	138	82	110	49	101	90	143	1.23063	1.35596
uc007ahw.2	A830018L16Rik	hypothetical protein LOC320492 isoform 3	6815	0	0	1	1	2	0	0	2	0	1	1	2	1	1	2	0	1	1	0	1	0	1	1	2	4	6	1	2	4	1	5	2	1	0	3	1	1	1	2	1	0	4	2	2	0	0
uc007ahx.2	A830018L16Rik	hypothetical protein LOC320492 isoform 2	2780	0	0	1	1	1	0	1	3	0	2	0	2	0	0	0	0	0	0	0	0	0	0	0	0	3	2	1	2	2	1	4	2	0	0	2	0	1	0	0	0	0	1	0	0	0	0
uc007ahy.2	A830018L16Rik	hypothetical protein LOC320492 isoform 4	6168	0	0	1	1	2	0	0	2	0	1	1	2	1	1	1	0	1	1	0	0	0	1	1	1	4	6	1	2	4	1	5	2	1	0	3	1	1	1	2	1	0	4	2	1	0	0
uc007ahz.1	A830018L16Rik	hypothetical protein LOC320492 isoform 2	654	0	0	0	0	0	0	0	0	0	0	0	0	0	0	0	0	0	0	0	0	0	0	0	0	0	0	0	0	0	0	1	0	0	0	0	0	0	0	0	0	0	1	0	0	0	0
uc007aia.2	Sulf1	extracellular sulfatase Sulf-1 precursor	4625	176	288	248	129	415	351	370	474	306	402	305	295	304	286	274	355	232	236	86	131	55	224	233	236	95	65	540	215	341	139	655	539	440	399	1375	453	39	572	152	397	257	256	289	384	3.09223	5.63221
uc007aib.2	Sulf1	extracellular sulfatase Sulf-1 precursor	4530	176	287	247	129	412	348	370	473	305	402	304	295	301	286	273	355	231	236	86	131	55	224	233	236	95	65	538	214	340	139	644	531	436	397	1354	449	39	558	147	388	251	252	287	375	3.15708	5.73036
uc007aic.1	Sulf1	extracellular sulfatase Sulf-1 precursor	2660	44	84	76	44	125	105	104	130	92	96	87	66	83	73	68	117	78	61	32	44	18	59	79	79	30	17	148	56	99	35	223	174	148	121	478	141	11	183	53	130	88	84	99	119	1.34413	2.85625
uc007aid.1	Sulf1	extracellular sulfatase Sulf-1 precursor	4609	156	264	231	121	373	333	321	429	283	360	271	264	280	265	241	327	211	218	78	122	53	205	230	223	95	62	490	203	331	134	636	532	444	381	1342	443	37	547	148	395	250	244	281	370	2.75036	5.18078
uc007aie.1	Sulf1	Mus musculus 14, 17 days embryo head cDNA, RIKEN full-length enriched library, clone:3230401B12 product:SULFATASE FP homolog [Rattus norvegicus], full insert sequence.	2004	103	161	143	67	234	206	189	272	171	235	162	180	179	172	158	191	124	139	41	73	32	125	128	121	59	43	313	133	215	86	326	284	240	208	694	235	22	294	74	206	134	136	148	202	4.17648	7.26652
uc007aif.1	Slco5a1	solute carrier organic anion transporter family,	8511	470	369	361	346	302	367	128	135	206	227	140	120	128	128	142	84	68	175	17	23	15	74	49	51	29	60	169	76	95	94	124	76	50	53	115	80	6	114	28	44	40	61	69	80	4.48734	3.92142
uc007aig.1	Slco5a1	SubName: Full=Slco5a1 protein;	4752	165	122	119	107	90	111	39	48	78	89	48	44	47	37	46	32	20	51	6	9	2	27	18	24	10	18	51	26	39	30	42	21	23	20	42	32	2	38	10	14	14	19	27	27	2.82149	2.3221
uc007aih.1	Slco5a1	SubName: Full=Slco5a1 protein;	4574	161	115	112	102	88	112	36	54	73	81	46	43	43	35	42	31	22	49	6	8	2	23	20	23	10	15	52	25	36	31	34	23	20	19	35	28	3	36	9	11	11	19	25	26	2.86023	2.27405
uc007aii.1	Slco5a1	SubName: Full=Putative uncharacterized protein;	5123	182	128	126	112	99	124	44	54	79	96	52	47	47	39	47	33	23	53	8	10	2	28	21	24	10	18	54	27	42	33	45	25	23	21	45	36	3	43	10	15	15	21	30	27	2.88681	2.25987
uc007aik.1	Prdm14	PR domain containing 14	2593	1	1	2	1	0	3	6	4	2	1	0	1	0	0	2	1	1	0	1	0	0	0	0	0	0	0	0	0	0	0	1	0	0	0	0	0	1	0	0	1	0	1	1	1	0.0313378	0.0348815
uc007ail.1	Ncoa2	nuclear receptor coactivator 2 isoform b	8117	682	415	502	370	499	533	411	500	415	426	465	206	179	255	371	430	373	319	39	90	18	103	147	194	279	216	279	381	187	321	253	353	322	198	457	222	15	363	164	208	75	307	155	268	6.82748	4.62435
uc007aim.1	Ncoa2	nuclear receptor coactivator 2 isoform a	8213	697	428	517	374	509	553	428	518	428	444	477	207	190	256	387	447	390	329	43	90	19	108	152	199	289	221	278	388	197	323	264	373	332	208	485	229	15	373	167	215	80	329	164	280	6.89608	4.71346
uc007ain.1	Ncoa2	nuclear receptor coactivator 2 isoform b	8006	679	413	511	367	497	541	417	506	418	432	465	202	182	248	376	442	379	321	42	86	17	104	147	192	284	217	276	380	192	318	256	363	324	198	467	223	15	363	163	206	76	312	155	267	6.89169	4.66587
uc007aio.1	Ncoa2	nuclear receptor coactivator 2 isoform a	3429	317	150	181	133	197	203	167	183	124	146	164	62	94	111	158	182	176	134	19	35	12	47	73	101	125	115	113	168	89	149	119	181	168	99	233	119	5	183	78	94	50	186	88	126	7.51213	3.9566
uc007aip.1	Ncoa2	nuclear receptor coactivator 2 isoform b	3858	310	137	178	131	194	193	161	175	117	141	152	57	88	105	156	188	172	127	18	31	10	43	73	98	126	116	120	164	91	151	117	170	164	94	225	124	5	175	75	86	47	174	82	117	6.52936	3.21186
uc007aiq.1	Ncoa2	SubName: Full=Putative uncharacterized protein;	2954	135	87	71	61	90	83	81	86	59	65	71	24	41	58	68	87	73	68	10	22	5	29	28	56	56	40	64	92	41	84	58	82	81	64	113	58	3	92	50	53	19	90	42	67	3.7136	2.66383
uc007air.1	Ncoa2	SubName: Full=Putative uncharacterized protein;	2890	92	54	60	41	61	60	57	72	47	50	50	15	33	34	52	74	60	50	7	13	4	23	20	34	40	32	43	60	37	59	37	66	66	43	89	36	2	69	38	40	15	79	31	51	2.58679	1.69003
uc007ais.1	AK171953	Mus musculus 10 days neonate medulla oblongata cDNA, RIKEN full-length enriched library, clone:B830028E17 product:unclassifiable, full insert sequence.	3467	53	44	44	28	51	50	39	33	22	28	36	18	22	17	33	49	42	33	1	4	3	15	14	20	41	17	28	32	24	28	31	40	29	21	44	31	2	37	12	32	9	38	21	30	1.24221	1.14788
uc007ait.1	Tram1	translocating chain-associated membrane protein	2888	696	558	602	380	834	576	687	773	589	653	592	334	439	614	603	722	711	594	105	184	83	318	331	436	411	436	684	717	472	514	666	755	589	480	1176	583	44	863	276	512	199	527	401	561	19.5832	17.4757
uc007aiu.1	Lactb2	beta-lactamase-like protein 2	1888	58	73	79	46	81	72	70	75	46	73	41	41	41	36	54	61	47	45	17	20	10	36	32	34	38	31	65	58	32	44	57	88	58	49	100	47	8	64	23	45	27	58	28	51	2.4963	3.49719
uc007aiv.1	Xkr9	XK-related protein 9	1926	0	0	2	1	0	0	1	1	1	0	0	0	1	1	1	0	1	0	0	0	0	1	0	0	0	0	0	0	1	0	0	0	0	0	0	0	0	2	0	0	0	0	0	0	0	0
uc007aiw.1	Eya1	eyes absent homolog 1	3884	36	12	8	14	19	14	16	13	14	24	15	13	8	14	17	9	7	12	1	4	2	7	8	12	21	6	11	22	12	17	17	11	8	9	22	9	0	8	3	4	5	17	7	18	0.753173	0.279447
uc007aix.1	Eya1	eyes absent homolog 1	4330	43	12	9	15	20	14	19	14	16	26	16	12	8	15	17	10	8	13	2	4	2	7	8	13	22	5	12	26	12	17	18	12	8	9	24	10	0	9	5	4	5	18	7	19	0.80696	0.250664
uc007aiy.1	Eya1	eyes absent homolog 1	4327	43	12	9	15	20	14	19	14	16	26	16	12	8	15	17	10	8	13	2	4	2	7	8	13	22	5	12	26	12	17	18	12	8	9	24	10	0	9	5	4	5	18	7	19	0.807519	0.250838
uc007aiz.1	Eya1	eyes absent homolog 1	4214	41	12	9	14	19	14	18	14	15	26	16	12	8	15	17	10	7	13	2	4	2	7	8	13	21	6	12	25	12	17	18	11	8	9	23	8	0	9	5	4	5	17	6	19	0.790607	0.257564
uc007aja.1	Msc	musculin	1715	2	1	4	1	0	2	1	3	1	2	0	0	3	0	0	1	1	0	0	0	0	0	0	2	5	0	2	3	1	3	3	4	3	1	3	3	1	5	0	9	2	4	0	4	0.0947627	0.0527393
uc007ajb.1	AK080352	Mus musculus 3 days neonate thymus cDNA, RIKEN full-length enriched library, clone:A630063H21 product:unclassifiable, full insert sequence.	652	0	0	1	0	0	0	0	0	0	0	0	0	0	0	1	0	0	0	0	0	0	0	0	0	0	0	0	2	0	0	1	0	0	0	0	0	1	0	0	0	0	0	2	0	0	0
uc007ajc.1	Trpa1	transient receptor potential cation channel	4263	0	0	1	0	0	0	4	1	3	3	0	0	0	0	0	1	1	1	2	1	0	0	3	0	1	1	1	0	1	0	0	0	0	0	2	1	0	2	0	0	0	1	0	1	0	0
uc007ajd.1	AK195788	Mus musculus cDNA, clone:Y1G0103F19, strand:plus, reference:ENSEMBL:Mouse-Transcript-ENST:ENSMUST00000032484, based on BLAT search.	287	0	0	0	0	0	0	0	0	0	0	0	0	0	0	0	0	0	0	0	0	0	0	0	0	0	0	0	0	0	0	0	0	0	0	0	0	0	0	0	0	0	0	0	0	0	0
uc007aje.1	Kcnb2	potassium voltage-gated channel subfamily B	5309	0	0	0	0	0	1	0	0	3	1	1	1	0	0	0	0	0	0	1	1	1	0	1	0	2	0	0	1	0	2	0	0	0	2	1	1	1	2	0	1	0	1	0	0	0	0
uc007ajf.1	Terf1	telomeric repeat-binding factor 1	965	33	10	14	11	24	19	23	29	18	22	20	9	15	8	9	24	18	15	3	11	2	6	7	12	17	15	21	26	18	11	26	36	41	21	50	23	0	34	14	18	5	33	9	20	2.7788	0.937283
uc007ajg.1	Terf1	telomeric repeat-binding factor 1	3208	47	16	26	15	37	24	31	38	27	33	34	13	24	16	19	36	28	24	5	13	2	14	17	21	29	22	29	41	24	19	39	51	52	31	71	29	1	46	21	22	8	47	11	25	1.19051	0.451111
uc007ajh.1	Terf1	telomeric repeat-binding factor 1	1633	47	18	24	16	36	32	36	36	23	29	31	12	16	18	20	29	31	21	5	11	2	10	8	17	28	26	28	40	28	16	40	59	63	30	62	38	1	47	27	30	10	44	16	28	2.33875	0.996975
uc007aji.1	Terf1	telomeric repeat-binding factor 1	1546	46	18	23	16	36	32	35	34	22	28	30	12	16	18	20	29	30	19	5	10	2	10	8	17	28	26	25	40	27	15	39	54	60	29	56	36	1	46	25	28	10	42	16	26	2.4178	1.05308
uc007ajj.1	Gm106	RPE-spondin precursor	2748	22	6	12	9	15	17	5	11	8	18	8	7	5	8	3	11	12	6	4	6	4	5	9	15	21	6	24	31	7	20	19	23	31	12	35	21	0	31	7	10	13	28	14	20	0.650545	0.197484
uc007ajk.1	AK015384	Mus musculus adult male testis cDNA, RIKEN full-length enriched library, clone:4930444P10 product:hypothetical Arginine-rich region containing protein, full insert sequence.	1844	2	0	0	2	2	1	1	0	1	1	1	0	1	0	2	1	0	0	0	0	0	2	0	1	1	0	1	2	2	2	0	0	0	2	0	0	0	1	1	0	0	0	1	4	0.0881334	0
uc007ajl.2	Rpl7	60S ribosomal protein L7	934	329	138	138	89	164	145	152	158	137	123	154	90	81	136	113	148	169	121	40	25	25	87	85	109	170	99	131	185	88	230	299	294	253	211	465	298	18	403	158	182	102	304	162	234	28.6233	13.3638
uc007ajm.1	Rdh10	retinol dehydrogenase 10	2295	322	482	354	344	655	537	222	283	255	247	233	148	231	344	227	406	194	342	28	44	10	79	54	60	111	52	187	113	55	69	98	110	115	66	150	73	6	95	23	54	33	80	38	60	11.401	18.996
uc007ajn.2	Stau2	double-stranded RNA-binding protein Staufen	2890	63	76	82	53	78	97	65	74	69	85	59	37	42	55	50	46	36	51	4	18	5	29	22	37	52	44	62	80	38	56	55	42	57	35	58	41	6	74	36	40	19	52	30	44	1.77139	2.37856
uc007ajo.2	Stau2	double-stranded RNA-binding protein Staufen	2759	59	76	82	52	77	96	64	74	68	84	58	37	42	55	49	43	34	50	4	18	5	29	22	37	51	44	61	76	38	54	53	39	51	33	56	38	6	69	35	38	18	50	30	42	1.73769	2.49149
uc007ajq.2	Stau2	double-stranded RNA-binding protein Staufen	3119	69	81	105	43	78	94	77	70	60	63	65	29	44	58	59	51	46	49	7	20	4	23	19	40	69	41	59	75	37	65	64	51	59	36	70	39	5	65	38	45	22	75	32	53	1.79765	2.34892
uc007ajr.2	Stau2	RecName: Full=Double-stranded RNA-binding protein Staufen homolog 2;	1193	25	14	21	7	14	16	17	13	16	15	16	6	5	15	10	12	12	12	3	3	2	5	4	10	14	13	14	16	9	16	12	14	22	8	17	14	0	17	10	15	5	16	7	19	1.70283	1.06142
uc007ajs.1	Ube2w	SubName: Full=Putative uncharacterized protein;	1482	13	11	12	7	15	12	19	19	9	11	11	9	9	4	15	19	16	17	3	3	0	6	16	11	13	9	21	24	11	15	47	47	27	34	59	33	2	36	18	23	10	22	18	33	0.712798	0.67134
uc007ajt.1	Ube2w	probable ubiquitin-conjugating enzyme E2 W	2354	163	119	137	87	176	156	148	180	118	148	134	93	78	99	121	107	138	103	24	39	20	65	76	85	97	86	162	179	115	133	146	201	124	112	237	133	8	173	66	117	49	119	75	114	5.62668	4.57234
uc007aju.1	Ube2w	probable ubiquitin-conjugating enzyme E2 W	1519	46	21	28	15	33	22	39	38	21	20	27	19	15	17	25	33	23	30	5	7	4	13	23	27	32	15	43	41	17	28	54	57	48	44	79	50	4	57	23	38	15	33	25	37	2.46077	1.25043
uc007ajv.1	Tceb1	transcription elongation factor B polypeptide 1	955	150	194	194	140	193	184	135	159	153	160	132	72	93	95	119	166	156	129	9	20	9	42	45	47	61	69	101	110	59	87	100	145	110	93	159	88	7	149	63	88	31	92	54	108	12.7632	18.3737
uc007ajw.1	Tceb1	transcription elongation factor B polypeptide 1	962	125	178	165	129	150	153	110	134	121	141	113	60	73	76	100	132	127	109	7	14	6	33	34	34	47	62	88	92	44	74	88	125	93	78	136	72	7	134	49	79	23	87	49	95	10.5586	16.7357
uc007ajx.1	Tmem70	transmembrane protein 70, mitochondrial isoform	1732	124	132	100	75	157	134	112	101	92	116	92	55	60	88	81	86	69	99	12	14	5	47	34	55	75	51	95	111	54	88	89	83	88	72	115	65	10	94	47	71	18	80	51	82	5.81762	6.89325
uc007ajy.1	Tmem70	transmembrane protein 70, mitochondrial isoform	1729	124	132	100	75	156	134	112	101	92	116	92	55	60	88	81	86	69	99	12	14	5	47	34	55	75	51	95	111	54	88	89	83	88	72	115	65	10	94	47	71	18	80	51	82	5.82771	6.90521
uc007ajz.2	Ly96	lymphocyte antigen 96 isoform A	603	6	41	27	24	33	37	17	22	28	27	22	16	19	20	27	26	26	18	2	5	1	6	20	7	5	8	18	20	14	6	15	31	28	23	34	26	1	20	13	24	7	10	24	13	0.808547	6.14985
uc007aka.1	Jph1	junctophilin-1	2192	62	183	165	265	162	288	97	103	102	116	80	49	57	71	74	70	47	82	12	36	12	38	43	49	62	37	61	100	71	98	62	58	39	23	89	56	6	98	23	47	15	22	28	63	2.29838	7.55107
uc007akb.2	Gdap1	RecName: Full=Ganglioside-induced differentiation-associated protein 1; Short=GDAP1;	2193	0	0	0	0	0	1	1	0	2	1	0	1	0	1	1	4	1	0	1	2	1	1	0	1	0	0	1	0	0	0	3	2	0	2	1	0	0	0	0	0	0	1	1	1	0	0
uc007akc.2	Gdap1	ganglioside-induced differentiation-associated	3937	0	2	9	2	2	9	0	0	4	1	0	0	1	3	3	3	2	1	1	0	0	2	3	3	2	0	2	2	2	2	3	2	2	3	1	0	0	2	0	1	0	1	2	2	0	0.0459476
uc007akd.1	AK135932	Mus musculus in vitro fertilized eggs cDNA, RIKEN full-length enriched library, clone:7420436E03 product:unclassifiable, full insert sequence.	1009	0	0	0	0	0	0	0	0	0	0	0	0	0	0	0	0	0	0	0	0	0	0	0	0	0	0	0	0	1	0	0	0	0	0	0	0	0	0	0	0	0	0	0	1	0	0
uc007ake.2	Pi15	peptidase inhibitor 15	6923	886	377	536	196	607	467	725	797	317	388	601	326	285	741	689	624	865	591	47	142	43	180	99	199	285	285	468	373	266	250	224	86	172	86	299	163	17	315	157	160	113	226	123	268	10.3995	4.92544
uc007akf.1	AK038933	Mus musculus adult male colon cDNA, RIKEN full-length enriched library, clone:9030207K14 product:unclassifiable, full insert sequence.	2264	12	3	12	4	6	2	2	9	4	3	0	3	1	5	4	3	10	3	0	0	0	1	1	2	3	2	3	8	0	6	5	0	2	2	6	3	0	2	3	1	2	0	0	3	0.430701	0.119851
uc007akg.1	Crispld1	cysteine-rich secretory protein LCCL	3742	32	16	82	23	27	25	19	15	25	24	26	10	5	11	14	11	19	30	1	4	6	6	12	15	20	14	28	57	24	17	19	8	12	4	37	28	0	24	20	16	18	13	7	30	0.694892	0.386736
uc007akh.1	Crispld1	cysteine-rich secretory protein LCCL	4006	37	17	91	24	27	28	20	20	26	26	26	11	6	12	14	12	23	31	1	3	6	5	13	16	21	15	30	62	24	21	19	9	13	5	40	26	0	26	20	17	19	14	7	31	0.75052	0.383828
uc007aki.1	Crisp4	cysteine-rich secretory protein 1	1193	0	0	0	0	0	0	0	0	0	0	0	0	0	0	0	0	0	0	0	0	0	0	0	0	0	0	0	0	0	0	0	0	0	0	0	0	1	0	0	0	0	0	0	0	0	0
uc007akj.1	Crisp4	cysteine-rich secretory protein 1	1369	0	0	0	0	0	0	0	0	0	0	0	0	0	0	0	0	1	0	0	0	0	0	0	0	0	0	0	0	0	0	0	0	0	0	0	0	1	0	0	0	0	0	0	0	0	0
uc007akk.1	Crisp4	cysteine-rich secretory protein 1	1252	0	0	0	0	0	0	0	0	0	0	0	0	0	0	0	0	1	0	0	0	0	0	0	0	0	0	0	0	0	0	0	0	0	0	0	0	1	0	0	0	0	0	0	0	0	0
uc007akl.1	Defb49	Mus musculus beta-defensin 49 (Defb49) mRNA, complete cds.	222	0	0	0	0	0	0	0	0	0	0	0	0	0	0	0	0	0	0	0	0	0	0	0	0	0	0	0	0	0	0	0	0	0	0	0	0	0	0	0	0	0	0	0	0	0	0
uc007akm.1	Defb18	beta-defensin 18 precursor	258	0	0	0	0	0	0	0	0	0	0	0	0	0	0	0	0	0	0	0	0	0	0	0	0	0	0	0	0	0	0	0	0	0	1	0	0	0	0	0	0	0	1	0	0	0	0
uc007akn.2	Defb41	beta-defensin 41 precursor	469	0	0	0	0	0	0	0	0	0	0	0	0	0	0	0	0	0	0	0	0	0	0	0	0	0	0	0	0	0	0	0	0	0	0	0	0	0	0	0	0	0	0	0	0	0	0
uc007ako.1	Gm15386	beta-defensin 17 precursor	256	0	0	0	0	0	0	0	0	0	0	0	0	0	0	0	0	0	0	0	0	0	0	0	0	0	0	0	0	0	0	0	0	0	0	0	0	0	0	0	0	0	0	0	0	0	0
uc007akp.1	Tcfap2d	transcription factor AP-2-delta	1747	0	0	1	0	0	0	0	0	0	1	0	0	1	0	0	0	0	0	0	0	0	0	0	0	0	0	0	1	1	0	0	0	0	0	0	0	0	0	0	1	0	0	0	0	0	0
uc007akq.1	Tcfap2b	transcription factor AP-2-beta isoform 1	3069	97	6	16	3	11	2	24	16	12	16	22	4	0	5	6	8	14	11	1	5	0	1	2	12	23	16	6	26	2	32	5	10	15	2	10	6	0	4	6	1	0	17	1	5	2.5683	0.176829
uc007akr.1	Tcfap2b	transcription factor AP-2-beta isoform 1	6021	189	13	33	6	19	6	53	39	18	22	44	13	0	9	12	10	29	17	4	6	1	2	4	19	39	26	10	50	3	53	8	18	27	5	22	8	2	8	14	6	2	43	8	12	2.55073	0.195287
uc007aks.1	Tcfap2b	transcription factor AP-2-beta isoform 2	862	27	2	6	1	3	0	7	7	6	4	7	0	0	1	0	2	4	3	0	1	2	0	0	4	4	5	2	8	1	2	1	2	4	0	2	1	0	0	1	1	0	3	1	1	2.54523	0.209856
uc007akt.1	Tcfap2b	transcription factor AP-2-beta isoform 2	6056	189	12	32	6	18	6	48	38	19	24	41	12	0	9	9	7	28	15	4	5	2	2	4	18	37	24	10	48	4	47	6	18	27	5	22	6	2	7	12	7	2	43	9	10	2.53599	0.179223
uc007aku.1	Tcfap2b	transcription factor AP-2-beta isoform 2	5710	182	12	32	6	18	7	46	35	16	21	39	13	1	9	10	7	27	14	4	5	1	2	4	18	35	23	10	44	3	46	6	17	26	5	22	7	2	7	12	6	2	42	8	10	2.59004	0.190083
uc007akv.1	Pkhd1	polyductin	12928	3	0	0	1	0	1	1	0	1	3	2	0	0	0	2	0	2	1	0	2	2	0	4	0	1	2	2	1	2	2	6	5	1	1	1	4	0	8	5	10	3	5	6	11	0.0188565	0
uc007akw.1	Pkhd1	SubName: Full=Putative uncharacterized protein;	1629	2	0	0	0	0	0	1	0	1	0	3	0	0	0	1	0	0	0	0	1	0	0	1	0	1	2	1	0	1	0	0	1	2	1	0	1	0	2	2	2	0	0	3	2	0.0997655	0
uc007akx.1	Pkhd1	SubName: Full=Putative uncharacterized protein;	905	2	0	0	0	0	0	1	1	1	0	2	0	0	0	1	0	0	0	0	1	0	0	0	0	1	2	1	0	0	0	0	1	1	1	0	1	0	1	1	1	0	0	2	1	0.179578	0
uc007aky.1	Il17a	interleukin-17A precursor	1171	0	0	0	0	1	2	0	1	1	0	0	2	0	0	1	0	1	0	0	0	0	0	0	0	1	1	0	0	0	1	0	0	0	0	0	2	0	0	0	0	0	1	1	0	0	0
uc007akz.1	Il17f	interleukin-17F precursor	1120	0	0	0	0	0	2	0	0	1	0	0	1	0	1	3	2	1	0	0	0	0	0	0	0	0	2	0	3	0	0	0	0	1	1	0	0	0	0	0	0	0	0	1	1	0	0
uc007ala.1	Il17f	interleukin-17F precursor	1175	0	0	0	0	0	2	0	0	1	0	0	1	0	1	3	2	1	0	0	0	0	0	0	0	0	2	0	3	0	0	0	0	1	1	0	0	0	0	0	0	0	0	1	1	0	0
uc007alb.1	AK205147	Mus musculus cDNA, clone:Y1G0142J18, strand:unspecified.	370	19	9	12	11	14	16	16	21	19	17	24	8	11	17	10	14	20	12	2	1	0	1	3	7	7	12	13	14	5	16	4	6	3	5	10	8	1	10	8	6	1	4	11	8	4.17276	2.20008
uc007alc.1	Mcm3	DNA replication licensing factor MCM3	2886	154	65	72	32	120	103	135	138	121	123	138	43	71	74	78	90	137	115	24	39	13	27	43	42	63	81	108	118	58	86	89	96	79	63	180	75	4	137	68	87	19	80	64	113	4.33606	2.03711
uc007ald.1	Paqr8	membrane progestin receptor beta	4420	1204	49	43	25	23	35	31	32	21	18	33	16	17	13	16	17	14	15	4	12	3	9	10	22	62	43	41	49	18	56	43	20	23	17	47	17	1	32	20	18	8	61	15	45	22.1348	1.0027
uc007ale.1	Paqr8	membrane progestin receptor beta	4405	1162	47	41	23	23	33	31	32	21	18	33	16	16	13	15	17	14	15	4	12	3	9	10	22	60	41	40	48	18	51	42	20	23	17	46	17	1	33	20	17	8	61	15	45	21.4354	0.965051
uc007alf.2	Efhc1	EF-hand domain-containing protein 1	2208	7	4	4	3	7	3	1	8	7	2	6	4	6	3	4	2	6	2	3	4	1	6	5	3	3	5	8	23	8	4	15	10	11	12	19	16	1	16	3	5	7	8	11	20	0.257615	0.163855
uc007alg.1	Tram2	translocating chain-associated membrane protein	1409	9	15	25	5	26	20	22	19	14	21	16	9	15	15	22	15	11	20	4	8	0	8	6	11	10	7	24	14	13	13	27	42	27	14	54	26	1	32	15	27	8	27	20	29	0.519042	0.962894
uc007alh.1	AK138554	Mus musculus adult male spinal cord cDNA, RIKEN full-length enriched library, clone:A330062A16 product:unclassifiable, full insert sequence.	372	1	0	1	0	0	0	0	1	0	0	0	0	0	0	1	0	0	1	0	1	0	0	0	1	0	0	1	0	0	0	0	0	0	0	0	0	0	0	0	0	0	0	0	0	0.218438	0
uc007ali.1	Tmem14a	transmembrane protein 14A	1292	3	3	4	1	2	0	0	4	3	2	5	6	0	2	0	4	3	1	0	0	0	1	3	2	1	2	4	10	9	1	6	7	13	6	11	8	0	14	3	6	3	5	4	8	0.188682	0.210018
uc007alj.1	Tmem14a	transmembrane protein 14A	1112	3	3	4	1	2	0	0	4	3	2	5	6	0	2	0	4	3	1	0	0	0	1	3	2	1	2	4	10	9	1	6	7	13	6	11	8	0	14	3	6	3	5	4	8	0.219224	0.244014
uc007alk.1	Gsta3	glutathione S-transferase A3	1450	7	1	3	1	6	4	0	0	0	1	0	2	3	0	0	1	3	4	0	1	0	1	1	1	8	0	5	18	0	10	7	11	2	3	0	6	1	2	1	1	1	7	4	3	0.392285	0.0623778
uc007all.1	Gsta3	glutathione S-transferase A3	1355	7	1	3	1	6	4	0	0	0	1	0	2	3	0	0	1	3	4	0	1	0	1	1	1	7	0	5	18	0	10	7	11	2	3	0	6	1	2	1	1	1	7	4	3	0.419788	0.0667512
uc007alm.1	Gm4956	RecName: Full=Glutathione S-transferase; EC=2.5.1.18;	1148	0	0	0	1	0	0	0	0	0	0	0	0	0	0	1	0	0	0	0	0	0	0	0	0	1	0	0	0	1	0	1	0	0	1	0	1	1	0	0	0	0	0	1	0	0	0
uc007aln.1	Khdc1a	KH homology domain-containing protein 1A	1950	0	0	0	0	0	0	0	0	0	0	0	0	0	0	0	0	0	0	0	0	0	1	0	0	0	0	0	0	0	0	0	0	0	0	0	0	0	0	0	0	0	0	0	0	0	0
uc007alo.1	Khdc1c	KH homology domain-containing protein 1C	844	0	0	0	0	0	0	0	0	0	0	0	0	0	0	0	0	0	0	0	0	0	0	0	0	0	0	0	0	0	0	0	0	0	0	0	0	0	0	0	0	0	0	0	0	0	0
uc007alp.2	Khdc1b	KH homology domain-containing protein 1B	2247	1	0	0	0	0	0	0	0	0	0	0	0	0	0	0	0	0	0	0	1	0	0	0	0	0	0	0	0	0	0	0	0	1	0	0	0	0	0	0	0	0	0	0	0	0.0361633	0
uc007alq.2	Kcnq5	potassium voltage-gated channel subfamily KQT	6923	45	143	103	112	98	171	49	49	75	82	45	41	64	57	45	75	31	59	11	13	6	30	21	25	25	26	46	44	38	35	24	28	19	22	42	29	5	33	15	22	9	13	14	38	0.528189	1.86827
uc007alr.1	Rims1	SubName: Full=Rims1 protein;	825	0	0	0	0	0	0	0	0	0	0	1	0	0	0	0	0	0	0	0	0	0	0	0	2	1	0	1	0	0	0	0	0	0	0	0	0	0	0	0	0	0	1	0	0	0	0
uc007als.1	Rims1	regulating synaptic membrane exocytosis protein	4062	10	1	5	1	2	2	2	3	0	1	7	1	2	2	1	0	2	1	1	0	0	0	0	5	11	0	2	8	0	1	2	4	7	0	5	4	0	1	0	3	3	14	4	5	0.200047	0.0222668
uc007alt.1	Rims1	regulating synaptic membrane exocytosis protein	3978	10	1	5	1	2	2	2	3	0	1	7	1	2	2	1	0	2	1	1	0	0	0	0	5	11	0	2	8	0	1	2	4	7	0	5	4	0	1	0	3	3	14	4	5	0.204271	0.022737
uc007alu.1	Rims1	regulating synaptic membrane exocytosis protein	3795	10	1	5	1	2	2	2	3	0	1	7	1	2	2	1	0	2	1	1	0	0	0	0	5	11	0	2	8	0	1	2	4	7	0	5	4	0	1	0	3	3	13	4	5	0.214121	0.0238334
uc007alv.1	Rims1	regulating synaptic membrane exocytosis protein	3723	10	1	5	1	2	2	2	3	0	1	7	1	2	2	1	0	2	1	1	0	0	0	0	5	11	0	2	8	0	1	2	4	7	0	5	4	0	1	0	3	3	12	4	5	0.218262	0.0242943
uc007alw.1	Rims1	regulating synaptic membrane exocytosis protein	3570	10	0	5	1	2	2	2	3	0	1	7	1	2	2	1	0	2	1	1	0	0	0	0	5	10	0	2	8	0	1	2	4	7	0	5	4	0	1	0	3	3	12	4	5	0.227616	0
uc007alx.1	mKIAA0340	Mus musculus adult male medulla oblongata cDNA, RIKEN full-length enriched library, clone:6330441K02 product:weakly similar to Regulating synaptic membrane exocytosis protein 1 (Rab3-interacting molecule 1) (RIM 1) [Rattus norvegicus], full insert sequence.	787	5	0	1	0	0	0	1	0	0	0	0	0	2	1	1	0	1	0	1	0	0	0	0	0	3	0	0	2	0	1	0	3	3	0	2	4	0	0	0	3	2	7	4	5	0.516258	0
uc007aly.1	Rims1	SubName: Full=Rim1delta83-105; Flags: Fragment;	1288	1	0	1	0	2	2	1	0	0	0	1	0	1	1	0	0	0	0	0	0	0	0	0	0	2	0	0	2	0	0	1	0	0	0	0	0	0	1	0	0	0	0	0	0	0.0630893	0
uc007alz.1	4933415F23Rik	hypothetical protein LOC66755	1780	2	4	4	0	2	2	1	2	4	2	0	1	0	1	1	0	0	0	2	0	0	1	0	0	0	0	0	0	0	2	0	0	0	0	1	0	0	0	1	0	0	2	1	0	0.0913022	0.203254
uc007ama.2	Mir30c-2	Mus musculus microRNA 30c-2 (Mir30c-2), microRNA.	84	8	0	5	2	2	3	2	1	4	10	5	2	1	1	3	0	2	3	1	2	0	2	1	5	6	4	0	9	1	0	0	2	2	0	2	6	0	1	1	1	0	1	1	1	7.73895	0
uc007amb.1	Ogfrl1	opioid growth factor receptor-like protein 1	4844	164	233	195	264	260	173	249	204	205	237	160	85	135	169	216	246	256	146	32	50	15	67	90	66	51	58	176	134	106	71	89	162	82	114	199	86	7	159	35	128	12	71	68	78	2.75113	4.35061
uc007amc.1	AK090150	Mus musculus 16 days neonate male diencephalon cDNA, RIKEN full-length enriched library, clone:G630007A06 product:unclassifiable, full insert sequence.	1522	0	0	0	0	0	0	0	1	0	1	0	0	0	0	0	0	0	0	0	0	0	0	0	1	0	0	0	0	0	0	0	1	0	0	1	0	0	0	0	0	1	0	0	0	0	0
uc007amd.1	B3gat2	galactosylgalactosylxylosylprotein	1823	1	0	0	0	0	0	1	0	0	1	0	0	0	0	0	0	0	0	0	0	0	0	0	0	0	0	0	0	0	0	0	0	0	0	0	1	0	0	0	0	0	0	0	1	0.0445743	0
uc007ame.1	B3gat2	galactosylgalactosylxylosylprotein	4355	167	83	101	84	118	92	115	108	78	92	97	46	52	91	103	106	121	98	12	23	12	33	33	70	124	65	95	138	54	121	77	99	94	62	133	74	4	107	54	73	30	96	44	82	3.11602	1.7238
uc007amf.1	Smap1	Mus musculus adult male testis cDNA, RIKEN full-length enriched library, clone:1700056O10 product:similar to STROMAL MEMBRANE-ASSOCIATED PROTEIN SMAP1A [Homo sapiens], full insert sequence.	1864	99	65	58	41	66	76	65	57	52	57	57	40	33	52	63	82	73	65	11	16	5	25	31	51	77	26	59	73	34	84	83	97	95	57	179	74	4	107	39	59	31	104	56	86	4.31579	3.15403
uc007amg.1	Smap1	stromal membrane-associated protein 1	2081	192	104	108	77	121	108	127	117	95	103	112	69	66	102	123	117	145	111	17	21	13	46	43	92	145	71	100	153	68	146	119	148	142	89	246	101	6	157	61	99	46	142	68	125	7.49722	4.52022
uc007amh.1	Smap1	stromal membrane-associated protein 1	2259	198	108	117	80	138	122	136	132	102	110	119	69	69	114	135	130	162	123	21	22	13	48	49	97	152	76	102	159	72	153	125	156	147	92	248	104	6	163	62	103	48	151	70	125	7.1223	4.3242
uc007ami.1	Smap1	stromal membrane-associated protein 1	1344	43	32	20	18	30	32	32	25	17	30	26	23	13	16	34	27	29	22	4	6	1	14	12	23	35	18	23	26	17	43	44	52	57	33	114	38	2	71	23	40	20	65	32	51	2.5998	2.15352
uc007amj.2	1110058L19Rik	hypothetical protein LOC68002 precursor	667	23	18	22	20	22	24	23	21	23	28	19	15	12	20	17	12	18	16	4	3	2	8	6	7	20	20	25	40	19	32	45	26	33	34	58	53	3	60	18	34	12	27	23	39	2.80203	2.44087
uc007amk.2	Fam135a	hypothetical protein LOC68187	4833	1187	184	213	88	234	148	245	234	193	235	327	126	125	204	150	147	199	169	26	57	20	79	93	198	369	350	192	397	122	506	182	144	189	98	215	115	5	263	123	95	43	283	67	200	19.9575	3.44349
uc007aml.2	Fam135a	hypothetical protein LOC68187	6467	1453	217	266	107	282	185	301	288	221	287	396	151	147	253	188	173	250	204	29	71	26	101	111	238	457	427	228	493	146	612	246	204	253	137	287	161	8	376	155	127	53	395	87	267	18.2572	3.03497
uc007amn.2	Fam135a	Mus musculus 0 day neonate eyeball cDNA, RIKEN full-length enriched library, clone:E130308H07 product:hypothetical protein, full insert sequence.	2654	334	47	61	27	53	43	75	74	37	68	85	29	27	50	38	36	65	53	3	15	3	17	23	51	124	99	51	128	32	157	69	58	77	43	83	48	1	113	42	35	18	113	22	67	10.2263	1.60175
uc007amo.2	Col9a1	collagen alpha-1(IX) chain precursor	3888	0	0	0	0	1	0	0	0	0	1	1	0	0	0	0	0	0	0	0	0	0	0	0	0	0	0	0	0	0	1	0	0	3	0	2	1	0	0	0	1	0	3	1	0	0	0
uc007amp.2	Col9a1	collagen alpha-1(IX) chain precursor	3070	1	0	0	0	1	0	0	0	0	1	1	0	0	0	0	0	0	0	0	1	0	0	0	0	0	0	0	0	0	1	1	0	3	0	2	0	0	0	0	1	0	2	1	0	0.0264687	0
uc007amq.1	Col19a1	collagen alpha-1(XIX) chain precursor	10542	4	20	31	6	28	28	12	14	15	11	11	8	16	11	16	38	13	23	7	5	8	9	9	4	7	11	15	13	17	18	25	5	5	2	4	6	4	19	19	27	8	14	5	53	0.0308325	0.171595
uc007amr.1	Col19a1	collagen alpha-1(XIX) chain precursor	3362	3	9	10	1	9	7	5	6	3	6	3	4	6	3	5	11	5	10	4	0	2	3	2	4	1	3	6	2	7	7	8	1	3	0	0	2	1	7	7	9	3	3	3	18	0.0725095	0.242127
uc007ams.1	Atpase6	Mus musculus ATPase subunit 6 (Atpase6) mRNA, mitochondrial gene encoding mitochondrial protein, complete cds.	842	25	40	37	21	37	26	30	24	11	32	30	22	68	31	38	30	20	34	20	48	31	81	18	35	11	12	31	32	17	32	15	20	13	24	30	22	2	22	8	27	7	21	20	50	2.41268	4.29681
uc007amt.1	Lmbrd1	probable lysosomal cobalamin transporter	5392	228	283	265	271	316	317	267	309	262	287	222	126	149	202	246	311	264	202	27	54	20	89	89	143	145	108	234	254	164	200	247	348	298	222	353	185	15	238	127	201	58	204	133	210	3.43602	4.74717
uc007amu.1	Lmbrd1	probable lysosomal cobalamin transporter	5228	203	243	241	249	274	291	235	276	227	253	203	112	132	188	214	272	244	169	24	50	18	80	82	130	136	102	221	233	154	192	235	328	281	209	335	176	15	223	118	193	55	196	129	200	3.15524	4.20406
uc007amv.2	Bai3	SubName: Full=Putative uncharacterized protein;	2861	0	1	0	0	1	0	1	2	0	0	0	0	0	0	0	1	1	0	0	0	0	0	2	0	0	0	1	1	1	1	2	0	2	0	1	0	0	0	1	2	0	4	0	2	0	0.0316141
uc007amw.2	Bai3	brain-specific angiogenesis inhibitor 3	5177	2	3	1	0	2	0	2	2	0	1	3	0	0	0	0	1	2	0	0	1	0	2	2	0	0	3	1	2	1	3	5	2	2	1	4	1	0	1	4	6	0	6	4	1	0.0313923	0.0524133
uc007amy.1	Bai3	brain-specific angiogenesis inhibitor 3	4623	2	2	0	0	1	0	2	1	0	0	0	0	0	0	0	1	3	1	1	1	0	1	2	0	0	0	0	1	1	1	2	0	2	2	3	0	0	2	2	1	1	3	1	3	0.0351542	0.0391295
uc007amz.2	4931408C20Rik	hypothetical protein LOC210940	4331	1	2	3	0	1	9	3	1	3	1	2	2	1	2	3	3	2	2	0	0	0	0	0	5	1	0	1	0	2	0	1	1	4	0	0	0	0	0	0	0	0	1	0	0	0.0187622	0.0417676
uc007ana.1	AK050085	Mus musculus adult male liver tumor cDNA, RIKEN full-length enriched library, clone:C730014A19 product:unclassifiable, full insert sequence.	1793	0	1	1	0	2	0	0	0	1	0	0	0	0	0	1	1	0	0	1	0	0	0	0	0	0	0	1	0	0	0	0	0	0	0	0	0	0	0	0	0	0	0	1	0	0	0.050445
uc007anb.1	Gm597	hypothetical protein LOC210962	2882	0	0	0	0	0	3	0	0	1	0	0	0	0	0	0	0	0	0	0	0	0	0	0	0	0	0	0	0	0	0	2	0	0	0	0	0	0	1	0	0	0	0	0	0	0	0
uc007anc.1	AK087209	Mus musculus 0 day neonate lung cDNA, RIKEN full-length enriched library, clone:E030034H13 product:hypothetical protein, full insert sequence.	1166	0	0	0	0	0	0	0	4	0	0	0	0	0	0	0	0	0	0	0	0	0	0	0	0	0	0	1	1	0	0	0	3	1	0	0	0	0	0	0	1	0	0	0	0	0	0
uc007and.1	AK188812	Mus musculus cDNA, clone:Y0G0146I19, strand:minus, reference:ENSEMBL:Mouse-Transcript-ENST:ENSMUST00000036880, based on BLAT search.	198	0	0	0	0	0	0	0	0	0	0	0	0	0	0	0	0	0	0	0	0	0	0	0	0	0	0	0	0	0	0	0	0	1	0	0	0	0	1	0	1	1	1	1	0	0	0
uc007ane.1	Phf3	PHD finger protein 3	7561	611	484	542	357	605	567	568	535	378	470	416	236	267	359	493	487	514	431	91	120	53	193	223	295	460	265	511	670	320	467	444	581	497	329	801	430	49	502	196	311	152	436	255	401	6.56649	5.78981
uc007anf.1	Phf3	SubName: Full=Putative uncharacterized protein;	1729	50	35	35	37	49	57	55	58	29	39	32	15	18	33	46	34	48	33	10	14	6	25	22	29	34	19	53	68	21	45	62	65	66	49	88	50	6	68	28	35	25	60	46	44	2.34988	1.83093
uc007ang.1	Phf3	SubName: Full=Putative uncharacterized protein;	2361	44	26	35	32	44	46	44	50	27	32	29	17	16	37	41	32	33	29	11	13	5	25	19	40	32	21	47	63	20	37	60	53	64	43	76	45	3	53	23	32	19	50	52	45	1.51436	0.996037
uc007anh.1	Ptp4a1	protein tyrosine phosphatase type IVA 1	4129	164	149	147	119	154	158	100	118	98	127	96	51	44	72	90	118	99	86	8	24	6	24	25	43	53	42	86	74	27	80	43	64	45	39	76	46	4	53	28	27	9	35	24	44	3.22753	3.26392
uc007ani.1	Ptp4a1	protein tyrosine phosphatase type IVA 1	4126	164	149	147	119	153	157	100	118	98	127	96	51	44	72	90	117	99	85	8	24	6	24	25	43	51	42	86	73	27	80	43	64	44	39	76	46	4	53	27	27	9	35	24	43	3.22988	3.26629
uc007anj.2	4931428L18Rik	SubName: Full=Putative uncharacterized protein; SubName: Full=RIKEN cDNA 4931428L18, isoform CRA_a;	1094	1	1	1	3	3	3	0	0	0	0	0	0	0	1	0	0	1	0	0	0	0	1	0	0	0	0	0	0	0	0	0	1	0	0	0	0	0	0	0	0	0	0	0	0	0.0742769	0.0826763
uc007ank.1	Lgsn	lengsin	1903	0	0	0	1	2	0	0	1	0	1	0	0	0	0	0	0	0	0	0	0	0	0	0	0	0	0	0	0	0	0	0	0	0	0	1	1	0	1	0	0	0	0	0	0	0	0
uc007anl.2	4931428L18Rik	SubName: Full=Putative uncharacterized protein; SubName: Full=RIKEN cDNA 4931428L18, isoform CRA_b;	850	0	0	0	0	1	0	0	0	0	0	0	0	0	0	0	0	0	0	0	0	0	0	0	0	0	0	0	0	0	0	0	1	0	0	0	0	0	0	0	0	0	0	0	1	0	0
uc007anm.1	4930521A18Rik	hypothetical protein LOC74708	1449	1	0	0	0	0	0	0	0	0	0	1	0	0	0	0	0	0	0	0	1	0	0	0	0	0	0	0	0	1	0	0	0	1	0	0	0	0	0	0	1	0	1	0	0	0.0560793	0
uc007ann.1	Slm1	Mus musculus SLM-1 (Slm1) mRNA, complete cds.	3176	0	0	0	1	0	0	1	0	0	0	0	0	0	0	0	0	0	0	0	1	0	0	0	0	0	0	1	0	0	0	1	0	0	0	0	0	0	1	0	0	0	1	1	1	0	0
uc007ano.1	Khdrbs2	KH domain-containing, RNA-binding, signal	5207	0	1	1	0	1	1	0	1	0	2	0	1	1	1	0	0	1	1	1	0	2	1	1	0	0	0	1	0	0	0	0	0	0	0	0	0	0	1	0	1	0	1	0	1	0	0.0173704
uc007anp.1	Khdrbs2	KH domain-containing, RNA-binding, signal	1359	1	0	1	0	0	0	0	0	0	0	0	0	0	0	0	0	0	0	0	0	0	0	0	0	0	1	0	0	0	1	0	0	0	0	0	0	0	1	0	0	0	0	0	0	0.0597932	0
uc007anq.1	Prim2	DNA primase large subunit	1937	52	15	27	22	48	32	47	56	49	60	50	25	40	36	32	44	48	38	9	7	7	18	22	27	33	35	32	43	26	34	35	64	54	37	95	44	4	58	37	49	8	39	31	52	2.18145	0.700422
uc007anr.1	Prim2	DNA primase large subunit	2132	22	8	14	5	23	12	16	17	22	20	19	13	14	13	11	22	9	10	2	2	4	2	8	5	11	14	11	10	9	16	15	23	21	15	27	17	1	17	8	16	1	10	6	19	0.838507	0.339391
uc007ans.1	DQ714940	DQ714940	30	1	0	0	1	0	0	0	0	1	0	1	0	0	0	0	0	0	1	0	0	0	0	0	0	0	1	0	0	0	0	0	0	0	1	1	0	0	0	0	0	0	0	0	0	2.70863	0
uc007ant.2	1700001G17Rik	SubName: Full=Putative uncharacterized protein; SubName: Full=RIKEN cDNA 1700001G17;	889	2	0	1	1	1	1	2	2	2	3	1	0	0	2	1	2	3	1	1	1	0	0	0	0	1	0	1	3	0	2	2	0	1	1	0	1	0	3	0	0	0	1	2	0	0.18281	0
uc007anu.1	Rab23	ras-related protein Rab-23	2548	34	22	26	2	18	29	22	20	12	11	20	6	16	16	16	18	25	24	2	8	2	6	6	11	9	11	17	19	13	17	14	23	22	15	22	14	0	23	8	15	5	11	10	20	1.0843	0.780947
uc007anv.1	Rab23	ras-related protein Rab-23	1329	16	22	13	3	15	23	11	16	10	3	8	5	7	9	17	10	12	11	2	3	1	4	1	6	7	8	11	12	4	13	12	20	9	12	11	10	0	18	7	9	7	13	7	18	0.978287	1.49726
uc007anw.2	Rab23	ras-related protein Rab-23	4321	90	61	64	18	68	65	46	65	56	47	65	24	43	39	52	49	54	49	7	14	2	22	25	44	54	33	71	86	37	58	49	70	63	40	101	42	3	82	39	38	32	65	40	64	1.6925	1.27686
uc007anx.2	Rab23	SubName: Full=Putative uncharacterized protein; SubName: Full=RAB23, member RAS oncogene family, isoform CRA_a;	4418	90	61	64	18	68	65	46	65	56	47	65	24	43	39	53	50	54	49	7	14	2	22	25	44	55	33	71	86	39	58	49	70	63	41	102	43	3	83	39	38	32	65	40	64	1.65534	1.24883
uc007any.1	Bag2	BAG family molecular chaperone regulator 2	1815	154	85	78	52	60	98	42	52	51	65	44	25	44	28	43	35	36	49	8	4	6	12	17	27	30	68	34	31	16	46	37	33	40	20	31	22	2	43	19	23	6	34	9	42	6.8947	4.23585
uc007anz.1	Zfp451	zinc finger protein 451	3650	145	144	128	112	132	132	113	127	123	119	107	58	65	91	102	80	130	85	19	26	12	54	60	75	107	50	122	177	71	119	117	151	150	103	195	111	9	142	44	89	43	119	72	120	3.2281	3.56835
uc007aoa.1	Znf451	RecName: Full=Zinc finger protein 451;	3412	139	137	125	107	123	119	106	122	119	108	102	55	62	82	98	76	124	83	18	26	11	51	57	72	101	48	117	172	66	111	104	133	133	93	183	101	9	128	41	83	42	105	64	111	3.31037	3.6317
uc007aob.1	Zfp451	SubName: Full=Zfp451 protein; SubName: Full=Zinc finger protein 451, isoform CRA_a;	1909	159	103	90	90	117	89	86	101	76	106	86	47	48	82	83	83	95	69	17	25	12	33	42	52	86	47	112	120	52	80	75	82	80	62	117	76	7	74	41	46	31	74	34	70	6.76803	4.88011
uc007aoc.1	Bend6	BEN domain-containing protein 6	2292	4	7	19	10	19	14	6	14	16	15	18	6	8	11	12	24	6	9	5	4	0	5	8	5	9	6	18	5	10	2	10	10	10	7	22	9	1	19	6	10	4	9	9	14	0.141813	0.276237
uc007aod.1	Bend6	BEN domain-containing protein 6	2084	4	6	18	9	17	12	6	12	15	12	16	6	8	10	10	21	6	9	4	4	0	4	6	5	9	6	15	4	9	2	8	8	10	5	18	9	1	18	6	10	4	8	7	13	0.155967	0.260406
uc007aoe.1	Bend6	BEN domain-containing protein 6	1565	1	3	5	5	7	5	1	5	8	7	11	1	3	5	3	13	3	1	2	1	0	3	4	1	3	3	4	1	3	1	5	5	3	3	16	2	0	10	2	3	1	4	5	3	0.0519227	0.173382
uc007aof.1	Bpag1	Mus musculus bullous pemphigoid antigen 1-e (Bpag1) mRNA, complete cds, alternatively spliced.	2438	210	216	318	201	422	300	182	268	192	216	202	112	119	160	186	280	160	160	24	31	13	50	39	66	124	93	187	199	109	190	276	291	247	162	388	230	23	307	123	198	81	228	167	257	6.99934	8.01342
uc007aog.1	Bpag1	Mus musculus bullous pemphigoid antigen 1-a (Bpag1) mRNA, complete cds, alternatively spliced.	2703	34	85	111	77	149	113	50	108	77	85	80	53	58	70	92	123	66	57	11	13	7	24	34	29	36	21	89	67	43	67	118	111	96	73	156	109	5	161	52	109	35	89	90	102	1.02213	2.84427
uc007aoh.1	Bpag1	Mus musculus bullous pemphigoid antigen 1-a (Bpag1) mRNA, complete cds, alternatively spliced.	2618	33	84	108	77	144	108	48	104	75	81	78	52	57	67	90	119	62	52	10	11	6	24	31	28	36	20	85	59	41	62	108	109	90	68	144	103	5	147	50	104	35	82	85	92	1.02427	2.90207
uc007aoi.1	Dst	bullous pemphigoid antigen 1 isoform b	23242	3049	5557	6095	5084	7440	6620	3569	5015	4343	4973	3797	2394	3013	3262	4063	4623	3063	3650	742	914	329	1582	1630	1661	2310	1484	4537	4163	2443	3159	3600	3802	3210	2433	5295	3056	275	4392	1615	2761	1418	3034	2198	3849	10.66	21.6254
uc007aoj.1	Dst	bullous pemphigoid antigen 1 isoform a	17200	2144	3397	3984	3149	4804	4152	2412	3353	2704	3159	2546	1498	1892	2066	2692	2989	2023	2314	444	548	192	977	1010	1049	1603	944	2733	2661	1431	2088	2572	2725	2430	1779	3820	2157	191	3100	1202	1934	1015	2344	1626	2714	10.129	17.8634
uc007aok.1	Dst	SubName: Full=BPAG1 isoform 3; Flags: Fragment;	1198	67	127	160	98	187	139	101	121	111	143	103	64	67	76	116	142	79	110	11	11	7	20	25	20	44	33	100	107	52	80	102	107	80	60	101	86	8	119	39	72	29	78	64	87	4.54453	9.58838
uc007aol.1	Dst	RecName: Full=Bullous pemphigoid antigen 1; Short=BPA; AltName: Full=Dystonia musculorum protein; AltName: Full=Hemidesmosomal plaque protein; AltName: Full=Microtubule actin cross-linking factor 2; Short=Dystonin;	8158	3059	953	1663	687	1668	943	1461	1498	978	1174	1343	563	505	777	857	1080	1087	1033	171	197	62	273	380	947	2168	960	837	2055	434	2374	818	1051	1482	680	1574	688	49	1040	570	584	251	1582	425	915	30.4696	10.5659
uc007aom.1	Bpag1	Mus musculus bullous pemphigoid antigen 1-a (Bpag1) mRNA, complete cds, alternatively spliced.	2947	465	939	1028	858	1306	1084	609	872	725	847	697	407	494	525	719	796	531	585	112	146	58	270	259	259	360	224	733	670	385	474	508	512	436	340	698	400	49	610	225	357	206	439	328	514	12.8217	28.8193
uc007aon.1	Dst	SubName: Full=MKIAA0728 protein; Flags: Fragment;	4372	611	1218	1365	1158	1691	1491	816	1178	989	1113	886	538	670	689	947	1013	693	762	149	187	68	348	341	330	476	282	959	880	496	641	686	733	602	459	1006	549	71	864	318	497	298	585	433	736	11.3562	25.198
uc007aoo.1	Bpag1	Mus musculus bullous pemphigoid antigen 1-a (Bpag1) mRNA, complete cds, alternatively spliced.	3223	215	445	501	372	544	518	301	401	311	337	308	142	260	265	338	366	237	313	74	86	30	126	165	154	164	109	324	296	181	243	299	289	221	196	423	256	18	332	121	203	103	229	177	289	5.42063	12.4881
uc007aop.1	Bpag1	Mus musculus bullous pemphigoid antigen 1-a (Bpag1) mRNA, complete cds, alternatively spliced.	2773	197	387	444	326	486	465	281	361	271	306	281	131	225	233	300	331	211	281	67	73	26	118	153	139	149	95	284	267	161	223	259	255	181	163	365	215	16	276	106	169	87	192	146	243	5.77282	12.6229
uc007aor.2	Imp4	U3 small nucleolar ribonucleoprotein protein	2249	182	115	140	98	213	136	113	106	103	121	113	48	85	77	79	106	122	105	6	34	7	39	42	69	62	71	84	84	63	79	75	113	111	86	131	66	8	107	35	68	25	94	44	66	6.57587	4.62494
uc007aos.1	Ptpn18	tyrosine-protein phosphatase non-receptor type	1573	6	31	27	7	42	35	41	45	36	27	25	28	44	45	30	35	47	23	10	16	6	15	49	50	23	11	41	43	45	28	87	163	74	101	176	87	4	91	25	74	26	68	47	53	0.309952	1.78251
uc007aot.1	Ptpn18	Mus musculus 13 days embryo head cDNA, RIKEN full-length enriched library, clone:3110012D23 product:protein tyrosine phosphatase, non-receptor type 18, full insert sequence.	398	5	20	21	3	24	23	32	31	22	20	17	18	36	29	21	25	37	14	7	14	5	12	37	36	12	8	20	30	30	14	66	118	62	77	133	66	2	70	18	60	18	59	36	37	1.02084	4.54512
uc007aou.1	AK016244	Mus musculus adult male testis cDNA, RIKEN full-length enriched library, clone:4930568A12 product:unclassifiable, full insert sequence.	718	0	0	0	0	1	0	0	2	0	0	0	2	1	0	0	0	1	0	0	0	0	1	0	0	0	0	1	1	1	1	1	1	0	1	0	1	0	0	1	0	0	0	0	0	0	0
uc007aov.1	Prss39	inactive serine protease 39 precursor	1246	0	0	0	0	0	1	1	2	0	0	0	0	1	0	1	0	0	0	0	0	0	0	0	0	0	0	0	0	0	0	0	0	0	0	0	0	1	0	0	0	0	0	0	1	0	0
uc007aow.1	Cfc1	cryptic protein precursor	1038	0	0	0	1	0	0	0	0	0	0	0	0	0	0	0	0	0	0	0	0	0	1	0	0	1	0	0	0	0	0	0	0	0	0	1	1	0	0	0	0	0	1	0	0	0	0
uc007aox.1	Prss40	serine protease 40 precursor	1300	0	0	0	0	1	0	1	0	0	0	0	0	0	0	0	0	0	0	0	0	0	0	0	1	0	0	0	0	0	0	0	0	0	0	0	0	0	1	0	1	0	0	1	0	0	0
uc007aoz.1	DQ558230	DQ558230	39	0	0	0	0	0	0	0	0	0	0	0	0	0	0	0	0	0	0	0	0	0	0	0	0	0	0	0	0	0	0	0	0	0	0	0	0	0	0	0	0	0	0	0	0	0	0
uc007apa.1	DQ551615	DQ551615	28	0	0	0	0	0	0	0	0	0	0	0	0	0	0	0	0	0	0	0	0	0	0	0	0	0	0	0	0	0	0	0	0	0	0	0	0	0	0	0	0	0	0	0	0	0	0
uc007apb.1	DQ713197	DQ713197	32	0	0	0	0	0	0	0	0	0	0	0	0	0	0	0	0	0	0	0	0	0	0	0	0	0	0	0	0	0	0	0	0	0	0	0	0	0	0	0	0	0	0	0	0	0	0
uc007apc.1	DQ540165	DQ540165	35	0	0	0	0	0	0	0	0	0	0	0	0	0	1	0	0	0	0	0	0	0	0	0	0	0	0	0	0	0	0	0	0	0	0	0	0	0	0	0	0	0	0	0	0	0	0
uc007apd.1	DQ688885	DQ688885	30	0	0	0	0	0	0	0	0	0	0	0	0	0	0	0	0	0	0	0	0	0	0	0	0	0	0	0	0	0	0	0	0	0	0	0	0	0	0	0	0	0	0	0	0	0	0
uc007ape.1	AK082264	Mus musculus 0 day neonate cerebellum cDNA, RIKEN full-length enriched library, clone:C230030N03 product:hypothetical protein, full insert sequence.	2673	546	54	56	7	47	18	106	71	34	46	79	22	19	54	39	31	73	34	2	2	1	0	10	75	256	74	25	142	11	95	32	46	124	32	42	13	2	48	19	9	3	154	3	25	16.5984	1.82723
uc007apf.1	mKIAA1112	Mus musculus 13 days embryo male testis cDNA, RIKEN full-length enriched library, clone:6030405F07 product:similar to BA570J18.1.2 (POSSIBLE ORTHOLOG OF COLLYBISTIN II, CONTINUED FROM BA151A2.1.3 IN EM:AL451106, CONTINUES AS BA357C3.2 IN EM:AL391277) (FRAGMENT) [Homo sapiens], full insert sequence.	6234	1056	110	144	30	95	49	188	148	88	86	151	53	44	108	78	82	138	77	10	17	3	9	22	137	401	140	62	252	41	202	79	113	237	65	121	56	7	107	49	26	10	336	25	77	13.7648	1.59597
uc007apg.1	Arhgef4	Mus musculus 13 days embryo male testis cDNA, RIKEN full-length enriched library, clone:6030405F07 product:similar to BA570J18.1.2 (POSSIBLE ORTHOLOG OF COLLYBISTIN II, CONTINUED FROM BA151A2.1.3 IN EM:AL451106, CONTINUES AS BA357C3.2 IN EM:AL391277) (FRAGMENT) [Homo sapiens], full insert sequence.	2358	136	17	26	12	18	14	24	30	21	21	24	9	5	10	12	15	24	13	3	1	5	1	4	12	34	24	15	30	14	21	21	21	39	20	26	11	2	21	14	11	5	56	9	21	4.68669	0.652084
uc007aph.1	Arhgef4	SubName: Full=Putative uncharacterized protein Arhgef4;	2980	165	20	30	14	27	15	25	36	23	24	35	12	7	14	16	17	32	14	3	1	5	2	7	16	43	26	20	33	15	26	25	23	50	23	32	17	2	25	16	11	5	61	9	23	4.49924	0.607032
uc007api.1	Arhgef4	rho guanine nucleotide exchange factor 4	2714	342	49	72	19	35	29	60	61	43	37	56	24	17	38	26	38	42	34	4	9	2	8	8	41	99	52	34	81	25	64	34	47	95	32	69	36	4	49	27	15	8	126	18	41	10.2397	1.63299
uc007apj.2	Fam168b	hypothetical protein LOC214469 isoform 3	5023	1387	1030	1065	648	1333	1091	1017	1216	870	942	901	518	598	699	743	866	902	802	150	210	70	266	398	522	686	502	936	993	632	743	695	846	726	523	1239	637	53	748	343	539	220	735	408	693	22.438	18.5469
uc007apk.1	Plekhb2	pleckstrin homology domain-containing family B	5193	80	83	92	61	88	81	96	101	75	69	67	49	43	61	75	85	88	61	14	26	6	20	32	47	71	40	73	70	53	46	70	105	102	66	134	66	6	91	43	47	17	97	50	76	1.25182	1.44563
uc007apl.1	Plekhb2	pleckstrin homology domain-containing family B	3317	279	334	298	200	387	294	317	395	268	249	225	169	217	272	329	348	336	222	42	77	23	99	142	237	259	134	241	306	207	193	179	319	289	192	342	203	15	256	113	138	42	230	103	170	6.83487	9.1075
uc007apm.1	AK003327	Mus musculus 18-day embryo whole body cDNA, RIKEN full-length enriched library, clone:1110002O04 product:unclassifiable, full insert sequence.	566	0	0	0	1	0	1	0	0	0	0	0	0	0	0	1	0	0	0	0	0	0	1	0	0	0	0	0	0	0	1	3	1	0	0	2	1	0	0	0	0	0	1	1	0	0	0
uc007apn.2	Hs6st1	heparan-sulfate 6-O-sulfotransferase 1	3719	294	240	215	139	242	212	198	156	128	129	162	77	85	127	177	142	142	163	30	23	6	45	110	168	217	94	121	249	150	165	136	193	207	111	246	110	6	123	51	98	21	204	68	147	6.42381	5.83691
uc007apo.2	Ugcgl1	Mus musculus adult retina cDNA, RIKEN full-length enriched library, clone:A930007H10 product:unclassifiable, full insert sequence.	6990	417	311	373	213	481	385	470	472	398	453	420	190	340	337	388	378	512	359	62	98	43	138	190	223	259	228	466	426	317	304	260	415	308	240	609	294	27	359	162	247	110	294	176	278	4.84764	4.02422
uc007app.2	Uggt1	UDP-glucose:glycoprotein glucosyltransferase 1	9029	822	623	709	424	991	779	910	1026	885	917	829	398	715	738	804	822	1021	721	191	258	108	364	472	544	537	479	957	928	630	603	578	856	658	518	1259	618	58	804	324	547	217	591	368	555	7.39782	6.24089
uc007apq.2	Uggt1	RecName: Full=UDP-glucose:glycoprotein glucosyltransferase 1; Short=UGT1; EC=2.4.1.-; AltName: Full=UDP--Glc:glycoprotein glucosyltransferase; AltName: Full=UDP-glucose ceramide glucosyltransferase-like 1; Flags: Precursor;	8998	821	623	706	421	991	779	909	1026	882	915	826	398	713	736	802	820	1017	721	190	258	108	364	472	543	537	479	955	928	630	603	577	856	657	518	1258	617	57	804	324	547	215	589	367	554	7.41427	6.26239
uc007apr.2	Uggt1	SubName: Full=Putative uncharacterized protein; Flags: Fragment;	2610	309	233	256	162	397	296	327	430	358	366	299	159	270	301	319	337	364	286	89	122	50	177	217	264	199	192	350	391	238	214	249	342	265	222	493	253	23	336	130	225	88	228	144	214	9.62032	8.07446
uc007aps.1	Neurl3	E3 ubiquitin-protein ligase NEURL3	2583	15	182	105	105	159	116	124	135	158	181	154	41	52	91	95	149	116	79	14	20	15	49	58	31	24	30	101	73	66	44	55	99	65	104	159	106	4	72	25	62	12	32	30	35	0.471887	6.37302
uc007apt.1	Neurl3	E3 ubiquitin-protein ligase NEURL3	833	10	69	33	34	45	48	50	41	66	71	48	20	20	29	28	53	36	26	3	10	0	13	15	14	7	12	40	28	15	15	22	20	18	24	48	34	1	25	6	10	7	18	9	11	0.975498	7.49208
uc007apu.2	Arid5a	AT-rich interactive domain-containing protein 5A	5525	308	589	469	384	607	466	366	468	459	469	347	180	229	252	314	422	368	289	25	63	10	69	78	66	102	43	240	101	92	138	99	241	118	111	183	74	7	107	28	101	21	111	74	66	4.52991	9.64231
uc007apv.2	Arid5a	AT-rich interactive domain-containing protein 5A	5699	311	607	480	393	614	477	375	479	464	474	353	181	231	258	327	429	373	298	27	64	10	69	80	68	103	45	244	103	94	141	101	249	126	118	195	78	7	110	29	111	22	117	76	66	4.43438	9.63359
uc007apw.2	Arid5a	AT-rich interactive domain-containing protein 5A	5794	312	608	481	396	616	481	377	482	466	476	355	181	232	260	329	431	373	301	27	64	10	69	80	68	103	45	245	103	94	142	102	250	127	122	195	78	7	110	29	113	22	119	77	66	4.3757	9.49125
uc007apx.2	Arid5a	RecName: Full=AT-rich interactive domain-containing protein 5A; Short=ARID domain-containing protein 5A;	5578	308	593	470	385	609	466	367	470	459	470	348	180	229	252	316	424	369	291	26	63	10	69	78	66	102	44	240	101	92	138	101	245	120	114	189	75	7	108	28	104	21	112	76	66	4.48687	9.61555
uc007apy.2	Arid5a	AT-rich interactive domain-containing protein 5A	5981	318	613	488	400	629	484	383	486	475	485	356	185	234	264	332	440	378	300	28	65	10	69	81	68	104	46	245	103	95	144	102	250	129	119	202	78	7	112	29	111	22	119	78	66	4.32041	9.27011
uc007apz.1	4632411B12Rik	hypothetical protein LOC226976	4664	250	225	237	199	259	265	235	256	226	198	212	109	105	132	175	207	145	181	19	48	22	55	70	91	135	99	177	206	147	151	194	293	214	150	324	173	15	178	85	152	49	182	118	152	4.35565	4.36337
uc007aqa.1	4632411B12Rik	hypothetical protein LOC226976	4663	252	224	236	198	258	266	235	256	223	197	212	109	105	132	175	207	143	182	19	49	22	55	70	92	135	98	178	203	151	151	192	291	214	151	326	175	15	177	86	153	47	182	119	153	4.39144	4.34491
uc007aqb.1	AK132955	Mus musculus adult male testis cDNA, RIKEN full-length enriched library, clone:4930533C12 product:hypothetical C2 domain/C2 calcium/lipid-binding domain, CaLB containing protein, full insert sequence.	1723	9	8	5	4	9	10	4	12	6	8	4	2	5	8	2	6	7	1	2	0	3	3	4	6	9	4	12	11	4	6	6	16	9	4	29	7	1	12	4	7	3	6	5	9	0.424452	0.419955
uc007aqc.1	Lman2l	VIP36-like protein precursor	3769	29	30	26	22	33	20	31	37	24	30	35	14	23	38	27	31	30	26	3	12	5	9	18	20	51	17	31	51	33	30	32	49	40	25	57	45	3	42	14	35	13	40	26	37	0.625235	0.719935
uc007aqd.1	Lman2l	VIP36-like protein precursor	2225	26	25	20	20	25	22	23	28	22	28	23	13	21	34	22	26	27	25	3	12	3	6	14	16	43	17	26	46	25	27	29	47	33	28	57	42	2	36	12	38	11	37	29	37	0.949543	1.01627
uc007aqe.1	Lman2l	RecName: Full=VIP36-like protein; AltName: Full=Lectin mannose-binding 2-like; Short=LMAN2-like protein; Flags: Precursor;	2196	26	25	20	20	25	22	23	28	22	28	23	13	21	34	22	26	27	25	3	12	3	6	14	16	43	17	26	46	25	27	29	47	33	28	57	42	2	36	12	38	11	36	29	37	0.962083	1.02969
uc007aqf.1	Lman2l	SubName: Full=Lman2l protein;	2142	25	25	19	20	25	22	23	27	21	28	19	12	21	34	20	26	27	24	3	12	3	6	14	15	41	16	26	44	25	26	28	46	31	28	55	42	2	35	12	37	11	36	28	34	0.948401	1.05565
uc007aqg.2	Cnnm4	metal transporter CNNM4	4582	102	155	96	141	154	136	137	146	124	152	98	45	53	64	89	97	95	83	2	15	4	21	23	46	74	64	56	72	45	83	46	85	71	50	127	39	7	72	45	70	13	59	38	52	1.80891	3.05967
uc007aqi.1	Cnnm3	metal transporter CNNM3 isoform 2	5283	85	56	46	31	66	61	88	76	52	49	70	36	46	50	52	49	56	40	5	23	9	15	48	45	72	49	73	105	53	65	61	61	58	46	107	54	2	57	27	38	13	62	34	48	1.3074	0.95875
uc007aqj.1	Cnnm3	metal transporter CNNM3 isoform 1	5184	84	56	46	30	66	61	88	76	52	49	70	36	46	50	52	49	56	40	5	23	9	15	47	45	72	49	73	104	53	65	59	60	58	46	104	54	2	57	27	38	13	62	33	48	1.3167	0.97706
uc007aqk.1	Cnnm3	metal transporter CNNM3 isoform 1	5181	84	56	46	30	66	61	88	76	52	49	70	36	46	50	52	49	56	40	5	23	9	15	47	45	72	49	73	104	53	65	59	60	58	46	104	54	2	57	27	38	13	62	33	48	1.31746	0.977626
uc007aql.1	Ankrd23	ankyrin repeat domain-containing protein 23	1954	131	747	457	839	427	833	331	226	521	583	358	165	655	324	661	624	161	504	99	117	49	129	185	229	128	141	412	153	368	212	306	373	228	209	409	310	24	154	59	264	56	97	172	282	5.44776	34.5775
uc007aqm.1	Ankrd23	ankyrin repeat domain-containing protein 23	1966	129	742	453	831	426	827	330	223	514	575	349	162	652	319	656	616	159	499	98	115	47	125	181	226	127	140	405	149	362	208	283	347	215	197	371	273	22	147	53	247	44	89	163	258	5.33185	34.1365
uc007aqn.1	Ankrd23	SubName: Full=Ankrd23 protein;	1915	130	727	443	817	422	807	328	219	505	566	340	158	644	315	635	595	152	485	95	113	46	122	178	220	129	139	401	149	356	205	268	327	200	181	350	267	21	141	45	240	42	90	154	246	5.51628	34.3371
uc007aqo.1	Ankrd39	ankyrin repeat domain-containing protein 39	1786	28	18	17	13	30	15	28	24	21	23	14	7	17	19	16	21	24	19	6	10	1	4	4	13	16	16	25	23	20	20	20	35	28	20	52	25	0	32	13	25	11	27	12	29	1.27394	0.911568
uc007aqp.1	Ankrd39	Mus musculus adult male cecum cDNA, RIKEN full-length enriched library, clone:9130416N05 product:hypothetical Ankyrin repeat profile/Ankyrin-repeat/Ankyrin repeat region circular profile/Yeast DNA-binding domain containing protein, full insert sequence.	1980	28	19	17	14	33	18	30	26	23	24	15	8	18	21	17	22	26	20	6	11	1	4	4	13	16	16	25	24	23	21	21	37	28	20	53	27	0	33	13	26	12	30	12	32	1.14912	0.867934
uc007aqq.2	Sema4c	semaphorin-4C precursor	3640	147	117	179	108	176	200	123	148	103	89	104	49	62	75	111	115	104	99	17	30	7	25	51	62	95	94	145	115	62	105	99	116	89	73	154	101	6	134	82	76	32	114	55	115	3.28161	2.90725
uc007aqr.2	Sema4c	semaphorin-4C precursor	3805	156	130	192	116	194	213	136	163	117	90	108	56	71	78	125	122	110	105	18	31	8	28	57	70	109	101	148	123	74	117	100	120	96	74	163	103	6	140	85	79	32	117	58	113	3.33151	3.0902
uc007aqs.2	mKIAA1739	Mus musculus B16 F10Y cells cDNA, RIKEN full-length enriched library, clone:G370082P17 product:sema domain, immunoglobulin domain (Ig), transmembrane domain (TM) and short cytoplasmic domain, (semaphorin) 4C, full insert sequence.	639	22	23	25	12	36	21	19	23	19	11	7	11	11	9	23	17	12	15	2	2	1	5	8	16	16	14	20	16	13	17	7	13	11	5	15	10	0	14	8	8	3	12	6	8	2.79765	3.25556
uc007aqu.2	Fam178b	hypothetical protein LOC381337 isoform B	905	1	1	0	0	4	0	2	3	0	2	3	0	0	0	2	3	0	2	0	0	0	1	3	0	2	4	1	1	1	3	2	2	2	1	3	1	0	4	2	1	1	3	1	1	0.0897889	0.0999423
uc007aqv.2	Fam178b	hypothetical protein LOC381337 isoform C	1661	2	0	0	0	0	0	1	1	0	1	0	0	0	0	0	0	0	0	0	0	0	1	0	0	1	1	0	0	1	4	1	1	0	0	0	0	0	1	0	0	0	0	1	0	0.0978434	0
uc007aqw.1	Cox5b	cytochrome c oxidase subunit 5B, mitochondrial	569	72	95	77	74	90	80	92	93	103	97	58	55	65	62	74	69	53	64	12	19	11	21	49	56	54	37	56	65	37	79	81	97	64	56	133	82	5	123	34	84	28	68	49	81	10.2823	15.1011
uc007aqx.1	Actr1b	beta-centractin	2077	410	226	248	222	225	279	181	177	158	140	151	89	134	127	194	188	166	166	23	53	17	56	95	105	125	91	147	188	124	143	196	204	171	135	312	177	12	221	91	130	40	185	104	180	16.0405	9.8417
uc007aqy.1	AK016893	Mus musculus adult male testis cDNA, RIKEN full-length enriched library, clone:4933424G06 product:unclassifiable, full insert sequence.	1120	1	2	0	2	0	0	0	0	2	0	0	0	0	0	0	0	0	1	0	0	0	0	0	0	1	0	0	0	1	0	0	2	0	0	0	0	0	0	1	0	0	0	0	0	0.0725527	0.161514
uc007aqz.1	Zap70	tyrosine-protein kinase ZAP-70	2180	1	5	3	7	3	6	6	8	6	5	7	2	5	6	1	9	1	3	1	1	1	0	2	1	4	2	3	8	5	6	8	31	11	17	34	14	0	7	4	11	0	17	11	4	0.0372748	0.207449
uc007ara.1	Zap70	RecName: Full=Tyrosine-protein kinase ZAP-70; EC=2.7.10.2; AltName: Full=70 kDa zeta-associated protein; AltName: Full=Syk-related tyrosine kinase;	1339	1	3	3	4	3	5	4	4	2	2	4	0	3	4	0	5	1	3	1	1	1	0	0	0	1	2	3	5	3	4	5	14	8	9	24	9	0	6	2	7	0	11	8	2	0.0606863	0.202646
uc007arb.1	Zap70	tyrosine-protein kinase ZAP-70	1041	0	3	1	3	3	3	4	4	2	1	3	0	3	2	0	4	0	2	1	1	0	0	0	0	1	2	2	4	1	4	5	14	6	9	17	8	0	5	2	7	0	10	7	1	0	0.260657
uc007arc.1	Tmem131	transmembrane protein 131	2824	133	118	178	76	148	97	163	158	138	138	142	62	83	111	159	127	129	133	17	24	10	27	50	66	88	85	78	117	67	88	64	129	96	50	144	64	7	57	53	68	17	95	57	71	3.827	3.77934
uc007ard.1	Tmem131	transmembrane protein 131	6548	438	387	441	250	442	329	489	517	411	389	406	174	252	294	408	375	416	372	54	92	33	113	159	216	316	265	298	426	200	334	218	410	301	221	473	251	19	259	175	218	62	294	165	276	5.43547	5.34565
uc007are.1	Vwa3b	SubName: Full=A230074B11Rik protein; Flags: Fragment;	1240	0	0	0	0	2	2	0	0	1	0	0	0	1	0	0	0	0	0	0	0	0	0	0	1	0	0	2	1	0	1	1	1	0	0	0	0	0	0	0	0	0	0	0	1	0	0
uc007arf.1	Vwa3b	SubName: Full=A230074B11Rik protein; SubName: Full=Putative uncharacterized protein; SubName: Full=RIKEN cDNA A230074B11, isoform CRA_b;	1769	0	0	0	0	2	3	0	0	1	0	0	0	1	0	0	0	0	0	0	0	0	0	0	2	0	0	2	1	0	1	1	1	0	0	0	0	1	0	0	0	0	0	0	1	0	0
uc007arh.2	4921511C04Rik	Mus musculus adult male testis cDNA, RIKEN full-length enriched library, clone:4921511C04 product:hypothetical protein, full insert sequence.	831	0	0	0	0	1	0	0	0	0	0	0	0	0	0	0	0	0	0	0	0	0	0	0	0	0	0	0	1	0	0	0	0	0	1	0	0	0	0	0	0	0	0	0	0	0	0
uc007ari.1	Cnga3	cyclic nucleotide-gated cation channel alpha-3	3498	2	10	2	7	1	6	4	1	7	5	6	0	1	2	0	1	1	1	0	0	0	0	0	1	1	0	2	1	0	7	3	1	1	0	3	0	0	1	0	1	0	1	0	0	0.0464602	0.25857
uc007arj.1	AK051424	Mus musculus 12 days embryo spinal ganglion cDNA, RIKEN full-length enriched library, clone:D130048C09 product:unclassifiable, full insert sequence.	2910	35	67	43	48	54	71	66	54	39	50	47	24	33	28	51	68	66	46	3	12	2	8	14	20	24	11	27	44	17	16	21	44	27	24	48	31	4	32	19	29	4	32	18	26	0.977342	2.08248
uc007ark.1	Inpp4a	type I inositol-3,4-bisphosphate 4-phosphatase	3698	90	184	97	127	145	130	150	162	92	103	126	50	92	72	112	154	138	124	16	26	3	24	29	49	56	25	50	95	70	55	120	203	150	108	218	96	4	102	45	100	32	107	74	108	1.97764	4.50038
uc007arl.2	Inpp4a	type I inositol-3,4-bisphosphate 4-phosphatase	5688	152	351	219	233	323	263	306	369	179	207	221	121	153	186	240	281	282	210	27	53	10	63	78	117	121	78	118	205	151	121	164	315	236	166	357	151	7	171	74	161	51	164	118	165	2.17148	5.58143
uc007arm.1	AK019601	Mus musculus adult male testis cDNA, RIKEN full-length enriched library, clone:4930439A04 product:unclassifiable, full insert sequence.	405	3	9	7	6	3	6	4	5	2	4	9	3	3	3	1	6	7	4	1	2	0	2	2	2	1	0	2	7	4	2	4	8	3	2	5	3	0	6	3	3	0	3	3	5	0.601918	2.00995
uc007arn.1	Inpp4a	type I inositol-3,4-bisphosphate 4-phosphatase	2997	69	146	79	110	108	94	118	134	76	78	92	41	66	63	88	106	110	94	9	24	5	25	29	42	36	26	44	79	57	34	85	135	112	82	159	83	2	73	37	75	23	68	50	78	1.87083	4.4062
uc007aro.2	6330578E17Rik	hypothetical protein LOC76178	3862	692	667	593	386	735	659	649	654	564	612	516	307	391	422	589	580	548	472	95	147	48	202	207	351	483	248	561	597	371	475	345	674	508	409	678	312	28	464	195	292	95	280	244	323	14.5601	15.6211
uc007arp.1	Unc50	protein unc-50 homolog	1412	156	97	117	53	156	115	132	142	107	129	85	59	55	108	90	124	100	79	14	30	6	46	60	70	85	66	101	127	91	102	122	165	154	109	242	138	11	164	81	107	51	152	85	133	8.97762	6.21348
uc007arq.1	Unc50	protein unc-50 homolog	1187	140	86	101	44	133	101	109	118	96	117	78	52	46	93	75	112	88	67	11	25	5	42	49	54	76	59	85	112	81	91	117	150	140	101	225	117	10	152	70	96	47	136	81	120	9.58404	6.55309
uc007arr.2	Mgat4a	alpha-1,3-mannosyl-glycoprotein	6747	783	343	369	286	421	236	299	333	240	284	291	102	153	247	263	324	326	209	48	60	29	119	106	159	170	67	266	190	132	148	182	262	223	168	269	160	5	147	65	122	31	186	102	100	9.43023	4.59813
uc007art.2	Mgat4a	alpha-1,3-mannosyl-glycoprotein	7199	863	366	406	297	462	253	344	367	274	314	325	112	169	273	291	363	360	246	51	64	29	129	111	169	189	76	283	213	140	164	205	281	247	182	300	174	5	164	72	135	33	212	111	109	9.74114	4.5984
uc007aru.2	Mgat4a	alpha-1,3-mannosyl-glycoprotein	7172	863	366	405	296	462	253	344	367	274	314	325	112	169	273	291	363	360	244	51	64	29	128	111	169	189	76	283	213	140	163	205	280	247	182	300	174	5	164	72	135	33	212	111	109	9.77782	4.61571
uc007arv.2	Mgat4a	alpha-1,3-mannosyl-glycoprotein	7248	866	370	412	298	464	253	344	367	276	314	327	113	170	274	292	363	362	249	52	67	29	131	112	170	191	77	285	214	140	164	205	284	251	183	304	176	5	166	73	135	33	214	112	109	9.70892	4.61723
uc007arw.1	2010300C02Rik	hypothetical protein LOC72097	3364	33	9	14	4	6	5	6	5	4	4	7	1	2	6	2	3	5	4	0	1	1	0	1	5	9	4	7	9	1	7	7	5	7	1	5	2	0	4	4	0	0	9	1	2	0.79713	0.241983
uc007arx.2	2010300C02Rik	hypothetical protein LOC72097	4361	37	11	16	4	10	6	9	6	5	4	7	1	3	7	3	3	7	5	0	1	1	0	1	5	11	7	8	13	1	8	8	7	9	1	6	2	0	5	5	1	0	12	1	2	0.689425	0.228142
uc007ary.1	2010300C02Rik	Mus musculus adult male hypothalamus cDNA, RIKEN full-length enriched library, clone:A230090K04 product:hypothetical protein, full insert sequence.	929	5	0	1	0	0	0	1	1	1	0	0	0	0	1	0	0	0	0	0	0	0	0	0	0	2	2	1	4	0	0	0	1	1	0	0	0	0	1	0	1	0	2	0	0	0.437346	0
uc007arz.1	Tsga10	testis-specific gene 10 protein	3400	10	18	7	22	22	19	17	17	13	13	17	10	16	20	11	14	22	10	2	9	1	14	8	11	8	8	23	32	17	9	26	27	26	32	49	31	7	19	20	22	13	16	15	32	0.238997	0.478841
uc007asa.1	Tsga10	testis-specific gene 10 protein	2721	9	16	7	22	18	16	15	17	12	13	16	10	14	19	9	11	21	10	1	9	1	14	6	10	8	8	21	32	17	7	26	24	24	31	48	29	7	18	20	22	12	17	14	33	0.268773	0.53185
uc007asb.1	Tsga10	testis-specific gene 10 protein	2511	9	15	7	22	18	14	15	17	12	13	15	10	14	19	9	11	21	9	1	8	1	14	6	10	7	7	20	31	17	7	26	24	24	31	47	27	6	18	20	19	12	16	14	33	0.291251	0.54031
uc007asc.1	Tsga10	testis-specific gene 10 protein	2705	9	15	7	22	19	14	15	18	12	13	15	11	14	19	10	12	21	10	2	8	1	14	6	11	8	7	20	31	17	7	27	25	26	31	52	27	6	20	20	19	12	16	15	33	0.270363	0.501559
uc007asd.1	Tsga10	SubName: Full=Putative uncharacterized protein;	3921	22	34	30	36	25	27	30	42	30	28	21	18	33	33	22	24	45	22	6	11	4	25	17	30	30	19	37	55	44	22	41	65	55	49	99	58	5	51	34	38	17	34	28	48	0.455929	0.784296
uc007ase.1	Tsga10	SubName: Full=Putative uncharacterized protein;	3896	21	36	30	36	27	28	32	41	31	28	21	18	35	35	23	27	44	21	7	12	4	25	17	31	29	19	38	55	44	22	41	66	56	50	100	59	5	51	34	38	18	34	29	48	0.437998	0.83576
uc007asf.1	Tsga10	SubName: Full=Putative uncharacterized protein;	3852	21	36	29	35	27	28	32	41	31	28	21	18	35	35	23	27	44	21	7	12	4	25	17	31	29	19	38	55	44	21	40	66	56	49	99	59	5	50	34	38	18	34	29	48	0.443001	0.845307
uc007asg.1	AK039030	Mus musculus adult male hypothalamus cDNA, RIKEN full-length enriched library, clone:A230088E03 product:unclassifiable, full insert sequence.	3089	1	1	1	0	1	1	0	1	2	0	0	0	0	1	0	0	0	2	0	1	0	0	0	1	0	0	1	0	2	1	0	0	0	0	0	0	1	0	1	0	0	0	0	0	0.0263059	0.0292806
uc007ash.2	Lipt1	lipoyltransferase 1, mitochondrial precursor	1555	28	23	26	16	27	27	10	17	13	10	13	8	11	12	8	11	7	9	5	5	3	6	9	7	15	13	9	16	13	9	11	3	12	8	17	7	0	18	9	4	0	15	11	12	1.46318	1.33781
uc007asi.1	Mitd1	MIT domain-containing protein 1	1229	65	40	52	44	54	47	49	69	50	57	42	20	21	29	31	34	50	37	6	15	9	23	24	24	55	32	38	58	38	39	35	102	61	58	104	58	3	62	22	39	12	46	35	53	4.29767	2.94379
uc007asj.1	Mrpl30	39S ribosomal protein L30, mitochondrial	691	75	53	54	43	62	63	43	46	62	56	41	32	32	37	50	51	54	37	8	13	11	15	36	30	31	25	42	45	26	35	58	74	47	41	93	62	2	66	19	53	8	44	31	43	8.81972	6.93739
uc007ask.1	Lyg2	lysozyme g-like protein 2 precursor	2564	1505	38	1	7	2	0	0	0	4	4	0	1	1	1	0	0	0	0	1	0	1	0	0	1	0	0	2	2	2	30	54	3	9	5	54	0	0	4	1	4	0	97	2	2	47.6969	1.34049
uc007asl.1	Lyg1	lysozyme g-like protein 1 precursor	798	5	0	0	0	0	0	1	0	0	0	0	0	0	0	0	0	0	0	0	0	0	0	0	0	0	0	0	0	0	0	0	0	0	0	1	0	1	0	0	0	0	0	0	0	0.509141	0
uc007asm.1	Txndc9	thioredoxin domain-containing protein 9	4596	247	177	154	107	207	186	140	178	140	140	129	82	86	118	137	189	154	135	13	28	14	53	59	71	132	72	133	141	71	138	91	129	104	105	160	79	4	123	41	72	25	79	48	77	4.36705	3.4833
uc007asn.1	Txndc9	thioredoxin domain-containing protein 9	4583	252	179	155	106	210	186	143	177	144	143	130	83	89	118	138	192	156	136	13	29	14	53	59	71	132	74	134	142	71	141	88	124	102	97	157	82	3	117	40	75	24	83	45	72	4.46809	3.53266
uc007aso.1	Eif5b	eukaryotic translation initiation factor 5B	7797	811	478	545	209	552	504	415	448	308	378	346	198	254	404	409	420	404	349	60	74	35	141	145	186	304	200	346	451	231	410	348	494	367	307	562	297	32	386	163	231	95	353	170	363	8.4521	5.54496
uc007asp.1	Rev1	DNA repair protein REV1	2743	117	73	87	52	102	90	69	80	72	98	62	44	46	73	84	63	62	67	17	22	3	30	44	47	46	30	77	102	44	54	78	117	76	90	164	89	6	94	47	78	32	71	43	86	3.46602	2.40711
uc007asq.1	Rev1	RecName: Full=DNA repair protein REV1; EC=2.7.7.-; AltName: Full=Rev1-like terminal deoxycytidyl transferase;	4128	184	132	129	81	164	140	105	124	123	137	97	62	71	101	113	109	105	99	21	43	8	52	62	88	70	46	121	150	73	90	102	165	119	120	223	126	15	124	61	106	43	105	60	130	3.62201	2.89223
uc007asr.1	Rev1	DNA repair protein REV1	4262	199	154	145	96	174	168	109	142	133	167	110	65	73	117	119	125	122	111	24	50	8	56	70	91	75	48	123	158	84	97	110	186	140	139	245	148	16	137	65	111	48	111	63	143	3.79412	3.26818
uc007ass.2	Aff3	AF4/FMR2 family member 3	6010	61	32	35	26	25	22	41	50	28	31	28	16	37	17	34	30	24	25	8	28	5	27	43	41	65	61	54	179	101	56	28	38	40	24	60	34	4	48	33	32	21	66	23	64	0.824758	0.481586
uc007ast.1	Aff3	AF4/FMR2 family member 3	2110	18	12	6	12	11	6	15	16	12	13	13	6	18	7	11	9	12	10	2	8	1	8	12	17	28	19	21	60	42	27	9	16	13	10	27	17	2	20	14	10	4	26	10	15	0.693205	0.514395
uc007asu.1	Aff3	AF4/FMR2 family member 3	2647	20	12	13	13	14	10	24	26	14	20	16	8	25	8	19	15	15	16	2	9	1	9	13	17	31	25	27	72	49	29	13	24	17	14	34	20	2	25	17	16	3	29	13	27	0.61397	0.410039
uc007asw.1	AK048050	Mus musculus adult male aorta and vein cDNA, RIKEN full-length enriched library, clone:A530010N14 product:unclassifiable, full insert sequence.	1189	0	1	1	0	2	1	1	3	0	0	2	0	0	1	2	3	2	0	0	0	0	1	0	1	2	1	1	5	0	4	0	5	2	1	3	0	0	5	1	0	0	4	0	2	0	0.0760705
uc007asx.1	Lonrf2	LON peptidase N-terminal domain and RING finger	5077	5	5	2	2	2	8	1	2	0	1	3	1	3	0	3	2	1	0	2	1	0	1	5	5	8	6	5	16	3	7	11	7	7	3	10	6	2	16	7	8	6	12	7	20	0.0800266	0.0890761
uc007asy.1	Chst10	carbohydrate sulfotransferase 10	3119	6	3	1	1	8	3	3	8	4	3	1	4	10	3	3	2	8	2	2	5	1	2	2	11	3	4	6	12	8	6	2	4	8	1	6	8	0	9	5	1	2	8	7	8	0.156317	0.0869969
uc007asz.1	Chst10	SubName: Full=Carbohydrate sulfotransferase 10; SubName: Full=Carbohydrate sulfotransferase 10, isoform CRA_c;	5064	6	4	1	1	8	4	3	9	5	5	2	4	10	3	3	3	8	3	3	6	1	2	3	13	3	4	6	15	9	9	2	4	8	3	6	8	0	10	5	1	2	8	7	9	0.0962784	0.0714438
uc007ata.1	Chst10	RecName: Full=Carbohydrate sulfotransferase 10; EC=2.8.2.-; AltName: Full=HNK-1 sulfotransferase; Short=HNK-1ST; Short=HNK1ST;	2438	3	0	1	1	4	1	1	1	1	1	0	2	4	1	2	2	1	1	0	4	0	2	1	3	0	1	3	4	3	0	1	1	4	1	3	5	0	1	3	2	0	2	1	4	0.0999905	0
uc007atb.1	Nms	neuromedin-S preproprotein	1001	0	0	0	0	0	0	0	1	0	0	0	0	0	0	0	0	0	0	0	0	0	0	0	0	0	0	0	0	0	0	0	0	0	0	0	0	0	0	0	0	0	0	0	0	0	0
uc007atc.1	Pdcl3	phosducin-like protein 3	1706	134	100	131	71	136	124	100	108	103	111	79	46	67	77	101	134	113	108	10	18	3	16	31	16	65	50	76	82	50	73	83	105	86	54	110	77	0	92	31	56	18	86	47	80	6.38259	5.30175
uc007atd.2	Npas2	neuronal PAS domain-containing protein 2	4180	11	24	23	22	25	33	15	22	20	16	20	10	3	4	15	6	28	12	1	1	0	5	0	3	15	6	11	19	14	13	15	6	4	3	10	6	1	12	8	18	7	16	9	19	0.213839	0.519318
uc007ate.2	Gm6635	SubName: Full=Putative uncharacterized protein Gm6635;	730	73	43	49	28	43	43	38	34	31	38	32	19	19	37	26	35	45	28	5	16	1	13	16	17	26	39	24	47	21	40	24	20	24	15	38	23	0	26	16	9	6	12	14	32	8.1259	5.32775
uc007atf.2	Rpl31	60S ribosomal protein L31	1039	98	52	64	43	55	39	43	54	40	52	39	25	27	29	34	49	52	36	4	19	4	26	26	35	30	42	38	60	29	64	35	31	33	21	45	30	1	41	23	12	14	24	15	40	7.66447	4.52674
uc007atg.2	Tbc1d8	TBC1 domain family member 8	4438	176	322	260	663	287	362	290	273	342	414	371	105	115	141	340	399	321	202	28	47	9	52	88	82	83	80	140	179	111	106	131	161	106	86	189	119	9	116	57	95	24	127	61	106	3.22253	6.56246
uc007ath.2	Tbc1d8	TBC1 domain family member 8	3559	96	230	163	463	197	239	207	166	242	271	241	62	79	85	219	270	224	121	14	30	3	24	48	34	47	51	79	106	60	46	81	117	67	59	127	81	7	76	35	65	12	75	45	66	2.19187	5.84518
uc007ati.1	D1Bwg0212e	hypothetical protein LOC52846	3414	125	166	141	94	151	130	130	121	103	123	122	46	51	66	80	125	99	86	12	22	11	34	37	42	76	44	70	90	53	67	81	93	75	56	109	59	7	71	31	58	21	59	41	69	2.97521	4.39787
uc007atj.1	D1Bwg0212e	hypothetical protein LOC52846	2491	94	123	110	63	111	101	98	98	81	92	95	36	34	51	57	103	77	66	11	16	10	27	32	27	59	34	54	74	42	54	63	74	63	45	91	49	6	53	24	48	17	45	31	56	3.06638	4.46611
uc007atk.1	AK040602	Mus musculus 0 day neonate thymus cDNA, RIKEN full-length enriched library, clone:A430108H20 product:RIKEN cDNA 1600023E10 gene, full insert sequence.	1814	665	1087	720	747	939	755	507	650	670	764	765	245	284	380	638	884	543	420	27	42	22	103	108	57	125	66	344	153	162	154	137	256	197	158	275	133	7	226	52	196	27	131	80	108	29.789	54.1989
uc007atl.2	Rnf149	E3 ubiquitin-protein ligase RNF149 precursor	2431	1886	2007	1471	1603	2143	1626	1206	1556	1416	1623	1460	565	653	936	1483	2031	1263	1019	102	140	57	271	270	211	333	190	843	374	439	375	424	680	568	466	716	425	24	571	148	487	59	429	214	277	63.0417	74.6725
uc007atm.1	Creg2	protein CREG2 precursor	5799	13	10	1	3	5	10	9	11	8	6	15	3	3	7	5	7	15	1	1	1	1	2	5	2	0	4	4	7	5	2	7	6	3	0	6	5	1	4	1	8	4	7	1	2	0.182164	0.155971
uc007atn.2	Rfx8	DNA-binding protein RFX8	2000	2	1	0	0	1	1	1	0	2	1	0	0	2	1	1	1	3	1	0	1	0	0	0	0	0	4	0	0	1	2	3	1	1	0	2	0	0	4	0	2	0	3	0	0	0.081259	0.0452239
uc007ato.2	Gm3646	hypothetical protein LOC100042065	359	0	4	1	0	4	1	0	1	2	0	0	0	0	0	0	1	0	0	0	0	1	0	1	0	0	0	0	0	1	0	2	1	0	0	1	0	0	0	0	0	0	1	0	0	0	1.00778
uc007atp.1	BC048628	Mus musculus adult male testis cDNA, RIKEN full-length enriched library, clone:1700066B17 product:unclassifiable, full insert sequence.	531	0	1	0	1	1	0	0	1	1	1	1	0	0	0	1	0	0	0	0	0	0	0	0	0	0	0	0	0	0	0	0	1	0	0	0	1	0	0	0	0	0	0	0	0	0	0.170335
uc007atq.1	AK006899	Mus musculus adult male testis cDNA, RIKEN full-length enriched library, clone:1700066B17 product:unclassifiable, full insert sequence.	263	0	0	0	0	0	0	0	0	0	0	0	0	0	0	0	0	0	0	0	0	0	0	0	0	0	0	0	0	0	0	0	0	0	0	0	1	0	0	0	0	0	0	0	0	0	0
uc007atr.1	Map4k4	mitogen-activated protein kinase kinase kinase	5620	1790	1421	1541	1169	2079	1578	1543	1536	1162	1256	1212	620	865	1367	1415	1851	1737	1301	135	254	76	340	330	469	738	481	1121	945	576	914	1045	1209	1150	773	1725	916	63	1301	470	751	277	1103	505	981	25.8814	22.8695
uc007ats.1	Map4k4	mitogen-activated protein kinase kinase kinase	5905	1917	1521	1630	1248	2216	1701	1610	1628	1232	1317	1273	663	931	1467	1512	1959	1868	1388	151	278	77	357	353	506	792	513	1194	1001	612	967	1099	1285	1214	815	1812	964	68	1375	490	809	286	1169	543	1042	26.3799	23.2974
uc007att.1	AK041998	Mus musculus 3 days neonate thymus cDNA, RIKEN full-length enriched library, clone:A630051J06 product:unclassifiable, full insert sequence.	842	29	61	57	82	71	51	28	22	32	37	44	3	26	23	45	76	39	37	3	4	2	4	2	6	6	6	15	8	5	12	6	7	4	5	10	1	0	12	3	14	0	4	5	7	2.79871	6.55263
uc007atu.1	Il1r2	interleukin-1 receptor type 2 precursor	1343	450	1074	665	1207	1099	929	484	741	1148	1227	756	135	154	257	665	1088	1255	519	39	58	16	71	114	41	17	25	191	49	74	83	78	141	57	70	120	41	7	236	17	114	16	45	52	67	27.2275	72.3313
uc007atv.1	Il1r1	interleukin-1 receptor type 1 isoform 1	4739	1459	1410	2477	856	2752	1760	1597	1980	1258	1411	1119	1019	1122	1411	1695	1805	1973	1445	264	298	79	514	426	379	173	145	1283	366	466	314	342	515	241	309	660	270	31	300	91	320	85	264	214	298	25.0173	26.911
uc007atw.1	Il1r1	interleukin-1 receptor type 1 isoform 2	4808	1388	1309	2280	792	2556	1630	1459	1806	1156	1295	1063	938	1032	1275	1581	1680	1847	1332	239	274	74	483	400	368	171	147	1198	370	443	312	331	493	234	293	648	267	32	292	91	302	84	260	208	287	23.4583	24.6248
uc007atx.1	Il1rl2	interleukin-1 receptor-like 2 precursor	1950	184	113	137	88	175	151	135	125	99	91	76	59	65	138	108	147	142	98	16	26	13	41	45	82	114	90	104	180	100	150	116	92	109	53	186	87	3	158	62	83	45	117	43	131	7.66751	5.24134
uc007aty.1	Il1rl2	interleukin-1 receptor-like 2 precursor	1817	169	107	133	84	165	139	125	115	92	85	74	54	60	132	103	140	135	94	15	25	11	35	42	80	104	85	93	167	90	136	111	88	97	49	167	77	3	144	57	80	42	109	42	125	7.55793	5.32632
uc007atz.2	Il1rl1	interleukin-1 receptor-like 1 isoform b	2820	381	1570	1254	2852	1699	2327	434	549	400	485	384	202	313	985	695	1094	947	643	62	93	32	224	97	23	12	40	338	32	81	120	69	28	22	19	76	26	1	82	6	43	16	25	25	50	10.9786	50.3557
uc007aua.2	Il1rl1	interleukin-1 receptor-like 1 isoform b	3002	411	1706	1362	3126	1856	2496	464	594	434	517	418	212	337	1053	753	1209	1026	696	80	104	38	263	126	28	12	42	369	26	82	125	75	28	22	21	79	26	0	87	6	44	17	27	28	55	11.1251	51.4004
uc007aub.2	Il1rl1	interleukin-1 receptor-like 1 isoform a	5279	233	825	620	2002	827	1168	243	361	225	254	214	102	191	639	398	710	569	329	60	71	28	176	94	33	23	33	262	91	86	100	66	49	23	39	80	37	0	63	8	43	9	27	30	52	3.58654	14.1351
uc007auc.2	Il1rl1	interleukin-1 receptor-like 1 isoform a	5071	203	688	510	1727	668	999	213	315	188	220	180	91	166	570	340	594	488	275	42	59	21	137	65	28	23	30	229	91	82	95	59	49	21	37	76	36	0	57	8	41	8	25	27	47	3.25292	12.2714
uc007aud.1	Il18r1	interleukin-18 receptor 1 isoform b	1921	9	14	24	22	22	7	27	35	17	29	22	3	11	19	15	21	16	18	4	5	1	5	9	8	10	5	13	18	9	4	16	84	47	60	90	47	5	33	17	26	6	31	16	11	0.380703	0.659172
uc007aue.1	Il18r1	interleukin-18 receptor 1 isoform b	1094	4	8	11	15	16	3	15	22	9	19	17	2	8	13	11	12	11	9	1	2	1	4	5	7	8	2	10	13	3	2	7	54	27	40	55	32	4	23	10	20	4	17	10	8	0.297108	0.66141
uc007auf.1	Il18r1	interleukin-18 receptor 1 isoform b	1793	9	14	24	22	22	5	26	34	16	29	21	3	11	19	14	20	16	16	3	5	1	5	9	8	10	5	13	17	9	4	15	78	46	58	90	44	5	30	17	25	6	31	17	10	0.407881	0.70623
uc007aug.1	Il18r1	SubName: Full=Il18r1 protein; SubName: Full=Interleukin 18 receptor 1, isoform CRA_a; SubName: Full=Putative uncharacterized protein;	1654	10	11	25	19	22	7	25	32	16	25	18	3	9	20	13	26	16	15	3	4	1	5	9	8	12	5	14	19	13	5	12	82	50	60	86	51	5	27	15	31	5	23	18	12	0.491288	0.601527
uc007auh.1	Il18r1	interleukin-18 receptor 1 isoform a	2829	14	24	24	37	37	14	31	65	24	40	32	5	22	30	26	43	26	21	3	6	1	12	14	12	15	16	23	31	22	8	26	113	68	97	127	71	8	39	22	48	5	42	31	20	0.40213	0.76732
uc007aui.1	Il18rap	interleukin-18 receptor accessory protein	2533	43	152	131	316	162	106	91	104	123	132	132	17	39	74	96	167	111	77	15	16	10	31	31	8	6	6	35	13	13	13	24	96	43	56	81	42	0	48	12	62	2	23	24	25	1.37945	5.42758
uc007auj.1	Il18rap	interleukin-18 receptor accessory protein	1482	45	144	100	285	154	105	87	98	124	126	133	29	27	61	89	150	114	63	11	14	7	24	28	12	5	6	32	12	12	12	25	90	48	64	76	40	1	46	11	61	2	21	25	21	2.46738	8.78845
uc007auk.1	Il18rap	interleukin-18 receptor accessory protein	2481	107	321	230	553	328	236	197	225	256	319	303	59	68	123	210	322	275	147	15	23	10	47	71	21	12	6	81	25	24	20	43	162	79	105	130	68	7	79	18	103	4	43	44	35	3.50452	11.7024
uc007aul.1	Slc9a4	sodium/hydrogen exchanger 4	3822	4	17	7	8	14	18	8	11	9	13	5	3	7	4	12	11	7	12	1	1	0	2	3	3	3	0	1	5	4	0	1	6	3	0	1	1	0	3	2	8	1	1	3	3	0.0850434	0.402306
uc007aum.1	Slc9a2	sodium/hydrogen exchanger 2	1871	71	25	8	23	6	20	6	4	5	4	5	4	0	4	8	4	1	3	0	0	0	3	2	4	3	2	4	5	6	3	7	1	2	1	6	1	0	4	1	5	1	5	3	2	3.08358	1.20855
uc007aun.1	Slc9a2	sodium/hydrogen exchanger 2	3493	149	60	19	46	12	47	11	11	21	15	16	17	4	11	17	10	6	13	2	4	1	6	5	13	10	4	12	13	8	11	21	5	8	2	21	11	1	17	4	11	3	16	3	10	3.46624	1.55364
uc007auo.1	Mfsd9	major facilitator superfamily domain-containing	3152	53	21	18	15	27	14	44	50	29	29	31	13	16	18	32	7	27	22	4	13	2	10	14	25	31	23	29	29	21	37	25	26	34	24	46	23	1	30	16	8	4	37	15	24	1.36635	0.602603
uc007aup.1	Mfsd9	RecName: Full=Major facilitator superfamily domain-containing protein 9;	3282	53	21	18	15	27	14	44	50	29	29	31	13	16	18	32	7	27	22	4	13	2	10	14	26	31	23	29	29	21	37	25	26	34	24	46	23	1	30	16	9	4	38	15	24	1.31223	0.578734
uc007auq.1	Tmem182	transmembrane protein 182 precursor	1096	40	154	88	195	106	193	65	93	98	110	67	59	64	43	78	68	38	86	10	15	12	23	30	22	34	30	62	70	56	72	55	47	20	30	42	43	3	68	11	65	12	29	19	56	2.96566	12.7089
uc007aur.1	2610017I09Rik	Mus musculus 10 days embryo whole body cDNA, RIKEN full-length enriched library, clone:2610017I09 product:hypothetical protein, full insert sequence.	507	0	0	0	0	0	0	0	0	0	0	0	0	0	0	1	0	0	0	0	0	0	1	0	1	0	0	0	0	0	0	0	0	0	0	0	1	0	1	0	0	0	0	0	0	0	0
uc007aus.1	2610017I09Rik	Mus musculus 10 days embryo whole body cDNA, RIKEN full-length enriched library, clone:2610017I09 product:hypothetical protein, full insert sequence.	642	0	0	0	0	0	0	0	0	0	0	0	0	0	0	1	0	0	0	0	0	0	1	0	0	0	0	0	0	0	0	0	0	0	0	0	1	0	1	0	0	0	0	0	0	0	0
uc007aut.1	2610017I09Rik	Mus musculus 10 days embryo whole body cDNA, RIKEN full-length enriched library, clone:2610017I09 product:hypothetical protein, full insert sequence.	595	0	0	0	0	0	0	0	0	0	0	0	0	0	0	1	0	0	0	0	0	0	1	0	0	0	0	0	0	0	0	0	0	0	0	0	1	0	1	0	0	0	0	0	0	0	0
uc007auu.1	2610017I09Rik	Mus musculus 10 days embryo whole body cDNA, RIKEN full-length enriched library, clone:2610017I09 product:hypothetical protein, full insert sequence.	546	0	0	0	0	0	0	0	0	0	0	0	0	0	0	1	0	0	0	0	0	0	1	0	0	0	0	0	0	0	0	0	0	0	0	0	1	0	1	0	0	0	0	0	0	0	0
uc007auv.1	2610017I09Rik	Mus musculus 10 days embryo whole body cDNA, RIKEN full-length enriched library, clone:2610017I09 product:hypothetical protein, full insert sequence.	1538	0	0	0	0	1	0	0	0	0	0	0	0	0	0	0	0	1	0	0	0	0	0	1	0	0	0	0	1	0	0	0	0	0	0	1	0	0	0	0	0	0	0	0	0	0	0
uc007auw.1	Pou3f3	POU domain, class 3, transcription factor 3	3064	2	9	6	9	10	7	8	7	7	5	4	1	3	2	6	3	5	7	0	3	0	2	7	2	2	10	4	2	4	4	8	10	1	3	3	4	0	4	2	3	2	4	3	4	0.0530411	0.265676
uc007aux.2	2900092D14Rik	Mus musculus adult male hippocampus cDNA, RIKEN full-length enriched library, clone:2900092D14 product:unclassifiable, full insert sequence.	2841	0	0	0	0	1	0	1	0	2	4	1	0	0	0	0	1	0	0	0	0	0	0	0	5	0	0	0	0	1	0	0	1	2	1	1	0	1	1	0	1	0	1	2	1	0	0
uc007auy.1	AK011913	Mus musculus 10 days embryo whole body cDNA, RIKEN full-length enriched library, clone:2610100L23 product:hypothetical protein, full insert sequence.	981	0	0	0	0	0	0	1	0	0	0	0	0	0	0	1	0	0	0	0	0	0	1	0	0	0	0	0	0	0	0	1	0	0	1	0	1	0	0	1	0	0	0	0	0	0	0
uc007auz.2	Mrps9	28S ribosomal protein S9, mitochondrial	2473	81	48	58	28	86	46	62	80	65	73	58	25	38	44	44	77	66	46	13	19	7	28	30	44	45	27	50	69	38	59	52	76	57	49	114	56	1	53	38	58	17	49	25	49	2.66154	1.75556
uc007ava.2	Mrps9	28S ribosomal protein S9, mitochondrial	1419	120	80	74	40	101	77	65	80	73	102	68	32	51	67	57	83	67	56	8	20	6	20	30	31	50	36	62	92	52	66	69	95	79	71	134	87	3	111	51	65	22	81	36	67	6.87179	5.09924
uc007avb.1	Mrps9	28S ribosomal protein S9, mitochondrial	1186	56	39	36	9	46	30	26	38	31	42	39	17	14	29	26	38	25	21	3	7	3	13	12	12	26	16	33	41	23	33	43	54	47	46	88	58	1	71	32	41	16	50	21	36	3.83685	2.97425
uc007avc.2	Gpr45	Mus musculus adult male epididymis cDNA, RIKEN full-length enriched library, clone:9230112G11 product:unclassifiable, full insert sequence.	2038	0	1	2	1	2	1	1	1	0	0	0	0	0	0	0	2	1	1	0	0	0	0	0	0	1	0	0	0	2	1	1	1	1	1	1	1	0	0	1	1	0	0	0	1	0	0.0443807
uc007avd.2	Gpr45	probable G-protein coupled receptor 45	3860	2	0	3	1	0	1	0	0	1	1	1	0	0	0	1	1	1	0	0	0	0	0	0	0	0	1	0	0	0	1	1	0	1	1	1	0	0	0	3	0	0	1	0	0	0.0421031	0
uc007ave.1	Tgfbrap1	transforming growth factor-beta	5093	230	173	199	65	233	207	193	263	125	154	135	101	146	152	165	171	180	166	35	41	14	50	73	123	149	98	210	216	148	131	125	192	153	80	242	106	10	147	64	95	39	115	68	133	3.66966	3.07235
uc007avf.1	Tgfbrap1	transforming growth factor-beta	5538	231	168	200	68	233	206	192	262	128	153	138	101	143	152	165	169	180	164	36	45	14	48	73	127	154	101	210	214	146	133	127	193	148	80	248	106	10	153	67	96	42	121	72	131	3.38946	2.74381
uc007avg.1	Tgfbrap1	Mus musculus 7 days embryo whole body cDNA, RIKEN full-length enriched library, clone:C430019A16 product:TGF BETA RECEPTOR ASSOCIATED PROTEIN-1 homolog [Homo sapiens], full insert sequence.	3160	44	36	35	15	47	39	40	49	15	28	38	20	25	33	31	46	36	27	7	16	5	14	24	28	33	14	49	56	16	31	30	39	32	23	60	22	1	41	15	16	9	31	14	33	1.13145	1.03042
uc007avh.1	Tgfbrap1	RecName: Full=Transforming growth factor-beta receptor-associated protein 1; Short=TGF-beta receptor-associated protein 1; Short=TRAP-1; Short=TRAP1;	1818	63	41	46	16	55	40	50	71	36	55	32	28	30	39	37	46	52	34	9	13	4	14	20	28	33	14	59	57	41	33	27	50	36	19	65	28	3	46	26	29	15	32	16	31	2.81591	2.0398
uc007avi.1	Tgfbrap1	RecName: Full=Transforming growth factor-beta receptor-associated protein 1; Short=TGF-beta receptor-associated protein 1; Short=TRAP-1; Short=TRAP1;	3498	74	39	50	22	58	43	50	71	40	54	41	30	28	39	39	44	56	33	11	18	4	14	25	36	45	18	63	59	40	40	30	55	35	21	81	31	3	58	30	32	20	41	22	31	1.71903	1.00842
uc007avj.1	AI597479	ashwin	3457	217	97	81	54	95	122	99	118	90	105	113	55	78	77	83	97	100	88	12	32	16	27	56	80	103	74	127	128	77	100	87	119	89	72	173	93	7	118	57	86	33	95	56	94	5.10072	2.53788
uc007avk.1	Fhl2	four and a half LIM domains protein 2	1563	105	29	27	31	50	36	55	62	34	58	58	25	18	34	27	22	39	26	5	15	4	12	18	53	97	90	61	68	40	109	92	103	110	52	191	66	6	180	36	62	34	102	54	82	5.45886	1.67817
uc007avl.1	Fhl2	four and a half LIM domains protein 2	1414	88	26	25	27	43	29	48	52	29	47	41	24	15	25	25	17	33	22	4	12	3	9	12	47	91	75	55	59	32	94	82	88	101	43	174	55	4	167	33	59	30	90	48	75	5.05714	1.66311
uc007avm.2	Rpl29	60S ribosomal protein L29	638	366	177	201	97	203	168	178	200	138	196	199	77	121	129	170	169	188	187	33	82	21	79	163	179	131	102	113	252	87	227	83	113	91	57	142	88	2	139	54	41	35	95	28	69	46.6156	25.0929
uc007avn.1	Nck2	Mus musculus 0 day neonate head cDNA, RIKEN full-length enriched library, clone:4833426I10 product:unclassifiable, full insert sequence.	1543	84	18	12	11	21	23	32	36	21	23	42	7	16	19	12	16	27	18	3	12	1	1	6	12	34	26	14	29	12	15	14	16	24	10	30	18	0	18	12	17	5	31	18	14	4.42369	1.05513
uc007avo.2	Nck2	non-catalytic region of tyrosine kinase adaptor	2775	290	75	78	59	80	88	105	122	85	97	123	41	57	86	66	63	92	70	18	32	5	20	32	67	143	106	90	110	52	100	83	75	93	66	142	77	6	104	49	45	17	123	46	54	8.49193	2.44454
uc007avp.2	1500015O10Rik	augurin precursor	888	3	2	3	3	5	7	1	3	1	3	2	3	1	1	0	2	4	2	1	2	0	9	10	9	4	2	9	6	8	3	31	10	11	20	45	9	1	27	9	20	14	17	24	13	0.274524	0.203711
uc007avq.1	Uxs1	UDP-glucuronic acid decarboxylase 1	1263	72	29	38	14	41	24	28	36	29	39	23	24	18	21	30	28	28	29	6	7	1	21	13	16	20	14	19	23	18	32	26	27	24	15	30	18	2	25	13	19	11	20	19	22	4.63234	2.07679
uc007avr.1	Tpp2	SubName: Full=Putative uncharacterized protein;	1399	106	115	116	121	133	131	98	120	85	85	75	52	69	85	96	115	107	81	9	18	8	32	39	43	55	46	64	91	53	107	106	142	120	109	181	96	11	166	70	103	36	114	57	104	6.15686	7.43495
uc007avs.1	Tpp2	tripeptidyl-peptidase 2	4649	348	407	406	358	471	466	313	381	282	327	289	192	197	274	327	364	352	300	40	60	21	104	132	167	230	168	268	313	190	388	384	521	490	372	731	383	35	594	266	350	128	423	256	441	6.08262	7.91832
uc007avt.1	Tpp2	tripeptidyl-peptidase 2	4610	348	402	405	358	471	465	312	380	281	325	289	192	197	274	326	362	350	299	40	60	21	103	131	167	230	167	266	312	190	387	384	519	488	371	729	382	35	592	264	349	127	422	256	441	6.13408	7.88721
uc007avu.1	Tpp2	SubName: Full=Tpp2 protein; Flags: Fragment;	1132	94	119	117	106	135	147	90	126	75	104	98	60	58	87	97	94	101	106	8	19	7	31	37	54	85	47	97	91	62	125	107	149	162	117	227	114	9	158	76	108	46	122	72	142	6.74765	9.50821
uc007avv.1	A530098C11Rik	hypothetical protein LOC433294	1086	12	41	31	48	24	38	17	8	26	24	10	14	5	11	17	6	4	15	1	3	0	6	4	6	5	7	5	11	8	17	15	6	8	6	21	15	2	8	8	9	4	4	10	12	0.897889	3.4147
uc007avw.1	A530098C11Rik	Mus musculus adult male aorta and vein cDNA, RIKEN full-length enriched library, clone:A530098C11 product:hypothetical SAM (and some other nucleotide) binding motif containing protein, full insert sequence.	3454	24	50	29	48	33	46	15	39	31	26	34	22	5	18	30	20	30	26	3	2	1	10	5	10	13	8	11	21	12	30	12	17	15	14	21	10	2	12	8	6	1	12	15	14	0.564625	1.30932
uc007avx.2	1700029F09Rik	hypothetical protein LOC75623	1468	41	39	27	9	34	53	22	29	22	30	24	12	12	11	29	38	19	23	4	6	1	11	9	10	10	19	28	24	10	21	10	17	25	17	34	14	0	29	7	16	7	19	13	16	2.26949	2.40291
uc007avy.2	1700029F09Rik	hypothetical protein LOC75623	1534	42	39	28	9	34	53	22	30	22	31	24	12	13	11	29	38	19	23	5	6	1	12	9	11	10	20	28	24	11	21	12	18	26	17	34	16	0	29	7	16	7	19	13	16	2.22482	2.29952
uc007avz.2	1700029F09Rik	hypothetical protein LOC75623	1265	40	38	29	10	34	47	22	30	23	31	25	12	13	13	27	35	18	23	5	5	1	12	9	12	11	19	28	22	12	22	12	20	28	19	39	16	0	29	8	17	8	18	13	16	2.56945	2.71701
uc007awa.2	1700029F09Rik	hypothetical protein LOC75623	1143	39	38	28	10	34	47	22	29	23	30	25	12	12	12	27	35	18	23	4	5	1	11	9	11	11	18	28	22	11	22	10	19	27	19	39	14	0	29	8	17	8	18	12	16	2.77262	3.00701
uc007awb.1	Kdelc1	KDEL motif-containing protein 1 precursor	2324	51	43	55	19	75	52	55	53	48	44	61	18	29	34	39	42	77	35	14	13	8	22	33	52	35	27	67	62	39	41	69	63	67	51	138	71	4	109	34	49	26	70	42	72	1.78322	1.67352
uc007awc.1	Kdelc1	KDEL motif-containing protein 1 precursor	2039	37	34	44	16	63	46	42	41	41	31	40	16	16	29	34	34	52	24	11	15	7	16	28	41	25	19	47	52	30	33	48	39	41	32	97	54	1	80	23	35	18	44	27	56	1.47454	1.5082
uc007awd.2	Bivm	basic immunoglobulin-like variable	3574	63	33	35	17	45	55	39	57	51	42	37	29	34	25	35	33	47	32	23	15	10	34	36	41	49	29	63	70	43	53	60	57	57	46	111	65	4	61	26	47	23	41	43	59	1.43238	0.835137
uc007awe.2	Bivm	basic immunoglobulin-like variable	3377	60	31	33	17	42	54	39	55	50	41	37	29	33	25	33	31	44	31	22	14	10	33	36	40	48	29	62	69	43	52	58	56	55	45	108	65	4	59	25	45	23	40	43	58	1.44375	0.830288
uc007awf.2	Bivm	basic immunoglobulin-like variable	3571	61	34	38	17	43	56	43	59	51	41	37	29	33	29	36	31	46	31	22	16	10	35	35	43	51	29	65	70	43	53	59	58	58	44	108	66	4	62	26	45	24	41	42	56	1.38807	0.861167
uc007awg.1	AK163166	Mus musculus 10 days neonate cerebellum cDNA, RIKEN full-length enriched library, clone:B930033H10 product:excision repair cross-complementing rodent repair deficiency,complementation group 5, full insert sequence.	1779	49	27	36	12	29	25	26	24	24	31	21	8	15	31	20	15	21	15	9	9	3	10	17	16	26	12	33	42	14	21	24	16	22	15	31	17	0	22	11	7	6	21	16	17	2.23816	1.37273
uc007awh.2	Ercc5	SubName: Full=Putative uncharacterized protein; Flags: Fragment;	3188	175	73	137	47	134	105	112	113	87	106	85	66	60	63	76	74	95	88	19	25	11	37	53	48	110	68	120	164	69	106	80	92	118	63	161	90	7	109	59	73	37	122	53	108	4.46058	2.07111
uc007awi.2	Ercc5	DNA repair protein complementing XP-G cells	4010	216	83	152	55	161	122	124	143	98	121	102	72	73	70	83	82	110	103	23	30	15	44	60	63	136	78	126	180	85	125	93	114	155	74	195	100	10	136	67	81	45	146	62	127	4.37704	1.87211
uc007awj.1	Ercc5	SubName: Full=Putative uncharacterized protein; Flags: Fragment;	2994	173	71	136	46	133	105	111	113	87	104	83	66	60	62	74	74	95	88	19	25	11	36	53	47	108	67	119	161	68	105	79	91	117	62	161	89	7	108	59	73	36	119	53	106	4.69532	2.14489
uc007awk.1	4832428D23Rik	hypothetical protein LOC403183	3181	3	5	10	10	9	13	2	9	5	9	1	4	0	1	1	8	0	4	1	0	2	0	1	1	2	1	17	10	1	4	0	2	1	1	3	1	0	15	4	3	0	0	1	1	0.0766353	0.142169
uc007awl.2	Gulp1	PTB domain-containing engulfment adapter protein	1421	5	7	5	6	8	12	9	18	13	20	17	13	7	5	7	5	12	10	1	4	6	14	20	17	12	13	29	42	21	11	70	38	49	38	102	65	1	84	36	29	25	46	26	60	0.285922	0.445556
uc007awm.2	Gulp1	PTB domain-containing engulfment adapter protein	2976	31	19	32	18	29	29	55	72	70	80	50	36	27	21	37	24	46	40	14	29	15	46	61	82	64	70	111	159	93	70	145	106	103	75	228	143	9	202	61	88	67	94	83	132	0.846448	0.577456
uc007awn.2	Gulp1	Mus musculus 13 days embryo head cDNA, RIKEN full-length enriched library, clone:3110030A04 product:CED-6 PROTEIN homolog [Homo sapiens], full insert sequence.	2914	31	19	32	18	29	29	55	72	70	80	50	35	27	21	37	24	46	40	14	29	15	45	61	82	64	70	110	158	93	70	137	104	102	70	223	141	9	198	60	88	66	90	81	127	0.864457	0.589742
uc007awp.2	Col3a1	SubName: Full=Putative uncharacterized protein; Flags: Fragment;	3159	1924	1430	2689	253	4552	2485	2021	2256	1695	1931	1424	1229	2002	1057	1377	1131	1584	795	1282	3363	1748	4309	4784	5293	3875	3877	8778	11191	8775	4883	17892	11164	13025	7656	30769	13838	973	24123	8731	11946	8530	15172	12177	20067	49.4911	40.9435
uc007awq.2	Col3a1	collagen alpha-1(III) chain precursor	5564	6350	4223	7907	768	12804	7532	6156	7047	5412	6115	4686	4078	5531	3281	4070	3380	4796	2286	4142	8668	3590	13671	14391	16857	12884	11722	27357	34915	25924	14365	74450	49419	59054	34725	131449	59750	4522	100392	43246	51005	42312	69847	52019	86488	92.738	68.6487
uc007awr.1	Col5a2	collagen alpha-2(V) chain precursor	6615	1378	1169	1802	473	2683	1879	1849	2323	1691	1930	1702	1003	1382	1211	1256	1190	1314	916	1107	1727	716	2903	2833	3421	2481	2732	6748	6841	4365	3063	7354	5601	6024	4011	12597	7332	498	9820	3122	5078	3983	5815	5329	7169	16.9274	15.9839
uc007aws.1	Col5a2	SubName: Full=Putative uncharacterized protein;	1970	405	310	518	136	762	534	546	710	519	578	506	290	408	360	356	339	381	283	375	579	219	801	941	1116	704	812	1872	1952	1255	949	2122	1590	1752	1128	3501	2174	150	2893	866	1479	1118	1725	1521	2121	16.7055	14.2329
uc007awt.1	Wdr75	WD repeat-containing protein 75	2612	174	123	119	79	161	138	79	116	91	93	81	39	74	81	86	94	111	85	6	21	8	54	30	46	64	66	71	92	28	86	123	128	114	66	197	95	10	179	63	81	52	127	56	129	5.41312	4.25922
uc007awu.1	Slc40a1	solute carrier family 40 member 1	3380	1800	143	72	105	105	71	74	73	65	78	60	32	65	54	83	74	92	63	51	54	12	66	170	392	323	118	117	291	99	200	242	119	238	101	236	114	7	227	122	161	35	411	70	183	43.274	3.82664
uc007awv.1	Slc40a1	solute carrier family 40 member 1	3913	379	37	22	32	22	12	16	13	16	20	16	6	19	15	23	25	19	11	16	14	3	16	29	68	66	22	23	64	21	36	57	36	72	26	54	43	2	58	42	49	10	113	25	39	7.87047	0.855244
uc007awx.2	Dnahc7b	dynein, axonemal, heavy chain 7B	12318	44	0	1	0	3	1	1	2	1	0	2	1	0	0	0	1	1	0	1	0	0	1	2	10	16	1	3	10	5	2	20	20	16	10	54	10	0	11	1	2	5	27	2	6	0.290258	0
uc007awy.1	Dnahc7b	Mus musculus dynein, axonemal, heavy chain 7B, mRNA (cDNA clone IMAGE:5363263), with apparent retained intron.	5522	33	3	0	3	0	0	0	0	0	2	0	0	0	0	1	2	0	0	0	0	0	2	0	3	10	0	1	5	1	4	8	9	9	1	27	1	0	1	2	3	3	13	1	0	0.485611	0.0491386
uc007awz.2	Dnahc7b	Mus musculus adult male testis cDNA, RIKEN full-length enriched library, clone:4931404K22 product:Ciliary dynein heavy chain 7 homolog [Homo sapiens], full insert sequence.	2978	6	0	0	0	0	0	0	0	0	0	0	0	0	0	0	0	0	0	0	0	0	0	0	0	2	0	1	0	0	0	2	3	2	3	9	0	0	0	0	1	0	2	0	0	0.163719	0
uc007axa.1	AK219219	Mus musculus cDNA, clone:Y2G0101J20, strand:minus, reference:ENSEMBL:Mouse-Transcript-ENST:ENSMUST00000015800, based on BLAT search.	57	0	0	1	0	2	0	1	2	0	0	0	1	0	0	1	0	0	0	0	2	0	0	0	1	0	0	1	1	0	0	0	1	0	0	2	1	0	0	0	2	0	0	0	1	0	0
uc007axb.1	BC048766	Mus musculus dynein, axonemal, heavy chain 7C, mRNA (cDNA clone IMAGE:6773387).	678	1	1	0	0	0	0	1	0	0	0	0	2	0	0	0	0	0	0	0	0	0	0	0	0	0	0	0	1	0	0	0	0	1	0	0	0	0	0	0	0	0	0	0	0	0.119851	0.133404
uc007axc.1	Slc39a10	zinc transporter ZIP10 precursor	4961	1285	466	384	253	528	520	148	188	133	134	160	76	99	214	180	203	273	163	57	67	24	148	114	208	241	190	239	337	144	259	270	269	248	163	524	198	10	202	213	126	56	289	102	237	21.0477	8.49601
uc007axd.1	Slc39a10	zinc transporter ZIP10 precursor	2624	747	259	224	143	298	293	96	108	80	76	88	46	62	126	118	125	152	98	41	38	16	84	73	127	137	115	150	188	83	142	177	167	160	106	316	135	7	136	147	82	33	193	57	162	23.1328	8.92759
uc007axe.1	AK219219	Mus musculus cDNA, clone:Y2G0101J20, strand:minus, reference:ENSEMBL:Mouse-Transcript-ENST:ENSMUST00000015800, based on BLAT search.	58	0	0	1	1	1	1	0	0	0	0	1	0	0	0	0	0	1	0	0	1	0	0	0	0	0	0	0	1	1	0	0	0	0	0	0	1	0	0	0	1	0	0	1	1	0	0
uc007axf.1	C230029F24Rik	SubName: Full=Putative uncharacterized protein;	542	0	0	0	0	0	0	0	0	0	0	0	0	0	0	0	0	0	0	0	0	0	1	0	0	0	0	0	0	0	0	0	0	0	0	0	0	0	0	0	1	0	0	0	1	0	0
uc007axg.2	BC029710	Mus musculus lung RCB-0558 LLC cDNA, RIKEN full-length enriched library, clone:G730001L10 product:unclassifiable, full insert sequence.	2458	1	0	1	0	1	0	0	1	0	0	0	0	0	0	1	0	0	0	0	0	0	0	0	0	1	0	0	1	0	0	0	0	0	0	2	0	0	1	0	1	0	0	0	0	0.033059	0
uc007axh.1	AK020188	Mus musculus adult male corpus striatum cDNA, RIKEN full-length enriched library, clone:7630402F16 product:unclassifiable, full insert sequence.	1274	8	0	1	0	0	0	1	1	1	0	0	2	0	1	0	0	1	0	0	0	0	0	0	1	6	6	0	4	0	5	0	1	0	0	0	0	0	2	0	0	0	1	0	0	0.51026	0
uc007axi.1	TMEFF2	Mus musculus TMEFF2 mRNA, complete cds.	2718	7	3	7	2	6	8	5	9	4	9	7	3	12	5	5	3	10	4	2	7	1	4	22	24	11	12	20	19	28	15	27	24	25	14	56	15	2	33	12	24	6	22	16	27	0.209276	0.099832
uc007axj.1	Tmeff2	tomoregulin-2 precursor	3339	4	5	7	6	6	13	10	17	9	11	11	10	17	6	7	4	10	9	8	13	2	16	36	46	14	16	63	52	63	26	57	63	39	24	137	44	5	63	20	55	27	51	39	53	0.0973453	0.135441
uc007axk.1	Sdpr	serum deprivation-response protein	3055	101	58	82	46	139	80	133	185	144	133	168	89	65	27	111	51	103	119	36	71	49	102	162	179	184	122	306	433	217	325	282	362	196	196	484	298	21	288	84	224	103	244	137	262	2.68647	1.71718
uc007axl.1	AK006937	Mus musculus adult male testis cDNA, RIKEN full-length enriched library, clone:1700072G22 product:unclassifiable, full insert sequence.	546	9	22	4	7	8	19	19	42	18	41	31	7	1	2	9	8	14	13	0	0	0	0	0	0	0	0	2	0	0	0	0	0	0	1	0	0	0	2	0	0	0	0	0	0	1.33943	3.64442
uc007axm.1	Nabp1	Mus musculus adult male testis cDNA, RIKEN full-length enriched library, clone:4930434H03 product:similar to HYPOTHETICAL 22.3 KDA PROTEIN (UNKNOWN) (PROTEIN FOR MGC:2731) [Homo sapiens], full insert sequence.	4645	1304	1840	805	1194	1551	1509	1394	1784	2055	2233	2113	536	242	420	939	960	1399	941	61	80	21	94	134	174	287	224	249	320	116	333	208	424	288	208	448	137	11	421	108	206	30	198	89	207	22.812	35.8286
uc007axn.1	Obfc2a	SOSS complex subunit B2	2838	725	1281	556	873	1103	926	863	1141	1153	1178	1053	306	205	373	671	808	1025	678	36	53	25	77	109	124	253	180	212	242	125	285	189	414	294	212	423	172	14	356	107	186	31	160	102	184	20.7585	40.8258
uc007axo.1	Obfc2a	SOSS complex subunit B2	2311	545	898	391	604	789	619	619	840	808	878	763	238	171	290	495	614	736	512	29	44	22	72	95	101	201	150	180	194	106	229	175	372	263	190	389	159	12	304	99	167	28	148	94	165	19.1632	35.1459
uc007axp.1	Obfc2a	RecName: Full=SOSS complex subunit B2; AltName: Full=Oligonucleotide/oligosaccharide-binding fold-containing protein 2A; AltName: Full=Sensor of single-strand DNA complex subunit B2; AltName: Full=Sensor of ssDNA subunit B2; Short=SOSS-B2; AltName: Full=Single-stranded DNA-binding protein 2;	2714	735	1282	559	880	1097	929	862	1117	1136	1180	1036	304	211	367	672	806	1001	668	38	58	23	75	103	121	239	182	209	242	122	279	187	413	294	215	422	164	13	349	106	183	31	162	99	176	22.0064	42.7244
uc007axq.1	AK043869	Mus musculus 10 days neonate cortex cDNA, RIKEN full-length enriched library, clone:A830044A12 product:unclassifiable, full insert sequence.	3889	31	4	3	0	8	4	4	1	2	1	6	0	0	0	2	3	0	2	0	1	0	1	0	3	1	7	1	1	3	3	1	1	0	2	2	0	0	1	0	1	1	1	0	2	0.647732	0.0930294
uc007axr.2	Myo1b	myosin-Ib isoform 2	4954	743	398	518	202	535	423	622	617	420	504	559	254	304	513	470	504	545	433	89	102	58	262	195	295	588	350	532	680	293	620	381	330	416	263	554	350	21	431	203	234	101	388	195	322	12.1872	7.2665
uc007axs.2	Myo1b	myosin-Ib isoform 1	5041	745	404	520	205	538	424	630	626	424	508	565	257	310	519	472	510	549	437	90	103	60	265	196	296	595	353	539	688	295	623	384	334	418	265	558	352	22	434	206	236	101	394	198	326	12.0091	7.24874
uc007axt.2	Myo1b	myosin-Ib isoform 2	3055	482	266	348	139	361	302	436	401	276	302	377	168	202	357	321	345	372	312	55	68	40	199	133	201	392	226	342	458	199	425	239	227	288	171	350	233	10	294	136	153	68	248	123	201	12.8206	7.87533
uc007axu.2	Myo1b	SubName: Full=Putative uncharacterized protein Myo1b;	3107	144	113	155	74	122	138	148	140	93	97	122	52	80	123	121	112	115	127	18	31	16	60	48	65	122	73	105	140	63	142	70	61	78	43	105	64	1	88	28	42	15	80	42	70	3.76611	3.28954
uc007axv.2	Myo1b	Mus musculus 0 day neonate eyeball cDNA, RIKEN full-length enriched library, clone:E130307B17 product:myosin Ib, full insert sequence.	1611	83	44	67	21	60	57	85	78	54	42	70	26	41	66	67	64	61	61	20	29	17	30	30	48	81	42	50	74	34	69	38	34	53	17	72	49	2	50	16	23	10	51	23	49	4.18653	2.47033
uc007axw.1	Stat4	Mus musculus 16 days neonate thymus cDNA, RIKEN full-length enriched library, clone:A130029B15 product:signal transducer and activator of transcription 4, full insert sequence.	1406	0	5	7	10	7	1	5	13	7	10	8	2	6	3	7	6	2	2	0	1	0	0	2	0	0	0	3	3	5	1	8	18	15	15	25	9	0	8	4	8	1	3	6	7	0	0.321649
uc007axx.1	Stat4	signal transducer and activator of transcription	2981	6	18	17	20	22	16	18	40	16	21	24	6	15	10	14	9	14	9	1	5	0	2	2	4	1	3	14	12	9	4	10	60	40	45	78	22	2	18	11	16	1	10	21	13	0.163554	0.546146
uc007axy.1	Stat1	Mus musculus adult male colon cDNA, RIKEN full-length enriched library, clone:9030611B09 product:signal transducer and activator of transcription 1, full insert sequence.	1478	40	72	46	63	66	49	82	113	76	108	58	29	36	36	41	100	36	55	17	37	5	17	51	49	89	45	52	119	89	28	352	1275	699	823	942	378	34	438	194	399	54	292	371	283	2.19916	4.40612
uc007axz.1	Stat1	signal transducer and activator of transcription	2697	104	168	122	161	193	119	181	280	195	260	134	67	99	102	148	222	102	109	27	66	12	42	84	84	209	111	141	343	264	98	798	2916	1559	1756	2001	814	65	955	462	862	132	638	820	609	3.13346	5.63412
uc007aya.1	Stat1	signal transducer and activator of transcription	5166	255	322	245	371	415	278	376	550	430	503	284	151	222	221	318	458	245	198	50	119	31	92	158	174	432	241	320	748	542	192	1099	3962	2207	2367	2728	1148	100	1372	623	1187	186	880	1133	842	4.01104	5.63767
uc007ayb.1	Stat1	signal transducer and activator of transcription	5099	255	322	245	371	415	278	375	547	430	503	283	151	222	221	318	458	245	198	50	119	31	92	158	174	432	240	320	747	541	192	1099	3961	2204	2367	2727	1147	100	1371	623	1187	186	878	1132	842	4.06375	5.71175
uc007ayc.1	Stat1	signal transducer and activator of transcription	5133	251	310	232	362	407	272	366	533	420	491	274	144	219	217	315	445	243	194	47	115	30	91	157	169	421	233	314	731	538	189	1065	3820	2128	2256	2619	1105	97	1329	601	1139	180	833	1094	807	3.97351	5.46246
uc007ayd.1	Stat1	signal transducer and activator of transcription	3727	197	227	184	287	319	216	266	395	331	364	214	107	169	168	238	323	198	129	32	74	24	68	99	120	317	181	247	566	402	144	617	2168	1235	1258	1451	628	61	768	348	647	103	483	635	447	4.29515	5.5089
uc007aye.2	Gls	glutaminase isoform 1	4973	368	671	517	470	673	723	479	569	571	618	587	238	234	287	438	494	426	440	57	115	33	134	146	183	204	143	341	381	234	218	307	602	429	355	622	357	27	406	155	315	100	285	253	298	6.01313	12.204
uc007ayg.1	Gls	glutaminase isoform 1	3245	386	572	563	430	751	575	439	593	449	601	588	239	216	309	352	491	402	393	70	101	54	174	187	175	244	150	359	413	247	268	307	497	324	281	559	306	33	342	116	275	101	202	210	247	9.66594	15.9433
uc007ayh.2	Nab1	NGFI-A-binding protein 1	5088	372	588	488	485	630	577	603	627	603	677	598	268	282	352	580	585	585	526	57	68	23	164	153	184	217	236	339	350	178	378	217	373	316	229	440	211	19	318	134	190	70	206	120	209	5.9411	10.4527
uc007ayk.3	Tmem194b	SubName: Full=Putative uncharacterized protein; SubName: Full=RIKEN cDNA 5330401P04, isoform CRA_e;	2880	35	23	30	27	35	19	29	49	40	45	37	13	17	13	19	20	35	22	8	12	3	13	20	25	35	22	37	51	17	42	35	53	43	38	69	29	2	34	17	19	9	47	18	36	0.987522	0.722326
uc007ayl.2	Mfsd6	major facilitator superfamily domain-containing	4770	573	199	251	215	271	212	331	333	206	261	321	123	114	206	212	258	306	201	41	74	18	68	100	208	303	174	188	262	91	266	133	168	199	94	206	83	11	160	92	114	22	234	54	150	9.7613	3.7734
uc007aym.1	Mfsd6	major facilitator superfamily domain-containing	3349	290	97	127	95	130	95	174	159	95	125	142	50	59	105	103	118	137	101	25	38	9	28	44	114	126	76	89	115	36	113	66	83	93	50	107	46	5	77	37	55	12	116	27	83	7.03646	2.61972
uc007ayn.1	Mfsd6	major facilitator superfamily domain-containing	2841	251	83	108	87	110	81	146	137	79	110	115	36	54	90	86	103	112	87	19	35	10	19	31	84	109	67	69	93	30	103	46	77	75	37	90	37	4	69	33	46	8	101	22	68	7.17916	2.64244
uc007ayo.2	Inpp1	inositol polyphosphate 1-phosphatase	1774	23	52	39	59	51	45	49	46	62	47	55	13	25	20	41	52	63	47	5	10	2	7	14	14	22	16	30	47	36	22	42	50	42	32	83	33	1	43	23	37	7	25	16	29	1.05353	2.65123
uc007ayp.1	Hibch	3-hydroxyisobutyryl-CoA hydrolase, mitochondrial	1704	38	26	33	25	37	49	30	36	34	45	23	26	23	30	34	26	33	27	5	14	7	21	27	30	20	25	38	56	19	42	61	72	45	48	72	58	3	90	21	38	19	72	26	51	1.81211	1.38007
uc007ayq.1	AK217058	Mus musculus cDNA, clone:Y0G0126H04, strand:minus, reference:ENSEMBL:Mouse-Transcript-ENST:ENSMUST00000050567, based on BLAT search.	415	0	0	0	0	1	0	1	1	0	0	0	0	0	0	0	1	1	1	0	1	0	0	0	4	0	0	0	5	1	1	3	1	2	1	7	1	0	0	4	1	2	0	2	0	0	0
uc007ayr.1	1700019D03Rik	hypothetical protein LOC67080	834	3	7	3	5	5	3	3	2	1	2	0	0	1	0	1	1	1	2	0	1	0	2	3	10	1	1	5	13	6	1	7	3	8	3	22	4	0	1	10	2	9	4	7	5	0.292298	0.759154
uc007ays.1	1700019D03Rik	hypothetical protein LOC67080	816	3	4	3	5	5	3	3	1	1	0	1	0	1	0	1	1	1	2	0	1	0	2	1	10	0	1	4	12	4	1	6	3	7	3	19	2	0	1	10	2	7	3	6	3	0.298746	0.443372
uc007ayt.1	Mstn	growth/differentiation factor 8 precursor	2682	86	243	367	579	162	649	44	54	51	64	65	51	37	24	24	30	54	67	19	58	21	107	80	156	148	52	130	365	153	128	63	100	41	28	75	59	9	143	29	39	9	46	28	75	2.60562	8.19494
uc007ayu.1	1700019A02Rik	hypothetical protein LOC69397	627	0	0	0	1	0	1	1	2	0	0	0	0	0	0	1	1	0	1	0	0	0	0	0	0	0	0	0	0	0	0	1	0	1	1	0	0	0	0	0	0	0	0	0	1	0	0
uc007ayv.1	Pms1	PMS1 protein homolog 1	3031	53	20	12	9	13	17	20	25	25	28	23	8	14	11	15	10	26	15	2	11	1	11	16	19	21	25	29	33	18	29	25	27	28	22	29	24	3	39	16	15	6	18	20	28	1.42089	0.596818
uc007ayw.1	AK052226	Mus musculus 13 days embryo heart cDNA, RIKEN full-length enriched library, clone:D330010E15 product:unclassifiable, full insert sequence.	531	6	0	1	0	4	0	0	2	4	0	1	0	1	2	1	1	2	0	0	0	0	1	3	3	0	0	1	0	3	1	0	0	1	4	2	1	0	4	0	2	0	1	2	4	0.918181	0
uc007ayx.1	Pms1	PMS1 protein homolog 1	2473	45	16	11	6	12	17	19	23	23	24	19	8	12	10	16	10	22	14	2	11	1	10	14	18	15	23	26	28	17	26	24	26	25	20	27	20	2	34	15	15	5	14	20	26	1.47863	0.585186
uc007ayy.2	Ormdl1	ORM1-like protein 1	3076	22	13	5	10	8	6	10	10	7	12	7	6	6	5	10	8	10	7	3	1	2	7	5	7	14	6	6	16	13	14	12	19	13	14	27	12	1	25	11	8	2	11	6	15	0.581176	0.382257
uc007aza.1	Osgepl1	probable O-sialoglycoprotein endopeptidase 2	2283	41	31	30	40	25	39	33	29	29	32	35	17	21	22	22	34	32	30	6	13	7	12	22	15	31	27	33	57	24	45	26	24	25	17	43	22	7	44	17	29	11	27	18	31	1.45932	1.22816
uc007azb.1	Osgepl1	probable O-sialoglycoprotein endopeptidase 2	1661	41	28	28	37	21	38	33	32	26	32	35	17	21	19	20	32	31	29	5	14	7	10	20	15	33	24	32	56	24	44	23	25	25	18	42	23	7	45	17	27	10	26	18	31	2.00579	1.52471
uc007azc.1	Osgepl1	Mus musculus 10 days embryo whole body cDNA, RIKEN full-length enriched library, clone:2610001M19 product:similar to PUTATIVE SIALOGLYCOPROTEASE TYPE 2 [Homo sapiens], full insert sequence.	1584	41	28	27	37	21	37	33	32	26	32	35	17	21	19	20	32	30	29	5	14	7	10	20	15	33	24	32	53	24	44	23	23	25	18	41	22	7	44	16	26	10	26	18	31	2.10329	1.59883
uc007azd.1	Osgepl1	probable O-sialoglycoprotein endopeptidase 2	1067	19	10	12	17	8	16	16	21	17	17	15	9	8	10	8	9	12	13	0	5	1	3	5	8	18	8	17	22	6	20	5	12	9	7	18	9	4	22	8	12	2	8	8	11	1.44697	0.847683
uc007aze.1	Asnsd1	asparagine synthetase domain-containing protein	3174	223	192	161	211	205	227	155	195	156	209	168	119	128	139	166	186	186	166	26	56	23	94	109	147	114	104	189	191	114	151	125	195	138	114	240	166	15	210	85	105	48	126	84	128	5.70912	5.47132
uc007azf.1	Asnsd1	Mus musculus 13 days embryo male testis cDNA, RIKEN full-length enriched library, clone:6030403M10 product:hypothetical Protein prenyltransferases alpha subunit repeat containing protein, full insert sequence.	470	29	27	22	44	37	31	21	29	33	32	20	16	22	21	22	27	38	19	3	9	3	10	14	12	20	12	32	23	14	22	19	16	9	17	39	23	1	36	9	22	4	28	10	14	5.01385	5.19594
uc007azg.1	Asnsd1	asparagine synthetase domain-containing protein	2362	247	213	177	245	230	249	166	211	175	234	180	128	143	152	177	205	212	178	29	61	26	97	118	148	126	113	212	200	126	165	137	204	140	123	260	185	14	239	90	122	50	148	91	136	8.49745	8.15639
uc007azh.1	Asnsd1	SubName: Full=MCG115470, isoform CRA_b; SubName: Full=Putative uncharacterized protein;	931	59	50	41	71	66	52	38	66	52	57	36	23	44	31	48	44	62	36	11	21	5	22	28	38	31	26	56	39	30	42	41	64	43	48	99	68	6	96	25	48	16	62	30	46	5.1496	4.85756
uc007azi.1	AK038423	Mus musculus adult male hypothalamus cDNA, RIKEN full-length enriched library, clone:A230008D12 product:unclassifiable, full insert sequence.	732	0	1	1	2	0	1	1	0	1	0	0	0	1	0	0	0	0	0	0	0	0	0	0	0	0	0	1	0	0	0	0	0	0	0	0	0	0	0	0	1	1	0	0	0	0	0.123563
uc007azj.2	Stk17b	serine/threonine-protein kinase 17B	3278	1110	1658	1138	1560	1442	1258	1029	1258	1345	1487	1274	395	402	582	1024	1057	1296	933	96	104	83	248	299	183	221	182	823	411	272	416	330	426	298	276	564	333	22	559	107	353	73	278	185	269	27.516	45.7482
uc007azk.2	Hecw2	E3 ubiquitin-protein ligase HECW2 isoform 1	11179	185	122	82	97	93	148	58	98	71	94	70	45	18	36	52	58	66	45	23	30	9	62	68	54	59	69	146	174	93	138	84	73	75	55	105	101	10	102	33	66	29	60	60	99	1.34475	0.987086
uc007azl.2	Hecw2	E3 ubiquitin-protein ligase HECW2 isoform 2	1130	1	9	12	11	8	18	7	6	4	7	6	5	1	3	6	13	7	0	3	6	1	5	6	6	6	8	14	24	15	19	13	7	8	13	11	15	1	14	9	9	2	6	5	12	0.0719106	0.720381
uc007azm.1	Hecw2	E3 ubiquitin-protein ligase HECW2 isoform 2	1799	0	4	5	6	5	8	6	4	3	6	3	3	1	2	1	11	0	0	3	4	0	2	5	4	7	5	4	13	11	9	7	4	7	7	3	8	1	7	5	4	2	2	3	10	0	0.201107
uc007azn.1	Ccdc150	SubName: Full=Putative uncharacterized protein;	1204	1	0	0	0	0	0	0	0	1	0	0	0	0	1	1	0	0	1	0	0	0	0	1	0	1	0	0	0	0	0	0	0	0	2	0	0	0	0	0	1	0	0	0	0	0.0674908	0
uc007azo.1	Ccdc150	coiled-coil domain-containing protein 150	3807	5	3	0	0	2	1	2	1	1	4	1	1	0	3	2	1	0	5	0	0	0	0	1	2	4	0	0	3	1	0	1	1	0	3	1	3	0	1	0	1	0	1	2	3	0.106723	0.0712749
uc007azp.1	Gtf3c3	general transcription factor 3C polypeptide 3	3005	79	42	43	16	79	70	57	81	45	76	67	35	28	50	42	46	64	49	13	21	4	29	34	70	54	34	72	99	50	55	83	85	86	62	148	72	7	100	41	55	26	92	61	60	2.13626	1.26416
uc007azr.2	Pgap1	GPI inositol-deacylase	1406	69	12	18	9	18	16	27	18	16	23	23	19	11	14	19	21	33	21	12	12	4	21	29	62	45	27	31	52	24	63	34	67	57	38	66	32	3	52	27	22	3	36	17	35	3.98782	0.771959
uc007azt.1	AK015376	Mus musculus adult male testis cDNA, RIKEN full-length enriched library, clone:4930444A19 product:unclassifiable, full insert sequence.	633	5	3	1	3	5	3	3	2	4	1	5	0	1	2	7	1	3	1	0	0	0	6	2	1	6	4	3	4	3	4	4	4	5	3	6	5	0	4	1	4	1	4	2	2	0.641856	0.428663
uc007azu.2	Ankrd44	serine/threonine-protein phosphatase 6	2332	88	121	82	88	139	89	102	155	101	137	87	49	88	79	118	141	106	72	21	35	5	38	49	84	64	44	104	112	84	66	63	129	87	92	174	78	4	79	34	79	14	80	43	62	3.06638	4.69305
uc007azv.2	Ankrd44	serine/threonine-protein phosphatase 6	2501	76	119	81	77	120	77	93	153	90	124	80	43	76	80	110	123	100	66	21	32	4	29	44	68	65	39	99	99	76	64	47	101	69	82	142	69	4	72	27	55	11	65	38	57	2.46929	4.30359
uc007azw.1	Sf3b1	SubName: Full=Putative uncharacterized protein;	3354	695	706	641	633	723	719	580	609	646	696	509	277	308	390	509	567	566	497	81	103	38	179	231	274	319	244	464	482	292	342	353	529	408	320	683	386	26	458	171	304	92	321	239	319	16.8381	19.0388
uc007azx.1	Sf3b1	splicing factor 3B subunit 1	6192	2009	2237	1927	1782	2309	2275	1755	2029	2067	2330	1740	836	976	1257	1616	1741	1758	1479	249	359	145	576	683	782	945	700	1334	1426	853	1071	1341	1830	1525	1172	2439	1330	90	1747	700	1194	391	1157	811	1198	26.3645	32.6763
uc007azy.1	Sf3b1	SubName: Full=Sf3b1 protein; Flags: Fragment;	3464	935	1025	866	874	1040	991	749	927	876	1045	811	371	445	601	696	823	739	656	150	245	87	348	433	445	476	302	658	767	423	595	615	843	679	563	1132	635	37	837	324	594	198	564	367	547	21.9334	26.7636
uc007azz.1	Coq10b	coenzyme Q-binding protein COQ10 homolog B,	1733	197	285	148	209	239	245	182	218	207	204	175	79	59	90	145	139	160	163	11	20	3	43	33	45	63	36	81	73	42	70	33	84	58	48	88	57	4	73	11	23	10	45	25	44	9.23717	14.8746
uc007baa.1	Coq10b	coenzyme Q-binding protein COQ10 homolog B,	1583	177	256	138	184	218	220	164	191	190	177	165	72	55	85	134	133	144	144	10	19	3	37	31	42	58	34	72	68	38	61	31	66	51	41	79	49	3	58	10	21	9	38	22	43	9.08581	14.6271
uc007bab.2	Hspd1	60 kDa heat shock protein, mitochondrial	2332	348	240	248	150	314	273	185	216	140	225	176	98	93	142	186	200	210	174	32	43	17	73	69	97	102	119	120	151	82	161	107	134	100	88	197	99	5	166	55	80	24	83	51	131	12.1261	9.30852
uc007bac.2	Hspe1	10 kDa heat shock protein, mitochondrial	768	210	134	154	90	199	133	115	150	120	132	112	56	99	101	100	122	106	94	31	56	16	51	78	90	71	77	94	132	78	121	85	85	66	65	133	96	5	116	42	37	30	68	53	79	22.2193	15.7813
uc007bad.1	Mobkl3	mps one binder kinase activator-like 3	2826	378	279	245	215	315	271	232	246	215	273	225	124	108	161	160	235	236	185	22	36	18	56	67	122	186	136	183	242	131	277	210	245	245	150	322	177	13	287	106	168	46	214	115	202	10.869	8.92956
uc007bae.1	Mobkl3	Mus musculus 10 days embryo whole body cDNA, RIKEN full-length enriched library, clone:2610109B12 product:unclassifiable, full insert sequence.	2783	376	278	241	214	314	269	232	242	214	272	224	124	107	161	159	234	233	184	22	36	18	56	67	120	184	135	181	241	129	277	209	243	242	147	316	174	12	283	105	166	46	211	114	199	10.9786	9.03503
uc007baf.1	AK165532	Mus musculus 16 days embryo head cDNA, RIKEN full-length enriched library, clone:C130057F14 product:unclassifiable, full insert sequence.	888	21	14	17	18	15	13	12	15	16	10	6	4	6	17	17	16	14	14	0	7	1	3	9	11	18	4	9	17	7	11	6	14	14	11	12	5	1	10	6	11	4	10	6	11	1.92166	1.42598
uc007bag.1	Rftn2	raftlin-2	3676	17	23	33	18	31	33	42	38	37	46	46	14	14	26	22	22	29	19	11	18	10	25	32	32	42	54	97	101	52	53	89	57	78	54	148	93	2	159	76	79	41	74	66	111	0.37579	0.565914
uc007bah.1	Rftn2	Mus musculus 11 days embryo whole body cDNA, RIKEN full-length enriched library, clone:2700010E02 product:hypothetical protein, full insert sequence.	942	11	5	11	4	9	12	23	11	12	14	19	5	7	10	6	7	14	10	7	13	5	12	16	11	17	27	41	52	26	19	39	18	38	22	70	33	1	62	33	28	17	32	29	48	0.948884	0.480084
uc007bai.1	AK135004	Mus musculus adult male olfactory brain cDNA, RIKEN full-length enriched library, clone:6430540D06 product:hypothetical protein, full insert sequence.	1943	6	3	7	2	7	6	24	8	13	10	11	3	5	8	5	6	7	6	4	8	8	8	12	11	12	22	31	28	18	11	28	12	27	19	46	22	0	43	22	24	10	18	18	30	0.250928	0.139652
uc007baj.1	Mars2	methionyl-tRNA synthetase, mitochondrial	2882	96	65	78	42	96	91	57	57	58	63	54	34	37	41	45	72	47	56	11	22	5	20	30	27	53	50	44	59	31	47	44	36	28	22	47	24	3	55	28	30	7	21	30	51	2.70675	2.03994
uc007bal.1	Boll	protein boule-like isoform 1	1032	1	0	0	0	0	0	0	0	0	0	0	0	0	0	0	0	0	0	1	0	0	10	0	0	1	0	0	0	1	0	0	0	0	0	0	0	1	1	0	0	0	1	0	0	0.0787393	0
uc007bam.1	Boll	protein boule-like isoform 1	658	1	0	0	0	0	0	0	0	0	0	0	0	0	0	0	0	0	0	1	0	0	10	0	0	1	0	0	0	0	0	0	0	0	0	0	0	1	0	0	0	0	1	0	1	0.123494	0
uc007ban.2	Plcl1	inactive phospholipase C-like protein 1	6555	23	16	13	25	40	46	29	34	30	47	18	11	18	23	22	17	24	29	8	9	7	20	39	60	44	25	40	61	38	34	58	75	57	38	77	60	7	83	12	46	25	58	22	52	0.285119	0.220773
uc007bao.1	AK079812	Mus musculus adult male cecum cDNA, RIKEN full-length enriched library, clone:9130227L01 product:unclassifiable, full insert sequence.	2136	0	1	0	0	0	0	0	0	0	0	0	0	0	0	0	0	0	0	0	0	1	0	1	0	0	0	0	0	0	0	0	0	0	0	0	0	0	1	0	0	0	0	1	1	0	0.0423445
uc007bap.1	AK033706	Mus musculus adult male cecum cDNA, RIKEN full-length enriched library, clone:9130227L01 product:unclassifiable, full insert sequence.	1636	0	1	0	0	0	0	0	0	0	0	0	0	0	0	0	0	0	0	0	0	1	0	1	0	0	0	0	0	0	0	0	0	0	0	0	0	0	1	0	0	0	0	1	1	0	0.055286
uc007baq.1	AK005643	Mus musculus adult male testis cDNA, RIKEN full-length enriched library, clone:1700003I22 product:unclassifiable, full insert sequence.	424	0	0	0	0	0	0	0	0	0	0	0	0	0	0	0	0	0	0	0	0	0	0	0	0	0	0	0	0	0	0	0	0	0	0	0	0	0	0	0	0	0	0	0	0	0	0
uc007bar.1	Hsfy2	heat shock transcription factor, Y-linked	1403	0	0	0	0	0	0	0	0	0	0	0	0	0	0	0	0	0	0	0	0	0	0	1	0	0	0	0	0	0	0	0	0	0	0	0	0	0	0	0	0	0	0	0	0	0	0
uc007bas.1	Satb2	DNA-binding protein SATB2	5286	25	6	8	5	13	7	13	9	16	13	6	1	2	11	6	7	7	5	5	4	1	6	6	7	9	8	11	15	9	14	6	11	12	2	12	8	2	11	12	7	3	9	5	5	0.384312	0.102665
uc007bat.2	9130024F11Rik	Mus musculus adult male cortex cDNA, RIKEN full-length enriched library, clone:B530002L08 product:unclassifiable, full insert sequence.	2637	2	1	1	0	0	1	0	3	4	0	1	0	0	0	1	0	1	1	0	2	0	1	0	0	1	1	0	2	0	0	1	1	1	0	0	1	1	0	1	0	0	2	0	0	0.0616299	0.0342995
uc007bav.1	BC055402	Mus musculus adult retina cDNA, RIKEN full-length enriched library, clone:A930005K10 product:unclassifiable, full insert sequence.	3301	0	0	0	0	0	0	0	0	0	0	0	0	0	0	0	0	0	0	0	0	0	0	0	0	0	0	0	0	1	0	0	0	0	0	0	0	0	0	0	0	0	0	0	0	0	0
uc007baw.1	DQ705824	DQ705824	34	0	0	0	0	0	0	0	0	0	1	0	0	0	0	0	0	0	0	0	0	0	0	0	0	0	0	0	0	0	0	0	0	0	0	0	0	0	0	0	0	0	0	0	0	0	0
uc007bax.1	AK016177	Mus musculus adult male testis cDNA, RIKEN full-length enriched library, clone:4930558J18 product:unclassifiable, full insert sequence.	2052	2	1	1	1	1	0	2	4	1	0	3	1	1	0	1	0	0	0	2	3	2	0	2	2	1	4	1	0	1	3	1	3	1	2	5	1	0	3	2	0	0	4	3	3	0.0791998	0.0440779
uc007bay.2	1700066M21Rik	hypothetical protein LOC73467 precursor	3007	65	31	33	20	40	27	39	41	35	46	36	15	23	35	27	27	36	35	15	18	9	33	15	37	46	29	40	81	33	41	35	50	35	32	86	39	2	48	18	33	6	40	25	50	1.75651	0.932452
uc007baz.2	1110034B05Rik	RecName: Full=JmjC domain-containing protein C2orf60 homolog;	1394	31	30	24	18	43	31	23	33	29	37	31	19	20	12	16	25	29	18	9	10	4	21	15	15	16	14	21	33	21	20	28	36	35	32	56	25	2	42	18	17	17	21	18	25	1.80705	1.94651
uc007bba.2	1110034B05Rik	jmjC domain-containing protein C2orf60 homolog	1413	31	30	24	18	44	31	23	33	29	37	31	19	20	12	16	25	29	18	9	10	4	21	15	15	16	14	21	33	21	20	28	36	35	32	56	25	2	42	18	17	17	21	18	25	1.78275	1.92034
uc007bbb.2	1110034B05Rik	jmjC domain-containing protein C2orf60 homolog	709	17	17	7	6	12	10	9	19	15	13	16	8	8	7	6	11	14	5	5	6	1	9	7	5	7	7	2	12	9	8	12	18	18	16	28	13	0	17	7	7	10	10	5	10	1.94838	2.16871
uc007bbc.2	9430016H08Rik	hypothetical protein LOC68115 precursor	1325	63	45	48	18	57	40	33	48	28	29	28	15	23	26	36	40	30	38	0	14	4	15	11	23	26	26	22	32	13	29	30	40	33	17	54	24	2	58	17	31	7	37	17	30	3.86363	3.07181
uc007bbd.2	Spats2l	SPATS2-like protein isoform 1	3932	21	21	23	9	37	26	42	48	40	40	52	22	30	17	28	32	25	38	27	20	13	36	50	57	41	43	97	81	71	45	99	82	84	62	198	121	5	172	34	126	54	108	105	102	0.433987	0.483063
uc007bbe.2	Spats2l	SPATS2-like protein isoform 2	3743	18	20	23	8	34	26	38	44	38	38	48	19	28	16	24	32	23	33	25	16	10	29	48	50	32	36	90	79	65	42	91	72	76	58	181	110	4	150	30	112	51	92	96	91	0.390773	0.483291
uc007bbf.2	Kctd18	potassium channel tetramerization domain	2615	87	56	73	50	93	67	76	91	58	78	91	40	50	49	54	74	62	64	11	15	9	18	40	52	79	36	81	108	44	87	61	75	84	42	115	70	3	70	34	59	20	54	37	56	2.70345	1.93693
uc007bbh.2	Kctd18	potassium channel tetramerization domain	2639	35	30	23	23	44	35	26	48	25	25	40	14	23	15	27	36	26	26	10	8	3	12	23	22	41	22	34	54	26	51	45	47	41	21	75	43	2	48	14	42	15	34	26	32	1.07771	1.02821
uc007bbi.2	Kctd18	potassium channel tetramerization domain	2266	34	27	22	19	47	25	28	40	31	32	30	16	21	17	26	36	30	26	11	10	8	14	23	22	40	22	38	49	19	32	21	43	47	25	50	34	1	36	14	43	12	25	26	22	1.21924	1.07771
uc007bbj.2	Kctd18	potassium channel tetramerization domain	4186	61	36	40	27	60	43	42	66	47	49	53	31	31	32	41	54	44	36	13	19	12	25	30	39	69	36	61	80	38	50	49	66	63	45	94	53	1	56	26	56	17	44	43	41	1.18414	0.77786
uc007bbk.2	Sgol2	shugoshin-like 2 isoform 1	5314	64	9	14	2	22	19	46	24	23	26	45	15	30	38	21	28	65	21	23	32	14	50	36	47	67	79	52	111	47	53	36	34	44	35	82	38	3	73	52	30	11	39	41	45	0.978655	0.153186
uc007bbl.1	Aox1	aldehyde oxidase	4382	28	16	28	14	31	40	23	42	44	38	31	21	20	14	12	31	14	25	8	16	4	15	19	28	33	25	61	74	37	54	67	71	67	51	78	110	1	99	23	37	24	75	38	69	0.519227	0.330252
uc007bbm.1	Aox3	aldehyde oxidase 3	4360	9	3	2	6	5	7	3	7	3	0	1	3	1	0	3	6	5	1	8	15	7	11	41	38	13	13	26	36	34	11	37	55	27	23	72	7	1	32	24	25	0	20	22	39	0.167736	0.0622347
uc007bbn.1	Aox3	aldehyde oxidase 3	3896	8	3	2	4	4	6	3	5	3	0	1	2	1	0	3	3	5	1	5	9	4	8	22	23	10	14	19	29	28	9	24	43	24	21	59	4	0	29	18	20	0	15	19	32	0.166856	0.0696467
uc007bbo.1	Aox4	aldehyde oxidase 4	4972	129	7	30	0	11	2	53	42	3	1	15	16	0	8	4	2	26	4	0	0	1	0	1	31	236	226	37	179	9	367	5	1	15	1	1	3	0	236	142	84	0	89	2	150	2.10829	0.12734
uc007bbp.1	Aox3l1	aldehyde oxidase 3-like 1	4776	1	3	0	0	2	2	2	1	1	3	1	0	3	1	1	1	3	3	0	0	0	0	0	0	2	3	0	0	1	4	1	1	3	1	0	2	0	2	0	0	0	1	0	4	0.017014	0.056814
uc007bbq.1	Bzw1	basic leucine zipper and W2 domain-containing	2821	1000	698	712	411	936	754	566	648	531	626	589	300	334	437	440	554	569	476	69	143	66	204	227	304	425	461	447	582	302	625	389	496	450	351	700	363	23	633	252	298	139	389	208	453	28.805	22.3795
uc007bbr.1	Bzw1	basic leucine zipper and W2 domain-containing	2833	1004	703	714	413	940	754	567	652	535	631	594	301	337	440	441	558	571	481	71	148	67	205	230	306	430	462	449	584	303	626	390	498	453	354	702	365	23	637	254	301	139	391	208	454	28.7977	22.4443
uc007bbs.2	Clk1	dual specificity protein kinase CLK1	1830	705	511	482	463	554	418	455	497	476	509	517	211	212	298	385	466	504	380	84	198	76	277	244	319	494	326	483	661	279	589	519	632	592	446	900	577	32	786	290	437	150	534	279	559	31.3047	25.2562
uc007bbt.2	Clk1	SubName: Full=CDC-like kinase 1, isoform CRA_a; SubName: Full=Putative uncharacterized protein;	1739	684	492	468	450	536	401	438	473	452	487	495	202	204	289	366	456	489	365	80	191	73	269	233	307	479	316	460	633	270	570	498	605	565	424	861	550	32	744	276	414	139	508	264	528	31.9616	25.5896
uc007bbu.2	Clk1	SubName: Full=CDC-like kinase 1, isoform CRA_a; SubName: Full=Putative uncharacterized protein;	3088	1097	729	704	682	818	628	659	764	653	729	745	312	292	466	555	701	714	547	121	245	107	398	350	465	782	490	779	1087	459	905	687	847	754	590	1210	754	37	999	384	576	202	691	370	707	28.8669	21.3525
uc007bbv.2	Ppil3	peptidyl-prolyl cis-trans isomerase-like 3	1086	33	22	32	18	39	28	25	32	27	29	18	7	16	29	26	31	24	18	5	8	4	5	13	16	28	16	28	36	24	44	46	63	38	43	80	52	3	69	22	42	9	27	22	48	2.4692	1.83228
uc007bbw.2	Ppil3	peptidyl-prolyl cis-trans isomerase-like 3	1364	34	25	33	19	44	31	27	36	29	33	22	11	17	31	30	36	27	22	6	9	4	6	15	18	30	22	30	38	26	46	44	60	40	41	78	51	3	69	23	41	10	28	22	46	2.02552	1.65777
uc007bbx.2	Ppil3	peptidyl-prolyl cis-trans isomerase-like 3	900	25	19	23	15	26	25	19	30	22	19	15	5	12	24	19	27	17	17	4	3	4	5	10	11	21	10	26	28	17	41	36	51	31	36	69	42	3	57	22	37	5	19	17	40	2.25719	1.90945
uc007bby.2	Ppil3	peptidyl-prolyl cis-trans isomerase-like 3	1292	23	15	21	16	29	16	22	28	22	27	15	7	11	23	18	23	20	10	5	5	3	4	8	10	18	13	21	31	23	32	44	52	35	32	65	47	3	61	21	39	8	24	18	42	1.44656	1.05009
uc007bbz.1	Nif3l1	NIF3-like protein 1	2473	105	58	68	30	80	65	70	57	63	54	62	32	54	46	56	66	68	54	10	25	6	23	34	29	51	51	62	87	42	66	59	84	50	43	101	64	5	89	31	44	21	45	33	65	3.45014	2.1213
uc007bca.1	Nif3l1	NIF3-like protein 1	2168	84	46	51	22	59	68	60	49	48	41	50	28	45	42	44	48	56	52	10	18	4	21	25	23	43	37	48	71	37	60	56	80	40	33	87	60	5	80	29	41	17	46	33	55	3.14841	1.9191
uc007bcb.1	Nif3l1	NIF3-like protein 1	2105	87	46	54	26	60	50	53	40	49	42	52	28	47	32	42	47	51	45	6	17	5	21	29	25	35	42	50	66	22	42	42	66	42	30	74	40	4	68	25	33	18	39	23	46	3.35845	1.97653
uc007bcc.1	Orc2	origin recognition complex subunit 2 isoform B	3030	177	99	108	65	172	123	92	137	88	108	116	81	55	89	79	119	118	90	14	28	7	39	38	48	63	66	106	90	50	73	84	121	96	67	162	68	7	120	53	78	25	80	49	79	4.74681	2.95523
uc007bcd.1	Orc2	origin recognition complex subunit 2 isoform A	3371	202	116	124	74	199	147	106	159	104	124	128	91	63	94	97	129	130	103	18	30	8	44	40	55	68	73	114	105	57	79	95	129	103	75	180	71	7	130	58	88	30	86	56	90	4.86927	3.11241
uc007bce.1	Orc2	origin recognition complex subunit 2 isoform A	3365	202	115	124	74	199	147	106	159	104	124	128	91	63	93	97	129	129	103	18	30	8	44	40	55	68	72	114	105	57	79	95	129	103	75	180	71	7	130	57	88	30	86	56	90	4.87795	3.09108
uc007bcf.1	AK144771	Mus musculus adult male spinal cord cDNA, RIKEN full-length enriched library, clone:A330005C06 product:unclassifiable, full insert sequence.	2101	5	4	1	2	3	4	4	3	3	0	0	1	2	2	2	4	1	3	0	1	0	1	0	3	2	1	3	4	4	3	2	2	0	4	2	3	0	2	3	0	2	4	1	5	0.193382	0.1722
uc007bcg.1	AK053027	Mus musculus 15 days embryo head cDNA, RIKEN full-length enriched library, clone:D930021J20 product:unclassifiable, full insert sequence.	2613	19	5	5	5	3	7	4	9	5	0	5	7	5	3	5	7	5	4	3	3	0	5	4	5	10	4	7	4	4	6	6	3	9	5	16	12	0	11	9	2	2	12	3	14	0.590861	0.173073
uc007bch.2	Fam126b	hypothetical protein LOC213056	8622	370	183	214	118	298	220	214	321	191	233	238	111	129	174	198	156	233	184	33	77	21	140	125	181	248	123	262	371	150	257	202	299	222	169	364	239	24	244	107	146	45	236	101	179	3.48711	1.91973
uc007bci.2	Fam126b	hypothetical protein LOC213056	8695	379	188	218	120	303	226	217	330	196	243	246	116	132	181	203	160	240	186	35	79	21	140	131	185	259	126	263	381	152	265	210	309	233	173	378	246	24	251	109	152	46	243	104	183	3.54194	1.95563
uc007bcj.2	Fam126b	hypothetical protein LOC213056	8863	381	191	219	120	308	230	218	332	197	244	248	116	132	181	203	161	240	187	35	79	21	140	132	186	263	127	265	384	152	266	212	311	234	173	380	248	24	251	110	152	46	244	104	185	3.49314	1.94917
uc007bck.1	Ndufb3	NADH dehydrogenase [ubiquinone] 1 beta	532	40	52	50	45	81	49	39	33	54	49	39	22	32	37	31	30	41	36	4	5	3	20	10	20	33	28	37	59	29	42	82	85	81	61	110	71	6	100	33	46	21	46	35	70	6.1097	8.84076
uc007bcl.1	AK079804	Mus musculus 0 day neonate thymus cDNA, RIKEN full-length enriched library, clone:A430073A12 product:caspase 8, full insert sequence.	936	1	13	5	9	17	10	10	19	13	11	7	7	5	11	10	12	12	10	2	1	0	3	3	5	7	10	12	19	6	6	7	17	9	10	15	12	2	10	2	9	1	9	4	4	0.0868151	1.25622
uc007bcm.2	Als2cr12	amyotrophic lateral sclerosis 2 chromosomal	1576	4	0	1	0	6	1	1	4	1	1	4	4	0	0	3	2	3	3	0	0	0	1	1	0	1	1	2	6	1	5	5	6	0	4	5	3	0	0	1	2	0	4	2	7	0.206241	0
uc007bcn.1	Cflar	CASP8 and FADD-like apoptosis regulator isoform	6622	824	1595	1141	1575	1520	1548	1362	1564	1345	1506	1299	531	590	683	1274	1743	1214	1068	116	166	62	309	297	399	525	333	903	797	487	455	508	1020	789	569	933	486	39	621	223	511	133	429	372	427	10.1114	21.7856
uc007bco.1	Cflar	SubName: Full=CASP8 and FADD-like apoptosis regulator; SubName: Full=CASP8 and FADD-like apoptosis regulator, isoform CRA_a;	6605	828	1598	1150	1580	1532	1558	1361	1569	1352	1509	1305	532	591	688	1279	1748	1227	1075	116	167	62	309	298	401	525	335	906	801	488	457	510	1016	791	570	937	486	39	619	222	511	133	431	374	428	10.1866	21.8828
uc007bcp.1	Cflar	CASP8 and FADD-like apoptosis regulator isoform	2018	63	91	63	108	80	97	78	93	107	121	75	27	31	48	71	95	93	64	5	14	3	9	25	12	18	16	34	22	24	24	19	45	42	23	43	25	2	30	8	23	4	24	16	12	2.53683	4.07867
uc007bcq.1	Cflar	CASP8 and FADD-like apoptosis regulator isoform	6911	874	1657	1185	1661	1588	1626	1415	1627	1434	1603	1364	553	614	721	1331	1812	1294	1121	119	177	65	315	314	406	535	345	926	810	504	473	520	1050	817	584	968	504	41	638	228	526	137	448	385	432	10.2764	21.686
uc007bcr.1	Cflar	Mus musculus 6 days neonate spleen cDNA, RIKEN full-length enriched library, clone:F430112F17 product:CASP8 and FADD-like apoptosis regulator, full insert sequence.	1106	84	125	91	152	131	120	104	119	132	153	126	38	42	69	93	128	128	102	9	22	4	12	36	22	28	32	53	40	42	30	41	67	54	33	80	42	3	53	11	45	11	36	24	19	6.17157	10.2224
uc007bcs.1	Casp8	caspase-8 precursor	2585	159	282	294	411	384	286	281	387	284	337	206	133	182	208	253	310	266	221	46	79	26	112	113	113	150	118	272	244	228	180	202	306	236	211	396	207	21	238	88	204	44	154	143	167	4.99813	9.86704
uc007bct.1	Casp8	caspase-8 precursor	2412	140	251	254	366	359	256	247	347	252	307	176	114	159	194	240	282	239	208	41	63	25	100	96	103	135	92	227	218	193	153	179	282	226	189	353	181	18	204	78	186	40	132	129	148	4.71652	9.41227
uc007bcv.2	Trak2	trafficking protein, kinesin binding 2	6240	866	737	615	570	825	823	585	593	536	617	543	290	354	415	621	734	780	537	67	102	39	216	174	189	214	192	405	422	243	308	293	392	329	262	515	268	19	383	135	241	108	245	183	309	11.2773	10.6827
uc007bcw.1	PAPK-A	Mus musculus mRNA for polyploidy associated protein kinase PAPK-A, complete cds.	3027	15	15	10	16	18	17	10	13	17	18	15	13	10	15	14	15	12	12	5	3	2	10	8	14	15	11	28	28	17	19	23	20	15	9	34	15	1	26	6	12	6	21	12	26	0.402671	0.448205
uc007bcx.1	Stradb	STE20-related kinase adapter protein beta	1299	9	15	9	14	18	14	11	11	14	13	16	9	6	10	11	15	13	11	3	5	0	6	5	11	13	12	17	16	15	15	20	18	13	11	33	15	2	24	8	15	10	15	8	13	0.562995	1.04443
uc007bcy.1	Stradb	STE20-related kinase adapter protein beta	2317	22	52	33	36	51	48	37	44	46	42	31	21	18	28	42	36	41	39	8	7	5	12	18	26	23	18	36	44	25	26	43	34	34	20	59	34	3	44	16	34	12	30	18	38	0.771557	2.0299
uc007bcz.1	PAPK-A	Mus musculus mRNA for polyploidy associated protein kinase PAPK-A, complete cds.	2145	19	47	33	34	49	45	36	41	45	39	30	21	18	26	38	32	39	38	8	7	5	11	18	25	23	17	33	43	24	26	38	32	32	20	52	34	2	39	14	31	11	28	17	33	0.719776	1.98184
uc007bda.1	PAPK-A	Mus musculus mRNA for polyploidy associated protein kinase PAPK-A, complete cds.	1502	9	17	6	5	10	14	13	14	8	14	9	2	5	12	12	15	13	14	5	4	1	5	5	9	6	7	10	15	4	12	16	9	9	8	20	4	3	18	6	10	1	11	8	15	0.486905	1.02371
uc007bdb.1	Als2cr11	SubName: Full=Putative uncharacterized protein; Flags: Fragment;	878	1	0	1	0	0	0	0	0	0	0	0	1	0	0	0	0	0	1	0	0	0	0	0	0	0	0	1	1	1	0	1	1	0	0	0	0	0	1	0	0	0	1	0	0	0.0925501	0
uc007bdc.1	Als2cr11	amyotrophic lateral sclerosis 2 (juvenile)	2131	1	1	0	0	0	0	1	2	0	0	0	0	0	1	1	0	1	1	1	1	0	1	0	0	0	0	0	0	0	1	0	1	0	1	0	0	1	0	0	1	0	1	0	1	0.0381319	0.0424438
uc007bdd.1	Als2cr4	amyotrophic lateral sclerosis 2 chromosomal	1827	23	19	28	10	19	38	22	30	21	20	21	20	14	22	14	25	24	26	8	8	5	8	14	16	18	18	22	27	29	26	30	48	29	18	56	35	2	39	20	39	14	25	18	30	1.02296	0.940618
uc007bde.1	Als2cr4	amyotrophic lateral sclerosis 2 chromosomal	1868	24	20	27	10	19	35	23	29	20	20	21	19	14	19	13	21	24	26	7	8	6	8	14	16	16	18	23	24	31	24	29	49	28	18	56	34	2	36	20	36	14	23	18	28	1.04401	0.968392
uc007bdf.1	Als2cr4	amyotrophic lateral sclerosis 2 chromosomal	1851	22	19	28	10	18	36	22	28	20	20	22	19	14	20	14	21	23	25	7	8	5	8	16	16	16	19	22	24	29	24	28	47	28	17	56	33	2	36	19	36	15	24	18	29	0.965801	0.928422
uc007bdg.2	Mpp4	MAGUK p55 subfamily member 4 isoform 1	2982	9	12	7	12	8	6	8	9	6	13	11	3	8	5	7	7	8	9	3	3	0	4	5	7	4	8	11	19	5	9	8	10	5	9	7	8	1	9	6	4	0	7	3	6	0.245248	0.363975
uc007bdh.1	Mpp4	MAGUK p55 subfamily member 4 isoform 2	2222	2	5	1	5	2	2	1	0	2	3	1	0	2	0	1	1	2	1	0	0	0	2	1	1	1	1	1	5	2	2	3	5	2	1	2	2	1	3	0	1	0	4	1	2	0.0731404	0.203528
uc007bdi.2	Mpp4	MAGUK p55 subfamily member 4 isoform 2	2345	2	5	1	5	3	2	1	0	2	3	1	0	2	0	1	1	2	1	0	0	0	2	1	2	1	1	1	5	2	2	3	5	2	1	2	2	1	3	0	1	0	4	1	2	0.069304	0.192853
uc007bdj.1	Mpp4	RecName: Full=MAGUK p55 subfamily member 4; AltName: Full=Discs large homolog 6; Short=mDLG6;	1441	0	0	0	2	1	0	1	0	0	0	0	0	0	0	0	0	0	0	0	0	0	1	1	0	0	1	0	0	0	0	1	2	0	0	0	0	0	0	1	0	0	0	1	1	0	0
uc007bdk.2	Mpp4	MAGUK p55 subfamily member 4 isoform 2	1578	0	2	0	2	1	0	2	0	0	0	0	0	0	0	0	1	0	0	0	0	0	0	0	1	0	0	0	0	0	0	0	1	1	1	1	0	0	1	0	0	1	2	1	0	0	0.114636
uc007bdl.2	Als2	alsin isoform 1	3551	98	77	76	55	70	87	61	112	78	74	63	41	45	61	61	63	94	70	14	28	6	30	36	46	62	61	91	92	61	66	51	73	61	49	88	47	4	79	30	54	22	62	29	51	2.24257	1.96127
uc007bdm.2	Als2	alsin isoform 1	6512	262	188	182	120	199	221	203	295	205	203	181	104	116	158	146	173	202	161	35	69	18	77	92	114	146	115	203	214	134	165	117	176	153	112	204	108	14	168	69	111	42	148	68	132	3.26933	2.61121
uc007bdn.2	Als2	alsin isoform 2	2963	159	102	100	65	122	122	128	173	123	120	113	60	68	90	84	103	103	90	19	38	10	44	51	65	80	53	103	117	71	95	62	93	89	60	107	54	7	86	39	57	18	81	36	80	4.36051	3.11363
uc007bdq.2	Cdk15	cell division protein kinase 15	1474	7	0	3	0	0	0	1	4	2	2	3	1	2	1	3	2	0	0	0	3	0	3	5	2	3	3	3	12	1	2	5	3	3	7	7	9	0	10	4	1	4	8	5	6	0.385897	0
uc007bdr.2	Cdk15	cell division protein kinase 15	1477	7	0	3	0	0	0	1	4	2	2	3	1	2	1	3	2	0	0	0	3	0	3	5	2	3	3	3	12	1	2	5	3	3	7	7	9	0	10	4	1	4	8	5	6	0.385114	0
uc007bds.2	Cdk15	RecName: Full=Cell division protein kinase 15; EC=2.7.11.22; AltName: Full=Amyotrophic lateral sclerosis 2 chromosomal region candidate gene 7 protein homolog; AltName: Full=Serine/threonine-protein kinase ALS2CR7; AltName: Full=Serine/threonine-protein kinase PFTAIRE-2;	496	4	0	1	0	0	0	0	1	0	0	0	0	2	0	1	0	0	0	0	0	0	1	1	1	0	2	0	3	1	0	0	1	0	2	1	2	0	4	0	1	2	4	0	3	0.655314	0
uc007bdv.1	Gm973	hypothetical protein LOC381260	3595	13	9	9	2	11	5	20	11	9	10	9	9	0	1	3	1	1	6	2	0	1	0	0	4	10	17	6	18	5	6	3	7	6	2	10	4	0	7	8	4	0	8	2	14	0.293843	0.226434
uc007bdw.1	AK006768	Mus musculus adult male testis cDNA, RIKEN full-length enriched library, clone:1700052I12 product:unclassifiable, full insert sequence.	464	0	0	0	0	0	1	0	0	0	0	0	0	0	1	0	0	0	0	0	0	0	0	0	0	0	0	0	0	0	0	0	0	0	0	0	0	0	0	0	0	0	0	0	1	0	0
uc007bdx.1	Sumo1	small ubiquitin-related modifier 1 precursor	1215	113	76	81	60	86	71	67	82	64	78	55	32	47	48	59	87	63	73	10	31	11	23	47	41	56	47	56	70	52	78	73	60	67	49	97	62	6	111	35	33	16	38	29	66	7.55742	5.65764
uc007bdy.1	Nop58	nucleolar protein 58	1976	592	414	500	302	520	424	250	341	265	267	324	131	177	196	217	305	284	300	31	56	11	77	68	83	165	176	214	214	101	199	170	217	176	115	266	143	15	272	138	150	43	183	95	222	24.3448	18.9501
uc007bdz.1	Bmpr2	bone morphogenetic protein receptor type-2	3507	705	363	328	250	447	389	430	447	290	393	365	188	257	336	355	353	347	315	95	132	37	208	150	251	385	253	440	487	257	422	328	381	384	280	573	277	24	392	197	251	102	443	175	337	16.3352	9.36201
uc007beb.1	Ica1l	islet cell autoantigen 1-like protein	3650	35	23	34	13	17	18	24	26	21	30	27	9	6	12	7	9	16	16	6	5	3	7	5	4	6	5	9	17	4	14	16	18	12	6	17	7	0	2	6	8	3	14	13	13	0.779196	0.569945
uc007bec.1	Ica1l	islet cell autoantigen 1-like protein	3484	35	23	36	13	17	18	25	26	21	30	27	9	6	12	7	9	16	16	6	5	3	7	5	4	7	5	9	17	4	14	16	20	12	8	19	7	0	2	6	9	4	17	13	12	0.816322	0.597101
uc007bed.1	Ica1l	Mus musculus adult male testis cDNA, RIKEN full-length enriched library, clone:1700030B17 product:weakly similar to ALS2CR15 PROTEIN (FRAGMENT) [Homo sapiens], full insert sequence.	951	7	3	2	0	0	2	2	3	3	0	1	0	0	0	0	0	2	0	0	0	0	0	0	0	2	0	1	0	0	0	1	2	2	2	2	0	0	0	0	1	1	6	0	1	0.598121	0.285324
uc007bee.2	Wdr12	ribosome biogenesis protein WDR12	2928	181	105	74	60	120	107	56	61	60	63	68	36	43	44	52	56	56	66	7	12	6	30	25	24	37	38	39	53	34	48	35	34	29	38	45	31	3	56	15	28	8	51	13	32	5.02318	3.24352
uc007bef.2	Wdr12	ribosome biogenesis protein WDR12	2838	178	106	72	61	118	103	53	58	57	64	66	36	41	43	49	55	54	66	7	12	6	30	26	21	34	33	39	52	31	44	32	28	28	34	45	30	3	51	13	25	7	49	12	33	5.09658	3.37825
uc007beg.2	Wdr12	ribosome biogenesis protein WDR12	3106	191	104	83	63	126	121	56	66	64	71	72	40	45	45	53	59	55	67	7	13	6	31	33	27	44	40	50	59	38	51	36	31	34	36	52	37	4	53	15	30	9	50	15	34	4.99693	3.02852
uc007beh.1	Carf	amyotrophic lateral sclerosis 2 chromosomal	2604	29	15	20	4	24	17	19	21	16	19	14	12	14	18	12	17	14	12	1	8	3	9	16	21	20	14	15	39	24	22	24	37	43	16	59	23	5	43	14	22	20	49	21	34	0.904958	0.521013
uc007bei.1	Carf	SubName: Full=ECBRC-FC1;	2731	30	16	21	4	24	17	20	20	16	18	16	13	14	17	12	16	13	12	1	8	3	8	16	20	20	14	15	41	25	21	23	36	46	17	60	26	5	43	16	23	21	50	21	34	0.892629	0.529903
uc007bej.1	Nbeal1	neurobeachin like 1	12108	365	328	369	224	447	401	402	466	398	486	427	257	216	307	334	403	401	326	99	139	49	250	233	319	352	190	527	561	313	335	650	721	629	402	992	619	46	674	249	467	261	551	355	526	2.44958	2.45019
uc007bek.1	Nbeal1	neurobeachin like 1	5026	176	139	179	102	201	168	181	206	172	223	194	106	93	127	167	192	169	150	49	72	16	114	106	128	135	81	217	255	156	139	309	326	276	198	477	298	16	324	121	225	131	269	173	245	2.84552	2.50144
uc007bel.1	AK041465	Mus musculus 3 days neonate thymus cDNA, RIKEN full-length enriched library, clone:A630012J04 product:unclassifiable, full insert sequence.	1398	24	24	15	8	24	27	25	29	21	31	23	15	8	13	11	28	23	19	5	5	3	12	9	22	16	10	36	32	15	29	19	30	25	13	40	26	1	24	6	18	16	14	15	19	1.395	1.55275
uc007bem.1	Cyp20a1	cytochrome P450 20A1	927	39	33	48	28	61	53	33	37	34	53	41	13	23	21	25	35	31	39	6	18	3	19	23	22	21	12	45	45	25	29	75	74	52	35	102	69	6	76	26	58	26	41	37	57	3.41866	3.21983
uc007ben.1	Cyp20a1	cytochrome P450 20A1	1501	68	55	68	51	110	95	58	64	66	86	73	23	33	39	38	53	51	51	9	22	6	27	30	30	32	26	71	61	38	40	116	110	82	59	159	106	9	118	39	90	39	62	61	89	3.68129	3.31421
uc007beo.1	Cyp20a1	SubName: Full=Cyp20a1 protein;	1334	55	46	60	43	100	84	52	53	60	77	66	22	31	35	31	44	47	46	8	19	6	23	26	30	25	24	58	52	30	31	103	101	73	53	137	97	8	110	37	79	39	54	55	75	3.35026	3.11889
uc007bep.2	Abi2	abl interactor 2 isoform 1	4804	220	182	190	146	217	218	153	186	167	193	139	101	102	121	136	160	170	142	30	46	16	82	77	122	112	65	170	158	98	137	120	150	134	85	209	112	7	122	80	86	50	114	70	119	3.72127	3.42662
uc007beq.2	Abi2	abl interactor 2 isoform 3	5773	272	216	223	163	251	267	182	226	183	223	178	109	122	140	160	192	199	174	32	58	20	96	89	144	123	77	203	201	112	159	145	182	153	100	244	139	10	150	92	102	58	132	81	135	3.82859	3.38416
uc007ber.2	Abi2	abl interactor 2 isoform 2	5875	273	216	223	164	253	268	182	227	184	224	179	109	122	140	160	193	199	174	32	58	20	96	89	144	123	78	203	202	113	159	145	183	153	101	244	139	10	150	92	102	58	132	81	135	3.77595	3.3254
uc007bes.1	Raph1	Ras association (RalGDS/AF-6) and pleckstrin	2292	95	129	130	83	150	156	91	115	108	109	106	37	64	84	128	128	95	106	14	30	12	37	44	65	63	48	90	98	59	81	89	97	83	72	150	74	10	87	43	73	38	92	52	94	3.36806	5.09065
uc007bet.1	AK136844	Mus musculus 12 days embryo embryonic body between diaphragm region and neck cDNA, RIKEN full-length enriched library, clone:9430025M21 product:unclassifiable, full insert sequence.	2381	159	182	162	110	218	187	133	155	137	157	117	81	81	121	127	153	143	120	27	46	15	74	77	92	116	59	112	164	74	112	99	102	76	70	147	67	9	104	51	66	35	89	47	83	5.42637	6.91369
uc007beu.1	AK217854	Mus musculus cDNA, clone:Y0G0103O09, strand:minus, reference:ENSEMBL:Mouse-Transcript-ENST:ENSMUST00000050801, based on BLAT search.	155	0	0	1	1	0	1	0	0	0	0	0	0	0	0	0	0	0	0	1	0	0	0	2	1	1	0	0	0	0	0	16	13	12	8	23	12	1	16	4	9	5	11	7	8	0	0
uc007bev.2	Cd28	T-cell-specific surface glycoprotein CD28	1789	1	1	1	3	4	0	2	4	1	3	1	1	1	3	1	1	0	1	2	3	1	3	6	8	8	0	9	7	3	5	4	13	8	10	10	8	0	2	0	3	0	4	5	2	0.0454215	0.0505578
uc007bew.2	Cd28	T-cell-specific surface glycoprotein CD28	4317	6	9	12	10	13	5	12	24	14	16	15	3	7	10	13	14	2	4	5	12	7	11	27	28	23	30	36	44	33	19	32	60	29	42	57	34	4	18	5	31	3	15	34	17	0.112938	0.188564
uc007bex.1	AK040166	Mus musculus 0 day neonate thymus cDNA, RIKEN full-length enriched library, clone:A430071F14 product:unclassifiable, full insert sequence.	704	0	0	0	1	0	0	1	0	0	1	0	0	0	0	1	1	0	0	1	1	0	0	0	0	0	0	0	1	0	0	0	1	0	0	0	1	0	1	0	1	0	0	0	0	0	0
uc007bey.1	AK009383	Mus musculus adult male tongue cDNA, RIKEN full-length enriched library, clone:2310016D23 product:unclassifiable, full insert sequence.	383	1	0	0	2	0	0	0	2	0	2	0	1	0	0	0	0	1	1	0	0	0	1	0	1	0	0	0	0	0	1	0	0	0	0	1	0	0	0	0	0	0	1	0	0	0.212164	0
uc007bez.1	Ctla4	cytotoxic T-lymphocyte protein 4 precursor	1931	4	7	11	8	22	4	7	31	12	6	3	3	17	3	26	14	8	6	1	4	0	2	2	2	2	1	10	13	12	3	8	23	7	15	20	9	1	8	3	7	1	6	12	7	0.168325	0.327879
uc007bfa.1	ctla-4	Mus musculus ctla-4 mRNA for hypothetical protein, complete cds.	1566	2	4	11	5	16	3	5	24	8	6	3	3	13	3	17	12	8	6	0	2	0	1	1	1	2	1	6	10	8	2	5	19	6	10	15	5	1	4	3	5	1	2	9	4	0.103779	0.231029
uc007bfc.2	Pard3b	Mus musculus adult male small intestine cDNA, RIKEN full-length enriched library, clone:2010002N16 product:unclassifiable, full insert sequence.	2451	28	7	10	5	10	8	7	12	9	6	7	4	4	2	8	4	9	5	0	3	2	5	13	12	16	10	18	30	12	12	22	9	22	15	30	17	4	16	7	10	4	19	10	27	0.928295	0.258317
uc007bfd.2	Pard3b	partitioning defective 3 homolog B	4670	81	17	18	7	21	15	9	20	12	10	16	12	3	3	9	9	14	6	1	5	4	6	17	26	31	11	24	48	21	16	39	27	49	18	59	36	6	27	21	32	12	51	26	41	1.40942	0.329253
uc007bfe.2	Pard3b	partitioning defective 3 homolog B	8392	187	40	65	36	53	52	43	66	28	43	52	32	16	22	28	30	38	44	9	21	7	17	24	43	84	42	68	126	46	66	94	82	95	51	134	86	10	68	53	54	43	120	40	102	1.8107	0.431115
uc007bfg.1	AK015421	Mus musculus adult male testis cDNA, RIKEN full-length enriched library, clone:4930448K12 product:unclassifiable, full insert sequence.	1956	16	4	6	1	3	5	3	3	1	5	3	3	3	1	2	1	4	2	1	3	1	4	5	11	9	5	6	12	7	9	15	10	9	6	15	15	0	13	8	4	5	22	6	13	0.664695	0.184965
uc007bfh.1	AK076674	Mus musculus adult male testis cDNA, RIKEN full-length enriched library, clone:4930448K12 product:unclassifiable, full insert sequence.	733	9	1	1	0	1	3	3	0	1	3	2	1	2	1	1	0	1	2	0	2	0	2	3	9	4	2	2	2	2	6	8	5	2	1	6	8	0	4	3	0	3	12	3	6	0.997723	0.123394
uc007bfi.1	Nrp2	SubName: Full=Putative uncharacterized protein;	2783	281	225	254	98	323	262	244	240	218	233	189	152	187	203	200	309	224	265	35	76	15	85	104	120	85	79	195	210	97	91	151	242	225	204	280	164	12	116	121	128	53	117	86	166	8.20473	7.31253
uc007bfj.1	Nrp2	neuropilin-2 isoform 5 precursor	4711	496	364	477	161	607	495	448	483	396	423	363	244	334	358	374	553	421	493	65	134	33	173	170	203	147	128	314	342	190	190	317	549	473	399	580	355	34	270	243	275	106	266	198	352	8.55539	6.98854
uc007bfk.1	Nrp2	neuropilin-2 isoform 6 precursor	4696	496	364	477	161	606	495	448	483	396	423	362	244	334	358	374	553	421	493	65	134	33	173	170	203	147	128	314	342	190	190	317	549	473	399	580	355	34	269	243	275	106	266	198	352	8.58272	7.01086
uc007bfl.1	Nrp2	neuropilin-2 isoform 1 precursor	6739	746	605	772	265	1033	784	734	818	635	700	592	430	567	569	667	902	722	786	102	208	50	291	291	335	255	220	604	561	353	331	509	915	739	644	905	523	43	490	377	455	170	396	313	544	8.99528	8.12004
uc007bfm.1	Nrp2	neuropilin-2 isoform 2 precursor	6724	746	605	772	265	1032	784	734	818	635	700	591	430	567	569	667	902	722	786	102	208	50	291	291	335	255	220	604	561	353	331	509	915	739	644	905	523	43	489	377	455	170	396	313	544	9.01535	8.13815
uc007bfn.1	Nrp2	neuropilin-2 isoform 3 precursor	6688	744	605	771	265	1033	784	734	816	633	699	591	430	565	569	666	901	722	786	102	207	50	291	290	335	255	220	604	561	353	331	507	914	737	640	904	523	43	490	375	450	170	395	312	539	9.03957	8.18196
uc007bfo.1	Nrp2	neuropilin-2 isoform 4 precursor	6673	744	605	771	265	1032	784	734	816	633	699	590	430	565	569	666	901	722	786	102	207	50	291	290	335	255	220	604	561	353	331	507	914	737	640	904	523	43	489	375	450	170	395	312	539	9.05989	8.20035
uc007bfp.1	Nrp2	neuropilin-2 isoform 6 precursor	2053	123	72	97	39	141	91	100	98	80	99	74	53	61	78	89	121	88	115	21	29	12	38	34	43	38	27	52	81	51	42	72	133	125	82	133	85	9	69	51	54	21	56	56	85	4.86841	3.17206
uc007bfq.2	Ino80d	INO80 complex subunit D isoform 2	3624	84	96	69	55	72	78	93	81	62	68	50	26	46	52	68	60	62	66	14	11	4	16	25	42	55	24	53	71	54	54	43	75	65	41	86	36	2	51	27	34	15	59	40	49	1.88349	2.39597
uc007bft.1	AK017924	Mus musculus adult male thymus cDNA, RIKEN full-length enriched library, clone:5830412M15 product:unclassifiable, full insert sequence.	1576	47	35	31	35	38	43	43	44	29	35	33	20	21	23	29	30	29	24	4	9	4	18	13	21	29	16	30	38	16	32	36	49	29	27	55	41	5	53	26	41	9	37	12	48	2.42333	2.00868
uc007bfu.2	Ndufs1	NADH-ubiquinone oxidoreductase 75 kDa subunit,	2665	470	416	352	348	474	439	327	393	428	459	344	206	226	255	316	303	267	272	49	68	26	132	143	183	255	191	286	388	179	317	352	396	353	283	483	326	29	592	177	334	88	290	190	419	14.3309	14.1187
uc007bfv.2	Ndufs1	NADH-ubiquinone oxidoreductase 75 kDa subunit,	2823	485	433	364	357	487	453	334	403	441	475	355	214	229	260	323	312	275	282	50	71	26	137	145	190	262	197	294	400	183	328	362	404	358	287	494	330	30	602	178	337	92	295	196	428	13.9605	13.8732
uc007bfw.1	Ndufs1	NADH-ubiquinone oxidoreductase 75 kDa subunit,	1244	209	167	156	159	191	188	136	164	171	188	140	72	90	104	132	132	122	111	9	17	7	41	42	45	105	68	138	163	76	138	140	164	159	119	206	130	11	237	85	153	40	137	86	183	13.652	12.1421
uc007bfx.2	Ndufs1	NADH-ubiquinone oxidoreductase 75 kDa subunit,	2077	261	222	201	193	262	247	163	223	217	264	196	109	124	137	177	171	150	155	22	41	8	63	71	80	132	101	151	212	104	182	191	217	205	159	270	167	18	320	108	185	47	181	108	247	10.2112	9.66751
uc007bfy.2	Ndufs1	NADH-ubiquinone oxidoreductase 75 kDa subunit,	2769	472	416	352	348	474	440	327	396	429	459	345	209	227	255	318	305	268	275	50	69	26	133	144	184	256	192	287	390	179	318	355	403	357	285	492	329	29	593	180	337	90	299	192	422	13.8513	13.5884
uc007bfz.2	Eef1b2	elongation factor 1-beta	1933	1277	449	499	346	586	533	546	492	376	326	433	232	404	476	493	552	617	459	93	305	57	178	394	635	597	426	499	692	398	806	752	749	710	540	1318	803	58	1080	439	559	231	815	360	719	53.6822	21.0093
uc007bga.1	Gpr1	probable G-protein coupled receptor 1	1603	6	5	2	4	8	3	12	13	7	9	9	5	4	3	3	8	3	9	4	1	3	2	7	12	2	5	12	12	23	8	8	9	5	7	32	15	1	13	4	6	6	5	1	6	0.304151	0.28212
uc007bgb.2	Zdbf2	DBF4-type zinc finger-containing protein 2	12621	8	54	28	54	31	64	23	18	33	40	21	13	16	13	23	13	14	19	2	10	11	22	21	32	17	21	33	42	41	23	46	17	9	4	23	19	2	109	29	86	23	45	38	86	0.0515072	0.386989
uc007bgc.2	Zdbf2	DBF4-type zinc finger-containing protein 2	12571	8	54	27	54	31	64	23	18	33	40	21	13	16	13	23	13	14	19	2	10	11	22	21	32	17	21	33	42	41	23	46	17	9	4	23	19	2	109	29	86	23	45	38	86	0.051712	0.388528
uc007bgd.1	Adam23	Mus musculus mRNA for ADAM23, complete cds.	3569	5	7	9	1	15	18	7	11	11	9	13	6	15	4	14	7	22	13	6	8	3	7	20	35	8	10	14	30	30	8	28	31	14	14	52	21	3	18	10	26	13	34	21	17	0.11384	0.177398
uc007bge.1	Adam23	disintegrin and metalloproteinase	3502	8	7	14	2	32	25	11	10	17	14	17	12	18	6	17	10	27	12	5	10	4	8	18	51	15	16	30	40	48	18	83	104	52	61	148	68	8	69	34	69	27	88	48	74	0.185629	0.180792
uc007bgf.2	Adam23	disintegrin and metalloproteinase	2878	11	8	15	4	24	25	14	16	18	20	16	10	18	7	19	13	31	13	6	13	5	10	22	61	14	18	38	48	43	20	91	108	63	69	166	70	9	73	40	78	29	101	48	89	0.31058	0.251419
uc007bgg.1	Adam23	disintegrin and metalloproteinase	6656	54	34	59	17	64	99	44	63	48	59	46	49	62	40	52	49	77	47	37	45	16	77	123	194	74	82	171	192	214	79	186	211	138	144	310	142	17	150	92	129	63	175	106	168	0.659252	0.462023
uc007bgh.1	Adam23	Mus musculus mRNA for ADAM23, complete cds.	4309	47	28	50	15	45	81	34	51	36	49	33	42	46	35	37	41	55	36	31	40	13	72	104	153	63	71	149	160	185	67	110	114	88	87	170	77	9	86	62	63	34	95	60	101	0.886324	0.587732
uc007bgi.1	Dytn	dystrotelin	2427	0	0	1	0	0	0	1	0	0	1	0	0	0	0	0	0	0	0	2	0	0	3	0	0	0	2	0	0	0	0	0	0	0	0	0	0	0	0	0	1	0	0	0	0	0	0
uc007bgj.1	Mdh1b	putative malate dehydrogenase 1B	1711	0	0	0	0	0	0	0	0	0	0	1	0	0	0	0	0	0	0	0	0	0	0	0	0	0	0	1	1	0	0	0	0	0	0	0	0	0	0	0	0	0	0	0	0	0	0
uc007bgk.2	Fastkd2	FAST kinase domain-containing protein 2	1838	41	39	41	18	57	49	33	29	27	24	23	28	26	29	27	42	43	44	6	8	4	21	14	16	30	30	18	42	18	27	33	46	33	18	53	35	1	42	13	13	7	27	29	30	1.81263	1.91919
uc007bgl.2	Fastkd2	FAST kinase domain-containing protein 2	3205	60	50	60	25	75	60	50	44	38	31	42	32	37	37	38	51	58	65	7	12	7	24	22	25	44	39	36	54	28	42	48	71	58	38	84	57	4	61	24	36	13	42	35	47	1.52123	1.41104
uc007bgm.1	OTTMUSG00000013918	Mus musculus 16 days embryo head cDNA, RIKEN full-length enriched library, clone:C130071J16 product:hypothetical protein, full insert sequence.	1432	0	4	1	5	3	1	1	5	5	7	2	2	1	3	3	0	2	3	0	0	1	0	0	2	1	0	1	0	2	3	0	0	0	2	0	1	1	3	0	0	0	0	2	0	0	0.252648
uc007bgn.1	AK150559	Mus musculus adult male hypothalamus cDNA, RIKEN full-length enriched library, clone:A230023E16 product:unclassifiable, full insert sequence.	2719	118	234	184	186	190	197	220	204	209	265	245	86	106	134	208	236	216	158	19	30	6	31	46	41	72	45	74	84	55	76	55	89	82	45	93	66	0	57	16	57	16	51	46	73	3.5265	7.78403
uc007bgo.1	Klf7	Krueppel-like factor 7	1334	108	189	166	190	187	182	190	174	200	224	192	60	108	127	194	226	176	152	14	26	8	17	29	41	38	27	75	77	55	46	77	94	70	61	101	61	1	90	32	75	15	78	55	76	6.57869	12.8146
uc007bgp.1	Klf7	Krueppel-like factor 7	1125	87	153	136	156	146	150	158	144	155	181	163	51	87	89	151	172	135	124	12	15	6	19	19	25	33	25	60	55	44	32	58	74	54	49	77	45	1	68	28	56	14	66	48	47	6.28403	12.3009
uc007bgq.1	Klf7	Krueppel-like factor 7	1421	95	162	144	168	154	161	169	156	167	186	173	54	97	94	157	179	143	129	12	14	6	19	19	25	36	25	64	62	46	35	60	76	61	50	83	47	1	73	27	57	16	67	47	54	5.43251	10.3114
uc007bgr.1	Creb1	cyclic AMP-responsive element-binding protein 1	8421	664	346	421	226	496	341	467	581	368	492	459	219	301	408	398	449	487	358	106	169	73	246	285	391	430	311	583	653	351	525	444	593	417	413	768	453	42	533	208	371	121	389	253	410	6.40731	3.7163
uc007bgs.1	Creb1	cyclic AMP-responsive element-binding protein 1	8379	664	346	421	226	495	340	467	581	367	492	458	218	301	406	397	449	486	358	106	169	73	246	285	390	429	311	583	652	351	525	442	590	415	413	768	452	42	532	207	371	120	389	253	409	6.43943	3.73493
uc007bgt.1	Creb1	cyclic AMP-responsive element-binding protein 1	8257	652	337	417	222	480	332	461	572	361	481	452	213	291	394	391	443	477	353	104	166	73	244	279	382	426	304	571	636	349	513	432	559	395	399	746	432	41	520	204	355	117	376	246	400	6.41648	3.69152
uc007bgu.1	Fam119a	hypothetical protein LOC67099	2666	70	60	81	39	74	68	67	98	76	77	62	42	45	42	50	52	50	68	16	22	8	27	40	57	77	24	55	81	65	63	56	86	62	51	128	57	6	94	22	72	22	57	45	60	2.13358	2.03558
uc007bgv.1	Fam119a	hypothetical protein LOC67099	1987	64	53	80	37	71	69	62	87	66	73	62	42	44	35	49	46	44	63	16	21	8	24	41	51	73	23	52	74	60	57	58	84	60	50	121	55	4	92	21	70	23	53	47	54	2.6173	2.41255
uc007bgw.1	AK013046	Mus musculus 10, 11 days embryo whole body cDNA, RIKEN full-length enriched library, clone:2810408I11 product:unclassifiable, full insert sequence.	711	8	4	3	3	8	8	4	13	14	11	7	3	7	7	4	6	6	9	0	2	0	2	1	3	4	5	4	5	3	1	1	2	2	3	7	1	1	8	2	3	1	4	2	3	0.914306	0.508849
uc007bgx.1	Ccnyl1	cyclin Y-like 1	3057	82	80	82	42	87	103	84	71	80	77	97	35	47	60	64	73	81	48	9	19	4	23	21	31	38	30	48	54	42	48	56	60	50	35	96	34	6	55	21	33	14	39	30	45	2.17967	2.36697
uc007bgy.1	Fzd5	frizzled-5 precursor	6914	1273	299	232	154	248	240	295	297	245	229	306	75	54	83	144	113	133	157	18	20	4	22	33	133	152	43	63	130	47	103	109	142	177	84	270	64	5	77	45	47	16	211	38	48	14.9613	3.91147
uc007bgz.1	Fzd5	frizzled-5 precursor	6807	1270	298	232	154	247	240	295	296	242	229	304	75	54	83	144	113	132	157	18	20	4	22	33	132	152	42	63	130	47	103	109	142	177	84	269	63	5	75	45	45	16	210	38	48	15.1607	3.95967
uc007bha.1	Plekhm3	pleckstrin homology domain-containing family M	8562	300	340	297	269	328	262	437	509	409	502	350	135	200	211	440	512	317	316	45	73	31	77	151	214	258	121	244	301	171	267	176	332	289	180	415	190	15	251	125	212	38	225	128	185	2.8472	3.59171
uc007bhb.1	Plekhm3	pleckstrin homology domain-containing family M	2291	93	116	93	106	114	87	136	167	153	209	114	60	62	67	173	190	102	123	21	19	11	36	48	75	84	34	79	70	44	71	61	125	130	67	174	55	5	95	33	87	11	76	51	71	3.2986	4.57964
uc007bhc.1	Akr1cl	aldo-keto reductase family 1, member C-like	1353	4	1	0	0	4	2	0	1	1	0	0	0	0	0	0	1	0	0	3	1	0	2	1	2	0	2	7	5	3	1	1	0	2	3	7	4	0	3	2	2	1	5	1	3	0.240233	0.0668498
uc007bhd.1	Akr1cl	aldo-keto reductase family 1, member C-like	1232	4	0	0	0	3	2	0	1	1	0	0	0	0	0	0	1	0	0	3	1	0	2	1	2	0	2	7	5	2	1	1	0	2	3	7	4	0	3	2	2	0	5	1	2	0.263828	0
uc007bhe.1	4921521F21Rik	Mus musculus adult male testis cDNA, RIKEN full-length enriched library, clone:4921521F21 product:PROSTAGLANDIN F SYNTHASE (FRAGMENT) homolog [Homo sapiens], full insert sequence.	1144	1	1	0	0	3	2	0	0	1	0	0	0	0	0	0	0	0	0	1	1	0	1	1	0	0	1	2	4	3	1	2	2	0	4	8	3	0	2	1	3	1	5	0	1	0.0710306	0.0790628
uc007bhf.1	Cryge	gamma-crystallin E	642	0	0	0	0	0	0	0	0	0	0	0	0	0	0	0	0	0	0	0	0	0	0	0	0	0	0	0	0	0	0	0	0	0	0	0	0	0	0	0	0	0	0	0	0	0	0
uc007bhg.2	Crygd	gamma-crystallin D	635	1	0	0	0	0	0	0	1	0	0	0	0	0	0	0	0	0	0	0	0	0	0	0	0	0	0	0	0	0	0	0	0	0	0	1	0	0	0	0	0	0	1	1	0	0.127967	0
uc007bhh.1	Crygc	gamma-crystallin C isoform 2	611	0	0	0	0	0	0	0	0	0	0	0	0	0	0	0	0	0	0	0	0	0	0	0	0	0	0	0	0	0	0	0	0	0	0	0	0	0	0	0	0	0	0	0	0	0	0
uc007bhi.1	Crygc	gamma-crystallin C isoform 1	541	0	0	0	0	0	0	0	0	0	0	0	0	0	0	0	0	0	0	0	0	0	0	0	0	0	0	0	0	0	0	0	0	0	0	0	0	0	0	0	0	0	0	0	0	0	0
uc007bhj.1	Crygb	gamma-crystallin B	605	1	0	0	0	0	0	0	0	0	0	0	0	0	0	0	0	0	0	0	1	0	0	0	0	0	0	0	0	0	0	0	0	0	0	0	0	0	0	0	0	0	0	0	0	0.134312	0
uc007bhk.1	Cryga	gamma-crystallin A	615	0	0	1	0	0	0	0	0	0	0	0	0	0	0	0	0	0	0	0	0	0	0	0	0	0	0	0	0	0	0	1	0	0	0	0	0	0	1	0	0	0	0	0	0	0	0
uc007bhl.1	D630023F18Rik	hypothetical protein LOC98303	1135	0	0	0	0	0	0	1	0	0	0	0	0	0	0	0	0	0	0	0	0	0	1	0	0	1	0	0	0	0	0	3	0	0	0	1	0	0	1	0	2	0	0	1	1	0	0
uc007bhm.1	D630023F18Rik	hypothetical protein LOC98303	2180	1	0	0	0	1	0	1	0	0	0	1	0	0	1	0	1	0	0	0	0	0	2	1	2	3	1	1	0	1	4	5	1	1	1	2	0	0	0	0	2	2	1	1	0	0.0372748	0
uc007bhn.2	Idh1	isocitrate dehydrogenase [NADP] cytoplasmic	2263	803	258	312	93	524	349	385	524	334	371	311	268	212	226	269	279	327	277	144	181	98	323	394	660	460	362	663	809	514	548	620	705	583	488	1105	630	41	741	328	423	223	561	344	485	28.8338	10.3118
uc007bho.1	Pikfyve	RecName: Full=1-phosphatidylinositol-3-phosphate 5-kinase; Short=Phosphatidylinositol-3-phosphate 5-kinase; EC=2.7.1.150; AltName: Full=FYVE finger-containing phosphoinositide kinase; AltName: Full=PIKfyve; AltName: Full=Phosphatidylinositol-3-phosphate 5-kinase type III; Short=PIPkin-III; Short=Type III PIP kinase; AltName: Full=p235;	1044	60	34	50	23	69	65	28	57	67	42	42	31	32	41	36	33	47	41	7	26	5	27	29	44	37	32	63	77	49	43	84	90	86	70	113	90	8	86	27	58	19	63	45	76	4.67006	2.94562
uc007bhp.1	Pikfyve	RecName: Full=1-phosphatidylinositol-3-phosphate 5-kinase; Short=Phosphatidylinositol-3-phosphate 5-kinase; EC=2.7.1.150; AltName: Full=FYVE finger-containing phosphoinositide kinase; AltName: Full=PIKfyve; AltName: Full=Phosphatidylinositol-3-phosphate 5-kinase type III; Short=PIPkin-III; Short=Type III PIP kinase; AltName: Full=p235;	1316	62	37	55	24	72	68	30	60	69	50	46	34	34	44	38	38	49	45	7	27	5	28	30	47	42	32	66	80	55	44	84	91	88	71	118	91	7	86	29	59	19	68	47	76	3.82831	2.54299
uc007bhq.1	Pikfyve	RecName: Full=1-phosphatidylinositol-3-phosphate 5-kinase; Short=Phosphatidylinositol-3-phosphate 5-kinase; EC=2.7.1.150; AltName: Full=FYVE finger-containing phosphoinositide kinase; AltName: Full=PIKfyve; AltName: Full=Phosphatidylinositol-3-phosphate 5-kinase type III; Short=PIPkin-III; Short=Type III PIP kinase; AltName: Full=p235;	4091	97	63	71	44	129	106	60	97	95	63	69	55	47	74	74	70	78	66	15	44	13	50	58	78	72	45	112	102	80	73	119	156	136	113	188	135	13	126	50	84	28	101	75	118	1.9267	1.39287
uc007bhr.1	Pikfyve	RecName: Full=1-phosphatidylinositol-3-phosphate 5-kinase; Short=Phosphatidylinositol-3-phosphate 5-kinase; EC=2.7.1.150; AltName: Full=FYVE finger-containing phosphoinositide kinase; AltName: Full=PIKfyve; AltName: Full=Phosphatidylinositol-3-phosphate 5-kinase type III; Short=PIPkin-III; Short=Type III PIP kinase; AltName: Full=p235;	3482	81	55	70	40	106	90	55	89	90	62	66	53	42	66	57	62	68	59	14	34	12	39	49	72	56	46	97	99	81	64	116	148	137	119	185	135	10	124	45	82	29	97	75	107	1.89029	1.42867
uc007bhs.1	Pikfyve	1-phosphatidylinositol-3-phosphate 5-kinase	11255	467	351	390	195	581	497	334	592	397	409	345	257	269	298	304	383	385	315	76	146	54	236	261	360	328	204	473	526	414	304	507	701	507	422	835	501	42	499	221	368	159	393	261	433	3.37165	2.82072
uc007bht.1	Pikfyve	1-phosphatidylinositol-3-phosphate 5-kinase	11390	471	353	392	197	582	499	336	596	398	409	347	257	270	300	307	386	386	316	76	146	54	237	261	360	331	207	476	528	415	306	510	709	508	428	838	500	43	504	223	370	160	398	264	436	3.36023	2.80317
uc007bhu.1	Pth2r	parathyroid hormone 2 receptor precursor	2414	0	1	1	0	0	1	0	0	0	0	1	1	0	0	0	0	1	0	0	0	1	0	0	1	0	0	0	0	0	1	1	1	1	0	0	0	0	2	1	0	0	0	0	0	0	0.037468
uc007bhv.1	Crygf	gamma-crystallin F	622	0	1	0	0	0	0	0	0	0	0	0	0	0	0	0	0	0	0	0	0	0	0	0	0	0	0	0	0	0	0	0	0	0	0	0	0	0	0	0	0	0	0	0	0	0	0.145415
uc007bhw.1	Mtap2	microtubule-associated protein 2 isoform 1	5520	238	12	14	2	16	2	27	36	23	13	28	5	12	10	11	6	29	20	5	7	1	14	16	57	258	236	38	218	27	300	47	38	45	29	34	23	0	150	109	43	9	105	17	113	3.50356	0.196626
uc007bhx.1	Mtap2	microtubule-associated protein 2 isoform 2	5427	237	12	14	2	16	2	27	35	23	13	28	5	12	10	10	6	29	19	5	7	1	14	16	57	257	235	38	217	27	300	47	37	45	28	34	23	0	148	109	43	9	104	17	112	3.54862	0.199995
uc007bhy.1	Mtap2	microtubule-associated protein 2 isoform 2	3375	34	2	3	0	3	0	3	5	5	1	4	0	0	2	0	0	3	1	1	1	1	1	0	7	23	37	5	26	1	33	8	9	6	7	5	5	4	20	14	6	2	21	3	16	0.818609	0.0535987
uc007bhz.1	Mtap2	microtubule-associated protein 2 isoform 2	9374	262	15	15	3	19	2	29	37	29	14	36	5	11	11	11	8	28	19	6	8	0	15	16	60	285	272	52	242	34	337	59	44	55	28	37	27	2	172	123	56	11	117	19	131	2.27116	0.144732
uc007bia.1	Mtap2	microtubule-associated protein 2 isoform 2	5122	231	12	13	2	16	2	26	33	23	12	28	5	11	10	10	6	27	19	5	7	0	14	16	55	255	232	38	212	27	293	44	36	44	24	34	22	0	139	104	38	9	99	16	103	3.66474	0.211904
uc007bib.1	Mtap2	microtubule-associated protein 2 isoform 2	5125	231	12	13	2	16	2	26	33	23	12	28	5	11	10	10	6	27	19	5	7	0	14	16	55	255	232	38	212	27	293	44	36	44	24	34	22	0	139	104	38	9	99	16	103	3.6626	0.21178
uc007bic.1	Mtap2	SubName: Full=Putative uncharacterized protein; Flags: Fragment;	4215	45	4	5	1	4	0	6	7	7	2	9	0	0	2	1	2	3	0	2	2	0	2	0	6	41	49	17	44	8	61	15	13	13	4	5	5	0	39	21	16	3	28	3	31	0.867534	0.0858342
uc007bid.1	Mtap2	Mus musculus adult male spinal cord cDNA, RIKEN full-length enriched library, clone:A330055K22 product:microtubule-associated protein 2 (fragment) homolog [Rattus norvegicus], full insert sequence.	4835	218	11	10	2	15	2	24	31	22	12	26	5	11	9	10	6	25	19	5	6	0	14	16	53	243	221	35	203	27	277	42	34	41	22	33	20	0	132	99	36	8	93	15	97	3.6638	0.205776
uc007bie.1	Mtap2	SubName: Full=Putative uncharacterized protein; Flags: Fragment;	4091	33	3	2	1	4	0	4	5	6	2	8	0	0	1	1	2	1	0	2	1	0	2	0	4	29	38	14	35	8	45	13	10	10	2	4	3	0	33	16	14	2	22	2	25	0.655474	0.0663269
uc007bif.2	Unc80	RecName: Full=Protein unc-80 homolog; Short=mUNC-80;	1150	0	0	0	0	0	0	0	0	0	0	0	0	0	0	0	0	0	0	1	0	0	0	0	0	0	0	0	0	0	0	0	0	0	0	0	0	0	0	0	0	0	1	0	1	0	0
uc007bih.2	Unc80	protein unc-80 homolog	13533	58	6	1	3	2	4	4	6	3	3	8	2	0	1	0	0	4	2	1	0	2	2	0	2	2	0	3	3	1	4	1	1	2	1	5	1	1	4	2	0	0	4	3	2	0.348261	0.040101
uc007bii.2	Unc80	SubName: Full=Novel protein (C030018G13Rik); Flags: Fragment;	4532	56	5	1	2	2	3	2	4	2	2	6	1	0	1	0	0	2	1	0	0	2	1	0	1	1	0	1	3	1	3	0	0	1	0	4	1	1	3	1	0	0	0	1	0	1.00408	0.099788
uc007bij.1	Rpe	ribulose-phosphate 3-epimerase	521	52	25	30	18	26	21	15	27	27	24	22	11	13	14	14	24	27	19	4	7	4	9	6	21	27	20	13	32	18	24	40	54	43	44	65	38	2	49	20	26	9	47	10	41	8.1103	4.34011
uc007bik.1	Rpe	SubName: Full=Ribulose-5-phosphate-3-epimerase; SubName: Full=Ribulose-5-phosphate-3-epimerase, isoform CRA_a;	2628	284	139	153	113	183	130	146	197	161	173	155	68	69	114	139	143	181	119	19	36	19	60	67	107	158	112	129	221	104	171	130	172	132	113	263	124	10	172	63	99	35	134	63	129	8.78141	4.78396
uc007bil.1	Rpe	ribulose-phosphate 3-epimerase	2630	285	139	153	113	184	130	146	197	160	172	154	68	69	114	138	142	181	117	19	35	19	60	67	106	157	112	128	221	103	171	130	171	132	112	263	124	10	172	63	99	35	134	63	129	8.80563	4.78032
uc007bim.2	1110028C15Rik	hypothetical protein LOC68691 isoform 1	4655	224	232	190	195	260	268	236	264	233	265	252	112	65	93	191	205	165	195	17	36	20	57	67	104	162	82	174	252	98	147	181	209	190	150	273	167	13	213	105	126	52	167	89	167	3.91021	4.50782
uc007bin.2	1110028C15Rik	hypothetical protein LOC68691 isoform 2	4628	223	232	189	192	260	266	233	260	232	260	247	110	63	93	186	199	166	194	16	37	19	57	65	102	164	83	171	251	95	145	180	202	186	154	264	166	14	209	103	125	53	165	92	167	3.91546	4.53412
uc007bio.2	1110028C15Rik	hypothetical protein LOC68691 isoform 2	2375	101	135	93	98	155	142	119	145	129	140	131	56	32	41	99	86	85	98	11	18	9	21	26	50	85	40	88	121	45	74	94	112	103	90	154	89	8	118	57	73	35	96	55	78	3.45564	5.14124
uc007bip.1	1110028C15Rik	hypothetical protein LOC68691 isoform 2	2802	92	115	85	96	127	113	95	120	111	132	135	50	26	36	93	73	81	91	8	13	5	23	26	46	74	36	72	101	37	69	76	86	69	66	129	71	6	102	32	56	33	71	39	57	2.66803	3.71217
uc007biq.2	1110028C15Rik	hypothetical protein LOC68691 isoform 2	1649	79	99	72	75	108	107	89	109	106	115	111	43	26	29	78	55	71	70	6	11	2	15	21	41	69	28	65	97	36	58	65	62	57	51	94	63	6	82	31	43	28	63	37	46	3.89294	5.43016
uc007bir.1	Acadl	long-chain specific acyl-CoA dehydrogenase,	1892	123	71	96	96	97	105	79	125	78	94	95	62	44	66	98	101	69	84	15	30	7	35	49	65	102	57	74	121	66	87	94	101	108	89	147	71	7	107	55	72	21	81	42	110	5.28269	3.39418
uc007bis.2	Myl1	myosin light chain 1/3, skeletal muscle isoform	817	202	1151	772	812	836	1307	376	423	679	767	334	431	298	191	306	307	155	485	14	69	26	101	81	82	163	123	333	344	178	240	617	637	438	343	575	602	63	1204	279	618	176	249	326	691	20.091	127.424
uc007bit.2	Myl1	myosin light chain 1/3, skeletal muscle isoform	994	318	2025	1280	1257	1281	2122	645	776	1109	1310	571	657	413	303	495	516	251	731	29	127	45	208	203	226	196	161	419	424	232	331	401	414	264	223	374	365	44	811	203	539	144	162	280	470	25.9963	184.262
uc007biu.2	Myl1	myosin light chain 1/3, skeletal muscle isoform	654	138	817	562	590	611	954	260	295	497	586	241	326	212	138	229	230	120	348	11	56	25	91	61	58	103	83	216	222	120	169	545	549	388	297	514	532	54	1065	239	510	147	216	272	604	17.1464	112.991
uc007biv.1	Lancl1	lanC-like protein 1	4243	166	33	42	16	43	53	42	41	42	40	55	22	33	27	34	30	36	38	6	19	4	10	19	53	107	75	50	115	32	180	77	99	86	39	137	81	5	103	63	47	19	155	29	103	3.17912	0.703459
uc007biw.2	Lancl1	lanC-like protein 1	4461	179	37	47	17	47	61	48	45	44	44	58	24	39	27	38	32	39	41	7	21	4	10	24	57	115	81	54	119	34	193	79	102	94	41	140	86	5	105	66	48	20	159	31	104	3.26056	0.750184
uc007bix.2	Lancl1	lanC-like protein 1	4277	169	35	42	16	43	56	44	41	42	40	55	22	37	27	34	31	37	37	6	19	4	10	23	54	108	75	53	115	32	181	78	99	88	39	137	83	5	104	63	47	19	155	30	103	3.21084	0.740162
uc007biy.1	Cps1	carbamoyl-phosphate synthase [ammonia],	4704	3	0	0	0	0	0	0	0	0	0	0	0	0	0	0	0	0	0	0	1	0	0	0	0	0	0	0	0	0	0	1	0	0	1	0	0	0	0	1	1	0	0	0	1	0.0518233	0
uc007biz.1	Cps1	Mus musculus carbamoyl-phosphate synthetase 1, mRNA (cDNA clone IMAGE:4160125), partial cds.	454	0	0	0	0	0	0	0	0	1	0	0	0	0	0	0	0	0	0	0	0	0	1	1	0	1	0	0	0	0	0	0	0	0	0	0	0	0	0	1	1	1	2	0	1	0	0
uc007bja.1	BC108272	Mus musculus cDNA clone IMAGE:30050772.	1337	0	0	0	0	0	0	0	0	0	0	0	0	0	0	0	0	0	0	0	1	0	0	1	0	0	0	0	0	1	0	0	0	0	0	0	0	0	0	0	0	0	0	0	0	0	0
uc007bjb.1	Erbb4	receptor tyrosine-protein kinase erbB-4	4257	0	0	1	2	5	5	1	3	3	0	2	2	0	2	0	0	2	3	0	0	0	0	1	0	2	3	2	3	0	2	0	1	0	0	0	1	0	2	0	0	0	0	3	1	0	0
uc007bjc.1	Erbb4	Mus musculus EGF-like growth factor receptor ErbB4 intracellular domain mRNA, partial cds.	517	0	0	0	0	0	0	0	0	0	0	0	0	0	0	0	0	0	0	0	0	0	0	0	0	1	0	0	0	0	0	0	0	0	0	0	0	0	0	0	0	0	0	1	0	0	0
uc007bjd.2	Ikzf2	zinc finger protein Helios	9421	30	41	50	26	69	42	79	116	69	75	65	46	42	37	48	57	49	51	13	34	8	44	46	62	86	52	74	149	84	83	89	155	77	102	166	97	7	85	43	86	23	100	70	65	0.258759	0.393627
uc007bjg.1	Spag16	sperm-associated antigen 16 protein isoform 1	1415	0	0	1	0	0	0	0	0	0	0	0	0	0	0	0	0	0	0	0	0	0	0	0	0	0	0	0	0	0	0	0	0	0	0	0	1	0	0	0	0	0	0	0	0	0	0
uc007bjh.1	Spag16	sperm-associated antigen 16 protein isoform 1	2126	0	0	1	0	0	0	0	0	2	0	0	0	0	0	0	0	0	0	0	0	0	0	0	0	0	0	0	0	0	0	0	0	0	0	0	1	0	0	0	0	0	0	0	0	0	0
uc007bji.1	Spag16	sperm-associated antigen 16 protein isoform 2	1288	0	0	0	0	0	0	0	0	2	0	0	0	0	0	0	0	0	0	0	0	0	0	0	0	0	0	0	0	0	0	0	0	0	0	0	1	0	0	0	0	0	0	0	0	0	0
uc007bjj.1	Vwc2l	von Willebrand factor C domain-containing	4228	0	0	1	0	0	0	0	0	0	1	0	0	0	0	0	0	1	0	0	1	1	0	0	1	2	0	0	0	0	0	0	1	0	0	0	1	0	3	0	0	0	0	1	0	0	0
uc007bjk.1	Vwc2l	von Willebrand factor C domain-containing	4655	0	0	3	0	1	0	0	0	0	1	1	0	1	1	0	0	0	0	1	0	0	0	1	1	2	2	0	0	2	0	1	1	0	1	1	3	1	3	0	0	0	0	1	2	0	0
uc007bjm.2	Bard1	BRCA1-associated RING domain protein 1	5448	26	12	8	4	8	16	18	15	18	23	23	6	16	8	14	16	23	8	4	7	2	4	13	18	12	21	20	39	14	19	17	21	19	20	42	16	3	36	28	21	5	28	13	24	0.3878	0.199224
uc007bjo.2	Abca12	Mus musculus 0 day neonate head cDNA, RIKEN full-length enriched library, clone:4832428G11 product:ATP-BINDING CASSETTE TRANSPORTER FAMILY A MEMBER 12 homolog [Homo sapiens], full insert sequence.	2899	275	17	20	3	19	6	117	96	25	42	94	24	22	192	59	58	119	51	0	3	0	6	8	88	297	273	42	220	14	476	13	13	27	12	17	2	1	173	101	27	0	123	5	104	7.70825	0.530394
uc007bjp.1	Abca12	ATP-binding cassette, sub-family A (ABC1),	4378	564	34	45	7	36	3	219	166	55	83	193	49	62	315	118	121	247	115	7	12	0	17	15	185	698	604	94	543	28	1062	39	21	71	29	31	9	0	356	182	47	2	288	8	227	10.4683	0.702427
uc007bjq.1	Abca12	Mus musculus 0 day neonate head cDNA, RIKEN full-length enriched library, clone:4833417A11 product:RIKEN cDNA 4833417A11 gene, full insert sequence.	1503	218	9	15	2	18	2	84	71	19	37	87	19	22	123	37	41	81	55	3	4	0	6	5	93	301	254	37	222	13	454	18	8	31	9	12	4	0	125	72	19	1	97	2	88	11.7861	0.541604
uc007bjr.2	Atic	SubName: Full=5-aminoimidazole-4-carboxamide ribonucleotide formyltransferase/IMP cyclohydrolase; Flags: Fragment;	2633	28	35	34	14	33	25	23	26	18	15	24	7	14	14	17	36	19	14	4	10	2	6	5	16	18	6	10	25	16	17	34	42	30	18	36	31	0	36	19	14	11	20	11	25	0.864129	1.20231
uc007bjs.2	Atic	bifunctional purine biosynthesis protein PURH	1654	64	53	49	22	66	50	40	38	36	25	44	13	28	29	36	46	40	32	6	9	4	21	19	32	21	18	29	34	25	28	70	92	75	49	127	88	3	105	41	58	23	80	27	64	3.14424	2.89827
uc007bjt.2	Atic	bifunctional purine biosynthesis protein PURH	2611	243	185	186	110	262	193	154	180	153	137	164	79	112	102	137	194	195	153	23	23	8	44	47	69	97	73	120	135	90	104	184	236	169	116	298	183	13	219	100	125	54	161	93	157	7.56259	6.4086
uc007bju.1	Fn1	fibronectin precursor	8312	2032	2831	3580	2026	3373	2986	1545	1962	2041	2140	1819	828	1686	1205	1089	1765	1466	1297	602	919	194	1129	1803	3109	1325	1350	4126	3535	4475	1453	4379	3799	3240	2732	8716	3545	271	3950	1914	3110	2835	3001	2316	5053	19.865	30.8058
uc007bjv.1	Fn1	fibronectin precursor	7964	2022	2787	3554	2012	3341	2944	1525	1944	2020	2120	1808	816	1667	1189	1079	1744	1444	1283	592	904	187	1111	1775	3049	1285	1324	4057	3446	4374	1412	4272	3715	3170	2662	8498	3456	265	3869	1871	3044	2766	2935	2251	4941	20.631	31.6522
uc007bjw.1	Fn1	fibronectin precursor	8039	2027	2807	3569	2018	3354	2966	1542	1953	2036	2136	1811	818	1681	1197	1087	1756	1459	1292	597	913	190	1119	1785	3080	1297	1334	4079	3474	4403	1424	4310	3740	3190	2685	8567	3491	266	3891	1883	3072	2791	2959	2279	4976	20.4891	31.5819
uc007bjx.1	Fn1	fibronectin precursor	7679	1942	2664	3435	1932	3208	2825	1470	1870	1944	2031	1724	778	1593	1142	1045	1660	1380	1230	557	838	176	1040	1658	2874	1240	1275	3858	3299	4157	1360	4074	3537	3027	2554	8089	3266	253	3682	1777	2900	2630	2796	2152	4735	20.5502	31.3782
uc007bjy.1	Fn1	fibronectin precursor	7694	2012	2759	3541	2007	3316	2925	1517	1935	2008	2110	1799	811	1656	1181	1073	1731	1439	1279	590	900	184	1098	1765	3021	1276	1310	4033	3426	4358	1407	4243	3683	3152	2639	8444	3435	263	3834	1852	3021	2751	2912	2236	4915	21.2494	32.4338
uc007bjz.1	Fn1	fibronectin precursor	7769	2017	2779	3556	2013	3329	2947	1534	1944	2024	2126	1802	813	1670	1189	1081	1743	1454	1288	595	909	187	1106	1775	3052	1288	1320	4055	3454	4387	1419	4281	3708	3172	2662	8513	3470	264	3856	1864	3049	2776	2936	2264	4950	21.0966	32.3535
uc007bka.1	Fn1	fibronectin precursor	7409	1932	2636	3422	1927	3183	2806	1462	1861	1932	2021	1715	773	1582	1134	1039	1647	1375	1226	555	834	173	1027	1648	2846	1231	1261	3834	3279	4141	1355	4045	3505	3009	2531	8035	3245	251	3647	1758	2877	2615	2773	2137	4709	21.1894	32.1798
uc007bkb.1	Fn1	Mus musculus bone marrow stroma cell CRL-2028 SR-4987 cDNA, RIKEN full-length enriched library, clone:G431002M24 product:fibronectin 1, full insert sequence.	2500	370	458	674	348	629	549	285	342	305	350	341	143	319	235	187	290	237	229	130	196	33	235	359	660	253	258	748	658	735	297	793	705	566	460	1544	626	49	648	355	580	520	581	404	960	12.0263	16.57
uc007bkc.1	Fn1	SubName: Full=Fn1 protein;	1360	484	668	882	467	824	691	380	468	563	535	428	194	393	283	299	444	372	320	122	190	40	216	363	625	297	298	1058	834	1190	342	1098	844	791	645	2051	858	59	982	435	717	668	684	561	1114	28.9186	44.4258
uc007bkd.1	Fn1	SubName: Full=Fn1 protein;	2103	395	545	725	388	700	577	296	402	470	456	367	176	316	241	244	368	322	255	102	166	36	184	301	528	246	248	903	690	1000	289	957	730	669	552	1800	717	54	836	357	607	558	575	463	950	15.2626	23.4399
uc007bke.1	Gm15456	SubName: Full=Putative uncharacterized protein;	826	60	61	94	64	102	79	39	51	60	54	57	22	38	32	35	57	31	37	24	58	7	25	62	126	27	33	95	86	132	36	151	125	103	86	325	154	10	154	68	84	116	97	75	139	5.90259	6.67956
uc007bkf.1	AK049041	Mus musculus 0 day neonate cerebellum cDNA, RIKEN full-length enriched library, clone:C230094L05 product:unclassifiable, full insert sequence.	1371	32	33	50	30	49	28	25	25	29	29	29	11	23	15	15	26	12	19	11	35	4	10	40	67	17	18	40	50	71	23	54	46	30	26	116	57	4	49	22	33	33	36	26	44	1.89664	2.17708
uc007bkg.2	Mreg	melanoregulin	2493	846	130	118	157	123	145	139	134	119	132	157	72	34	75	111	126	121	86	8	23	1	24	27	75	177	113	57	131	33	203	37	54	77	32	35	32	1	92	43	27	6	100	14	48	27.5752	4.71649
uc007bkh.1	AK084284	Mus musculus adult male medulla oblongata cDNA, RIKEN full-length enriched library, clone:6330445I22 product:unclassifiable, full insert sequence.	3124	15	7	1	4	9	5	5	7	5	4	10	5	6	5	6	4	7	5	2	1	2	3	5	7	2	8	10	12	6	9	9	7	6	4	10	3	1	10	1	3	2	10	3	5	0.390168	0.202668
uc007bki.2	Pecr	peroxisomal trans-2-enoyl-CoA reductase	1185	10	8	9	7	7	9	10	7	11	10	7	4	6	3	5	12	7	5	2	2	0	0	3	3	13	3	10	10	8	7	9	12	13	5	13	6	2	21	3	10	3	13	12	12	0.68573	0.610618
uc007bkj.2	Pecr	peroxisomal trans-2-enoyl-CoA reductase	987	11	5	8	6	6	7	8	6	9	9	4	4	5	3	4	9	5	3	3	3	0	0	3	3	12	4	6	11	6	6	8	9	8	4	13	6	1	13	2	11	3	11	10	10	0.905622	0.458196
uc007bkk.1	Tmem169	transmembrane protein 169	2815	0	1	0	0	1	1	1	0	0	0	1	2	1	0	0	0	0	1	0	0	0	1	2	3	2	0	2	0	1	2	0	0	3	0	3	2	0	5	0	3	1	4	5	2	0	0.0321307
uc007bkl.2	Xrcc5	X-ray repair cross-complementing protein 5	2556	77	34	35	26	43	38	24	50	29	52	43	18	21	29	31	31	37	31	5	10	5	15	14	24	29	42	26	36	25	36	54	44	55	30	113	58	1	99	29	49	27	51	34	61	2.44794	1.20314
uc007bkn.1	2013-03-04	E3 ubiquitin-protein ligase MARCH4 precursor	4187	0	3	2	4	3	4	1	4	2	5	1	2	1	2	2	4	5	2	1	0	1	0	0	0	3	4	6	2	6	4	2	0	1	0	0	1	0	2	2	3	1	2	1	3	0	0.0648062
uc007bko.2	Smarcal1	SWI/SNF-related matrix-associated	1281	38	28	26	21	30	31	26	39	31	23	27	11	25	25	21	37	29	17	6	9	3	18	20	22	16	22	33	35	25	32	33	53	47	28	59	39	2	42	12	36	11	43	22	30	2.41049	1.977
uc007bkp.2	Smarcal1	SWI/SNF-related matrix-associated	1754	43	32	29	26	32	34	31	42	32	25	30	14	28	30	26	38	32	17	6	9	5	22	20	24	18	22	43	50	27	36	40	56	55	32	64	46	2	45	13	39	14	52	25	34	1.9921	1.65013
uc007bkq.2	Smarcal1	SWI/SNF-related matrix-associated	2237	47	36	33	28	38	40	34	51	35	27	36	16	31	31	28	45	36	20	7	10	6	24	21	26	23	26	45	52	29	42	42	60	59	33	73	53	2	50	18	47	18	56	29	38	1.70727	1.45558
uc007bkr.2	Smarcal1	SWI/SNF-related matrix-associated	2818	60	43	42	33	51	54	46	71	42	37	44	22	42	41	38	55	42	25	9	13	6	27	27	32	29	30	56	66	36	52	66	90	75	53	103	69	4	72	26	69	20	72	41	65	1.73014	1.38015
uc007bks.2	Smarcal1	SWI/SNF-related matrix-associated	6715	82	51	52	41	59	64	56	82	56	45	55	24	45	43	50	62	53	35	13	18	7	31	30	43	39	38	69	82	44	70	91	106	85	71	135	88	3	88	34	80	27	88	56	78	0.992291	0.686945
uc007bkt.2	Ankar	ankyrin and armadillo repeat-containing protein	4573	0	0	0	0	0	0	0	0	1	0	0	0	0	0	0	0	0	0	0	1	0	1	1	0	0	1	0	0	1	0	0	0	0	0	0	0	0	1	0	0	0	2	0	0	0	0
uc007bku.2	Ankar	ankyrin and armadillo repeat-containing protein	3937	0	0	0	0	0	0	0	0	1	0	0	0	0	0	0	0	0	0	0	1	0	1	0	0	0	1	0	0	1	0	0	0	0	0	0	0	0	0	0	0	0	2	0	0	0	0
uc007bkv.2	Rpl37a	60S ribosomal protein L37a	588	63	22	34	14	35	30	28	36	26	22	22	6	17	21	19	26	28	17	2	7	6	3	14	17	21	24	23	31	17	36	59	51	45	40	78	62	4	94	39	42	14	50	33	48	8.70632	3.3841
uc007bkw.1	Igfbp2	insulin-like growth factor-binding protein 2	1304	51	18	12	4	13	6	16	10	5	6	3	3	0	1	4	1	3	4	2	3	1	0	3	29	119	65	13	114	12	48	73	90	71	36	97	67	0	99	31	83	27	94	72	77	3.17807	1.24851
uc007bkx.1	Igfbp5	insulin-like growth factor-binding protein 5	5854	529	795	818	498	659	1099	736	695	575	695	734	421	399	483	662	290	584	550	112	569	113	391	490	426	1061	887	978	1823	855	1495	1059	907	1354	651	1716	1036	93	1370	778	813	395	993	571	1940	7.34301	12.2832
uc007bky.1	AK048274	Mus musculus 16 days embryo head cDNA, RIKEN full-length enriched library, clone:C130045L17 product:unclassifiable, full insert sequence.	1936	0	0	0	3	2	2	2	1	1	3	1	1	1	0	3	1	0	0	0	0	0	0	2	0	0	1	3	4	4	2	0	0	1	4	1	0	0	1	0	1	1	2	0	1	0	0
uc007bkz.2	Tnp1	spermatid nuclear transition protein 1	426	0	0	0	0	0	0	0	0	0	1	0	1	0	0	0	0	0	0	0	0	0	0	0	0	0	0	0	0	0	1	0	0	0	0	1	0	0	0	0	0	0	0	0	0	0	0
uc007bla.1	BC100504	Mus musculus adult male testis cDNA, RIKEN full-length enriched library, clone:1700027A15 product:unclassifiable, full insert sequence.	384	0	0	0	0	0	0	0	0	0	1	0	0	0	0	0	0	1	0	0	0	0	0	0	0	1	0	0	0	0	0	1	0	0	0	0	0	0	0	0	0	0	0	0	0	0	0
uc007blb.1	Pinc	Mus musculus pregnancy-induced noncoding RNA mRNA, complete sequence.	1560	0	0	0	0	0	0	0	0	0	0	0	0	0	0	0	0	1	0	0	0	0	0	0	0	0	0	0	0	0	0	0	1	0	0	0	0	0	0	0	0	0	0	1	0	0	0
uc007blc.1	Pinc	Mus musculus pregnancy-induced noncoding RNA mRNA, complete sequence.	961	0	0	0	0	0	0	0	0	0	0	0	0	0	0	0	0	0	0	0	0	0	0	0	0	0	0	0	0	0	0	0	0	0	0	0	0	0	0	0	0	0	0	0	0	0	0
uc007bld.1	AK079660	Mus musculus adult male spinal cord cDNA, RIKEN full-length enriched library, clone:A330023J11 product:hypothetical protein, full insert sequence.	2094	0	1	0	1	0	0	1	1	0	1	0	0	0	0	0	0	1	0	1	0	0	0	0	0	1	0	0	2	2	0	1	0	0	0	1	2	0	2	0	0	1	1	0	0	0	0.0431938
uc007blf.2	Tns1	tensin 1	6549	383	572	856	294	883	950	511	678	426	447	409	355	359	311	403	449	435	567	57	176	23	129	257	335	326	225	589	692	453	428	294	388	309	204	554	294	26	271	140	180	136	209	179	411	4.7522	7.89986
uc007blg.2	Tns1	tensin 1	2329	88	178	229	73	221	276	124	169	117	119	100	82	87	83	103	110	95	144	20	72	8	37	81	113	83	54	116	170	112	95	75	110	71	42	135	63	7	61	41	33	38	48	38	105	3.07033	6.91271
uc007bli.1	Tns1	SubName: Full=Putative uncharacterized protein;	1373	35	78	105	34	92	121	54	71	54	56	37	43	56	50	50	58	57	65	13	17	7	20	45	60	41	35	83	68	58	44	43	53	46	36	64	39	2	31	16	28	24	41	24	45	2.07142	5.13833
uc007blk.2	Rufy4	RUN and FYVE domain-containing protein 4 isoform	2313	9	27	20	32	16	15	25	15	21	16	25	3	6	15	21	14	29	17	6	7	0	6	10	3	1	3	8	3	3	6	9	4	3	5	10	2	0	8	0	9	2	5	2	2	0.316183	1.05581
uc007bll.1	Cxcr2	C-X-C chemokine receptor type 2	3043	407	1754	869	2776	1235	792	1209	784	990	1203	911	205	649	807	1247	1583	1925	1005	164	237	70	363	557	206	29	31	453	55	174	127	182	147	63	115	206	52	7	299	10	257	3	51	72	71	10.8684	52.1346
uc007blm.1	Cxcr1	C-X-C chemokine receptor type 1	1124	4	10	4	18	6	9	13	14	5	9	8	1	6	4	4	21	19	12	4	0	1	2	7	1	1	0	1	0	3	1	0	0	0	0	0	0	0	0	0	0	0	0	0	0	0.289178	0.804696
uc007bln.1	Arpc2	actin-related protein 2/3 complex subunit 2	1422	478	616	546	519	748	588	557	677	526	595	509	234	308	434	536	707	669	489	49	59	28	121	160	192	232	183	259	298	245	252	494	856	694	574	984	495	25	608	254	468	108	418	293	378	27.3149	39.1813
uc007blo.1	Arpc2	actin-related protein 2/3 complex subunit 2	1597	521	698	604	563	835	644	613	756	566	641	557	247	357	470	590	785	731	529	55	71	28	129	173	212	246	189	279	328	265	271	507	885	714	583	1015	498	27	616	256	476	108	431	304	385	26.5097	39.532
uc007blp.1	Arpc2	actin-related protein 2/3 complex subunit 2	1404	435	555	497	474	689	519	513	624	495	556	479	209	290	410	501	664	622	446	47	59	27	118	148	186	217	168	244	278	234	237	459	780	628	523	890	443	22	548	228	440	96	377	276	345	25.1764	35.7539
uc007blq.1	Gpbar1	G-protein coupled bile acid receptor 1	990	3	4	4	5	3	5	1	1	2	1	0	0	3	1	2	2	2	2	1	0	0	1	0	1	2	1	1	1	2	0	2	0	0	2	2	0	0	4	0	3	0	2	2	1	0.246239	0.365446
uc007blr.2	Aamp	angio-associated migratory cell protein isoform	1817	599	358	421	215	476	393	351	363	360	391	355	173	285	276	339	413	355	340	50	58	30	108	115	145	283	200	275	385	225	321	322	339	361	271	535	279	19	415	174	247	75	336	166	280	26.7882	17.8208
uc007bls.1	Pnkd	probable hydrolase PNKD isoform 2	635	8	7	9	3	10	6	15	8	7	11	5	6	2	2	8	9	6	2	1	4	1	2	7	4	6	4	7	7	5	6	7	8	11	9	12	6	1	13	2	6	2	3	3	5	1.02374	0.997063
uc007blt.1	Pnkd	probable hydrolase PNKD isoform 3	2956	34	26	14	6	21	21	33	27	19	17	30	11	8	6	13	10	10	14	1	5	1	4	11	8	13	5	20	19	11	15	17	17	21	13	26	12	1	14	4	11	1	22	5	16	0.934643	0.795549
uc007blu.1	Pnkd	probable hydrolase PNKD isoform 1	3073	34	27	19	8	22	22	36	29	23	24	31	14	9	6	14	12	11	15	1	5	1	4	11	10	13	6	20	20	12	15	19	20	24	14	29	14	1	17	4	14	2	24	8	17	0.899058	0.794693
uc007blv.2	Tmbim1	transmembrane BAX inhibitor motif-containing	2309	499	486	442	369	516	652	285	336	311	343	240	172	212	303	267	378	270	315	32	78	18	72	102	156	186	117	241	222	169	191	188	266	234	151	320	162	15	208	63	140	59	197	95	190	17.5609	19.0375
uc007blw.1	Pnkd	probable hydrolase PNKD isoform 1	2865	31	24	15	5	15	20	23	22	17	15	28	8	7	6	8	6	8	13	0	2	0	3	6	6	12	2	14	19	8	11	13	13	16	6	18	8	0	4	2	10	0	22	5	13	0.879242	0.757678
uc007blx.1	Gm216	hypothetical protein LOC241112	2101	20	78	31	19	58	50	55	66	99	94	114	21	1	6	25	11	16	25	0	1	0	3	2	4	2	6	10	6	5	5	6	4	0	0	3	7	1	14	2	4	3	1	3	7	0.773527	3.35789
uc007bly.2	Slc11a1	natural resistance-associated macrophage protein	2304	194	1020	654	728	784	678	604	577	793	858	919	195	210	226	574	616	508	463	14	46	15	50	95	90	35	21	123	86	98	60	156	570	457	392	471	236	12	265	93	302	34	86	132	140	6.84212	40.042
uc007blz.2	Ctdsp1	carboxy-terminal domain RNA polymerase II	2776	170	417	266	307	439	352	380	374	364	389	269	132	193	266	287	352	312	248	38	86	21	85	97	120	152	94	196	270	215	145	220	395	289	201	454	196	12	220	94	196	65	185	137	209	4.97623	13.5867
uc007bma.2	Mir26b	Mus musculus microRNA 26b (Mir26b), microRNA.	85	0	2	1	2	0	2	2	2	5	4	4	2	0	1	1	1	4	1	0	0	0	2	0	1	0	1	1	1	0	0	3	4	0	0	2	1	0	1	0	0	0	0	0	1	0	2.12818
uc007bmb.2	Vil1	villin-1	3117	9	7	3	5	7	7	18	14	7	5	11	4	3	2	5	2	5	7	0	0	0	3	0	1	1	0	3	3	2	2	1	2	6	1	4	4	1	5	1	2	0	2	1	1	0.234626	0.203123
uc007bmc.2	Usp37	ubiquitin carboxyl-terminal hydrolase 37	6599	375	257	265	166	295	281	259	313	204	259	258	98	145	189	202	237	259	206	42	50	19	73	76	122	184	127	219	248	117	166	150	232	166	145	263	162	10	183	136	137	53	184	106	189	4.61769	3.52252
uc007bmd.2	Usp37	ubiquitin carboxyl-terminal hydrolase 37	7196	405	275	275	177	324	308	275	340	224	277	277	101	154	197	225	250	278	221	42	55	20	80	86	135	196	133	227	263	124	180	157	258	181	157	277	179	11	198	140	147	59	194	110	207	4.57336	3.45652
uc007bme.1	Usp37	ubiquitin carboxyl-terminal hydrolase 37	2757	202	143	140	90	151	178	126	168	129	150	145	55	78	91	119	125	134	112	16	35	9	39	45	72	107	58	109	138	67	95	65	125	105	67	137	93	1	99	55	68	32	98	46	108	5.95369	4.69135
uc007bmf.2	Rqcd1	cell differentiation protein RCD1 homolog	3266	286	204	204	89	274	213	244	228	191	220	209	107	143	159	207	194	213	212	37	58	17	74	78	92	148	121	149	226	107	168	125	168	163	131	234	116	9	159	80	93	41	125	80	139	7.11576	5.64953
uc007bmg.1	Plcd4	1-phosphatidylinositol-4,5-bisphosphate	2734	6	7	7	12	5	20	9	8	8	6	5	7	2	4	2	7	7	6	1	5	1	10	1	4	10	2	10	11	10	11	16	14	19	9	20	22	2	38	8	12	5	11	19	25	0.17833	0.231578
uc007bmh.1	Plcd4	1-phosphatidylinositol-4,5-bisphosphate	2981	6	6	6	13	5	20	9	9	9	5	4	6	3	4	2	6	7	6	1	6	1	7	1	4	9	2	10	11	10	11	15	14	17	9	18	18	2	36	7	12	5	9	19	25	0.163554	0.182049
uc007bmi.1	Plcd4	1-phosphatidylinositol-4,5-bisphosphate	1179	1	4	3	4	0	8	5	4	4	3	2	1	1	2	2	2	3	4	1	2	0	4	0	1	6	1	2	4	6	7	7	5	7	2	7	7	2	19	3	6	3	4	6	7	0.0689219	0.306863
uc007bmj.1	Plcd	Mus musculus adult male testis cDNA, RIKEN full-length enriched library, clone:4933427D11 product:phospholipase C, delta 4, full insert sequence.	2264	6	6	7	12	3	17	8	8	9	5	3	4	2	3	2	6	6	6	1	4	0	7	1	3	7	2	8	8	10	10	12	13	15	8	14	15	2	30	6	13	5	9	17	19	0.215351	0.239703
uc007bmk.1	Plcd	Mus musculus adult male testis cDNA, RIKEN full-length enriched library, clone:4933427D11 product:phospholipase C, delta 4, full insert sequence.	2280	6	6	7	12	3	17	8	8	9	5	3	4	2	3	2	6	6	6	1	4	0	7	1	3	7	2	8	8	10	10	12	13	15	8	14	15	2	30	6	13	5	9	18	19	0.213839	0.238021
uc007bml.1	Zfp142	SubName: Full=Zinc finger 142;	6795	105	95	92	69	85	128	91	76	68	76	69	40	51	65	97	82	71	70	11	23	3	26	37	38	47	32	57	100	39	63	51	68	56	48	91	55	7	56	30	51	12	78	33	64	1.25566	1.26454
uc007bmm.1	Zfp142	zinc finger protein 142	7472	118	114	99	83	103	148	107	90	75	92	79	43	61	74	115	101	82	82	11	28	5	32	40	43	52	44	73	111	51	74	58	76	65	60	102	63	7	70	38	56	13	87	40	73	1.28327	1.37996
uc007bmn.1	Zfp142	zinc finger protein 142	7781	121	115	102	84	105	152	109	90	76	95	79	43	61	75	119	103	84	86	13	29	5	33	40	47	54	44	75	113	52	74	60	78	67	62	110	63	7	70	40	58	13	88	42	75	1.26363	1.33678
uc007bmo.1	Zfp142	SubName: Full=MCG133876, isoform CRA_c; SubName: Full=Putative uncharacterized protein;	3938	55	41	33	43	57	58	48	71	33	48	37	25	39	39	50	50	44	44	5	14	7	21	18	22	38	21	52	44	29	35	50	48	59	45	61	46	2	50	24	30	9	34	25	43	1.1349	0.941686
uc007bmp.1	Zfp142	SubName: Full=MCG133876, isoform CRA_c; SubName: Full=Putative uncharacterized protein;	3717	50	34	31	35	50	50	45	66	28	43	31	24	34	36	44	44	42	43	5	14	7	19	17	22	34	16	49	39	24	29	49	47	58	42	59	45	2	47	24	28	9	32	24	42	1.09307	0.827341
uc007bmq.1	Bcs1l	mitochondrial chaperone BCS1	1829	45	25	30	19	48	40	39	28	25	30	21	14	15	21	32	15	31	26	3	7	0	14	16	27	20	13	32	33	23	26	31	43	28	26	48	23	4	49	22	38	8	38	23	37	1.99926	1.2363
uc007bmr.1	Bcs1l	mitochondrial chaperone BCS1	1722	43	24	27	19	44	38	36	27	24	28	21	12	15	20	30	15	29	24	3	7	0	14	16	27	20	13	30	31	22	26	29	39	25	24	47	20	4	45	22	37	8	36	21	35	2.02911	1.2606
uc007bms.2	Rnf25	E3 ubiquitin-protein ligase RNF25	1475	88	57	68	33	70	47	49	53	34	57	43	21	42	34	53	58	42	35	6	9	2	21	15	24	36	32	42	43	38	44	62	80	71	51	113	48	7	75	29	55	12	84	37	70	4.84799	3.49527
uc007bmt.2	Rnf25	E3 ubiquitin-protein ligase RNF25	1472	88	57	68	33	70	47	49	53	34	57	43	21	42	34	53	58	42	35	6	9	2	21	15	24	36	32	42	43	38	44	62	80	71	51	113	48	7	75	29	55	12	84	37	70	4.85787	3.5024
uc007bmu.1	Stk36	serine/threonine-protein kinase 36	4049	10	10	8	5	7	2	9	14	4	4	7	2	7	7	9	4	6	5	3	2	1	3	3	3	5	3	8	9	6	2	10	11	10	7	18	5	1	9	2	5	7	13	7	9	0.200689	0.223383
uc007bmv.1	Stk36	serine/threonine-protein kinase 36	5234	11	11	10	6	9	5	11	19	5	4	10	3	11	10	13	7	8	6	4	3	1	4	3	4	6	3	11	13	9	6	12	12	10	8	21	5	1	11	7	7	7	16	8	18	0.170777	0.190089
uc007bmw.1	Stk36	serine/threonine-protein kinase 36	3681	6	4	6	5	3	3	8	10	1	3	7	1	9	6	8	5	5	4	2	1	1	3	1	1	3	2	5	8	6	5	8	6	4	4	10	2	0	4	7	4	3	7	4	13	0.132451	0.0982861
uc007bmx.1	Stk36	serine/threonine-protein kinase 36	3015	4	4	6	5	3	3	7	9	1	2	5	1	7	6	7	4	4	4	2	1	1	3	0	1	3	1	5	8	6	5	5	6	3	2	9	0	0	4	6	4	3	6	4	12	0.107806	0.119997
uc007bmy.1	Ttll4	tubulin polyglutamylase TTLL4	4253	203	157	151	95	185	138	133	149	90	111	96	54	73	96	93	103	116	110	18	26	11	30	37	66	60	46	92	104	57	85	82	117	89	62	141	75	3	95	59	58	19	101	53	97	3.87857	3.33889
uc007bmz.1	mKIAA0173	Mus musculus mRNA for mKIAA0173 protein.	1484	55	35	49	34	47	45	37	36	27	35	29	18	27	22	27	34	30	32	1	7	5	13	8	13	17	13	21	29	12	18	21	25	30	9	31	24	0	28	17	11	7	18	14	18	3.01162	2.1332
uc007bna.1	Cyp27a1	sterol 26-hydroxylase, mitochondrial	1890	9	23	25	21	48	45	34	60	32	33	12	31	21	24	20	28	15	22	27	35	5	39	82	110	68	44	117	148	134	64	87	89	98	70	171	106	15	75	39	61	16	77	38	72	0.386947	1.10069
uc007bnb.2	Prkag3	5'-AMP-activated protein kinase subunit gamma-3	2832	3	10	7	2	7	18	9	9	2	5	8	2	4	1	5	4	1	2	1	4	1	2	1	6	8	6	7	16	10	9	36	15	10	8	13	19	2	59	15	32	7	16	20	39	0.0860794	0.319378
uc007bnc.1	Prkag3	5'-AMP-activated protein kinase subunit gamma-3	1621	0	7	1	0	4	11	3	5	0	1	5	1	2	0	3	1	1	1	1	1	1	0	0	3	3	3	5	9	5	3	25	8	9	1	10	12	0	44	8	20	5	7	13	22	0	0.390583
uc007bne.1	Wnt6	protein Wnt-6 precursor	2068	22	2	6	1	5	7	12	7	4	1	4	2	2	3	4	8	8	4	4	3	0	1	4	7	8	11	2	19	8	6	7	11	12	4	7	5	0	15	12	7	3	6	5	12	0.864457	0.0874737
uc007bnf.2	Wnt10a	protein Wnt-10a precursor	1961	71	15	20	2	12	5	36	18	18	8	25	8	9	16	23	12	26	20	5	7	3	7	4	11	40	29	13	33	4	35	7	6	15	6	15	12	1	20	10	7	6	25	8	24	2.94206	0.69185
uc007bng.2	Cdk5r2	cyclin-dependent kinase 5 activator 2 precursor	2704	1	1	0	0	2	0	0	1	0	0	0	0	0	1	0	1	1	2	0	0	0	0	1	0	0	0	2	0	0	1	2	1	0	0	1	0	0	1	0	2	0	1	1	1	0.0300514	0.0334496
uc007bnh.2	Fev	protein FEV	1479	1	0	0	0	1	1	0	0	2	1	0	0	0	0	1	0	0	0	0	1	0	0	0	0	0	1	0	2	0	0	1	0	1	1	0	1	0	0	0	0	1	0	1	0	0.0549418	0
uc007bni.1	Cryba2	beta-crystallin A2	702	0	0	0	0	0	0	0	0	0	1	0	0	0	0	0	0	0	0	0	0	0	0	0	0	0	0	0	0	0	1	0	0	0	0	0	0	0	1	2	0	0	0	0	0	0	0
uc007bnj.1	Ccdc108	coiled-coil domain-containing protein 108	5718	1	2	1	0	0	2	1	0	0	0	0	0	1	0	0	0	0	0	0	2	0	0	0	0	0	0	1	0	0	0	0	0	0	1	0	2	0	0	0	2	0	1	0	0	0.0142111	0.0316362
uc007bnk.1	Ccdc108	SubName: Full=MCG144889, isoform CRA_b; SubName: Full=Putative uncharacterized protein;	3432	0	0	0	0	1	0	1	0	0	0	0	0	0	0	0	0	0	0	1	1	0	0	0	0	1	1	0	1	1	0	0	0	0	0	1	1	0	0	0	1	0	1	0	0	0	0
uc007bnl.1	Ihh	indian hedgehog protein	2444	2	2	1	3	2	2	1	0	2	2	1	0	1	2	0	2	1	1	0	3	0	0	0	2	0	2	2	0	0	0	0	1	2	0	0	0	1	0	1	2	0	1	1	0	0.0664967	0.0740162
uc007bnm.1	Ihh	indian hedgehog protein	1594	0	2	1	3	1	1	0	0	3	1	2	0	1	1	0	1	1	1	0	2	0	0	1	1	0	1	1	1	0	0	0	2	0	0	1	0	1	0	1	0	0	1	1	0	0	0.113485
uc007bnn.2	Nhej1	non-homologous end-joining factor 1	937	11	9	6	8	17	10	5	11	9	8	4	8	6	6	7	8	2	5	4	6	0	4	4	7	2	6	5	9	8	11	9	10	13	7	19	7	2	11	3	7	6	5	8	4	0.953947	0.868762
uc007bno.1	Slc23a3	solute carrier family 23 member 3	2058	21	8	6	3	7	6	9	5	4	8	6	1	1	0	7	10	5	1	0	0	0	2	0	3	6	5	1	4	2	5	4	5	6	3	6	4	0	4	1	2	0	6	2	2	0.829173	0.351595
uc007bnp.1	1810031K17Rik	hypothetical protein LOC69171	2511	487	290	279	212	317	294	278	253	264	237	223	90	109	164	175	275	190	189	20	48	11	45	84	105	120	76	185	169	136	129	156	220	167	158	320	179	20	199	73	149	28	148	94	135	15.7599	10.446
uc007bnq.1	1810031K17Rik	hypothetical protein LOC69171	2930	507	297	275	212	319	295	281	265	261	233	222	94	119	167	187	276	210	190	19	57	16	51	90	110	142	82	192	178	145	140	163	228	176	161	332	190	20	221	70	161	31	161	101	144	14.0609	9.16826
uc007bnr.1	1810031K17Rik	hypothetical protein LOC69171	3008	513	300	277	212	321	299	285	266	264	235	222	95	119	170	188	279	211	193	20	60	16	51	92	110	144	84	194	182	149	141	166	230	179	161	334	192	20	222	70	161	32	161	102	146	13.8583	9.02073
uc007bns.1	1810031K17Rik	hypothetical protein LOC69171	2985	513	300	277	212	321	298	285	266	262	234	222	95	119	169	188	278	210	191	19	58	16	51	92	110	143	84	196	183	147	141	166	228	181	162	338	191	20	222	70	161	32	161	101	149	13.9651	9.09023
uc007bnt.1	Fam134a	hypothetical protein LOC227298	2557	204	127	149	64	155	140	159	177	107	119	117	74	92	132	147	138	137	125	26	43	7	40	66	122	132	109	175	183	124	151	166	214	163	125	279	153	11	183	79	137	44	167	102	157	6.48292	4.49232
uc007bnu.1	Fam134a	hypothetical protein LOC227298	2446	199	117	141	60	149	131	145	170	100	110	112	70	85	124	140	133	129	121	25	40	6	39	59	115	127	103	170	177	119	140	156	198	161	120	261	145	11	173	76	132	42	163	98	147	6.61101	4.32641
uc007bnv.1	Fam134a	hypothetical protein LOC227298	2326	170	107	125	49	138	119	135	156	93	100	104	67	85	113	127	124	118	116	25	41	7	34	61	115	114	87	143	161	115	134	147	201	146	115	266	141	11	166	69	134	39	147	95	143	5.93896	4.16076
uc007bnw.2	Zfand2b	AN1-type zinc finger protein 2B	1237	61	25	40	21	48	24	38	34	21	38	15	20	31	24	36	32	33	24	4	5	4	5	7	17	22	29	24	36	7	39	38	49	28	26	45	29	1	33	12	27	5	37	15	34	4.00711	1.82797
uc007bnx.1	Abcb6	ATP-binding cassette sub-family B member 6,	2933	83	63	68	46	80	95	61	61	45	58	27	34	41	39	41	39	38	60	5	13	6	20	19	24	28	34	32	44	21	42	42	46	36	36	66	46	5	72	22	45	12	43	32	43	2.29952	1.94279
uc007bny.1	Abcb6	ATP-binding cassette sub-family B member 6,	1873	34	27	18	18	35	46	30	24	21	22	13	17	17	17	12	21	21	26	2	6	1	9	9	7	9	10	9	18	12	21	12	18	14	11	12	17	3	18	12	16	4	15	11	18	1.47507	1.30384
uc007bnz.1	Atg9a	autophagy-related protein 9A	4094	151	218	174	172	214	218	186	157	145	137	117	65	94	113	158	172	137	121	12	29	7	27	41	45	73	70	101	116	69	85	80	109	117	68	134	84	7	95	33	56	17	102	44	79	2.99709	4.81623
uc007boa.1	Atg9	Mus musculus 10 days neonate cortex cDNA, RIKEN full-length enriched library, clone:A830013B02 product:hypothetical protein, full insert sequence.	3374	146	213	163	165	208	216	180	154	144	131	112	62	94	112	153	164	132	117	12	29	6	26	41	43	73	69	100	111	67	85	79	105	112	68	130	78	6	95	32	51	16	97	43	78	3.51624	5.70995
uc007bob.1	Atg9a	autophagy-related protein 9A	3764	168	232	175	171	229	227	190	164	152	142	123	68	100	119	165	179	151	133	13	30	8	28	46	47	83	72	107	118	71	94	89	121	123	73	150	88	7	110	35	61	18	110	49	83	3.62686	5.57489
uc007boc.1	Atg9a	SubName: Full=Putative uncharacterized protein;	497	15	23	19	25	19	23	21	20	11	15	11	4	8	18	13	26	12	7	2	3	1	5	3	5	12	7	13	13	6	9	11	20	25	11	22	11	0	19	7	7	3	12	7	11	2.45248	4.18571
uc007bod.1	Ankzf1	ankyrin repeat and zinc finger domain-containing	2762	94	62	83	35	111	89	71	70	82	56	65	43	47	62	65	94	83	52	7	22	8	21	19	48	60	36	60	101	58	50	79	114	71	55	140	78	5	108	41	57	22	76	51	77	2.76551	2.03033
uc007boe.1	Ankzf1	ankyrin repeat and zinc finger domain-containing	1579	62	36	54	20	72	63	40	46	53	33	32	26	36	35	46	56	56	35	5	12	4	15	8	29	37	23	37	57	30	37	53	66	40	35	98	53	2	69	26	40	11	49	33	56	3.19066	2.06214
uc007bog.1	Glb1l	RecName: Full=Beta-galactosidase-1-like protein; EC=3.2.1.-; Flags: Precursor;	2040	22	18	26	13	40	31	29	30	15	27	17	11	16	15	31	18	26	24	8	14	4	20	13	29	27	30	39	41	36	25	50	57	48	40	81	57	4	48	20	35	23	31	34	48	0.876322	0.798069
uc007boh.2	Stk16	serine/threonine-protein kinase 16	2885	222	188	146	102	165	223	166	138	147	178	128	70	95	106	137	118	161	78	15	24	9	33	43	74	102	127	100	105	49	142	109	106	96	90	146	80	8	145	55	90	23	118	56	103	6.25286	5.894
uc007boi.2	edpk	Mus musculus mRNA for EDPK, complete cds.	2905	224	189	146	103	165	223	168	139	147	178	129	71	96	106	137	118	161	78	15	24	9	33	44	74	103	127	100	105	50	142	109	106	97	90	148	81	8	145	55	90	23	119	56	103	6.26575	5.88456
uc007boj.1	Stk16	serine/threonine-protein kinase 16	2814	222	188	146	102	164	222	165	137	146	178	128	68	94	106	137	118	161	78	15	24	9	33	43	74	102	127	98	105	49	142	109	104	96	90	145	79	8	143	54	90	23	118	56	102	6.41062	6.04271
uc007bok.1	Tuba4a	tubulin alpha-4A chain	2053	2072	2136	1445	861	1381	2453	1451	1277	1313	1393	1334	872	818	1107	1302	1221	1216	1089	57	151	82	245	270	474	899	1173	588	814	351	1137	340	466	571	259	458	266	20	953	333	267	49	662	171	498	82.011	94.1045
uc007bol.1	AK080399	Mus musculus 3 days neonate thymus cDNA, RIKEN full-length enriched library, clone:A630095N17 product:unclassifiable, full insert sequence.	648	6	0	0	0	0	0	0	1	1	0	0	1	2	0	1	1	0	0	0	0	0	0	0	0	1	1	0	1	3	0	0	1	0	0	0	0	0	1	1	0	0	0	0	2	0.752398	0
uc007bom.2	Dnajb2	dnaJ homolog subfamily B member 2 isoform 2	1869	239	118	101	79	78	101	84	54	45	42	46	23	33	51	66	52	66	58	6	11	3	12	16	22	56	47	43	76	31	60	52	75	53	43	91	36	3	67	33	49	15	91	28	61	10.3911	5.71046
uc007bon.2	Dnajb2	dnaJ homolog subfamily B member 2 isoform 3	3053	311	140	128	95	108	132	113	72	62	62	63	30	45	70	83	72	93	73	6	13	4	13	23	37	74	67	56	93	39	73	61	88	80	50	108	41	4	82	36	56	17	110	40	75	8.27761	4.14762
uc007boo.2	Dnajb2	dnaJ homolog subfamily B member 2 isoform 2	1921	239	119	103	79	81	101	84	55	45	43	48	23	33	52	67	53	70	58	6	12	3	12	16	23	56	48	44	78	31	60	54	75	53	43	93	36	3	68	33	49	15	92	28	62	10.1098	5.60296
uc007bop.2	Dnajb2	dnaJ homolog subfamily B member 2 isoform 1	1867	238	119	103	78	81	101	84	55	45	41	48	23	32	51	66	52	69	58	6	12	3	12	16	23	56	48	44	78	31	60	52	72	50	42	90	36	3	64	33	49	14	89	28	58	10.3587	5.76502
uc007boq.1	Ptprn	receptor-type tyrosine-protein phosphatase-like	3535	7	6	11	15	6	4	6	9	11	11	6	2	4	17	10	15	4	8	6	3	2	10	6	11	8	6	22	6	12	8	16	20	18	8	34	16	1	12	3	6	4	7	9	5	0.160909	0.153518
uc007bor.1	Ptprn	receptor-type tyrosine-protein phosphatase-like	1616	0	3	6	6	4	0	4	4	4	4	3	1	2	6	4	12	4	2	1	1	1	5	2	8	3	3	9	2	5	2	7	5	12	2	14	10	0	3	1	4	1	0	3	1	0	0.167911
uc007bos.1	Resp18	regulated endocrine-specific protein 18	710	0	0	0	0	0	0	0	0	0	0	0	0	0	0	0	0	0	0	0	0	0	0	0	0	0	0	0	0	0	0	0	0	0	0	0	0	0	0	0	0	0	0	0	0	0	0
uc007bot.2	Dnpep	aspartyl aminopeptidase isoform b	1643	95	67	69	32	84	83	64	78	61	80	60	34	54	59	79	75	68	71	9	20	3	25	56	54	55	39	69	85	49	55	117	136	144	93	221	106	5	137	59	93	36	115	78	87	4.69848	3.68838
uc007bou.2	Dnpep	aspartyl aminopeptidase isoform b	1720	95	68	71	33	85	84	66	78	62	81	60	34	54	65	81	75	69	71	9	21	3	25	56	55	55	39	69	85	50	55	117	136	144	93	221	106	5	137	59	93	36	116	79	88	4.48814	3.57584
uc007bow.2	Dnpep	SubName: Full=Putative uncharacterized protein;	2857	110	74	82	40	99	96	80	90	68	91	66	40	66	75	89	83	77	84	9	24	5	28	61	59	76	48	80	97	55	63	130	144	153	101	243	113	6	149	63	104	39	133	82	96	3.12863	2.34272
uc007box.1	Des	desmin	2149	1326	9246	5400	6781	4995	9594	3405	2878	4861	4924	2484	1983	4746	2346	4887	4863	1879	4321	416	1016	378	1203	1499	1278	1203	1230	3530	3234	2964	2818	2448	2853	1462	2246	2389	2753	173	2404	564	1644	373	654	1000	1667	50.1393	389.149
uc007boy.1	AK039780	Mus musculus adult male spinal cord cDNA, RIKEN full-length enriched library, clone:A330107F09 product:unclassifiable, full insert sequence.	671	4	10	3	13	8	4	9	6	19	10	5	5	4	1	5	1	2	5	0	1	0	1	1	2	0	1	4	9	1	3	7	8	11	9	10	7	1	2	1	2	0	4	3	8	0.484405	1.34796
uc007boz.1	Speg	striated muscle-specific	10787	59	224	130	204	127	224	127	74	69	79	71	46	82	65	84	63	49	96	9	15	6	20	28	37	38	48	61	94	52	64	60	62	62	46	94	40	5	63	33	59	21	55	41	79	0.44445	1.87822
uc007bpa.1	Speg	striated muscle-specific	3395	19	47	20	30	23	43	29	12	18	10	13	9	17	13	19	9	7	20	7	6	2	4	7	9	10	7	14	24	14	15	18	19	28	14	28	17	2	23	3	7	3	18	7	19	0.454763	1.25215
uc007bpb.1	Speg	striated muscle-specific	1330	6	22	11	15	15	18	13	5	5	3	4	3	7	7	5	2	1	7	1	0	2	1	2	1	7	3	5	7	6	8	8	7	8	5	6	6	1	5	0	2	0	3	1	4	0.366582	1.49613
uc007bpc.1	Speg	striated muscle-specific	9887	55	214	126	193	119	212	121	67	66	72	65	42	75	59	81	60	44	92	9	13	5	20	26	32	39	42	53	83	48	59	59	59	61	43	85	35	5	60	30	59	21	53	38	72	0.452032	1.95771
uc007bpd.1	Gmppa	mannose-1-phosphate guanyltransferase alpha	1528	62	48	43	21	50	58	64	56	37	44	42	30	42	41	52	63	60	35	8	19	4	19	29	38	29	45	42	69	27	46	103	96	98	79	161	93	3	104	45	59	31	83	56	81	3.29716	2.84129
uc007bpe.1	Gmppa	mannose-1-phosphate guanyltransferase alpha	1625	59	48	36	20	45	54	56	53	35	45	45	29	43	36	54	63	58	33	7	22	4	20	33	43	29	43	45	60	31	45	90	89	80	70	142	84	3	92	38	46	28	73	50	73	2.95033	2.67169
uc007bpf.1	Gmppa	mannose-1-phosphate guanyltransferase alpha	1619	59	48	36	20	45	54	56	53	35	45	45	29	43	36	54	62	57	33	7	22	4	20	33	43	28	43	45	59	31	45	90	89	80	70	142	84	3	92	38	46	28	73	50	73	2.96126	2.68159
uc007bpg.1	Accn4	amiloride-sensitive cation channel 4	2650	2	0	0	3	0	0	0	2	1	1	0	0	1	0	2	2	0	0	1	0	1	0	0	0	0	1	1	3	1	1	3	2	1	0	2	0	0	0	1	2	1	1	0	0	0.0613275	0
uc007bph.1	Chpf	chondroitin sulfate synthase 2 isoform b	3340	107	97	83	70	128	164	74	93	84	76	62	44	57	57	76	87	68	66	26	58	9	36	77	78	107	107	174	236	136	132	182	123	123	106	242	129	9	160	68	110	58	136	113	146	2.60321	2.62678
uc007bpi.2	Chpf	chondroitin sulfate synthase 2 isoform b	3235	124	109	98	76	144	179	86	105	92	83	67	47	59	61	85	105	76	67	28	70	13	38	83	87	119	109	190	270	152	146	189	134	135	108	256	136	10	169	74	116	61	148	117	151	3.11472	3.04755
uc007bpj.2	Chpf	chondroitin sulfate synthase 2 isoform a	3092	124	108	98	74	143	176	86	104	92	83	67	47	58	61	84	103	76	66	28	69	13	38	83	86	119	109	189	266	151	145	188	133	135	108	256	136	10	169	74	116	60	148	117	150	3.25877	3.15924
uc007bpk.2	Chpf	chondroitin sulfate synthase 2 isoform b	2814	118	98	87	69	130	159	76	99	85	79	63	42	53	54	74	93	65	60	22	65	13	33	71	76	108	99	170	242	140	139	174	118	123	95	234	113	9	155	60	106	49	131	102	128	3.40745	3.14992
uc007bpl.2	Tmem198	transmembrane protein 198	2185	9	5	9	3	4	7	4	5	4	4	3	1	2	1	4	2	2	1	2	1	0	1	0	1	1	3	3	8	4	3	4	3	2	3	6	4	1	8	0	3	0	9	0	5	0.334705	0.206974
uc007bpm.2	Tmem198	transmembrane protein 198	2444	10	5	10	3	4	7	4	5	5	4	3	1	2	1	4	2	2	1	2	1	0	1	0	1	1	3	3	8	4	3	4	4	3	3	6	4	1	8	0	3	0	9	0	5	0.332484	0.185041
uc007bpn.2	Obsl1	obscurin-like 1	5770	73	169	87	65	140	191	128	93	124	131	85	48	101	71	108	85	77	115	24	34	14	50	77	65	101	99	186	230	137	126	202	151	125	107	262	150	14	230	83	145	94	165	94	198	1.02806	2.64917
uc007bpo.2	Obsl1	SubName: Full=Putative uncharacterized protein Obsl1;	4939	72	148	91	60	133	173	128	92	114	126	82	44	98	67	106	76	75	104	25	35	14	45	78	65	98	89	179	224	139	122	193	147	122	103	249	148	13	215	77	135	87	152	91	181	1.18458	2.71032
uc007bpp.2	Obsl1	obscurin-like 1	2401	23	57	40	31	64	67	53	40	43	54	27	21	53	23	40	27	38	43	14	16	4	20	34	37	46	34	89	97	50	56	87	70	66	46	128	69	6	95	33	74	50	78	48	93	0.778408	2.14724
uc007bpq.2	Obsl1	obscurin-like 1	3462	55	103	75	45	105	134	99	72	77	96	56	30	78	54	81	59	66	84	23	27	10	38	59	55	78	74	136	170	105	96	136	98	102	78	184	109	10	163	61	112	66	128	66	137	1.29094	2.69097
uc007bpr.2	Obsl1	obscurin-like 1	2649	44	73	50	33	73	101	66	50	52	70	37	22	51	38	57	45	49	54	15	21	9	30	44	37	51	58	86	114	76	70	88	55	73	52	113	70	7	112	47	67	36	89	49	85	1.34971	2.49252
uc007bps.1	Inha	inhibin alpha chain precursor	1463	5	5	9	3	9	12	11	5	5	6	8	3	11	4	4	7	3	12	1	2	0	2	2	6	20	11	10	16	8	8	5	4	22	10	15	8	1	10	4	5	5	12	7	11	0.277714	0.309118
uc007bpt.2	Stk11ip	serine/threonine-protein kinase 11-interacting	4458	63	87	71	36	89	80	84	71	61	83	54	35	59	48	76	88	57	48	6	18	7	9	40	48	48	36	58	89	68	56	77	96	92	80	149	82	4	72	27	45	19	71	46	59	1.14834	1.76513
uc007bpu.1	Stk11ip	serine/threonine-protein kinase 11-interacting	4541	65	90	72	36	89	80	86	72	61	86	54	35	59	48	77	89	58	49	6	18	7	9	40	49	52	37	60	89	69	56	77	96	94	80	152	81	4	72	27	46	19	71	46	61	1.16314	1.79262
uc007bpv.2	Slc4a3	anion exchange protein 3	4441	28	29	27	11	28	44	50	38	43	47	39	20	52	24	62	63	32	51	12	14	5	10	25	25	31	16	47	38	45	34	50	54	54	27	72	49	4	63	24	37	18	59	24	54	0.512329	0.59063
uc007bpw.2	Slc4a3	SubName: Full=Anion exchanger 3 cardiac isoform;	4777	31	30	28	12	32	46	54	40	47	50	42	23	53	25	68	66	32	52	14	14	5	10	26	31	31	17	49	39	48	38	51	57	56	27	74	51	5	65	25	38	21	61	25	56	0.527324	0.568021
uc007bpx.2	Slc4a3	SubName: Full=Anion exchanger 3 cardiac isoform;	4022	25	26	25	9	28	41	46	37	41	46	37	17	49	20	59	58	31	47	11	13	5	8	24	24	28	14	43	35	42	34	48	48	52	27	69	47	4	58	24	36	18	57	22	51	0.505091	0.584695
uc007bpy.1	AK054265	Mus musculus 2 days pregnant adult female ovary cDNA, RIKEN full-length enriched library, clone:E330008C03 product:unclassifiable, full insert sequence.	2004	0	0	0	0	0	0	0	0	0	1	0	1	0	0	0	0	0	0	0	0	0	0	0	2	3	0	0	0	1	2	0	1	0	0	0	0	1	0	0	0	0	1	0	1	0	0
uc007bpz.1	Epha4	ephrin type-A receptor 4 precursor	6328	1074	73	95	28	112	52	186	187	111	131	286	60	49	96	49	75	150	97	31	36	18	55	50	262	580	232	128	511	69	365	195	214	343	167	386	186	16	339	199	185	52	558	117	231	13.7914	1.04341
uc007bqa.1	Epha4	ephrin type-A receptor 4 precursor	3469	508	30	44	9	49	18	76	66	42	49	102	21	23	43	21	29	58	31	12	14	10	23	24	118	219	108	53	206	35	161	84	88	145	74	164	81	7	155	86	76	29	283	55	132	11.8996	0.782195
uc007bqb.2	Pax3	paired box protein Pax-3 isoform a	3868	6	6	17	2	10	1	8	16	8	7	6	1	2	5	5	4	8	8	0	3	0	2	1	2	13	10	4	21	2	5	3	4	2	0	2	0	0	3	0	0	0	1	1	5	0.126048	0.140302
uc007bqc.2	Pax3	paired box protein Pax-3 isoform b	3376	5	5	16	2	9	1	7	14	7	7	5	1	1	5	3	3	8	7	0	3	0	2	1	2	12	8	4	19	2	5	3	3	2	0	2	0	0	3	0	0	0	1	1	5	0.120348	0.133957
uc007bqd.1	Pax3	paired box protein Pax-3 isoform a	3292	2	5	9	0	8	2	9	4	6	3	4	3	1	6	5	4	7	6	0	2	0	0	1	0	2	3	1	8	1	3	5	3	2	0	0	0	0	4	0	0	1	1	0	2	0.0493675	0.137375
uc007bqe.1	Sgpp2	sphingosine-1-phosphate phosphatase 2	3998	50	20	43	10	38	19	58	50	26	20	22	12	6	32	14	15	50	20	2	3	0	5	4	36	82	41	11	35	10	52	14	13	19	8	5	7	1	12	9	12	1	53	8	7	1.01625	0.452465
uc007bqf.1	Farsb	phenylalanyl-tRNA synthetase beta chain	2040	179	127	125	66	148	146	103	114	91	114	113	46	71	75	107	123	117	92	13	43	10	38	48	68	74	62	82	77	52	85	107	152	102	84	210	106	8	160	62	79	42	112	54	112	7.13008	5.63082
uc007bqg.1	Farsb	phenylalanyl-tRNA synthetase beta chain	2132	191	138	136	70	152	151	102	112	94	122	119	49	75	77	115	129	116	102	13	43	10	38	48	68	68	66	85	78	53	86	107	156	101	85	211	106	8	163	62	81	42	112	57	121	7.27977	5.8545
uc007bqh.1	Farsb	SubName: Full=Putative uncharacterized protein; Flags: Fragment;	2034	183	134	132	70	147	148	98	110	91	118	118	48	74	76	109	125	113	102	13	42	9	37	47	66	66	64	83	78	52	84	103	154	99	83	196	104	8	159	59	79	39	108	55	118	7.31091	5.95871
uc007bqi.1	Farsb	SubName: Full=Putative uncharacterized protein; Flags: Fragment;	2076	189	134	131	69	150	148	100	110	93	119	117	49	75	76	111	127	115	99	13	42	10	38	47	68	66	66	83	77	52	83	107	154	101	83	208	104	8	160	60	80	41	112	56	119	7.39785	5.83815
uc007bqj.2	BC035947	SubName: Full=BC035947 protein;	2999	2	0	0	0	1	1	0	3	0	0	1	0	0	0	0	1	0	0	0	0	0	0	0	2	3	0	1	0	0	0	0	0	0	0	2	0	0	1	0	0	0	0	0	1	0.0541907	0
uc007bqk.1	Mogat1	2-acylglycerol O-acyltransferase 1	1059	1	2	2	2	3	2	0	0	0	1	1	1	0	0	1	1	0	0	0	0	0	1	0	0	0	1	1	5	0	0	1	0	1	0	4	1	1	1	0	0	0	0	0	0	0.0767318	0.170817
uc007bql.2	Mogat1	2-acylglycerol O-acyltransferase 1	1206	2	1	5	2	3	3	2	1	0	0	2	1	1	0	1	0	0	1	0	0	0	2	0	0	1	1	1	4	0	0	1	0	1	0	4	1	1	1	0	0	0	0	0	0	0.134758	0.0749982
uc007bqm.2	Mogat1	Mus musculus diacylglycerol acyltransferase 2-like protein mRNA, complete cds.	351	1	0	3	0	0	1	2	1	0	0	1	0	1	0	0	0	0	1	0	0	0	1	0	0	1	0	0	0	0	0	1	0	0	1	0	0	0	0	0	0	0	0	0	1	0.231507	0
uc007bqn.2	Utp14b	U3 small nucleolar RNA-associated protein 14	3695	1149	167	127	76	152	150	201	226	157	218	209	72	79	257	126	180	246	178	27	23	13	62	45	111	139	127	118	165	78	149	102	84	109	58	122	71	0	116	61	38	26	162	31	90	25.2684	4.0879
uc007bqo.2	Acsl3	long-chain-fatty-acid--CoA ligase 3 isoform a	3950	694	103	95	65	120	104	110	140	112	126	118	57	73	188	97	150	219	125	25	29	17	67	58	104	116	95	116	155	82	135	128	107	128	67	186	110	12	156	73	98	38	152	53	129	14.2769	2.35851
uc007bqp.2	Acsl3	long-chain-fatty-acid--CoA ligase 3 isoform a	3810	675	101	90	64	117	100	109	137	110	122	117	55	73	182	97	145	216	121	23	29	17	67	58	99	114	92	112	145	79	132	127	102	121	65	179	106	12	155	68	97	36	147	50	126	14.3963	2.3977
uc007bqq.1	Kcne4	potassium voltage-gated channel subfamily E	2463	44	79	216	81	95	116	92	159	48	64	34	43	29	68	87	116	66	35	21	25	10	30	18	21	18	21	117	51	33	53	42	62	22	32	66	47	3	87	15	47	15	26	32	40	1.45164	2.90109
uc007bqr.1	Scg2	secretogranin-2 precursor	2485	0	0	1	1	6	1	1	0	1	0	0	0	0	0	0	0	0	1	1	2	0	5	2	0	0	1	3	6	2	0	2	1	0	1	2	1	0	5	0	8	2	0	3	3	0	0
uc007bqs.1	Scg2	secretogranin-2 precursor	2365	0	0	1	1	5	1	1	0	1	0	0	0	0	0	0	0	0	1	1	2	0	5	2	0	0	1	3	6	2	0	2	1	0	1	2	1	0	5	0	8	2	0	3	3	0	0
uc007bqu.2	Wdfy1	WD repeat and FYVE domain containing 1 isoform	4551	365	320	345	237	378	326	308	378	329	343	262	138	198	203	255	284	231	247	29	110	41	127	131	197	229	128	260	322	223	254	244	336	313	224	436	262	21	305	131	220	104	253	170	213	6.51714	6.35977
uc007bqv.1	Wdfy1	WD repeat and FYVE domain containing 1 isoform	438	9	1	7	9	9	11	14	17	6	10	5	2	6	7	3	8	4	12	0	0	2	2	2	2	7	1	7	8	4	6	8	14	13	8	13	5	2	13	2	3	1	10	6	8	1.6697	0.206502
uc007bqw.2	Wdfy1	WD repeat and FYVE domain containing 1 isoform	717	20	18	24	11	32	21	15	27	29	15	9	6	12	12	19	11	10	15	3	14	2	11	9	14	19	2	17	12	13	11	17	23	16	12	45	29	3	23	12	17	3	25	9	20	2.26664	2.27066
uc007bqx.1	Mrpl44	39S ribosomal protein L44, mitochondrial	983	47	36	27	21	35	43	30	37	23	29	30	23	24	22	39	37	32	22	3	18	1	20	16	34	35	23	26	38	24	46	25	32	33	18	38	25	3	32	12	17	7	31	13	28	3.88522	3.31243
uc007bqy.1	Mrpl44	39S ribosomal protein L44, mitochondrial	1424	108	75	56	47	80	82	64	85	52	61	59	40	46	50	69	84	56	48	7	26	3	27	32	51	72	47	50	79	43	71	64	67	66	35	89	55	4	73	22	41	12	52	30	57	6.1629	4.76375
uc007bqz.2	Serpine2	glia-derived nexin precursor	2055	60	118	208	84	214	191	195	169	199	203	203	98	67	110	82	48	134	123	24	39	23	88	77	63	68	100	391	231	132	132	277	291	241	232	443	356	25	274	34	158	58	117	153	121	2.37252	5.1936
uc007bra.2	Serpine2	glia-derived nexin precursor	2284	19	38	48	20	65	46	73	44	44	45	59	18	22	27	22	12	37	43	7	7	10	28	29	26	24	27	104	70	32	28	78	76	73	60	117	94	7	71	9	38	17	27	30	37	0.675972	1.50482
uc007brb.2	Fam124b	hypothetical protein LOC241128	2862	3	2	2	2	5	0	3	2	4	0	1	0	0	1	2	4	2	2	0	0	0	1	2	1	3	3	2	4	3	2	1	1	2	1	4	1	0	1	3	3	3	2	3	3	0.0851771	0.063206
uc007brc.1	Cul3	cullin-3	2764	714	622	584	507	668	727	471	542	453	552	497	300	294	412	517	604	565	518	75	114	52	219	228	333	496	255	395	596	255	519	474	563	554	356	892	407	39	633	314	411	185	566	239	541	20.9909	20.354
uc007brd.1	Cul3	SubName: Full=MKIAA0617 protein; Flags: Fragment;	2892	718	626	586	509	674	728	473	542	453	555	500	300	296	414	518	613	565	521	75	115	53	220	228	337	498	256	398	602	256	525	474	565	561	360	900	411	39	637	317	411	186	572	240	544	20.1743	19.5783
uc007bre.1	mKIAA0694	Mus musculus adult male diencephalon cDNA, RIKEN full-length enriched library, clone:9330153B10 product:CDNA FLJ10391 FIS, CLONE NT2RM4000139, MODERATELY SIMILAR TO R.NORVEGICUS TRG MRNA homolog [Homo sapiens], full insert sequence.	3143	44	128	127	137	213	141	82	122	128	128	98	29	62	85	134	190	102	185	14	21	9	29	46	34	42	30	72	89	44	39	39	114	84	72	113	85	5	53	22	78	17	49	51	54	1.13757	3.68353
uc007brf.1	Dock10	dedicator of cytokinesis protein 10	4539	76	308	335	320	477	387	198	323	277	363	225	91	160	173	332	473	305	496	39	60	18	103	117	103	100	79	152	236	130	117	160	347	204	181	347	224	11	188	77	171	41	138	128	156	1.36058	6.13746
uc007brg.2	Dock10	dedicator of cytokinesis protein 10	7303	140	567	569	585	860	687	339	570	531	657	409	148	295	308	585	842	513	886	59	106	33	158	196	158	175	135	286	440	225	185	255	562	347	311	554	379	13	311	126	291	67	217	210	254	1.55775	7.02231
uc007brh.2	Dock10	SubName: Full=Putative uncharacterized protein; Flags: Fragment;	1485	32	154	151	172	240	186	85	141	153	193	118	33	77	80	146	213	131	216	14	28	4	32	49	38	47	32	84	123	60	40	59	135	86	76	134	85	2	78	29	68	14	49	50	67	1.75104	9.37977
uc007bri.2	Dock10	SubName: Full=Putative uncharacterized protein;	2855	20	42	53	79	66	46	34	44	43	54	32	10	22	27	45	81	45	54	4	11	3	7	18	13	13	14	22	33	12	11	16	32	24	21	30	18	1	19	8	20	6	22	15	10	0.56924	1.33058
uc007brj.1	9430031J16Rik	neuronal tyrosine phosphorylated adaptor for	4555	0	0	0	0	0	0	0	0	0	0	0	0	0	0	0	0	0	1	0	0	0	0	1	1	0	0	0	0	0	0	0	0	1	0	0	0	0	0	0	0	0	0	1	2	0	0
uc007brk.1	9430031J16Rik	neuronal tyrosine phosphorylated adaptor for	4658	0	0	0	0	0	0	0	0	0	0	0	0	0	0	0	0	0	1	0	0	0	0	1	1	0	0	0	0	0	0	0	0	1	0	0	0	0	0	0	0	0	0	1	1	0	0
uc007brl.1	9430031J16Rik	neuronal tyrosine phosphorylated adaptor for	4906	0	0	1	0	1	0	0	0	0	0	1	0	0	0	0	0	0	1	0	0	0	0	1	0	0	1	0	1	0	0	0	0	0	0	0	0	0	1	2	0	0	0	1	1	0	0
uc007brm.1	9430031J16Rik	neuronal tyrosine phosphorylated adaptor for	4547	0	0	0	0	0	0	0	0	0	0	0	0	0	0	0	0	0	1	0	0	0	0	1	1	0	1	0	0	0	0	0	0	1	0	0	0	0	0	0	0	0	0	1	1	0	0
uc007brn.1	9430031J16Rik	neuronal tyrosine phosphorylated adaptor for	7677	0	0	0	0	0	1	1	2	1	3	1	1	1	0	0	1	2	2	1	0	2	2	2	0	1	0	4	1	0	1	0	1	0	0	0	1	0	1	1	0	2	1	1	3	0	0
uc007brp.2	Irs1	insulin receptor substrate 1	9163	264	141	173	105	164	148	227	176	168	182	174	153	66	53	84	50	87	148	33	106	46	136	190	228	312	218	230	523	267	262	346	318	256	192	502	355	23	440	280	258	228	368	223	557	2.34119	1.39181
uc007brq.2	Rhbdd1	rhomboid domain-containing protein 1	3509	169	111	85	66	106	86	109	138	93	111	106	54	62	68	97	94	102	83	14	23	6	25	41	65	96	48	92	92	63	94	93	120	107	67	156	68	3	100	44	75	20	87	48	87	3.91358	2.86113
uc007brr.1	Rhbdd1	rhomboid domain-containing protein 1	3687	169	108	85	65	105	85	107	138	91	112	106	54	63	66	94	92	101	79	14	23	6	25	41	65	94	46	92	90	63	92	87	109	100	63	148	63	3	97	44	72	18	81	43	86	3.72465	2.64941
uc007brt.1	Col4a4	collagen alpha-4(IV) chain precursor	7799	21	11	12	7	15	5	16	23	11	12	14	9	2	8	9	11	7	7	5	10	4	9	21	25	17	16	18	46	17	14	21	49	17	11	34	22	5	25	12	20	5	24	7	17	0.218802	0.127571
uc007bru.1	Col4a3	Mus musculus alpha 3 collagen IV (Col4a3) mRNA, complete cds.	1926	1	0	0	0	1	0	0	1	0	0	3	0	0	0	0	0	1	0	1	1	0	0	0	0	1	1	3	4	5	1	1	5	2	0	3	1	0	2	0	0	0	2	1	0	0.0421905	0
uc007brv.1	Col4a3	collagen alpha-3(IV) chain precursor	8609	16	5	3	5	4	6	11	13	3	4	7	2	0	3	3	4	4	8	1	2	0	9	0	10	7	9	12	16	7	7	15	43	15	22	35	15	2	8	3	13	3	15	11	5	0.151021	0.052531
uc007brw.1	AK043693	Mus musculus 10 days neonate cortex cDNA, RIKEN full-length enriched library, clone:A830020M24 product:unclassifiable, full insert sequence.	1001	12	6	13	7	11	6	9	10	6	11	10	3	10	2	10	16	8	15	3	5	1	4	8	6	8	5	11	13	7	8	13	12	11	6	24	9	0	15	2	9	2	13	5	10	0.974134	0.542145
uc007brx.1	Mff	mitochondrial fission factor	1865	209	140	152	133	203	160	180	175	132	144	141	89	117	126	136	160	165	138	19	27	12	48	71	82	127	92	144	179	95	142	188	236	163	122	320	173	14	239	81	137	53	161	90	157	9.10623	6.78965
uc007bry.1	Mff	RecName: Full=Mitochondrial fission factor;	1706	191	130	143	125	194	155	173	171	120	132	136	83	109	124	131	154	156	129	19	25	12	46	64	79	119	86	139	169	89	132	178	225	157	116	308	166	14	223	79	130	49	152	86	152	9.09758	6.89227
uc007brz.1	Mff	RecName: Full=Mitochondrial fission factor;	1709	191	130	143	125	194	155	173	171	120	132	136	83	109	125	131	155	156	129	19	25	12	46	64	79	119	86	139	169	89	132	178	225	157	116	308	166	14	223	79	130	49	152	86	152	9.08161	6.88017
uc007bsa.1	Mff	mitochondrial fission factor	642	93	60	62	53	82	63	76	70	61	58	51	33	46	45	54	59	75	47	6	7	2	15	25	32	47	29	55	74	37	54	67	97	69	47	133	75	5	96	27	59	20	60	38	66	11.7712	8.45307
uc007bsb.1	Mff	RecName: Full=Mitochondrial fission factor;	568	76	53	55	47	75	59	69	66	49	48	47	30	38	45	49	54	66	38	6	5	2	13	18	31	41	24	50	66	33	44	63	101	66	44	133	75	7	93	31	55	19	55	37	63	10.8727	8.43967
uc007bsc.1	Mff	RecName: Full=Mitochondrial fission factor;	1370	172	122	126	114	174	142	162	158	111	115	122	71	94	118	116	136	142	114	16	20	10	43	53	69	111	79	128	154	77	117	146	177	126	95	249	140	12	184	66	105	41	122	67	122	10.2019	8.05448
uc007bsd.1	Tm4sf20	transmembrane 4 L6 family member 20	1503	10	7	6	6	9	5	6	8	7	4	5	3	5	7	4	3	4	4	1	1	0	1	7	6	3	3	4	9	1	5	5	9	12	2	9	4	0	1	5	4	0	6	3	2	0.540645	0.421247
uc007bse.1	Agfg1	arf-GAP domain and FG repeats-containing protein	3137	582	662	829	364	1180	892	534	555	448	484	426	289	373	454	529	630	599	442	46	107	27	157	160	183	269	202	315	334	247	334	289	480	336	258	531	217	14	402	152	245	87	270	187	306	15.0758	19.0872
uc007bsf.1	Agfg1	arf-GAP domain and FG repeats-containing protein	3080	581	658	828	363	1178	890	531	553	447	483	425	289	373	453	526	630	598	439	46	107	26	156	160	183	269	201	315	334	246	333	285	478	333	254	526	215	14	400	151	242	87	270	187	304	15.3284	19.3229
uc007bsg.1	Agfg1	arf-GAP domain and FG repeats-containing protein	3050	572	659	818	360	1168	880	531	546	442	482	416	283	370	453	523	622	596	440	46	107	27	157	159	182	261	198	309	326	246	326	277	474	331	250	514	213	14	390	145	240	85	264	181	294	15.2394	19.5427
uc007bsh.1	Agfg1	Mus musculus RAB/Rip protein mRNA, partial cds.	2209	395	452	535	245	774	602	344	378	285	322	303	201	254	321	333	431	391	293	30	67	23	123	122	146	190	137	228	224	170	244	202	315	227	180	391	158	7	266	102	180	56	186	133	223	14.5302	18.5072
uc007bsi.2	Slc19a3	thiamine transporter 2	2974	18	2	0	0	0	1	1	1	0	0	2	1	0	1	2	3	2	0	1	0	0	0	0	1	2	4	2	6	3	1	3	2	0	0	2	1	0	1	0	1	0	3	0	1	0.491816	0.0608257
uc007bsj.2	Slc19a3	thiamine transporter 2	2844	18	2	0	0	0	1	1	1	0	0	2	1	0	1	2	3	2	0	1	0	0	0	0	1	1	4	2	6	3	1	3	2	0	0	2	1	0	1	0	1	0	3	0	1	0.514297	0.0636061
uc007bsk.2	Ccl20	C-C motif chemokine 20 isoform 1	802	9	7	1	1	8	3	4	7	1	4	7	6	1	3	8	7	1	3	0	1	0	1	0	1	29	4	0	23	0	8	3	2	9	2	3	0	0	3	0	0	0	19	1	5	0.911884	0.789445
uc007bsl.2	Ccl20	C-C motif chemokine 20 isoform 2	799	8	7	1	1	8	3	4	7	1	4	7	6	1	3	8	7	1	3	0	1	0	1	0	1	29	4	0	23	0	8	3	2	9	2	3	0	0	3	0	0	0	19	1	5	0.813607	0.792409
uc007bsm.2	Ccl20	SubName: Full=Chemokine (C-C motif) ligand 20; SubName: Full=Chemokine (C-C motif) ligand 20, isoform CRA_a;	1417	10	7	1	1	8	3	4	7	1	5	7	7	1	3	8	7	1	3	0	1	0	1	0	2	36	4	0	31	0	8	3	2	9	2	3	0	0	3	1	0	0	19	1	5	0.573458	0.446814
uc007bsn.2	Wdr69	WD repeat domain 69	1353	0	0	0	0	0	0	0	0	0	0	0	0	0	0	0	0	0	0	0	0	0	0	0	0	0	0	0	0	0	0	0	0	0	0	1	0	0	0	1	0	0	1	0	0	0	0
uc007bso.2	Wdr69	SubName: Full=Putative uncharacterized protein;	1648	0	0	0	0	0	0	0	0	0	1	0	0	0	0	0	0	0	0	0	0	0	0	0	0	0	0	1	0	0	0	0	0	0	0	1	0	0	0	1	0	0	1	0	0	0	0
uc007bsp.2	Sphkap	A-kinase anchor protein SPHKAP	5719	1	1	9	2	2	7	0	2	4	2	1	0	1	2	6	2	1	1	1	0	0	3	5	3	0	1	4	1	0	3	3	0	0	1	7	3	1	6	3	6	1	4	5	7	0.0142086	0.0158153
uc007bsq.2	Sphkap	A-kinase anchor protein SPHKAP	6512	2	1	10	2	3	8	1	2	5	2	1	0	1	2	6	2	2	3	1	0	0	4	7	3	0	1	4	1	0	3	3	0	0	1	8	2	2	8	3	6	1	5	5	7	0.0249567	0.0138894
uc007bsr.2	Sphkap	RecName: Full=A-kinase anchor protein SPHKAP; AltName: Full=SPHK1-interactor and AKAP domain-containing protein;	5792	2	1	10	1	2	7	1	1	5	1	1	0	1	2	4	2	2	3	1	0	0	3	7	3	0	0	3	1	0	3	1	0	0	1	7	2	1	5	2	4	0	2	4	3	0.028059	0.015616
uc007bss.1	AK017086	Mus musculus adult male testis cDNA, RIKEN full-length enriched library, clone:4930545H10 product:unclassifiable, full insert sequence.	1634	0	0	0	0	0	1	1	0	0	0	0	0	0	0	0	0	0	0	1	0	0	1	0	0	0	0	0	0	1	0	0	1	0	0	0	0	0	0	0	0	0	0	1	0	0	0
uc007bst.2	Pid1	PTB-containing, cubilin and LRP1-interacting	2667	104	278	494	137	608	334	503	341	481	552	384	177	336	379	380	652	444	469	54	108	27	182	157	193	116	76	304	215	202	124	228	421	474	297	510	247	15	262	117	347	56	136	145	225	3.1687	9.42801
uc007bsu.1	5033414K04Rik	Mus musculus 11 days pregnant adult female ovary and uterus cDNA, RIKEN full-length enriched library, clone:5033414K04 product:unclassifiable, full insert sequence.	1119	14	33	77	18	61	47	46	29	52	84	25	19	43	52	55	67	40	44	7	10	2	23	17	7	16	6	33	26	22	11	35	55	76	47	94	43	1	43	16	59	4	24	22	26	1.01664	2.66736
uc007bsv.2	Pid1	SubName: Full=Putative uncharacterized protein; Flags: Fragment;	2555	49	120	223	82	268	160	265	143	224	258	157	64	177	200	216	310	146	196	19	46	7	44	54	64	53	29	128	79	78	46	85	187	184	134	204	90	4	111	35	122	11	55	66	87	1.55839	4.24804
uc007bsw.1	Dner	delta and Notch-like epidermal growth	3632	1	2	3	2	4	3	7	5	8	5	6	0	4	1	2	6	5	6	1	1	0	1	1	0	0	4	1	1	2	3	1	4	4	1	5	1	1	2	5	3	0	3	1	4	0.0223731	0.0498061
uc007bsx.1	Dner	delta and Notch-like epidermal growth	2394	1	2	1	1	3	3	4	4	5	1	4	0	1	1	2	2	1	3	1	1	0	0	0	0	0	3	1	1	2	3	1	2	0	0	4	0	2	0	2	2	0	3	1	3	0.0339428	0.0755621
uc007bsy.1	Trip12	thyroid hormone receptor interactor 12	9632	3657	2463	2135	1937	2712	2320	2221	2789	2450	2756	2220	1123	1267	1813	2125	2321	2179	1813	354	592	224	836	847	1275	2083	1375	1765	2538	1286	2147	1218	1663	1515	1044	2252	1224	79	1825	829	1109	438	1458	777	1413	30.8518	23.1284
uc007bsz.1	Trip12	thyroid hormone receptor interactor 12	2453	1322	902	794	681	1009	863	821	1028	921	960	780	394	469	658	791	785	792	679	125	219	79	296	282	478	760	538	600	985	453	780	439	616	560	365	791	420	27	651	306	400	158	523	289	533	43.7931	33.2588
uc007bta.1	AK032919	Mus musculus 12 days embryo male wolffian duct includes surrounding region cDNA, RIKEN full-length enriched library, clone:6720416K24 product:unclassifiable, full insert sequence.	1938	164	77	91	100	103	74	74	94	83	87	62	42	31	55	84	78	72	69	8	17	11	19	25	49	70	56	55	97	33	109	38	71	65	41	70	39	0	53	26	35	13	61	25	45	6.8764	3.59364
uc007btb.1	Trip12	Mus musculus 13 days embryo male testis cDNA, RIKEN full-length enriched library, clone:6030460H18 product:Thyroid receptor interacting protein 12 (TRIP12) homolog [Homo sapiens], full insert sequence.	983	567	423	365	296	465	395	364	456	435	431	364	183	222	309	402	354	376	328	61	116	38	161	141	228	357	258	279	484	223	357	184	280	241	147	362	153	15	286	138	180	65	215	131	247	46.8706	38.9211
uc007btc.2	Fbxo36	F-box only protein 36	900	10	5	5	0	4	4	4	3	1	1	4	2	0	4	4	5	3	5	2	1	0	2	2	3	3	3	7	8	1	7	3	5	4	5	8	4	0	5	2	4	3	2	1	3	0.902877	0.502488
uc007btd.1	Slc16a14	monocarboxylate transporter 14	2349	15	27	7	4	15	41	4	57	20	17	12	20	23	2	23	10	13	6	4	6	0	4	3	19	22	26	18	19	6	27	5	1	3	2	6	1	0	11	7	6	1	13	0	11	0.518895	1.03963
uc007bte.1	BC038927	Mus musculus component of Sp100-rs, mRNA (cDNA clone IMAGE:5037238), partial cds.	872	0	3	0	2	0	1	1	5	0	1	1	0	0	0	0	1	0	0	0	0	0	1	1	2	0	1	0	0	0	2	1	1	0	0	0	0	0	0	0	0	0	0	0	0	0	0.311174
uc007btf.1	C130026I21Rik	Mus musculus RIKEN cDNA C130026I21 gene, mRNA (cDNA clone MGC:8305 IMAGE:3593825), complete cds.	512	1	2	1	2	2	0	1	1	1	0	2	1	0	0	1	0	0	0	0	0	0	0	0	1	2	0	0	0	0	0	0	1	2	0	0	0	1	1	1	2	0	0	0	0	0.158709	0.353312
uc007btg.2	Csprs	component of Sp100-rs	2995	0	2	6	10	7	12	3	5	5	3	6	4	1	2	2	2	10	1	0	0	0	1	1	1	0	0	0	1	2	1	0	3	0	1	2	0	0	0	0	1	0	0	0	0	0	0.0603992
uc007bth.2	Csprs	component of Sp100-rs	2792	0	2	7	11	7	14	3	7	5	3	7	4	1	2	2	3	10	1	0	0	0	1	1	1	0	0	0	1	2	1	0	4	1	1	2	0	0	0	0	1	0	0	0	0	0	0.0647907
uc007bti.1	A530032D15Rik	SP140 nuclear body protein family member	1204	18	53	21	59	27	25	28	76	44	49	60	6	8	5	42	30	30	27	0	1	2	2	5	2	9	1	9	12	14	6	0	2	2	0	1	1	0	0	1	0	0	0	0	2	1.21484	3.98151
uc007btj.1	A530032D15Rik	SP140 nuclear body protein family member	1760	19	81	33	69	42	46	45	86	62	78	78	15	12	5	57	36	40	33	1	3	3	2	5	3	9	1	8	11	15	7	1	7	3	1	3	3	0	1	2	1	0	1	2	2	0.877228	4.16266
uc007btk.1	BC100303	Mus musculus 2 days pregnant adult female ovary cDNA, RIKEN full-length enriched library, clone:E330014L15 product:unclassifiable, full insert sequence.	2217	1	12	1	12	5	12	9	10	5	3	9	1	0	1	9	5	7	3	0	0	0	1	1	2	1	4	2	2	2	1	0	6	5	2	3	3	0	3	2	3	1	2	1	1	0.0366527	0.489569
uc007btl.1	AK087744	Mus musculus 2 days pregnant adult female ovary cDNA, RIKEN full-length enriched library, clone:E330014L15 product:unclassifiable, full insert sequence.	2203	1	12	1	12	5	12	8	10	5	3	9	1	0	1	9	5	7	3	0	0	0	1	1	2	1	4	2	3	2	1	0	6	5	2	2	3	0	2	2	3	1	2	1	1	0.0368856	0.49268
uc007btm.1	AK142678	Mus musculus 2 days pregnant adult female ovary cDNA, RIKEN full-length enriched library, clone:E330014L15 product:unclassifiable, full insert sequence.	2020	1	12	1	12	5	12	8	10	5	3	9	1	0	1	9	5	7	3	0	0	0	1	1	2	1	4	2	2	2	1	0	6	5	2	2	3	0	2	2	3	1	2	1	1	0.0402272	0.537314
uc007btn.1	C130026I21Rik	SP140 nuclear body protein family member isoform	407	0	0	0	5	3	0	2	0	0	1	0	0	0	1	1	0	0	0	0	0	0	0	0	0	0	2	0	0	1	0	0	5	3	1	1	2	0	1	3	0	1	2	0	1	0	0
uc007bto.1	AK163333	Mus musculus 2 cells egg cDNA, RIKEN full-length enriched library, clone:B020015G01 product:unclassifiable, full insert sequence.	984	0	0	0	0	0	0	0	0	0	1	0	0	0	0	0	0	0	0	0	0	0	0	0	0	0	0	0	0	0	0	0	0	0	0	0	0	0	0	0	0	0	0	0	0	0	0
uc007btp.1	AK157632	Mus musculus activated spleen cDNA, RIKEN full-length enriched library, clone:F830228J04 product:weakly similar to Hypothetical Sp100 domain containing protein [Mus musculus], full insert sequence.	1721	0	9	1	4	2	2	0	4	4	5	4	0	1	1	4	3	0	1	0	0	0	0	1	0	0	0	0	0	0	0	0	1	0	1	0	0	0	0	0	0	0	0	0	0	0	0.472998
uc007btq.1	Gm7609	predicted gene, EG665378	1611	0	0	0	0	0	2	0	2	1	0	1	1	2	0	1	0	0	0	0	0	0	1	0	1	0	0	0	0	0	1	1	0	0	0	0	0	0	0	1	0	0	1	0	0	0	0
uc007btr.1	Gm7609	predicted gene, EG665378	1417	0	0	0	0	0	2	0	2	1	0	1	1	2	0	1	0	0	0	0	0	0	1	0	1	0	0	0	0	0	1	1	0	0	0	0	0	0	0	1	0	0	1	0	0	0	0
uc007bts.1	BC038927	Mus musculus activated spleen cDNA, RIKEN full-length enriched library, clone:F830110B15 product:Putative G-protein coupled receptor homolog [Mus musculus domesticus], full insert sequence.	1597	0	1	2	2	1	2	3	8	4	2	2	1	1	0	2	0	0	1	2	0	0	0	1	0	2	0	2	0	3	0	2	1	3	1	1	0	0	0	0	1	0	0	1	1	0	0.0566361
uc007btt.1	C130026I21Rik	SP140 nuclear body protein family member isoform	1971	11	65	21	59	34	26	28	67	42	50	61	12	3	7	43	24	30	21	0	0	0	0	4	2	1	1	5	9	13	1	0	2	0	0	0	1	0	0	0	0	0	0	0	0	0.4535	2.9828
uc007btu.1	C130026I21Rik	SP140 nuclear body protein family member isoform	1887	11	65	21	59	34	26	28	67	42	50	61	12	3	7	43	24	30	21	0	0	0	0	4	2	1	1	5	9	13	1	0	2	0	0	0	1	0	0	0	0	0	0	0	0	0.473688	3.11558
uc007btv.1	BC108341	Mus musculus cDNA clone IMAGE:4190862.	2384	2	1	0	0	1	0	1	0	0	0	3	1	1	0	1	3	0	0	0	0	0	0	0	0	1	0	0	0	0	0	0	0	1	0	0	0	1	1	0	0	0	0	0	0	0.0681703	0.0379395
uc007btw.1	Csprs	RecName: Full=Component of Sp100-rs;	788	0	4	1	1	0	1	0	5	1	3	2	0	0	0	2	1	1	0	0	0	0	0	0	0	0	0	0	0	0	0	0	0	0	0	0	0	0	0	0	0	0	0	0	0	0	0.459126
uc007btx.1	Csprs	component of Sp100-rs	2885	0	7	2	3	1	4	0	14	7	3	5	1	2	0	4	4	3	0	0	0	0	0	0	1	1	0	2	1	1	0	1	4	0	1	0	1	0	0	0	0	0	0	0	0	0	0.219457
uc007bty.1	Csprs	component of Sp100-rs	2691	0	3	1	2	1	3	0	8	6	0	3	1	2	0	2	2	2	0	0	0	0	0	0	1	1	0	1	1	0	0	1	3	0	1	0	1	0	0	0	0	0	0	0	0	0	0.100834
uc007btz.1	Sp110	sp110 nuclear body protein	1905	8	22	26	28	35	27	21	33	25	30	22	2	16	17	22	27	19	19	1	4	0	3	4	5	9	4	14	14	21	5	28	64	54	44	62	23	3	24	13	35	4	20	20	21	0.341245	1.04454
uc007bua.1	Sp110	sp110 nuclear body protein	1908	8	22	26	28	35	27	21	33	25	30	22	2	16	17	22	27	19	19	1	4	0	3	4	5	9	4	14	14	21	5	28	64	54	44	62	23	3	24	13	35	4	20	20	21	0.340708	1.0429
uc007bub.1	Sp110	sp110 nuclear body protein	1939	11	24	30	34	35	33	24	35	29	31	24	2	18	17	24	28	18	19	1	4	0	3	5	6	9	4	15	14	22	5	28	64	53	44	62	23	3	24	13	33	4	20	20	21	0.460984	1.11952
uc007buc.1	Sp140	SP140 nuclear body protein family member	2416	32	75	94	139	124	145	144	76	109	118	127	10	18	30	69	110	127	112	5	7	1	7	11	8	6	6	19	15	16	2	36	104	62	55	74	29	4	51	22	24	7	25	30	23	1.07628	2.80778
uc007bud.1	Sp100	nuclear autoantigen Sp-100	1942	33	108	80	142	141	104	107	147	136	160	85	34	42	53	98	83	91	69	4	24	13	26	29	36	41	25	70	91	107	23	131	269	208	159	271	127	10	141	65	166	25	111	122	110	1.38082	5.03005
uc007bue.1	Sp100	nuclear autoantigen Sp-100	1091	19	59	44	76	75	47	72	90	85	111	48	18	25	26	46	42	44	48	4	19	7	18	24	19	26	11	38	66	48	15	107	216	163	136	222	100	10	114	55	141	17	102	85	89	1.41514	4.89131
uc007buf.1	Sp100	nuclear autoantigen Sp-100	1613	31	91	72	115	113	72	119	141	128	161	82	32	40	40	72	64	66	69	7	26	7	22	38	31	40	14	54	89	68	22	129	272	212	167	287	134	14	152	75	193	21	129	111	113	1.5617	5.10276
uc007bug.1	Sp100	nuclear autoantigen Sp-100	1559	31	89	72	112	110	71	114	138	127	159	80	32	39	40	72	62	65	69	7	26	7	20	38	30	39	14	54	87	64	22	123	259	207	157	272	129	12	146	69	181	19	121	103	102	1.6158	5.16347
uc007buh.1	Sp100	nuclear autoantigen Sp-100	2158	39	115	96	138	151	95	148	156	152	198	104	41	54	56	95	88	84	89	10	28	10	24	42	34	48	25	55	113	90	31	138	295	237	184	321	145	15	169	86	217	23	140	130	131	1.46854	4.81997
uc007bui.2	A630001G21Rik	Mus musculus 3 days neonate thymus cDNA, RIKEN full-length enriched library, clone:A630001G21 product:hypothetical Sp100 domain containing protein, full insert sequence.	1823	22	30	44	30	67	37	52	35	35	42	29	7	17	32	38	29	59	34	2	8	0	17	21	10	17	14	22	55	24	6	18	30	27	23	45	8	1	20	9	25	7	9	13	16	0.980635	1.48844
uc007buj.2	A630001G21Rik	hypothetical protein LOC319997	1936	22	30	44	31	67	37	53	36	36	42	30	8	18	34	38	30	59	34	2	8	0	17	21	10	17	15	22	55	27	6	18	31	28	25	48	8	1	20	9	26	7	9	14	16	0.923397	1.40157
uc007bul.2	Cab39	Mus musculus lung RCB-0558 LLC cDNA, RIKEN full-length enriched library, clone:G730021G09 product:calcium binding protein 39, full insert sequence.	492	245	188	204	145	217	203	115	145	123	156	87	61	69	72	96	125	82	109	10	22	8	24	24	46	76	50	59	69	48	62	41	37	42	31	76	43	4	60	20	21	10	45	19	26	40.4643	34.5614
uc007bum.2	Cab39	calcium-binding protein 39	3800	1903	1561	1504	1250	1875	1749	1146	1416	1345	1564	1053	752	671	998	1070	1250	1026	1042	139	226	100	338	399	573	725	559	741	870	505	789	586	809	743	539	1086	604	47	872	299	521	169	636	329	584	40.6936	37.155
uc007bup.2	4933407L21Rik	Mus musculus adult male testis cDNA, RIKEN full-length enriched library, clone:4933407L21 product:4933407L21RIK PROTEIN, full insert sequence.	1148	0	0	2	0	0	0	0	1	0	1	0	0	0	1	1	0	0	0	1	0	1	2	0	0	0	0	2	0	3	0	2	0	0	0	0	1	0	1	0	0	0	0	0	1	0	0
uc007buq.1	Gpr55	G-protein coupled receptor 55	2550	1	16	3	9	5	12	6	27	12	10	5	6	21	10	20	27	7	4	1	0	4	1	1	1	2	2	13	5	5	4	3	20	4	12	8	9	0	4	2	7	0	3	0	7	0.0318663	0.567516
uc007bur.2	Spata3	spermatogenesis-associated protein 3 isoform 1	748	0	0	0	0	0	0	0	1	0	0	0	0	0	0	0	0	0	0	0	0	0	0	0	1	1	0	0	0	0	0	0	0	1	0	0	0	0	0	0	0	0	0	0	0	0	0
uc007bus.2	Spata3	spermatogenesis-associated protein 3 isoform 1	751	0	0	0	0	0	0	0	1	0	0	0	0	0	0	0	0	0	0	0	0	0	0	0	1	1	0	0	0	0	0	0	0	1	0	0	0	0	0	0	0	0	0	0	0	0	0
uc007but.2	Spata3	spermatogenesis-associated protein 3 isoform 1	932	0	0	0	0	0	0	0	0	0	0	0	0	0	0	0	0	0	0	0	0	0	0	0	1	0	0	0	0	0	0	0	0	1	0	0	0	0	0	0	0	0	0	0	0	0	0
uc007buu.2	Spata3	spermatogenesis-associated protein 3 isoform 3	1051	0	0	0	0	0	0	0	1	0	0	0	0	0	0	0	0	0	0	0	0	0	0	0	1	0	0	1	0	0	0	0	0	1	0	0	0	0	0	0	0	0	0	0	0	0	0
uc007buv.2	Spata3	spermatogenesis-associated protein 3 isoform 2	1107	0	0	0	0	0	0	0	1	0	0	0	0	0	0	0	0	0	0	0	0	0	0	0	1	0	0	0	0	0	0	0	0	1	0	0	0	0	0	0	0	0	0	0	0	0	0
uc007buw.2	Spata3	spermatogenesis-associated protein 3 isoform 3	1104	0	0	0	0	0	0	0	1	0	0	0	0	0	0	0	0	0	0	0	0	0	0	0	1	0	0	0	0	0	0	0	0	1	0	0	0	0	0	0	0	0	0	0	0	0	0
uc007bux.2	2810459M11Rik	hypothetical protein LOC72792 isoform 1	3331	1	1	1	2	2	0	0	5	0	3	1	0	3	1	0	1	1	0	2	1	0	0	0	0	0	1	1	0	1	1	0	1	1	5	1	1	0	0	1	1	1	2	0	0	0.0243948	0.0271534
uc007buy.1	Psmd1	26S proteasome non-ATPase regulatory subunit 1	3256	762	547	515	350	630	632	489	524	432	473	471	285	299	372	431	476	480	483	56	92	35	107	143	202	297	223	354	365	215	332	498	621	526	400	766	435	34	727	265	437	123	503	273	500	19.017	15.195
uc007buz.1	Htr2b	5-hydroxytryptamine receptor 2B	2072	53	88	41	47	39	72	41	39	32	58	32	18	24	23	33	42	43	44	6	8	2	15	10	20	20	27	45	38	24	35	18	38	29	19	33	25	1	46	15	16	2	18	22	29	2.07854	3.84141
uc007bva.1	Armc9	lisH domain-containing protein ARMC9 isoform 2	1030	24	5	5	4	10	5	5	6	7	2	5	3	6	6	4	7	4	7	1	1	0	0	2	5	3	1	9	10	4	9	16	10	21	10	22	11	2	14	3	8	2	10	5	10	1.89341	0.439067
uc007bvb.1	Armc9	lisH domain-containing protein ARMC9 isoform 2	1772	31	11	7	3	12	6	11	16	11	6	8	5	12	14	8	8	7	12	2	2	0	4	2	7	7	1	12	18	8	12	18	18	25	16	30	16	2	21	7	11	5	17	9	20	1.42157	0.561471
uc007bvc.1	Armc9	lisH domain-containing protein ARMC9 isoform 2	1964	29	11	8	2	15	7	11	13	10	3	12	4	10	10	8	8	8	11	2	2	0	4	5	9	8	2	10	11	7	12	28	23	28	20	38	24	2	26	11	14	9	23	12	24	1.19985	0.506581
uc007bvd.1	Armc9	lisH domain-containing protein ARMC9 isoform 2	3638	37	12	12	2	23	10	13	15	12	6	14	5	11	10	8	8	10	11	2	3	1	5	5	9	9	5	11	15	8	13	31	28	30	20	42	29	2	30	11	15	10	26	14	25	0.826438	0.298344
uc007bve.1	Armc9	lisH domain-containing protein ARMC9 isoform 2	2197	33	10	8	2	15	6	11	13	10	4	11	4	10	11	10	8	9	9	2	2	0	5	5	8	8	3	11	12	7	11	32	25	29	20	39	25	2	30	11	14	12	25	12	25	1.22055	0.411688
uc007bvf.1	Armc9	lisH domain-containing protein ARMC9 isoform 2	4700	39	17	16	10	21	14	19	22	15	18	22	8	17	17	13	14	21	13	3	4	2	7	9	16	11	5	27	25	10	27	42	30	38	27	53	38	5	36	12	17	13	32	16	32	0.674277	0.327152
uc007bvg.1	Armc9	lisH domain-containing protein ARMC9 isoform 1	5157	47	11	8	3	17	7	15	21	14	8	16	8	12	11	13	8	11	13	5	5	2	9	6	9	13	6	17	15	8	18	36	36	32	30	58	29	3	33	12	18	15	33	14	31	0.74058	0.192927
uc007bvh.1	Armc9	lisH domain-containing protein ARMC9 isoform 1	5154	47	11	8	3	17	7	15	21	14	8	16	8	12	11	13	8	11	13	5	5	2	9	6	9	13	6	17	15	8	18	36	36	32	30	58	29	3	33	12	18	15	33	14	31	0.741011	0.19304
uc007bvi.1	Armc9	lisH domain-containing protein ARMC9 isoform 1	5160	47	11	8	3	17	7	15	21	14	8	16	8	12	11	13	8	11	13	5	5	2	9	6	9	13	6	17	15	8	18	36	36	32	30	58	29	3	33	12	18	15	33	14	31	0.74015	0.192815
uc007bvj.1	Armc9	lisH domain-containing protein ARMC9 isoform 2	2141	31	9	7	2	14	6	11	12	10	4	10	4	10	10	9	8	9	9	2	2	0	5	5	7	8	3	11	10	7	9	31	24	26	19	34	24	1	30	10	12	12	25	10	24	1.17657	0.38021
uc007bvk.2	B3gnt7	UDP-GlcNAc:betaGal	2595	14	6	7	0	7	7	3	5	3	6	10	0	4	7	3	2	7	2	2	0	0	2	0	11	4	3	8	3	5	0	2	2	3	3	4	2	0	4	0	2	0	5	3	2	0.438391	0.209128
uc007bvl.1	Ncl	nucleolin	8257	3225	2506	2844	1287	3036	2787	1489	1686	1291	1479	1580	728	810	1190	1415	1590	1548	1574	173	253	94	392	350	421	792	825	866	1161	459	1114	654	882	747	631	1226	582	45	826	456	470	172	734	374	710	31.7379	27.4509
uc007bvm.1	Snord82	Mus musculus small nucleolar RNA, C/D box 82 (Snord82), small nuclear RNA.	68	586	561	505	448	524	355	321	473	464	605	509	141	278	333	392	476	448	463	26	46	30	97	113	99	267	439	314	445	415	513	213	272	212	136	283	182	22	272	109	146	60	238	146	242	700.261	746.195
uc007bvn.1	Nmur1	neuromedin-U receptor 1	1218	0	1	0	1	0	0	2	0	0	0	0	0	0	0	0	0	0	0	0	0	0	0	0	1	0	0	0	0	0	0	0	0	1	0	1	0	0	0	0	0	0	0	0	0	0	0.0742593
uc007bvo.2	1700019O17Rik	hypothetical protein LOC71863	1721	0	0	0	1	0	0	0	1	0	3	0	0	0	0	0	1	0	0	0	0	1	1	0	0	0	0	0	0	0	0	0	0	0	0	0	0	0	0	0	0	0	0	0	0	0	0
uc007bvp.1	Ptma	prothymosin alpha	1192	305	128	113	54	153	142	155	204	149	128	152	63	89	117	112	179	151	142	24	63	22	28	79	106	128	105	129	145	80	145	89	97	63	76	174	84	7	117	59	52	23	84	32	100	20.7919	9.71252
uc007bvq.1	Pde6d	retinal rod rhodopsin-sensitive cGMP	1092	22	49	31	22	28	40	40	32	35	40	34	22	27	25	55	43	31	31	4	10	1	14	8	27	12	21	36	55	23	36	36	61	38	26	63	34	1	54	12	34	14	33	25	31	1.63709	4.05856
uc007bvr.1	Cops7b	COP9 signalosome complex subunit 7b	2231	76	46	49	34	68	49	63	59	50	39	49	33	53	32	36	51	56	30	10	12	5	17	27	30	42	18	49	58	36	51	45	59	52	42	64	34	5	69	16	30	11	49	28	43	2.76812	1.8649
uc007bvs.1	Cops7b	SubName: Full=Putative uncharacterized protein;	2142	76	45	49	34	68	48	63	58	48	39	48	32	53	31	35	51	56	30	10	11	5	17	27	30	42	18	47	58	35	51	44	57	50	41	60	33	5	69	16	27	11	46	28	42	2.88314	1.90016
uc007bvt.1	Nppc	C-type natriuretic peptide precursor	1043	73	5	5	1	5	8	5	6	3	3	4	2	0	1	4	0	2	4	0	2	1	0	0	12	16	0	4	4	5	5	13	7	9	6	7	0	0	3	0	0	0	22	1	0	5.68735	0.433595
uc007bvu.2	Dis3l2	DIS3-like exonuclease 2 isoform 2	2993	128	49	70	26	63	45	76	77	46	61	69	39	38	42	54	42	36	36	14	22	6	26	32	28	57	32	53	88	45	70	78	127	96	67	131	92	6	92	52	64	32	103	45	85	3.47516	1.48077
uc007bvv.2	Dis3l2	DIS3-like exonuclease 2 isoform 2	3129	145	55	78	29	74	53	83	86	54	71	82	43	40	47	59	48	45	44	14	23	6	27	33	32	66	36	56	95	55	76	79	131	103	69	137	96	6	95	54	70	35	107	45	88	3.7656	1.58985
uc007bvw.2	Dis3l2	DIS3-like exonuclease 2 isoform 1	3171	145	55	78	29	74	53	83	86	54	71	82	43	40	47	59	48	46	44	14	23	6	27	33	33	67	36	56	95	55	76	80	132	103	69	137	97	6	95	55	72	35	107	45	88	3.71572	1.56879
uc007bvx.1	AK077157	Mus musculus adult male testis cDNA, RIKEN full-length enriched library, clone:4933415F08 product:lysyl-tRNA synthetase, pseudogene 1, full insert sequence.	885	0	0	0	0	0	0	0	0	0	0	0	0	0	0	0	0	0	0	0	0	0	0	0	0	0	0	0	0	0	0	0	0	0	0	1	0	0	0	0	0	0	0	0	1	0	0
uc007bvy.1	Alppl2	embryonic-type alkaline phosphatase precursor	2112	0	0	0	0	0	0	0	0	0	0	0	0	0	0	0	1	0	0	1	1	0	0	0	0	0	0	0	0	0	0	0	0	0	0	0	0	0	1	0	0	0	2	0	0	0	0
uc007bvz.1	Alppl2	embryonic-type alkaline phosphatase precursor	2020	0	0	0	0	0	0	0	0	0	0	0	0	0	0	1	1	0	0	1	1	0	0	0	0	0	0	0	0	0	0	0	0	0	0	0	0	0	0	0	0	0	2	0	0	0	0
uc007bwa.1	Alpi	Alpi	2335	0	0	0	0	0	0	0	0	0	1	0	0	0	0	0	0	0	0	0	0	0	0	0	0	0	0	0	0	0	0	0	0	0	0	0	0	0	0	0	0	0	0	0	0	0	0
uc007bwb.1	Akp3	intestinal-type alkaline phosphatase precursor	1680	0	0	0	0	0	0	0	0	0	0	0	0	0	0	0	0	0	0	0	0	0	0	1	0	0	0	0	0	0	0	0	0	0	0	0	0	0	0	0	0	0	0	0	0	0	0
uc007bwc.1	Ecel1	endothelin-converting enzyme-like 1	2759	0	2	2	3	1	1	1	1	1	0	0	0	0	0	3	1	2	2	1	0	0	0	0	0	0	0	1	0	1	0	1	0	0	0	1	0	0	0	0	0	0	0	0	0	0	0.0655657
uc007bwd.1	Ecel1	endothelin-converting enzyme-like 1	2876	0	2	2	3	1	1	2	1	1	0	0	0	1	0	4	1	2	2	1	0	0	0	0	0	1	0	1	0	1	0	1	0	0	0	1	0	0	0	1	0	0	0	0	0	0	0.0628983
uc007bwe.1	AK006434	Mus musculus adult male testis cDNA, RIKEN full-length enriched library, clone:1700027L20 product:inferred: RIKEN cDNA 1700027L20 gene / putative [Mus musculus], full insert sequence.	884	0	0	0	0	0	2	0	0	1	1	0	0	0	0	0	1	0	0	0	1	0	1	0	0	0	0	0	0	0	0	0	0	0	0	0	0	0	0	0	0	0	0	0	0	0	0
uc007bwf.1	Chrnd	acetylcholine receptor subunit delta precursor	2910	1	30	1	21	4	56	2	1	5	6	3	3	12	5	29	22	0	3	0	5	3	2	5	2	3	5	2	5	8	2	16	1	1	2	6	5	6	15	6	15	2	9	3	14	0.027924	0.932452
uc007bwg.1	Chrnd	acetylcholine receptor subunit delta precursor	2950	1	28	1	20	4	54	2	1	5	6	3	2	11	4	29	19	0	3	0	3	3	2	5	2	2	5	2	4	7	2	15	1	2	2	6	5	6	15	6	13	2	9	4	15	0.0275454	0.858488
uc007bwh.1	Chrng	acetylcholine receptor subunit gamma precursor	1921	1	3	1	0	0	5	1	1	0	4	1	0	0	0	0	2	0	0	2	0	2	0	3	3	0	5	4	2	6	3	19	2	4	1	4	5	4	22	8	18	4	10	9	21	0.0423004	0.141251
uc007bwi.1	Chrng	Mus musculus 16 days embryo head cDNA, RIKEN full-length enriched library, clone:C130025P03 product:cholinergic receptor, nicotinic, gamma polypeptide, full insert sequence.	1504	0	1	0	0	0	0	0	1	0	0	0	0	1	0	0	0	1	0	0	0	1	0	1	1	0	0	0	1	2	0	6	3	0	0	0	0	1	6	4	2	2	3	4	5	0	0.0601382
uc007bwj.1	Eif4e2	eukaryotic translation initiation factor 4E type	1125	134	93	81	73	112	115	66	109	79	81	57	34	47	67	92	109	93	64	15	27	5	22	21	50	57	45	56	78	52	57	116	148	116	94	198	111	2	137	52	94	42	102	71	115	9.67885	7.47702
uc007bwk.1	Eif4e2	eukaryotic translation initiation factor 4E type	1809	187	134	125	92	155	163	97	142	110	120	81	54	75	89	125	149	121	78	20	33	5	37	36	68	75	61	86	105	72	79	144	183	131	104	242	144	4	174	59	119	50	127	86	141	8.39991	6.69984
uc007bwl.1	Eif4e2	eukaryotic translation initiation factor 4E type	3394	222	191	186	148	227	230	156	202	160	175	124	73	94	130	160	177	140	136	20	45	13	51	52	91	103	70	142	167	108	117	164	210	161	142	274	161	5	192	73	131	58	137	93	165	5.31511	5.09002
uc007bwm.1	Eif4e2	eukaryotic translation initiation factor 4E type	1576	173	124	113	90	161	156	91	156	111	126	89	48	75	98	136	144	130	92	24	50	5	31	51	78	78	58	78	111	64	83	134	166	133	111	227	127	5	158	62	106	45	120	81	131	8.91993	7.11645
uc007bwn.1	Eif4e2	eukaryotic translation initiation factor 4E type	2260	226	165	157	109	204	204	122	189	142	165	113	68	103	120	169	184	158	106	29	56	5	46	66	96	96	74	108	138	84	105	162	201	148	121	271	160	7	195	69	131	53	145	96	157	8.1259	6.60349
uc007bwo.1	Efhd1	EF-hand domain-containing protein D1	1805	122	34	24	26	28	23	2	8	6	7	5	5	11	3	6	7	4	10	1	5	1	6	15	16	6	10	19	43	80	9	25	20	30	14	65	24	6	7	25	7	15	12	2	22	5.4923	1.70373
uc007bwp.2	Gigyf2	Mus musculus 10 days embryo whole body cDNA, RIKEN full-length enriched library, clone:2610016F01 product:RIKEN cDNA 2610016F01 gene, full insert sequence.	995	23	11	16	19	29	14	12	14	15	11	15	13	8	11	10	23	10	15	4	3	3	5	9	12	12	11	12	20	8	17	55	50	52	34	68	46	3	47	23	39	19	46	30	52	1.87835	0.999926
uc007bwq.2	Gigyf2	Mus musculus 10 days embryo whole body cDNA, RIKEN full-length enriched library, clone:2610016F01 product:RIKEN cDNA 2610016F01 gene, full insert sequence.	3047	56	45	53	44	60	37	32	41	47	34	35	24	20	29	29	54	40	36	6	9	7	11	19	27	37	33	35	73	31	40	79	85	73	46	108	69	5	84	36	64	28	74	48	83	1.49344	1.33579
uc007bwr.2	Gigyf2	PERQ amino acid-rich with GYF domain-containing	5725	559	405	395	184	430	325	369	446	308	367	354	172	228	289	311	374	384	326	48	65	29	105	128	187	343	191	352	447	222	395	401	466	409	321	649	379	28	491	214	316	109	438	221	416	7.93428	6.39849
uc007bws.2	Gigyf2	PERQ amino acid-rich with GYF domain-containing	2950	327	214	222	106	240	191	223	243	183	206	205	102	145	183	176	216	222	201	17	20	12	38	46	83	191	113	211	274	137	261	272	294	268	224	430	264	19	343	151	205	71	291	140	305	9.00735	6.5613
uc007bwt.2	Gigyf2	PERQ amino acid-rich with GYF domain-containing	5743	559	405	395	184	430	325	369	446	308	368	354	172	228	289	312	374	384	326	48	65	29	105	128	187	343	191	352	448	222	395	401	466	409	321	649	379	28	491	214	316	109	438	221	416	7.90941	6.37844
uc007bwu.2	Kcnj13	inward rectifier potassium channel 13	1349	44	20	11	17	29	25	13	20	16	26	19	14	12	12	24	18	15	25	11	6	0	7	15	12	27	7	13	31	14	23	9	20	24	14	24	17	1	20	11	15	6	21	15	19	2.6504	1.34096
uc007bwv.1	Gigyf2	PERQ amino acid-rich with GYF domain-containing	3176	208	92	114	67	125	110	119	118	100	119	113	51	65	82	90	101	123	111	9	21	4	23	38	64	100	65	130	141	83	119	117	137	117	84	195	116	8	137	74	91	33	124	79	129	5.32175	2.62003
uc007bww.2	3110079O15Rik	hypothetical protein LOC73234 precursor	462	0	0	1	0	0	0	0	0	0	0	0	1	0	0	0	0	0	0	0	0	0	0	0	1	0	0	0	1	0	0	0	0	0	0	0	1	0	0	1	0	0	0	0	0	0	0
uc007bwx.2	Ngef	ephexin-1 isoform 2	2751	15	18	25	11	15	24	17	14	9	17	14	8	5	12	12	13	12	11	0	0	0	3	4	4	3	7	2	5	4	11	4	1	2	2	2	1	1	6	6	2	1	8	2	6	0.44307	0.591807
uc007bwy.2	Ngef	ephexin-1 isoform 1	3114	17	18	23	12	15	25	17	15	9	17	13	8	6	12	12	14	12	11	0	0	0	3	3	5	3	7	2	6	3	13	4	1	2	2	2	1	1	9	7	2	1	8	2	7	0.44361	0.52282
uc007bwz.2	Neu2	sialidase-2 isoform 3	1743	266	504	297	276	470	540	343	320	545	522	295	286	210	296	144	158	189	175	15	47	30	116	90	213	143	161	150	268	97	310	83	93	80	68	65	108	4	117	29	45	24	38	33	91	12.401	26.1536
uc007bxa.2	Neu2	sialidase-2 isoform 4	1583	268	510	300	275	473	547	345	321	556	538	303	294	212	298	145	162	192	175	14	46	32	117	93	212	143	159	148	261	96	306	87	90	89	73	69	107	6	118	30	47	27	38	34	98	13.757	29.1399
uc007bxb.2	Neu2	sialidase-2 isoform 4	1843	274	518	313	279	479	558	358	325	572	557	311	304	215	304	149	162	195	180	14	46	34	120	94	214	146	159	150	263	96	313	88	90	89	74	69	109	6	120	30	48	28	38	35	99	12.0808	25.4216
uc007bxc.2	Inpp5d	phosphatidylinositol-3,4,5-trisphosphate	4938	204	717	539	570	674	586	670	672	611	650	569	250	336	475	568	609	561	419	40	108	21	102	142	148	101	90	398	228	209	114	243	568	315	290	562	323	28	374	97	306	57	221	212	218	3.35699	13.1331
uc007bxd.2	Inpp5d	phosphatidylinositol-3,4,5-trisphosphate	4755	196	699	526	555	654	571	651	658	595	630	554	239	322	461	546	582	550	409	39	101	21	96	131	143	98	89	384	222	205	111	236	560	308	281	555	319	28	370	96	304	56	212	209	216	3.34948	13.2961
uc007bxe.2	Ship	Mus musculus SH2-containing inositol phosphatase (Ship) mRNA, complete cds.	4768	196	700	528	555	655	572	655	660	595	634	555	239	322	462	548	583	550	410	39	101	21	96	131	143	98	89	385	223	205	111	236	560	308	282	555	319	28	370	96	305	56	212	209	216	3.34034	13.2788
uc007bxf.2	Inpp5d	phosphatidylinositol-3,4,5-trisphosphate	4935	204	717	539	570	674	586	670	672	611	650	569	250	336	475	568	609	561	419	40	108	21	102	142	148	101	90	398	228	209	114	243	568	315	290	562	323	28	374	97	306	57	221	212	218	3.35903	13.1411
uc007bxg.2	Inpp5d	phosphatidylinositol-3,4,5-trisphosphate	3948	134	469	373	379	428	396	457	439	402	412	377	162	234	317	396	418	377	273	23	68	11	65	84	101	69	61	277	150	148	69	177	413	224	207	433	231	18	279	72	229	45	156	154	156	2.75803	10.7447
uc007bxh.2	Inpp5d	phosphatidylinositol-3,4,5-trisphosphate	4131	142	487	386	394	448	411	476	453	418	432	392	173	248	331	418	445	388	283	24	75	11	71	95	106	72	62	291	156	152	72	184	421	231	216	440	235	18	283	73	231	46	165	157	158	2.79322	10.6628
uc007bxi.1	Atg16l1	autophagy-related protein 16-1 beta isoform	1696	93	74	79	61	102	83	68	90	91	100	79	39	39	44	60	71	67	57	10	20	5	20	27	38	50	20	58	58	38	41	50	109	63	53	107	56	2	63	30	39	12	71	38	52	4.45583	3.94643
uc007bxj.1	APG16L	Mus musculus mRNA for Apg16L alpha, complete cds.	3736	130	110	113	85	139	121	88	127	114	126	104	52	49	61	73	96	87	75	12	28	8	29	41	50	72	30	84	83	61	59	62	138	75	66	138	73	5	78	37	50	15	81	43	61	2.82753	2.66308
uc007bxk.1	Atg16l1	SubName: Full=Autophagy-related 16-like 1 (Yeast), isoform CRA_e; SubName: Full=Putative uncharacterized protein;	1746	118	77	92	72	125	94	81	108	104	114	93	48	46	57	69	88	90	64	13	22	7	22	37	41	50	25	74	67	39	45	87	156	107	83	172	73	6	105	39	60	22	95	50	87	5.49173	3.98882
uc007bxl.1	Atg16l1	autophagy-related protein 16-1 beta isoform	3066	233	167	173	145	239	209	162	180	184	205	155	78	95	105	146	153	143	119	25	33	7	48	72	78	96	62	137	158	82	95	124	225	156	144	258	131	8	144	54	105	31	153	68	124	6.17526	4.92654
uc007bxm.1	Atg16l1	autophagy-related protein 16-1 beta isoform	3114	236	168	173	146	240	209	164	181	186	206	155	78	95	105	148	153	145	119	25	33	7	48	73	80	96	62	138	159	82	96	126	225	156	145	260	133	8	145	54	105	31	153	68	126	6.15836	4.87965
uc007bxn.1	Atg16l1	autophagy-related protein 16-1 beta isoform	3009	232	164	171	143	236	205	161	177	183	204	155	78	95	105	145	151	141	118	25	32	7	44	72	78	94	59	136	155	82	94	124	222	155	142	254	129	8	143	52	103	29	149	68	123	6.26523	4.92969
uc007bxo.1	APG16L	Mus musculus mRNA for Apg16L alpha, complete cds.	3382	139	79	89	75	103	101	98	114	96	102	78	50	44	70	70	94	85	60	8	21	10	33	23	43	48	42	74	80	51	50	68	94	69	46	114	52	7	74	34	46	19	60	36	55	3.33974	2.11277
uc007bxp.1	Sag	S-arrestin	1886	2	3	3	3	2	0	3	4	6	4	3	1	2	0	7	1	1	2	0	0	0	1	0	1	1	0	1	1	1	3	2	2	1	0	2	1	0	4	1	1	0	2	0	1	0.0861707	0.143872
uc007bxq.1	Sag	SubName: Full=Putative uncharacterized protein;	4727	4	8	6	8	3	5	3	6	12	7	8	1	2	0	12	3	1	5	0	0	1	0	3	1	1	0	2	1	1	2	2	4	3	0	3	1	1	4	1	1	1	1	2	1	0.0687616	0.153074
uc007bxr.1	Sag	S-arrestin	2158	3	6	6	5	2	2	3	4	7	4	5	0	2	0	9	2	1	3	0	0	0	0	0	1	1	0	2	1	0	2	2	3	3	0	3	1	0	4	1	1	1	1	0	1	0.112964	0.251477
uc007bxs.1	Sag	S-arrestin	1718	3	6	3	3	2	2	3	3	7	4	7	0	2	0	7	2	2	3	0	0	0	0	0	1	1	0	1	1	0	2	2	3	3	0	3	1	0	4	1	2	0	1	0	1	0.141896	0.315883
uc007bxu.2	Dgkd	SubName: Full=Dgkd protein;	3150	185	379	271	278	317	351	258	286	271	275	223	102	149	121	215	251	165	189	21	54	11	65	100	109	135	82	214	232	175	154	162	226	186	170	298	173	10	209	63	162	39	157	104	149	4.77235	10.8825
uc007bxv.2	mKIAA0145	Mus musculus 13 days embryo heart cDNA, RIKEN full-length enriched library, clone:D330025K09 product:hypothetical protein, full insert sequence.	2562	165	336	248	245	284	320	221	259	248	254	203	95	130	106	195	229	155	171	19	48	11	59	94	100	121	72	196	214	146	139	140	197	152	144	264	149	8	173	53	138	28	135	92	132	5.23331	11.862
uc007bxw.1	Usp40	ubiquitin carboxyl-terminal hydrolase 40 isoform	5049	228	137	114	90	167	162	181	186	152	183	146	79	91	104	134	125	122	104	41	55	18	74	92	128	161	88	191	213	137	178	148	181	159	112	265	152	12	199	86	121	41	155	94	148	3.66945	2.45422
uc007bxx.1	Usp40	ubiquitin carboxyl-terminal hydrolase 40 isoform	5448	241	141	115	91	177	174	195	201	160	192	153	81	96	109	137	132	129	112	41	60	18	79	94	131	172	100	203	227	146	184	155	190	165	120	279	159	13	210	88	126	46	163	100	154	3.59461	2.34089
uc007bxy.1	Usp40	ubiquitin carboxyl-terminal hydrolase 40 isoform	5316	240	141	115	91	177	174	195	201	159	191	153	81	96	109	137	131	128	111	41	60	18	79	94	131	172	99	203	225	145	184	154	190	165	120	278	159	13	209	87	125	45	163	99	154	3.66858	2.39901
uc007bxz.1	Usp40	ubiquitin carboxyl-terminal hydrolase 40 isoform	1748	84	40	35	26	59	53	56	64	55	73	54	27	29	49	52	48	46	32	21	25	7	30	36	49	59	34	69	77	50	75	56	66	52	44	95	60	3	75	27	43	13	59	34	54	3.90489	2.06974
uc007bya.1	Ugt1a10	UDP glycosyltransferase 1 family, polypeptide	3242	309	248	366	165	423	349	277	382	299	329	233	227	203	198	252	338	337	259	76	138	31	164	200	293	210	152	383	340	268	314	188	296	177	180	417	223	10	214	80	203	56	174	102	135	7.74492	6.9189
uc007byb.1	Ugt1a9	UDP-glucuronosyltransferase 1-9 precursor	3216	311	248	368	165	422	356	281	382	302	327	236	224	204	198	255	340	337	260	75	138	32	164	201	296	208	151	385	347	272	321	188	300	179	178	418	222	9	217	82	203	56	176	106	138	7.85807	6.97483
uc007byc.1	Ugt1a7c	UDP-glucuronosyltransferase 1-7C precursor	3294	410	404	566	267	689	541	466	605	469	525	376	328	328	345	374	550	546	407	132	218	52	235	312	468	279	219	549	491	404	443	268	416	249	258	612	293	13	332	113	296	77	220	140	194	10.1142	11.0932
uc007byd.2	Ugt1a6b	UDP glucuronosyltransferase 1 family,	3297	328	272	391	193	454	369	291	401	310	352	255	247	209	209	268	362	357	273	82	148	33	176	217	309	222	161	408	363	280	334	199	320	191	187	445	235	9	224	86	214	58	183	104	145	8.084	7.46188
uc007bye.1	Ugt1a6	RecName: Full=UDP-glucuronosyltransferase 1-6; Short=UDPGT 1-6; Short=UGT1*6; Short=UGT1-06; Short=UGT1.6; EC=2.4.1.17; AltName: Full=Phenol UDP-glucuronosyltransferase; AltName: Full=UGP1A1; AltName: Full=UGT1A6; Flags: Precursor;	3346	102	104	134	67	130	117	80	85	83	120	69	57	51	70	63	95	111	70	25	36	15	60	82	117	73	44	126	118	86	113	70	127	86	71	163	86	0	95	33	88	25	78	37	60	2.47711	2.81129
uc007byf.1	Ugt1a6a	UDP-glucuronosyltransferase 1-6 precursor	3302	349	286	401	196	446	391	304	405	326	371	251	235	215	218	266	361	369	276	80	147	37	186	229	340	231	163	427	383	298	346	205	314	197	188	446	239	9	239	86	217	58	188	111	144	8.58855	7.83406
uc007byg.1	Ugt1a6a	UDP-glucuronosyltransferase 1-6 precursor	3270	342	282	395	190	441	383	302	404	324	367	252	234	213	217	265	360	362	272	79	145	35	182	224	331	229	157	424	377	291	336	204	312	194	190	441	240	9	236	85	215	58	187	109	142	8.49865	7.80009
uc007byh.1	Ugt1a5	UDP glucuronosyltransferase 1 family,	3208	319	262	385	180	431	377	296	396	309	344	250	228	213	213	268	356	346	269	79	146	33	168	207	309	214	154	394	354	278	324	193	309	182	183	425	226	10	218	82	212	57	177	105	139	8.0803	7.38695
uc007byi.1	Ugt1a2	UDP-glucuronosyltransferase 1-2 precursor	3206	315	266	388	177	440	366	284	391	311	342	239	229	207	206	265	348	348	264	76	140	32	172	208	305	212	153	385	352	274	322	195	303	185	185	426	232	9	224	83	210	58	176	107	139	7.98396	7.5044
uc007byj.2	Dnajb3	dnaJ homolog subfamily B member 3	1017	22	13	26	7	21	18	10	13	10	6	11	12	6	3	20	12	10	11	4	2	1	4	4	11	8	7	9	13	7	9	6	11	5	4	10	3	0	8	5	6	4	5	3	13	1.75781	1.15617
uc007byk.1	Ugt1a1	UDP-glucuronosyltransferase 1-1	3229	381	263	397	173	444	365	301	401	305	343	249	232	207	207	259	349	349	263	77	141	32	163	203	304	229	179	394	362	273	345	192	298	180	185	427	225	11	228	85	207	57	191	105	141	9.58801	7.36692
uc007bym.2	Hjurp	Holliday junction recognition protein	8439	340	177	155	105	237	158	219	241	175	175	217	76	147	127	145	182	218	139	38	52	18	65	94	129	219	144	200	265	130	207	103	167	162	103	261	118	7	195	110	103	31	165	63	129	3.27385	1.89706
uc007byn.2	A730008H23Rik	Holliday junction recognition protein	8211	329	174	154	103	230	154	216	236	172	171	212	73	146	124	142	177	215	137	38	48	18	65	93	128	213	140	196	258	128	202	97	162	157	98	251	111	7	189	101	96	31	154	59	124	3.2559	1.91669
uc007byo.1	A730008H23Rik	Mus musculus 12 days embryo spinal ganglion cDNA, RIKEN full-length enriched library, clone:D130054G24 product:unclassifiable, full insert sequence.	1065	34	7	6	6	16	16	18	24	10	18	12	8	10	12	18	13	14	12	2	3	0	6	6	14	11	13	15	26	14	10	11	17	10	10	25	13	0	12	7	6	2	16	7	14	2.59418	0.594493
uc007byq.1	Spp2	secreted phosphoprotein 24 precursor	870	0	0	0	0	0	0	0	0	0	0	0	0	0	0	0	0	0	0	0	0	0	0	0	0	0	0	0	0	0	0	0	0	0	0	0	0	0	0	0	0	0	0	0	1	0	0
uc007byr.1	Glrp1	glutamine repeat protein 1	1957	0	0	0	1	0	0	1	2	0	3	0	0	0	0	0	1	0	0	1	1	0	0	1	0	1	0	1	1	0	0	3	1	2	2	3	0	0	3	0	0	0	2	0	3	0	0
uc007bys.1	AK030268	Mus musculus adult male testis cDNA, RIKEN full-length enriched library, clone:4933439K20 product:unclassifiable, full insert sequence.	2623	1	2	0	0	0	0	0	0	1	2	4	0	2	3	1	2	0	0	0	0	0	0	0	2	0	1	0	0	0	2	0	0	1	0	1	0	0	0	1	1	0	1	0	1	0.0309794	0.0689652
uc007byt.1	Arl4c	ADP-ribosylation factor-like protein 4C	3966	719	923	713	574	972	578	1018	1330	1021	1073	814	491	403	745	538	564	601	470	72	178	33	236	197	233	245	188	645	375	385	319	222	378	272	249	507	260	23	287	98	251	87	258	165	242	14.7315	21.0498
uc007byu.1	AK019125	Mus musculus ES cells cDNA, RIKEN full-length enriched library, clone:2410088K16 product:unclassifiable, full insert sequence.	476	0	0	0	0	0	0	0	0	0	0	0	0	0	0	1	0	0	0	0	0	0	0	0	0	0	0	0	0	0	1	0	0	0	0	0	0	0	0	0	0	0	0	0	0	0	0
uc007byv.1	Sh3bp4	SH3 domain-binding protein 4	3673	137	43	53	18	45	44	60	46	33	41	43	22	34	47	42	32	60	37	10	19	2	5	26	28	59	32	37	82	30	61	36	57	46	32	84	49	3	46	34	27	11	63	21	58	3.0309	1.05888
uc007byw.1	Agap1	arf-GAP with GTPase, ANK repeat and PH	9581	350	234	181	136	223	196	228	231	168	157	193	78	113	135	141	174	183	162	22	40	17	53	75	104	122	83	168	212	124	144	141	172	148	119	258	124	7	153	79	129	59	170	79	156	2.96844	2.20904
uc007byx.1	Agap1	arf-GAP with GTPase, ANK repeat and PH	9422	343	227	177	133	219	193	222	225	164	153	192	77	111	132	139	172	172	158	22	40	17	53	73	104	121	82	165	206	121	142	139	171	147	116	252	123	7	150	77	124	57	169	78	153	2.95816	2.17912
uc007byy.1	Agap1	arf-GAP with GTPase, ANK repeat and PH	8501	292	205	153	128	199	168	201	202	152	143	173	70	100	116	124	158	162	144	21	35	13	48	63	89	98	68	148	177	108	118	120	156	125	104	225	108	6	136	62	110	53	141	70	131	2.79116	2.18113
uc007byz.2	4933400F21Rik	Mus musculus adult male testis cDNA, RIKEN full-length enriched library, clone:1700091C04 product:unclassifiable, full insert sequence.	3611	82	32	35	15	42	29	29	33	23	28	29	15	20	42	17	32	34	25	8	7	2	17	19	23	29	14	30	34	26	29	32	23	25	11	38	26	5	28	11	20	13	21	15	28	1.84526	0.801532
uc007bza.2	4933400F21Rik	Mus musculus adult male testis cDNA, RIKEN full-length enriched library, clone:1700091C04 product:unclassifiable, full insert sequence.	387	6	2	1	4	2	2	2	4	2	4	3	3	4	4	1	1	2	4	0	2	0	1	3	3	2	0	2	6	2	1	3	3	4	3	7	0	0	3	2	2	1	4	1	2	1.25983	0.467431
uc007bzb.1	Gbx2	homeobox protein GBX-2	2126	1	0	1	0	3	0	2	2	2	0	1	0	0	0	0	1	0	1	1	0	0	0	0	0	0	0	1	0	0	0	0	0	0	3	0	2	0	1	0	0	0	2	0	0	0.0382215	0
uc007bzc.1	AK036422	Mus musculus adult male bone cDNA, RIKEN full-length enriched library, clone:9830105K08 product:gastrulation brain homeobox 2, full insert sequence.	1372	0	1	2	0	3	0	0	2	3	0	2	0	0	0	0	2	0	1	0	0	0	0	0	1	0	1	1	1	1	0	0	0	1	1	1	0	0	0	0	1	0	2	0	0	0	0.0659241
uc007bzd.1	Asb18	ankyrin repeat and SOCS box protein 18	1404	0	2	2	2	1	6	3	2	6	1	3	1	1	0	1	3	2	9	1	0	0	3	3	2	2	2	7	2	3	3	9	3	2	1	3	4	0	4	2	1	1	4	2	5	0	0.128843
uc007bze.1	Asb18	Mus musculus SOCS box protein ASB-18 mRNA, complete cds.	773	0	1	1	1	1	5	2	0	1	0	1	1	0	0	0	3	2	2	0	0	0	0	1	2	1	2	4	2	2	2	3	3	1	1	1	2	0	3	1	1	0	2	1	3	0	0.117009
uc007bzf.2	Iqca	IQ and AAA domain-containing protein 1	2063	1	0	0	1	0	0	0	0	0	0	0	0	0	0	0	0	0	0	0	0	0	0	0	0	0	1	0	0	0	0	1	0	0	0	0	0	0	0	0	0	0	0	0	0	0.0393887	0
uc007bzg.2	Iqca	IQ and AAA domain-containing protein 1	3210	0	0	0	1	0	1	0	1	0	2	0	0	0	0	0	1	0	1	0	0	0	2	0	0	1	0	0	1	0	0	1	0	0	0	0	0	0	0	0	0	0	0	0	0	0	0
uc007bzh.1	Cxcr7	C-X-C chemokine receptor type 7	2579	224	397	471	275	463	466	284	336	207	263	184	174	325	274	355	335	365	238	78	117	23	88	82	185	58	79	416	171	382	104	258	430	324	152	675	125	14	201	95	215	122	111	124	219	7.05778	13.9231
uc007bzi.1	Cops8	COP9 signalosome complex subunit 8	1843	200	229	225	185	270	225	154	178	156	184	176	85	155	120	169	177	153	148	27	29	8	55	60	86	98	78	127	170	89	143	106	129	130	80	179	97	6	147	57	103	32	105	65	111	8.81812	11.2385
uc007bzk.1	Col6a3	SubName: Full=Collagen alpha 3 chain type VI; Flags: Fragment;	3369	1303	1315	2536	352	3411	2140	2088	2046	1497	1567	1694	938	958	898	988	680	1377	814	550	1052	382	1608	1337	1835	2146	2213	4153	5453	2928	2459	3809	3419	3724	2459	5548	4703	284	4547	2122	2234	1754	2906	2815	3866	31.4279	35.3039
uc007bzl.2	Col6a3	SubName: Full=Collagen alpha3(VI); Flags: Precursor; Fragment;	5702	1781	1877	3688	558	4884	3144	3305	3158	2390	2486	2703	1517	1469	1400	1530	1071	2117	1311	976	1830	583	2564	2362	3028	3263	3707	6723	8513	4665	3909	5875	5340	5848	3876	8798	7406	436	7560	3362	3493	2806	4737	4369	6263	25.381	29.7739
uc007bzm.2	Mlph	melanophilin	4484	14	3	5	4	5	2	9	6	3	4	6	1	4	0	3	3	5	5	1	2	1	0	5	6	5	7	15	25	5	8	9	4	4	3	9	7	1	10	3	8	1	14	6	5	0.253708	0.0605137
uc007bzn.2	Rab17	ras-related protein Rab-17	1559	1	7	0	4	5	1	0	0	0	2	0	0	0	0	0	1	0	0	0	1	0	0	0	0	0	0	0	1	0	0	2	2	1	0	0	2	0	0	0	0	0	0	0	0	0.0521225	0.406116
uc007bzo.2	Rab17	ras-related protein Rab-17	1790	3	7	0	4	5	1	0	0	0	3	0	0	0	0	0	1	0	0	0	0	0	0	0	0	0	0	0	1	0	0	2	2	1	1	0	2	0	0	0	0	0	0	0	0	0.136188	0.353707
uc007bzp.2	Lrrfip1	leucine-rich repeat flightless-interacting	1073	89	131	137	92	127	107	125	105	110	114	85	47	57	74	106	100	85	81	8	14	6	18	25	34	36	30	51	50	40	58	83	124	96	73	134	100	12	151	46	71	29	88	50	78	6.74003	11.0426
uc007bzq.2	Lrrfip1	leucine-rich repeat flightless-interacting	2106	175	303	305	235	278	308	224	210	240	258	170	100	107	136	211	196	174	157	16	34	11	41	55	69	84	61	119	108	99	116	164	194	174	129	247	182	21	253	90	116	62	139	100	158	6.75229	13.0131
uc007bzr.2	Lrrfip1	leucine-rich repeat flightless-interacting	3662	1665	1546	1905	1236	1698	1256	1715	1676	1601	1817	1485	633	806	1332	1659	1773	1705	1305	63	121	43	199	167	261	543	432	510	601	311	748	409	644	580	378	671	352	27	640	228	338	75	469	219	400	36.946	38.1847
uc007bzs.2	Lrrfip1	leucine-rich repeat flightless-interacting	2849	233	367	419	290	345	381	345	309	324	357	256	139	143	206	310	308	251	228	13	45	15	53	59	83	111	76	127	133	104	133	206	246	225	147	295	205	21	309	103	143	66	174	127	188	6.64561	11.6512
uc007bzt.2	Lrrfip1	leucine-rich repeat flightless-interacting	2954	236	371	421	292	351	383	351	311	326	361	260	140	143	208	313	312	254	230	13	45	15	54	61	84	116	76	129	134	106	134	209	248	227	147	300	207	21	312	105	143	66	178	127	190	6.49192	11.3596
uc007bzu.2	Lrrfip1	RecName: Full=Leucine-rich repeat flightless-interacting protein 1; Short=LRR FLII-interacting protein 1; AltName: Full=FLI-LRR-associated protein 1; Short=Flap-1; AltName: Full=H186 FLAP;	3044	1541	1370	1687	1127	1545	1112	1516	1495	1427	1630	1345	556	732	1216	1468	1595	1561	1179	58	98	37	173	142	223	490	406	463	552	273	686	323	501	459	294	524	252	18	487	180	275	51	373	169	322	41.1367	40.7075
uc007bzv.1	Rbm44	RNA-binding protein 44	3851	1	4	5	6	2	5	3	12	5	7	7	0	3	0	3	2	6	4	0	1	0	1	0	1	1	0	2	0	0	0	0	0	1	1	1	1	1	0	0	0	0	0	1	0	0.0211007	0.0939474
uc007bzw.2	Ramp1	receptor activity-modifying protein 1 isoform 2	852	11	7	12	11	10	6	8	7	11	10	14	9	7	6	8	2	5	15	1	3	2	5	4	9	14	7	15	24	7	13	9	15	18	20	25	23	0	23	6	11	6	14	8	13	1.04912	0.743116
uc007bzx.2	Ramp1	receptor activity-modifying protein 1 isoform 1	2549	33	39	42	52	29	40	31	20	30	29	28	14	19	15	24	16	12	26	3	6	2	12	13	22	30	24	50	65	18	37	26	43	37	37	57	53	1	60	20	31	22	43	24	43	1.052	1.38386
uc007bzy.1	Ube2f	NEDD8-conjugating enzyme UBE2F	1363	88	105	76	74	108	111	77	87	51	86	74	39	50	59	65	96	88	65	5	11	2	18	15	23	54	29	62	57	29	54	60	84	69	59	91	42	5	64	34	42	11	55	44	45	5.24636	6.96773
uc007bzz.1	Ube2f	NEDD8-conjugating enzyme UBE2F	1431	88	107	76	74	108	112	77	87	51	86	74	40	50	59	65	96	88	65	5	11	2	18	15	25	54	29	62	57	29	54	61	84	69	59	92	42	5	64	34	42	11	56	44	45	4.99706	6.76304
uc007caa.1	Ube2f	NEDD8-conjugating enzyme UBE2F	1408	89	105	77	75	109	111	77	87	51	86	74	39	50	60	65	97	88	65	5	11	2	18	15	23	55	30	62	58	29	54	60	84	70	59	92	43	5	64	34	43	11	55	44	45	5.1364	6.74504
uc007cab.1	Ube2f	NEDD8-conjugating enzyme UBE2F	1360	88	105	76	74	108	111	77	87	51	86	74	39	50	59	65	96	88	65	5	11	2	18	15	23	54	29	62	57	29	54	60	84	69	59	91	42	5	64	34	42	11	55	44	45	5.25793	6.9831
uc007cac.1	Ube2f	NEDD8-conjugating enzyme UBE2F	1645	83	95	72	67	98	106	70	75	44	76	68	35	47	56	58	91	81	60	5	8	1	17	12	21	51	27	54	55	31	51	53	77	58	54	81	34	5	52	32	39	11	48	39	42	4.1	5.22343
uc007cad.1	Scly	Mus musculus selenocysteine lyase SCLY (Scly) mRNA, complete cds.	502	6	8	7	2	12	8	11	9	10	10	4	6	6	7	5	10	7	9	1	5	3	2	2	9	5	1	4	10	9	3	5	24	27	18	30	18	1	16	10	11	2	10	9	7	0.971223	1.4414
uc007cae.1	Scly	selenocysteine lyase	2333	21	31	24	8	23	17	29	40	27	22	11	14	24	16	25	41	22	19	4	12	3	6	17	23	15	12	18	32	25	12	17	57	51	37	59	34	3	46	16	26	5	24	24	30	0.731435	1.20184
uc007caf.1	Scly	selenocysteine lyase	2207	26	31	27	11	35	25	36	43	25	29	20	17	40	20	29	35	25	26	4	16	5	8	18	23	18	14	18	34	28	19	24	77	67	54	74	39	2	53	24	35	4	30	32	31	0.957287	1.27045
uc007cag.1	Scly	selenocysteine lyase	456	7	6	7	3	10	8	9	6	11	11	5	5	5	6	5	11	6	7	1	4	1	2	2	8	4	1	4	10	9	1	7	21	27	18	27	16	1	17	9	9	1	9	9	4	1.2474	1.1901
uc007cah.1	Espnl	espin-like protein	5442	4	7	1	22	5	11	0	3	1	3	2	0	1	1	3	3	1	2	0	1	1	1	0	0	0	0	1	1	0	2	2	1	0	0	0	2	0	0	3	0	0	2	0	3	0.0597273	0.116342
uc007cai.1	Klhl30	kelch-like protein 30	3020	39	608	430	590	221	899	93	43	171	154	77	60	113	51	140	179	25	162	2	18	3	8	19	23	18	18	45	40	35	48	41	46	24	37	42	38	3	66	16	46	13	29	21	57	1.04937	18.2094
uc007caj.1	Fam132b	hypothetical protein LOC227358 precursor	2815	39	41	21	42	25	51	22	24	11	10	16	4	17	16	17	17	27	19	1	5	1	8	5	6	10	18	11	21	9	12	9	16	13	11	23	12	0	18	7	13	8	22	14	7	1.12579	1.31736
uc007cak.1	Ilkap	RecName: Full=Integrin-linked kinase-associated serine/threonine phosphatase 2C; Short=ILKAP; EC=3.1.3.16;	2766	103	78	95	62	95	78	64	74	60	75	74	31	56	69	64	99	68	59	7	29	6	28	37	44	51	51	74	83	57	72	115	141	130	82	210	123	2	153	66	83	33	99	73	105	3.02591	2.55059
uc007cal.1	Ilkap	integrin-linked kinase-associated	1368	144	87	117	56	134	97	77	88	77	94	91	38	73	80	85	107	79	74	9	27	5	28	36	40	61	53	98	119	79	97	123	148	154	98	236	132	4	173	65	95	38	117	77	114	8.55358	5.75216
uc007cam.1	Ilkap	RecName: Full=Integrin-linked kinase-associated serine/threonine phosphatase 2C; Short=ILKAP; EC=3.1.3.16;	1099	72	45	66	26	77	50	44	50	46	57	60	26	43	50	41	67	47	48	10	20	4	21	29	33	43	32	53	65	40	54	80	101	97	66	158	85	1	107	38	60	22	78	51	80	5.32361	3.70351
uc007can.1	DQ692822	DQ692822	45	0	0	0	0	0	0	0	0	0	0	0	0	0	0	0	0	0	0	0	0	0	0	0	0	0	0	0	0	0	0	0	0	0	0	0	0	0	0	0	0	0	0	0	0	0	0
uc007cao.1	DQ724109	DQ724109	42	0	0	0	0	0	0	0	0	0	0	0	0	0	0	0	0	0	0	0	0	0	0	0	0	0	0	0	0	0	0	0	0	0	0	0	0	0	0	0	0	0	0	1	0	0	0
uc007cap.1	DQ712111	DQ712111	37	0	0	0	0	0	0	0	0	0	0	0	0	0	0	0	0	0	0	0	0	0	0	0	0	0	0	0	0	0	0	0	0	0	0	0	0	0	0	0	0	0	0	0	0	0	0
uc007caq.1	DQ713469	DQ713469	59	0	0	0	0	0	0	0	0	0	0	0	0	0	0	0	0	0	0	0	0	0	0	0	0	0	0	0	0	0	0	0	0	0	0	0	0	0	0	0	0	0	0	0	0	0	0
uc007cas.2	1700020N18Rik	Mus musculus adult male testis cDNA, RIKEN full-length enriched library, clone:1700020N18 product:unclassifiable, full insert sequence.	546	0	0	0	0	0	0	1	0	0	1	0	0	0	0	0	0	0	0	0	0	0	0	0	0	0	0	0	0	0	0	0	0	0	1	0	0	0	0	1	0	0	0	0	0	0	0
uc007cat.2	Hes6	Mus musculus mRNA for HES6, complete cds.	1571	73	59	37	31	68	54	57	68	48	64	31	35	39	34	41	57	47	40	8	16	4	18	19	33	39	34	69	67	56	31	66	64	49	40	91	42	3	77	20	62	22	47	38	53	3.77588	3.39683
uc007cau.1	Hes6	transcription cofactor HES-6	1335	71	58	36	30	66	51	54	66	47	62	30	35	38	33	41	55	46	38	8	15	4	18	17	31	39	34	66	66	54	31	63	63	48	40	89	40	3	77	20	61	22	46	38	53	4.32164	3.92957
uc007cav.1	Per2	period circadian protein homolog 2	5837	99	115	110	110	94	154	53	43	35	37	28	21	42	57	69	89	57	64	14	29	5	31	27	54	12	4	23	19	27	42	21	104	67	45	78	34	8	24	8	23	14	22	6	25	1.37821	1.78199
uc007caw.1	Per2	period circadian protein homolog 2	1878	30	34	26	40	29	39	23	11	9	10	9	10	9	19	28	36	16	22	7	8	3	9	8	22	5	1	4	10	6	7	6	29	25	15	27	12	2	12	2	6	5	9	5	15	1.29807	1.6375
uc007cax.2	Traf3ip1	TRAF3-interacting protein 1	3500	56	30	43	17	60	53	47	68	39	58	42	20	36	41	34	46	48	44	9	18	2	18	12	16	22	27	55	64	32	42	44	58	48	35	75	37	3	47	21	32	18	49	29	41	1.30014	0.775267
uc007cay.2	Traf3ip1	TRAF3-interacting protein 1	2374	22	15	13	11	32	26	25	33	24	31	23	15	16	24	17	25	27	26	4	13	1	11	6	10	11	11	26	31	17	23	23	30	24	19	37	19	3	21	18	19	11	27	14	25	0.753032	0.57149
uc007caz.1	Asb1	ankyrin repeat and SOCS box protein 1 isoform a	5971	96	125	106	124	141	138	111	124	105	102	75	58	70	54	96	70	72	78	8	15	12	19	37	49	67	47	100	117	79	72	74	106	74	60	139	86	4	94	28	75	28	67	51	66	1.30646	1.89348
uc007cba.1	mKIAA1146	Mus musculus ankyrin repeat-containing protein Asb-1 mRNA, partial cds.	5976	96	125	106	124	141	138	111	124	105	102	75	58	70	54	96	70	72	78	8	15	12	19	37	49	67	47	100	117	79	72	74	106	74	60	139	86	4	94	28	75	28	67	51	66	1.30537	1.8919
uc007cbb.2	Asb1	ankyrin repeat and SOCS box protein 1 isoform b	1271	20	23	13	26	23	21	19	20	14	18	12	7	13	7	19	11	11	14	1	5	3	2	7	8	18	4	17	14	12	13	10	21	18	17	17	15	1	26	5	13	4	9	7	15	1.27866	1.63674
uc007cbc.1	Asb1	ankyrin repeat and SOCS box protein 1 isoform b	5772	86	104	98	112	129	126	106	107	91	89	69	55	64	48	86	64	69	71	7	15	12	19	34	46	63	43	91	104	77	65	67	95	70	58	130	82	4	87	26	68	27	59	47	66	1.21072	1.62969
uc007cbd.1	Twist2	twist-related protein 2	1312	49	64	111	39	131	78	172	180	103	105	63	56	94	200	149	119	130	118	21	27	8	40	28	29	49	58	168	116	80	92	55	59	48	37	71	73	6	68	43	38	25	69	39	100	3.03482	4.41209
uc007cbe.1	Hdac4	histone deacetylase 4	3490	290	334	292	226	284	269	255	234	243	261	305	68	101	117	152	190	225	163	20	43	7	43	49	85	118	47	96	104	52	95	70	121	105	48	133	62	6	86	31	43	17	112	35	79	6.75218	8.65604
uc007cbf.1	Hdac4	histone deacetylase 4	4040	390	447	386	298	357	359	347	320	315	328	391	93	142	170	213	262	290	226	23	51	9	57	67	118	176	78	134	158	79	140	113	180	150	70	183	93	7	120	43	71	25	161	47	115	7.84431	10.0075
uc007cbg.1	Hdac4	histone deacetylase 4	4124	393	454	386	300	368	363	350	323	320	335	393	94	145	172	216	268	296	231	26	53	10	57	68	120	181	82	135	160	81	148	115	181	154	70	188	93	7	121	44	71	26	162	47	117	7.74364	9.95716
uc007cbh.1	Ndufa10	NADH dehydrogenase [ubiquinone] 1 alpha	1209	268	196	192	155	205	214	164	167	200	205	156	89	118	124	152	151	119	146	22	53	30	69	104	93	111	88	151	184	89	176	172	228	173	164	255	194	10	271	110	172	59	184	128	193	18.0127	14.6632
uc007cbi.1	Olfr1416	olfactory receptor 1416	939	0	0	0	0	0	0	0	0	0	0	0	0	0	0	0	0	0	0	0	0	0	0	0	1	0	0	0	0	0	0	0	1	0	0	0	0	0	0	0	0	0	0	0	0	0	0
uc007cbj.1	Olfr1415	olfactory receptor 1415	936	0	0	0	0	0	0	0	0	0	0	0	0	0	0	0	0	0	0	0	0	0	0	0	0	0	0	0	0	0	0	0	0	0	0	0	0	1	0	0	0	0	0	0	0	0	0
uc007cbk.2	Olfr1414	olfactory receptor 1414	1189	0	0	0	0	0	0	0	0	0	0	1	0	0	0	0	0	0	0	0	0	0	0	0	0	0	0	0	0	0	0	0	0	0	1	0	0	0	0	0	0	0	0	0	0	0	0
uc007cbl.2	Olfr1413	olfactory receptor 1413	1082	0	0	0	0	0	0	0	0	0	0	0	0	0	0	0	0	0	0	0	0	0	0	0	0	0	0	0	0	0	0	0	0	0	0	0	0	0	0	0	0	0	0	0	0	0	0
uc007cbm.1	Olfr1412	olfactory receptor 1412	966	0	0	0	0	0	0	0	0	0	1	0	0	0	0	0	0	0	0	0	0	0	0	0	0	0	0	0	0	0	1	0	0	0	0	1	0	0	0	0	0	0	0	0	0	0	0
uc007cbn.1	Olfr1411	olfactory receptor 1411	972	0	0	0	0	0	0	0	1	0	0	0	0	0	1	0	0	2	0	0	0	0	0	0	0	1	0	0	0	0	0	0	0	0	0	0	0	0	1	0	1	0	0	1	0	0	0
uc007cbo.1	Olfr1410	olfactory receptor 1410	969	0	0	0	0	0	0	0	0	0	0	0	0	0	0	0	0	0	0	0	0	0	0	0	0	0	0	0	0	0	0	0	0	0	0	0	0	0	0	0	0	0	0	0	0	0	0
uc007cbp.2	Olfr12	olfactory receptor 12	1121	0	0	0	0	0	0	1	0	0	0	0	0	1	0	0	0	0	1	0	0	0	0	0	0	0	0	0	0	0	0	0	0	0	0	0	0	0	0	0	0	0	0	0	0	0	0
uc007cbq.2	Myeov2	hypothetical protein LOC66915	438	113	69	74	28	76	48	67	72	73	77	67	46	54	55	56	54	66	56	21	10	10	43	56	58	80	50	77	93	48	81	103	156	137	100	186	111	6	186	63	115	31	113	55	110	20.9641	14.2486
uc007cbr.1	Otos	otospiralin precursor	704	0	0	0	0	0	1	1	0	0	0	1	0	0	0	0	0	0	0	0	0	0	0	0	0	0	0	0	0	0	0	1	0	0	1	1	0	0	0	0	0	0	1	0	0	0	0
uc007cbs.1	Gpc1	glypican-1 precursor	3552	567	508	383	469	372	503	394	321	364	363	354	140	216	195	251	305	230	246	45	123	31	138	158	174	361	322	391	393	206	320	314	267	287	238	447	293	25	439	151	248	72	381	154	298	12.9712	12.9357
uc007cbt.1	Ankmy1	ankyrin repeat and MYND domain-containing	3246	0	0	0	2	0	1	1	1	0	2	3	2	1	0	0	0	0	0	0	0	0	0	0	0	0	0	1	1	0	2	1	2	1	2	0	1	0	0	0	1	0	2	0	1	0	0
uc007cbu.1	Dusp28	dual specificity phosphatase 28	1491	46	45	11	28	35	36	26	24	36	27	20	14	15	15	14	13	14	23	3	9	1	5	8	9	28	24	23	31	29	35	20	35	23	21	39	24	2	21	10	18	7	16	15	17	2.50698	2.72981
uc007cbv.1	AK017177	Mus musculus 11 days pregnant adult female ovary and uterus cDNA, RIKEN full-length enriched library, clone:5033417F24 product:hypothetical protein, full insert sequence.	1867	14	5	3	6	2	8	10	4	9	9	9	2	4	4	7	5	6	4	2	1	1	2	5	7	10	7	9	17	3	10	9	5	7	3	18	14	2	11	9	7	1	8	6	12	0.609333	0.242228
uc007cbw.2	Rnpepl1	arginyl aminopeptidase-like 1	3039	154	99	113	65	129	115	129	137	88	100	95	64	78	121	104	109	90	86	13	26	2	25	50	89	137	94	91	145	82	122	95	163	127	83	199	100	5	123	54	83	26	149	60	106	4.11776	2.94647
uc007cbx.1	Capn10	calpain-10	1626	60	31	19	12	24	21	30	38	18	31	39	18	28	21	15	22	26	28	6	6	3	5	9	21	36	21	29	39	22	32	31	28	21	16	26	20	2	33	15	20	6	42	15	30	2.99849	1.7244
uc007cby.1	Capn10	calpain-10	2877	118	53	40	22	45	43	52	65	39	51	51	29	38	35	34	41	52	39	5	11	2	8	24	44	59	47	49	62	39	61	47	59	49	33	57	44	4	59	30	32	13	69	30	49	3.33283	1.66623
uc007cbz.2	Gpr35	G-protein coupled receptor 35	3997	236	589	496	595	595	453	497	511	425	457	467	167	200	313	415	456	426	335	20	38	8	44	50	32	33	27	100	51	58	36	60	174	87	93	163	60	4	96	28	89	11	44	41	49	4.79788	13.3284
uc007cca.2	Gpr35	G-protein coupled receptor 35	3936	235	569	476	569	573	443	487	493	417	440	445	160	199	302	403	440	412	324	19	35	7	43	49	29	33	27	98	48	58	36	56	169	79	87	156	51	4	92	25	87	10	41	38	47	4.85159	13.0754
uc007ccb.2	Gpr35	G-protein coupled receptor 35	4233	239	584	481	577	582	456	507	508	424	447	452	162	199	309	410	448	421	335	19	35	7	44	50	33	34	30	97	53	59	39	57	173	82	89	157	54	4	95	25	89	10	42	39	49	4.58797	12.4785
uc007ccc.1	DQ704807	DQ704807	31	0	1	1	0	0	0	1	1	0	2	0	0	0	0	0	0	0	0	0	0	0	0	0	0	0	0	0	0	0	0	0	0	0	0	0	0	0	0	0	0	0	0	0	0	0	2.91767
uc007ccd.1	DQ718635	DQ718635	30	0	1	0	0	1	0	0	0	0	0	0	0	0	0	0	0	0	0	0	0	0	0	0	0	0	0	0	0	0	0	0	0	0	0	0	0	0	0	0	0	0	0	0	0	0	3.01493
uc007cce.1	DQ688826	DQ688826	33	0	0	0	0	0	0	0	0	0	0	0	0	0	0	1	0	0	0	0	0	0	0	0	0	0	0	0	0	0	1	0	0	0	0	0	0	0	0	0	0	0	0	0	0	0	0
uc007ccf.1	DQ725291	DQ725291	30	0	0	0	0	0	0	0	0	0	0	0	0	0	0	0	0	0	0	0	0	0	0	0	0	0	0	0	0	0	0	0	0	0	0	0	0	0	0	0	0	0	0	0	0	0	0
uc007ccg.1	DQ701542	DQ701542	35	0	0	0	0	0	0	0	0	0	0	0	0	0	0	0	0	0	0	0	0	0	0	0	0	0	0	0	0	0	0	0	0	0	0	0	0	0	0	0	0	0	0	0	0	0	0
uc007cch.1	DQ563910	DQ563910	39	0	0	0	0	0	0	0	0	0	0	0	0	0	0	0	0	0	0	0	0	0	0	0	0	0	0	0	0	0	0	0	0	0	0	0	0	0	0	0	0	0	0	0	0	0	0
uc007cci.1	DQ706488	DQ706488	79	0	0	0	0	0	0	1	0	1	1	1	0	0	0	0	1	0	0	0	0	0	0	0	1	0	0	0	0	0	0	0	0	0	0	0	0	0	0	0	0	0	0	0	0	0	0
uc007ccj.1	DQ562178	DQ562178	57	0	0	0	0	0	0	0	0	2	0	0	0	0	0	0	1	0	1	0	0	0	0	0	0	0	0	1	0	0	0	0	0	0	0	0	0	0	0	0	0	0	0	0	0	0	0
uc007cck.1	DQ726565	DQ726565	30	1	0	2	0	1	0	1	1	0	0	1	0	0	0	1	1	0	1	0	0	0	0	0	0	0	0	0	0	0	0	0	0	0	0	0	0	0	0	0	0	0	1	0	0	2.70863	0
uc007ccl.1	DQ708492	DQ708492	29	0	0	0	0	0	0	0	1	0	1	0	0	0	0	1	0	0	0	0	0	0	0	0	0	0	0	0	0	0	0	0	0	0	0	0	0	0	0	0	0	0	0	0	0	0	0
uc007ccm.1	DQ705017	DQ705017	50	1	0	0	0	0	1	0	0	0	0	0	0	0	0	0	0	0	1	0	0	0	0	0	0	0	0	0	0	0	0	0	0	0	0	0	0	0	0	0	0	0	0	0	0	1.62518	0
uc007ccn.1	DQ544949	DQ544949	44	1	1	0	0	0	2	0	1	0	0	2	0	0	0	0	0	0	0	0	0	0	0	0	0	0	0	0	0	0	0	0	0	0	0	0	0	0	0	0	0	0	0	0	0	1.84679	2.05563
uc007cco.1	DQ690520	DQ690520	36	0	0	0	0	0	0	0	0	0	0	0	0	0	0	0	0	0	0	1	0	0	0	0	0	0	0	0	0	0	0	0	0	0	0	1	0	0	0	0	0	0	1	0	0	0	0
uc007ccp.1	DQ706333	DQ706333	31	0	0	0	1	0	0	0	1	0	0	0	0	0	0	0	0	0	1	0	0	0	0	0	0	0	0	0	0	0	0	0	0	0	0	0	0	0	0	0	0	0	0	0	0	0	0
uc007ccq.1	DQ713653	DQ713653	56	0	0	1	0	0	0	0	0	0	0	1	0	0	0	0	0	0	1	0	0	0	0	0	0	0	0	0	0	0	0	0	0	0	0	0	0	0	0	0	0	0	0	0	0	0	0
uc007ccr.1	DQ705130	DQ705130	47	0	0	1	0	0	0	0	0	0	0	0	0	0	0	0	0	0	0	0	0	0	0	0	0	0	0	0	0	0	1	0	0	0	0	0	0	0	0	0	0	0	0	0	0	0	0
uc007ccs.1	DQ725337	DQ725337	33	0	0	0	1	0	1	0	0	0	0	0	1	0	0	0	0	0	0	0	0	0	0	0	0	0	0	0	0	0	0	0	0	0	0	0	0	0	0	0	0	0	0	0	0	0	0
uc007cct.1	DQ726768	DQ726768	34	0	0	0	1	0	1	0	1	0	1	1	0	0	0	0	0	0	1	0	0	0	0	0	0	0	0	0	0	0	0	0	0	0	0	0	0	0	0	0	0	0	0	0	0	0	0
uc007ccu.1	DQ725163	DQ725163	31	0	0	0	0	0	0	0	0	0	0	0	0	0	0	0	0	0	0	0	0	0	0	0	0	0	0	0	0	0	0	0	0	0	0	0	0	0	0	0	0	0	0	0	0	0	0
uc007ccv.1	DQ548345	DQ548345	30	0	1	1	0	0	0	0	0	0	0	0	0	0	0	0	0	0	0	0	0	0	0	0	0	0	0	0	0	0	1	0	0	0	0	0	0	0	0	0	0	0	0	0	0	0	3.01493
uc007ccw.1	DQ561358	DQ561358	47	0	0	0	0	0	0	0	0	0	1	0	0	0	0	0	0	0	0	0	0	0	0	0	0	0	0	0	0	0	0	0	0	0	0	0	0	0	0	0	0	0	0	0	0	0	0
uc007ccx.1	DQ710901	DQ710901	60	0	0	0	0	0	0	0	0	0	0	2	0	0	0	0	0	0	0	0	0	0	0	0	0	0	0	0	0	0	0	0	0	0	0	0	0	0	0	0	0	0	0	0	0	0	0
uc007ccy.1	DQ685101	DQ685101	60	0	1	0	0	0	1	0	0	1	1	0	0	0	0	0	0	0	0	0	0	0	0	0	0	0	0	0	0	0	0	0	0	0	0	0	0	0	0	0	0	0	0	0	0	0	1.50746
uc007ccz.1	DQ688408	DQ688408	56	0	0	0	0	0	0	0	0	0	1	0	0	0	0	0	0	0	0	0	0	0	0	0	0	0	0	0	0	0	0	0	0	0	0	0	0	0	0	0	0	0	0	0	0	0	0
uc007cda.1	DQ692629	DQ692629	30	0	0	0	0	0	0	0	0	2	0	0	0	0	0	0	0	0	1	0	0	0	0	0	0	0	0	0	0	0	0	0	0	0	0	0	0	0	0	0	0	0	0	0	0	0	0
uc007cdb.1	DQ547453	DQ547453	29	0	0	0	0	0	1	0	0	0	0	1	0	0	0	0	0	0	0	0	0	0	0	0	0	0	0	0	1	0	0	0	0	0	0	0	0	0	0	0	0	0	0	0	0	0	0
uc007cdc.2	Aqp12	aquaporin-12 isoform 1	1088	2	2	2	1	2	1	0	1	2	1	3	2	0	0	0	0	1	0	0	0	1	0	0	0	0	0	0	0	0	2	1	0	0	0	0	0	0	0	1	0	0	0	0	0	0.149373	0.166264
uc007cdd.2	Aqp12	aquaporin-12 isoform 2	1085	2	2	2	1	2	1	0	1	2	1	3	2	0	0	0	0	1	0	0	0	1	0	0	0	0	0	0	0	0	2	1	0	0	0	0	0	0	0	1	0	0	0	0	0	0.149786	0.166724
uc007cde.2	Kif1a	kinesin-like protein KIF1A isoform a	8157	38	133	110	79	200	98	91	87	79	84	81	37	30	53	45	36	53	33	3	10	3	20	20	14	21	16	44	44	20	38	24	42	21	24	28	27	3	28	19	9	7	19	17	17	0.378551	1.47475
uc007cdf.2	Kif1a	kinesin-like protein KIF1A isoform a	8257	38	132	111	79	199	99	92	87	80	85	82	37	31	54	45	36	53	33	3	10	3	20	23	16	24	16	44	46	21	38	24	42	22	26	28	28	3	29	20	9	7	19	17	19	0.373966	1.44594
uc007cdg.2	Kif1a	kinesin-like protein KIF1A isoform b	8233	38	132	111	79	199	99	92	87	80	85	82	37	30	54	45	36	53	33	3	10	3	20	23	16	24	16	44	45	21	38	24	42	22	26	28	28	3	29	20	9	7	19	17	19	0.375057	1.45015
uc007cdh.2	Kif1a	kinesin-like protein KIF1A isoform a	8260	38	133	111	79	199	100	93	88	80	86	84	37	30	54	45	36	53	33	3	10	3	20	23	16	24	16	44	45	21	38	24	42	22	26	28	29	3	29	20	9	7	19	17	19	0.373831	1.45636
uc007cdi.1	Agxt	serine--pyruvate aminotransferase,	1517	2	0	0	0	0	1	0	1	0	0	2	0	1	1	0	0	0	0	0	0	0	0	0	0	0	0	1	0	0	0	1	0	0	1	1	0	0	0	0	0	1	0	0	2	0.107131	0
uc007cdj.2	2310007B03Rik	hypothetical protein LOC71874	2302	866	18	3	3	0	0	2	1	0	2	1	1	0	0	1	0	1	1	0	0	0	2	1	11	58	21	6	46	5	71	21	7	7	2	10	5	0	13	11	7	2	62	0	27	30.5692	0.707238
uc007cdk.2	2310007B03Rik	hypothetical protein LOC71874	2293	867	18	3	3	0	0	2	1	0	2	1	1	0	0	1	0	1	1	0	0	0	2	1	11	58	21	6	46	5	71	21	7	6	2	10	5	0	13	11	7	2	62	0	27	30.7246	0.710013
uc007cdl.1	AK086911	Mus musculus 0 day neonate lung cDNA, RIKEN full-length enriched library, clone:E030010N08 product:unclassifiable, full insert sequence.	3134	6	0	1	0	2	2	1	7	3	1	2	2	0	2	2	1	4	3	2	0	0	0	3	0	0	0	6	1	3	0	5	2	1	1	3	1	0	3	1	2	0	1	2	3	0.155569	0
uc007cdm.1	Sned1	sushi, nidogen and EGF-like domain-containing	4474	131	153	271	124	355	416	181	209	159	150	129	97	212	87	121	119	170	87	38	88	9	60	101	133	52	48	247	113	159	77	254	305	180	155	428	132	15	236	106	201	50	130	131	194	2.37929	3.0931
uc007cdn.1	Snep	Mus musculus mRNA for secreted nidogen domain protein (Snep gene), splice form SNEP.	2513	68	93	133	59	206	242	92	124	81	103	88	65	106	46	67	60	107	67	36	34	8	48	60	65	28	18	128	77	71	29	78	123	80	61	133	48	5	79	28	64	19	38	42	81	2.19881	3.34725
uc007cdo.1	Mterfd2	mTERF domain-containing protein 2	3315	180	127	227	81	221	263	137	198	137	145	129	88	177	91	156	118	137	139	62	55	19	93	109	136	85	73	212	166	114	126	159	189	138	91	239	99	8	133	80	114	27	104	90	125	4.41225	3.46512
uc007cdp.1	Mterfd2	mTERF domain-containing protein 2	1655	45	19	23	15	25	19	16	17	19	21	14	6	12	21	23	29	27	24	5	10	3	14	10	23	12	13	28	31	11	22	36	28	15	10	51	18	2	24	20	22	5	29	9	20	2.20946	1.03837
uc007cdq.1	mKIAA0135	Mus musculus 14 days embryo liver cDNA, RIKEN full-length enriched library, clone:4432411M05 product:PAS domain containing serine/threonine kinase, full insert sequence.	1313	5	1	2	0	8	5	10	6	5	5	8	1	4	2	5	2	1	4	1	2	1	1	3	2	6	4	3	3	4	2	3	4	2	5	8	2	0	7	3	4	1	4	1	5	0.30944	0.0688864
uc007cdr.1	mKIAA0135	Mus musculus 14 days embryo liver cDNA, RIKEN full-length enriched library, clone:4432411M05 product:PAS domain containing serine/threonine kinase, full insert sequence.	1822	15	2	3	0	8	5	15	10	9	5	11	1	6	4	5	2	4	6	1	3	1	2	5	5	6	7	4	5	4	3	4	4	4	8	12	4	0	9	5	5	1	5	3	8	0.668982	0.0992841
uc007cdt.2	Pask	PAS domain-containing serine/threonine-protein	5119	53	9	13	2	26	21	44	49	29	24	40	12	25	20	19	19	24	19	9	9	2	8	12	17	26	29	20	25	13	25	23	21	30	18	48	19	0	34	23	16	3	31	10	29	0.841322	0.159021
uc007cdu.1	Pask	PAS domain-containing serine/threonine-protein	5641	52	12	11	3	20	19	39	40	24	25	38	11	23	17	20	19	22	20	11	12	2	7	14	20	28	27	20	28	11	28	23	16	33	16	42	18	0	29	25	15	3	31	12	26	0.749063	0.192408
uc007cdv.1	Ppp1r7	protein phosphatase 1 regulatory subunit 7	3653	158	103	105	63	146	115	162	122	97	81	98	60	98	109	108	108	99	97	17	26	6	38	32	54	114	65	95	124	62	94	101	135	132	78	195	100	8	124	51	91	25	105	50	100	3.51462	2.55027
uc007cdw.1	Ano7	anoctamin-7	3217	2	1	3	1	1	2	0	5	1	1	2	0	1	0	4	2	4	2	0	1	0	0	0	4	20	13	4	5	2	14	3	5	4	0	1	0	0	9	11	0	0	26	1	10	0.0505185	0.0281156
uc007cdx.1	Hdlbp	vigilin	6215	2616	2286	2328	1388	2709	2592	2351	2524	2107	2292	2251	1072	1694	1901	2224	2235	2449	1943	553	749	309	1134	1139	1509	1770	1476	2374	2691	1500	2082	1742	1726	1686	1181	3052	1559	107	2224	958	1247	693	1685	1015	1772	34.2033	33.2685
uc007cdy.1	Hdlbp	vigilin	6238	2620	2289	2293	1390	2667	2580	2298	2503	2082	2291	2229	1061	1663	1896	2192	2208	2435	1936	541	709	306	1122	1120	1475	1751	1468	2359	2665	1487	2063	1713	1706	1656	1163	3001	1533	106	2162	933	1232	675	1642	993	1743	34.1293	33.1893
uc007cdz.1	Hdlbp	vigilin	2172	662	601	663	358	752	704	671	663	576	600	573	294	463	557	652	610	661	555	174	250	83	328	351	504	504	405	581	761	381	586	512	511	512	320	874	445	30	642	301	386	208	467	298	510	24.7668	25.0272
uc007cea.2	2013-09-02	septin-2 a	3222	1087	891	985	495	1363	1070	962	1172	923	1093	938	576	668	820	827	1060	1136	861	169	279	130	448	468	665	745	614	1251	1328	880	949	1329	1455	1169	877	2205	1242	104	1640	546	944	451	955	752	1190	27.4142	25.0121
uc007ceb.2	Farp2	FERM, RhoGEF and pleckstrin domain-containing	2822	92	36	50	19	53	39	59	32	27	33	30	12	26	24	26	21	37	32	10	11	3	9	14	22	44	42	38	58	28	52	52	65	62	35	94	47	4	77	44	41	27	70	42	79	2.64912	1.15383
uc007cec.2	Farp2	FERM, RhoGEF and pleckstrin domain-containing	3912	95	45	54	33	61	61	54	41	45	42	46	16	29	31	29	36	38	40	11	11	3	14	17	30	57	35	48	64	34	45	71	88	74	46	117	74	12	101	59	54	34	88	55	85	1.97331	1.04043
uc007ced.1	Stk25	serine/threonine-protein kinase 25	3254	311	269	281	191	361	313	245	268	245	274	214	134	168	215	216	272	234	221	35	60	34	95	113	165	230	131	286	338	210	215	266	330	298	191	461	264	20	341	134	226	126	305	150	261	7.7663	7.47709
uc007cee.1	Bok	bcl-2-related ovarian killer protein	1432	325	65	154	27	101	71	160	127	104	86	131	39	46	99	78	104	150	94	7	17	3	10	22	52	132	135	44	96	30	128	59	57	79	30	74	55	4	121	47	29	9	109	19	71	18.4422	4.10552
uc007cef.1	Thap4	THAP domain-containing protein 4	2160	139	73	84	49	64	80	72	63	54	49	54	21	53	54	54	62	69	57	6	20	3	13	27	40	75	56	40	82	38	79	50	69	62	36	76	44	2	56	26	38	6	64	29	53	5.22917	3.0568
uc007ceg.1	Thap4	Mus musculus adult male small intestine cDNA, RIKEN full-length enriched library, clone:2010103E12 product:CGI-36 PROTEIN homolog [Homo sapiens], full insert sequence.	2069	137	72	82	49	62	79	72	63	53	48	52	21	51	53	54	62	68	56	6	19	3	13	27	40	74	55	40	80	38	77	48	65	60	35	74	41	1	56	24	37	6	63	29	48	5.38061	3.14753
uc007ceh.1	Thap4	THAP domain-containing protein 4	2189	131	68	77	48	58	76	69	55	51	46	53	19	49	51	48	58	60	53	4	18	3	12	23	36	72	53	41	77	36	71	41	55	54	27	56	43	2	52	20	30	6	57	23	45	4.86292	2.80971
uc007cei.1	AK143968	Mus musculus adult male kidney cDNA, RIKEN full-length enriched library, clone:F530008M22 product:hypothetical protein, full insert sequence.	982	55	35	44	28	29	36	42	28	28	24	29	9	22	27	21	32	30	21	2	8	2	7	12	20	38	28	21	41	18	35	13	18	27	14	29	20	1	26	7	17	4	29	15	21	4.55116	3.2237
uc007cej.1	Atg4b	cysteine protease ATG4B	2964	188	84	89	70	98	102	89	91	89	86	75	32	45	68	77	75	81	74	17	23	5	21	29	62	79	59	71	103	74	74	118	123	109	89	150	90	8	119	64	74	33	89	48	89	5.15408	2.5633
uc007cek.2	Dtymk	thymidylate kinase isoform 1	1003	107	52	64	28	73	75	80	69	71	68	56	25	72	54	54	61	82	45	14	24	6	28	23	42	50	37	51	64	43	58	50	50	50	37	105	51	3	78	32	37	21	43	33	49	8.6687	4.68922
uc007cel.1	Dtymk	Mus musculus adult male tongue cDNA, RIKEN full-length enriched library, clone:2310008C05 product:thymidylate kinase, full insert sequence.	679	10	9	9	7	8	7	1	11	8	8	5	2	5	5	6	9	8	7	2	1	0	6	7	8	7	3	7	10	5	9	10	17	18	6	24	14	0	21	5	9	4	6	3	16	1.19674	1.19887
uc007cem.2	Dtymk	thymidylate kinase isoform 2	653	88	44	56	12	63	58	68	57	62	48	48	22	59	41	50	47	62	38	10	28	5	25	26	44	39	27	40	52	33	49	28	27	27	21	66	30	3	51	15	27	9	33	16	27	10.9507	6.09449
uc007cen.1	Ing5	inhibitor of growth protein 5	4538	185	140	130	95	199	177	117	165	104	109	121	56	83	87	90	116	115	106	13	25	14	28	49	75	120	87	97	155	79	194	88	119	91	66	173	81	2	132	50	75	23	92	39	92	3.31267	2.79037
uc007ceo.2	D2hgdh	D-2-hydroxyglutarate dehydrogenase,	3285	33	19	16	18	15	21	23	31	15	26	19	12	14	23	17	26	15	13	4	4	4	5	14	12	12	22	12	16	22	19	28	32	36	19	47	26	2	28	15	27	7	26	12	24	0.8163	0.523138
uc007cep.2	D2hgdh	D-2-hydroxyglutarate dehydrogenase,	3058	25	16	14	17	10	15	18	27	15	21	14	12	9	21	15	27	14	10	3	3	4	4	12	8	10	16	11	9	20	16	27	27	38	19	47	23	3	26	13	22	7	24	9	23	0.664315	0.473239
uc007ceq.2	D2hgdh	D-2-hydroxyglutarate dehydrogenase,	3058	22	12	6	12	19	14	15	27	7	11	11	11	7	7	11	15	14	11	1	1	3	4	12	22	18	9	11	27	9	16	12	20	21	10	26	13	3	13	4	14	4	14	7	15	0.584597	0.354929
uc007cer.2	D2hgdh	D-2-hydroxyglutarate dehydrogenase,	3041	22	12	6	12	18	14	15	27	7	11	11	11	7	7	11	15	14	11	1	1	3	4	12	22	18	9	11	27	9	16	12	20	21	10	26	12	3	13	4	14	4	14	7	15	0.587865	0.356913
uc007ces.1	Gal3st2	galactose-3-O-sulfotransferase 2	2846	1	0	0	0	0	0	0	0	0	0	0	0	0	1	0	0	0	0	0	0	0	1	0	0	0	1	0	0	0	0	0	0	0	2	0	1	0	0	0	0	0	0	0	0	0.028552	0
uc007cet.1	Gm6086	galactose-3-O-sulfotransferase 2-like	4059	0	0	0	0	1	0	0	1	0	0	0	1	0	0	0	0	0	0	0	0	0	0	0	0	0	1	1	1	1	0	0	0	0	1	0	0	0	0	0	2	0	0	0	1	0	0
uc007ceu.1	Neu4	sialidase-4	4507	2	3	1	1	2	0	4	3	2	1	1	0	0	1	0	1	3	1	1	1	0	2	1	1	1	0	4	3	1	1	2	1	3	0	5	0	0	1	0	4	0	1	1	1	0.036059	0.0602049
uc007cev.1	Pdcd1	programmed cell death protein 1 precursor	1930	3	6	2	0	8	3	4	21	4	8	1	0	3	9	9	8	3	5	1	0	0	3	1	0	1	4	1	7	5	3	3	4	1	4	5	3	0	3	0	1	1	0	3	3	0.126309	0.281185
uc007cew.1	AK015347	Mus musculus adult male testis cDNA, RIKEN full-length enriched library, clone:4930440C22 product:unclassifiable, full insert sequence.	1565	0	1	0	0	0	0	0	0	0	0	0	0	0	0	0	0	0	0	0	0	0	1	0	0	0	0	0	0	0	0	0	0	0	0	0	0	0	0	0	0	0	0	0	0	0	0.0577941
uc007cex.2	Fam174a	membrane protein FAM174A precursor	3460	83	75	67	52	82	69	101	91	79	93	69	41	60	58	60	76	71	50	12	32	8	29	37	47	54	38	104	88	76	54	60	97	59	65	142	93	5	82	36	60	21	63	32	67	1.94928	1.96057
uc007cey.2	Fam174a	membrane protein FAM174A precursor	2107	113	111	106	80	141	119	129	143	122	139	113	61	94	100	91	128	105	82	19	38	13	40	53	75	83	61	149	149	116	94	96	167	92	98	212	135	10	118	48	85	28	88	67	87	4.35798	4.76493
uc007cfa.1	St8sia4	CMP-N-acetylneuraminate-poly-alpha-2,	1394	22	68	49	30	72	74	134	89	108	123	122	38	61	55	62	64	59	47	31	48	11	55	72	69	55	25	81	71	79	50	74	113	63	56	171	97	9	70	26	56	8	53	44	64	1.28242	4.41209
uc007cfb.1	ST8SiaIV	SubName: Full=Putative uncharacterized protein;	3128	17	58	37	25	78	59	100	77	87	84	111	34	53	55	46	68	54	42	27	52	7	49	54	63	46	24	76	52	56	31	50	89	48	57	139	72	9	46	23	56	6	37	34	48	0.441625	1.6771
uc007cfc.1	Slco4c1	solute carrier organic anion transporter family	2394	29	19	5	21	9	9	12	14	9	11	9	4	7	11	21	23	14	8	4	3	0	4	5	10	7	1	2	3	2	2	14	10	20	11	12	3	0	6	1	4	0	19	1	0	0.98434	0.71784
uc007cfd.1	AK035520	Mus musculus adult male urinary bladder cDNA, RIKEN full-length enriched library, clone:9530060I07 product:unclassifiable, full insert sequence.	3845	3	13	6	12	7	7	5	11	4	5	7	1	10	8	8	18	18	6	1	2	2	3	3	4	2	2	2	2	2	0	5	3	0	1	7	1	0	4	3	0	0	2	3	0	0.063401	0.305805
uc007cfe.1	Slco6b1	solute carrier organic anion transporter family,	2475	0	0	0	0	0	0	0	0	0	0	0	0	0	0	0	0	0	0	1	0	1	0	0	0	0	0	0	1	1	0	0	0	0	0	0	0	0	0	0	0	0	0	0	1	0	0
uc007cff.1	Slco6c1	solute carrier organic anion transporter family,	2433	0	0	0	0	0	0	0	0	0	0	0	0	0	0	0	0	0	0	0	0	0	1	0	0	1	0	0	0	0	0	0	0	1	1	2	0	0	0	0	1	0	0	0	1	0	0
uc007cfg.2	D1Ertd622e	hypothetical protein LOC52392	3496	116	197	200	144	260	163	216	225	189	228	167	70	124	163	160	216	226	144	23	53	18	68	95	98	74	47	123	91	86	73	62	127	76	63	157	57	6	110	36	86	10	54	43	45	2.69624	5.09675
uc007cfh.2	D1Ertd622e	hypothetical protein LOC52392	2738	103	184	181	130	253	150	207	220	173	213	152	70	115	163	155	195	220	138	22	49	16	71	87	91	67	44	124	92	78	66	61	125	73	62	150	58	6	104	29	89	8	56	42	42	3.05686	6.07831
uc007cfi.2	Ppip5k2	SubName: Full=Putative uncharacterized protein;	2473	142	60	79	37	101	58	95	95	88	100	98	48	60	62	62	75	96	53	26	26	8	44	46	83	109	75	98	140	88	117	86	110	98	86	122	83	8	120	58	74	24	68	46	92	4.6659	2.19445
uc007cfk.2	Ppip5k2	inositol hexakisphosphate and	5565	390	156	201	94	284	192	226	240	202	222	240	117	137	166	181	193	240	158	56	66	30	105	129	186	247	175	237	347	220	245	219	290	252	210	356	203	24	278	142	162	65	180	122	223	5.6947	2.53546
uc007cfl.1	Ppip5k2	inositol hexakisphosphate and	3715	265	104	137	65	199	153	157	154	127	137	151	75	91	119	135	126	157	113	32	45	22	72	86	123	155	116	160	232	149	157	150	198	171	142	267	139	18	181	95	107	45	126	86	144	5.7964	2.53205
uc007cfm.1	Gin1	RecName: Full=Gypsy retrotransposon integrase-like protein 1; Short=GIN-1; AltName: Full=Zinc finger H2C2 domain-containing protein;	1037	8	10	7	0	7	11	6	13	12	12	9	3	7	4	10	6	8	3	3	5	1	5	3	4	5	6	4	5	9	10	5	8	8	2	11	7	1	8	4	6	1	10	4	7	0.626877	0.872207
uc007cfn.1	Gin1	gypsy retrotransposon integrase-like protein 1	2041	21	21	15	5	19	11	17	17	28	26	24	7	10	10	14	6	13	9	5	6	2	11	8	11	16	10	10	25	11	16	11	18	27	14	33	16	0	16	8	21	7	24	8	17	0.83608	0.930624
uc007cfo.1	Pam	peptidyl-glycine alpha-amidating monooxygenase	4103	355	396	488	290	591	535	571	795	495	600	423	315	497	566	597	545	593	452	157	224	71	325	352	530	360	316	790	608	459	394	659	632	516	411	1004	508	70	857	368	532	322	533	360	710	7.03069	8.72955
uc007cfp.1	Pam	peptidyl-glycine alpha-amidating monooxygenase	4106	355	396	488	290	591	535	571	795	495	600	423	315	497	566	597	545	594	452	157	224	71	325	352	530	360	316	790	608	459	394	659	632	516	411	1004	508	70	857	368	532	322	533	360	710	7.02556	8.72317
uc007cfq.1	Pam	peptidyl-glycine alpha-amidating monooxygenase	1576	140	154	197	104	220	172	214	317	215	238	198	137	175	227	225	198	238	178	62	75	23	128	131	208	135	115	319	242	162	133	283	289	252	205	472	251	30	387	174	226	146	218	170	348	7.21844	8.83818
uc007cfr.1	Pam	Mus musculus 7 days embryo whole body cDNA, RIKEN full-length enriched library, clone:C430006I19 product:peptidylglycine alpha-amidating monooxygenase, full insert sequence.	1850	40	48	59	55	91	88	71	109	68	74	45	38	72	57	92	72	66	54	24	43	3	33	56	88	43	37	84	78	57	47	88	84	62	42	92	56	5	73	37	68	34	83	30	77	1.75695	2.34675
uc007cfs.1	AK021003	Mus musculus adult male corpora quadrigemina cDNA, RIKEN full-length enriched library, clone:B230216N24 product:unclassifiable, full insert sequence.	1140	20	26	25	20	28	25	18	29	18	18	17	6	14	14	12	22	31	14	1	2	1	7	5	3	8	5	9	14	7	7	6	15	7	10	18	5	1	11	4	5	3	9	4	5	1.4256	2.06285
uc007cft.1	AK007349	Mus musculus 10 day old male pancreas cDNA, RIKEN full-length enriched library, clone:1810006J02 product:unclassifiable, full insert sequence.	1687	1	7	1	2	3	2	5	5	2	4	2	2	2	2	0	4	2	2	1	1	0	2	0	0	0	1	2	1	1	2	2	5	2	1	1	2	0	2	0	2	2	1	0	1	0.0481677	0.375302
uc007cfu.2	Slco6d1	solute carrier organic anion transporter family,	2328	0	0	0	0	0	0	0	1	1	0	0	0	0	0	0	0	0	0	0	0	0	0	0	1	0	0	0	0	0	0	0	0	0	0	1	0	1	0	0	0	0	1	0	1	0	0
uc007cfv.2	Slco6d1	solute carrier organic anion transporter family,	2195	0	0	0	0	0	0	0	1	1	0	0	0	0	0	0	0	0	0	0	0	0	0	0	1	0	0	0	0	0	0	0	0	0	0	1	0	0	0	0	0	0	1	0	1	0	0
uc007cfw.2	Slco6d1	Mus musculus adult male testis cDNA, RIKEN full-length enriched library, clone:4921511I05 product:solute carrier organic anion transporter family, member 6d1, full insert sequence.	2840	1	0	0	0	0	0	0	1	0	0	0	0	0	0	0	0	0	1	0	0	0	0	0	1	0	0	0	0	0	0	0	0	0	0	2	0	2	0	1	0	0	1	0	1	0.0286123	0
uc007cfx.1	AK144617	Mus musculus lung RCB-0558 LLC cDNA, RIKEN full-length enriched library, clone:G730010K09 product:unclassifiable, full insert sequence.	1155	0	0	1	0	0	0	1	0	0	0	0	0	0	0	0	0	0	0	0	0	0	1	1	1	1	0	0	0	0	0	1	0	1	1	1	0	0	0	0	1	0	0	0	0	0	0
uc007cfy.1	Cntnap5b	contactin associated protein-like 5B	5120	1	0	0	0	0	1	0	0	0	0	0	0	0	0	1	0	1	1	0	1	0	0	1	0	0	1	0	0	0	0	2	1	0	0	0	0	1	0	1	0	0	0	0	1	0.0158709	0
uc007cfz.1	Cntnap5b	contactin associated protein-like 5B	4007	1	0	0	0	0	1	0	0	0	0	0	0	0	0	1	0	0	1	0	1	0	0	0	0	0	1	0	0	0	0	2	0	0	0	0	0	1	0	1	0	0	0	0	1	0.0202793	0
uc007cga.1	Gm5057	SubName: Full=Putative uncharacterized protein Gm5057;	2696	0	0	0	0	0	0	0	0	0	0	1	0	0	0	0	0	0	0	0	0	0	0	0	0	0	0	0	0	0	0	0	0	0	0	1	0	0	0	0	0	0	0	0	0	0	0
uc007cgb.1	AK076805	Mus musculus adult male testis cDNA, RIKEN full-length enriched library, clone:4930472L09 product:unclassifiable, full insert sequence.	789	0	0	0	0	0	0	0	0	1	0	0	0	0	0	0	1	0	0	1	0	0	0	0	0	0	0	0	0	0	0	1	1	0	0	0	0	0	0	0	0	0	0	0	0	0	0
uc007cgc.1	Cdh20	cadherin-20 precursor	3722	0	0	1	1	2	1	0	1	0	1	1	0	0	0	1	0	0	0	0	0	0	0	0	1	0	0	0	0	1	0	0	2	0	0	0	1	1	2	2	0	0	0	0	3	0	0
uc007cge.1	AK039635	Mus musculus adult male spinal cord cDNA, RIKEN full-length enriched library, clone:A330076C18 product:unclassifiable, full insert sequence.	1285	9	3	2	0	3	1	7	7	5	4	4	1	1	5	2	3	5	2	1	2	0	0	0	7	16	5	4	12	3	6	3	8	8	3	6	2	0	4	2	1	0	11	0	3	0.569129	0.211162
uc007cgf.2	Pign	GPI ethanolamine phosphate transferase 1	4059	334	167	187	116	279	242	222	260	164	214	221	123	143	218	209	225	257	160	54	66	30	78	112	204	225	138	254	246	148	253	206	265	198	152	368	182	13	241	75	171	69	173	110	176	6.6865	3.72131
uc007cgg.2	Pig-n	Mus musculus Pig-n mRNA for phosphatidylinositolglycan class N, complete cds.	2564	157	75	76	44	129	99	107	114	70	102	99	53	65	84	87	103	98	70	23	24	14	30	41	71	91	52	91	101	55	98	73	95	67	54	147	65	3	86	28	54	27	65	44	57	4.97569	2.6457
uc007cgh.2	Pign	GPI ethanolamine phosphate transferase 1	1359	152	74	71	46	126	98	107	113	72	103	100	52	55	84	94	101	99	73	23	25	14	29	41	68	91	53	95	102	57	95	77	105	64	52	146	68	2	94	30	58	28	72	42	58	9.08857	4.92505
uc007cgi.2	2310035C23Rik	SubName: Full=Putative uncharacterized protein;	950	131	79	105	40	106	69	93	99	78	86	52	30	35	71	62	82	67	44	12	24	2	8	26	40	62	54	66	89	44	65	41	42	39	23	52	36	5	50	24	33	10	44	12	21	11.2052	7.52145
uc007cgj.2	2310035C23Rik	hypothetical protein LOC227446 isoform 1	4436	275	147	202	105	229	159	166	193	159	166	128	78	95	171	158	178	161	110	24	45	11	42	70	103	146	147	154	230	107	166	175	242	197	145	297	162	18	248	115	164	57	226	87	187	5.03747	2.99726
uc007cgk.2	2310035C23Rik	hypothetical protein LOC227446 isoform 1	5406	378	208	271	138	307	236	240	254	217	234	184	111	136	211	203	240	218	153	31	53	16	71	85	147	228	218	208	316	145	256	232	323	266	181	395	222	21	325	160	209	80	277	116	245	5.68182	3.48005
uc007cgl.2	2310035C23Rik	Mus musculus adult male tongue cDNA, RIKEN full-length enriched library, clone:2310035C23 product:hypothetical protein, full insert sequence.	5397	376	209	272	139	311	236	242	253	216	236	186	111	136	213	204	241	219	154	32	53	16	72	86	148	227	217	211	315	145	254	228	322	269	180	396	218	21	323	157	207	78	278	113	243	5.66118	3.50261
uc007cgm.2	2310035C23Rik	hypothetical protein LOC227446 isoform 2	5334	378	207	271	138	307	235	240	254	216	233	184	110	135	211	203	239	216	152	31	53	16	71	85	146	228	217	208	315	144	255	231	320	264	181	393	219	21	324	159	208	80	274	116	242	5.75851	3.51007
uc007cgn.2	2310035C23Rik	hypothetical protein LOC227446 isoform 2	4005	215	118	146	87	179	138	131	136	108	128	116	73	89	130	124	134	138	103	17	25	13	57	59	95	143	141	128	201	88	170	147	220	185	117	275	152	13	219	108	140	62	190	91	178	4.36222	2.66488
uc007cgo.1	RANK	Mus musculus receptor activator of nuclear factor kappa B (RANK) mRNA, complete cds.	1068	6	19	15	2	17	16	25	22	25	35	15	7	15	27	25	24	24	17	1	4	0	2	5	8	1	2	13	5	21	6	10	23	11	18	24	13	2	18	5	15	1	4	5	13	0.456511	1.60909
uc007cgp.1	Tnfrsf11a	tumor necrosis factor receptor superfamily	5022	76	187	239	76	250	195	316	292	278	320	236	116	243	299	320	310	233	291	22	45	7	45	57	74	74	46	122	116	106	50	118	211	127	102	197	106	5	127	51	117	23	75	89	110	1.22973	3.36793
uc007cgq.2	Zcchc2	zinc finger CCHC domain-containing protein 2	6661	437	732	372	637	499	484	472	547	543	576	442	156	161	224	318	302	381	339	31	81	18	67	93	104	176	110	167	240	155	190	146	298	207	134	298	151	12	184	76	154	43	147	112	159	5.33106	9.93962
uc007cgr.2	Zcchc2	zinc finger CCHC domain-containing protein 2	5106	333	525	276	477	362	338	346	409	357	432	333	123	121	178	254	237	302	268	26	65	13	58	80	85	148	82	142	194	128	156	124	252	182	113	250	125	11	152	63	135	36	113	100	130	5.2995	9.29986
uc007cgs.2	Zcchc2	zinc finger CCHC domain-containing protein 2	5185	336	526	278	480	361	339	350	412	358	432	336	124	122	181	257	235	303	268	26	65	12	59	80	85	149	83	144	196	128	156	122	259	187	115	257	129	12	152	66	142	35	116	100	131	5.26577	9.17561
uc007cgt.2	Zcchc2	zinc finger CCHC domain-containing protein 2	5799	396	691	342	588	456	456	443	524	513	534	414	144	148	203	293	275	353	318	24	77	17	62	85	91	160	105	144	225	143	182	134	276	190	120	264	135	12	159	73	135	36	133	100	141	5.54898	10.7776
uc007cgu.2	Phlpp1	PH domain leucine-rich repeat-containing protein	2192	50	36	38	27	52	54	49	36	25	28	19	15	22	27	32	28	29	21	2	12	2	7	12	19	31	17	29	45	25	29	25	40	29	20	36	28	1	22	5	15	9	32	15	20	1.85354	1.48546
uc007cgv.2	Phlpp1	PH domain leucine-rich repeat-containing protein	6104	115	87	98	80	109	109	108	112	75	79	79	37	52	70	85	90	81	68	9	27	4	19	31	49	84	33	86	101	54	81	71	105	132	72	117	75	4	68	26	67	24	122	46	76	1.53093	1.28915
uc007cgw.1	Bcl2	apoptosis regulator Bcl-2 isoform 1	7206	79	38	72	30	83	69	144	159	84	87	113	58	61	64	68	49	70	73	13	19	11	36	38	55	105	59	114	163	77	121	84	146	97	97	127	80	7	85	59	75	31	68	48	114	0.890849	0.476966
uc007cgx.1	AK085305	Mus musculus 0 day neonate kidney cDNA, RIKEN full-length enriched library, clone:D630044D05 product:hypothetical protein, full insert sequence.	1041	9	2	4	2	7	3	9	8	3	6	11	0	4	4	3	5	5	2	1	3	1	2	3	5	10	6	9	11	6	11	8	14	5	8	10	6	1	5	6	6	0	6	5	4	0.702527	0.173771
uc007cgy.2	Kdsr	3-ketodihydrosphingosine reductase precursor	5582	280	209	214	144	270	226	214	229	184	223	275	98	52	97	131	133	174	133	15	30	13	39	45	93	166	101	164	241	104	235	128	150	120	98	244	131	11	158	79	95	31	151	61	110	4.07605	3.38653
uc007cgz.2	Vps4b	vacuolar protein sorting-associated protein 4B	3272	692	794	696	864	829	682	647	703	718	746	775	287	244	428	587	705	704	573	60	91	36	161	174	272	428	247	364	445	238	415	286	436	340	290	521	300	16	393	188	251	80	313	150	299	17.1856	21.9485
uc007cha.1	Serpinb5	serpin B5	2565	1790	256	368	50	328	107	460	489	331	328	589	99	195	439	265	332	559	415	31	39	7	31	73	389	958	924	153	776	52	1287	211	201	402	125	248	67	7	895	408	175	11	689	39	590	56.707	9.02715
uc007chb.1	Serpinb5	serpin B5	2532	1550	221	327	45	286	100	387	441	292	296	518	87	159	386	234	291	489	355	22	31	4	27	50	277	844	843	145	678	48	1127	175	175	329	102	206	55	7	708	348	133	11	567	34	462	49.7438	7.89454
uc007chc.2	Serpinb12	serpin B12	1689	1	1	1	1	1	2	2	0	0	1	2	0	0	2	1	1	2	2	2	2	1	8	6	33	229	546	85	276	11	1010	2	0	5	0	3	4	0	480	183	68	1	63	2	302	0.0481107	0.0535511
uc007chd.2	Serpinb12	serpin B12	1261	2	0	0	0	0	0	1	0	1	1	2	0	0	0	0	1	1	0	1	0	1	4	2	7	58	140	24	69	5	322	2	0	3	0	0	1	0	199	77	29	0	18	1	125	0.12888	0
uc007che.2	Serpinb12	serpin B12	1619	1	1	1	1	0	2	2	0	0	1	2	0	0	2	1	1	2	2	2	1	1	8	6	32	228	545	84	274	11	1014	3	0	6	0	3	4	0	486	184	63	1	56	2	300	0.0501908	0.0558665
uc007chf.1	Serpinb13	serpin B13	1607	78	3	0	0	0	0	2	5	2	5	9	1	0	1	0	0	1	0	0	0	0	0	0	0	8	2	2	8	1	8	1	0	0	1	1	0	1	10	6	8	0	2	0	11	3.94412	0.168851
uc007chg.2	Serpinb3a	serine peptidase inhibitor, clade B, member 3A	1629	1	0	0	0	0	0	0	0	1	0	0	1	0	2	0	0	1	0	1	0	0	0	0	10	110	14	5	50	0	129	1	0	0	0	0	0	1	33	14	23	0	29	2	13	0.0498827	0
uc007chh.1	Serpinb3d	serpin B3	1164	2	0	0	0	0	0	0	0	1	0	0	0	0	1	0	0	0	0	0	0	0	0	0	0	2	0	1	1	0	7	0	0	0	0	0	0	0	0	0	0	1	0	0	3	0.13962	0
uc007chi.1	Serpinb3b	serine (or cysteine) proteinase inhibitor, clade	1632	11	0	4	1	18	0	24	22	13	11	32	4	9	117	42	36	84	13	0	1	0	0	1	11	234	143	16	118	4	234	4	5	7	16	7	1	0	146	51	24	0	77	2	93	0.547701	0
uc007chk.2	Serpinb3c	serine (or cysteine) proteinase inhibitor, clade	1659	0	0	0	0	1	0	1	2	1	1	2	0	0	8	3	1	3	2	0	0	0	0	1	3	13	8	0	5	1	15	0	0	0	1	1	0	0	4	0	1	1	1	0	1	0	0
uc007chl.1	Serpinb11	serpin B11	1699	270	20	18	1	12	2	35	24	19	12	24	10	18	58	32	27	51	28	0	1	0	1	1	25	94	81	21	57	3	155	17	8	15	9	18	1	0	72	21	5	0	47	2	38	12.9134	1.06472
uc007chm.2	Serpinb7	serpin B7	1887	11	1	3	2	4	6	5	2	0	3	4	3	1	0	1	3	1	6	0	0	0	1	0	17	87	44	7	88	7	157	2	4	5	3	1	2	0	53	87	22	0	29	0	102	0.473688	0.0479321
uc007chn.2	Serpinb2	plasminogen activator inhibitor 2, macrophage	1972	809	4405	1677	3445	3959	2875	2391	3644	3716	4119	5015	1286	1419	2862	4159	5828	2440	2829	152	131	18	195	111	72	194	307	141	146	53	1025	196	1553	280	81	87	5	0	591	89	385	3	81	72	149	33.336	202.04
uc007chp.2	Serpinb2	plasminogen activator inhibitor 2, macrophage	1991	790	4316	1652	3410	3889	2828	2347	3548	3636	4052	4910	1273	1409	2798	4082	5746	2410	2785	147	130	19	193	109	68	194	307	138	143	53	1002	177	1377	245	71	83	5	0	536	74	346	3	72	61	127	32.2424	196.069
uc007chr.2	Serpinb8	serpin B8 isoform 2	1231	156	95	105	30	118	58	120	107	91	82	95	48	48	85	70	111	91	92	8	12	10	25	39	72	134	90	46	119	31	155	56	57	90	34	84	36	1	127	71	33	17	88	20	81	10.2976	6.98013
uc007chs.2	Serpinb8	serpin B8 isoform 1	3075	361	215	233	61	282	163	260	247	201	251	246	120	159	234	181	240	219	223	16	40	17	51	79	146	339	220	124	305	81	350	95	123	161	70	148	76	3	236	125	71	24	174	33	168	9.53967	6.32399
uc007cht.2	Serpinb8	serpin B8 isoform 1	3070	360	215	233	61	282	163	260	247	201	251	246	120	159	233	181	240	219	223	16	40	17	51	79	146	339	219	124	305	81	350	95	123	161	70	148	76	3	236	125	71	24	173	33	168	9.52874	6.33429
uc007chu.1	AK085943	Mus musculus 16 days embryo head cDNA, RIKEN full-length enriched library, clone:C130014C08 product:unclassifiable, full insert sequence.	2219	0	0	0	0	0	0	0	1	3	3	0	2	1	0	2	2	0	0	0	0	1	1	2	0	1	0	2	1	0	2	1	0	0	0	3	0	1	1	0	1	0	0	0	0	0	0
uc007chv.1	Cdh7	cadherin-7 precursor	1724	0	1	0	0	1	0	0	0	0	0	0	0	0	0	0	0	0	0	2	0	0	0	0	0	0	0	0	0	0	0	0	0	0	0	0	0	0	1	0	1	0	0	0	0	0	0.0524639
uc007chw.1	Cdh7	cadherin-7 precursor	3447	0	0	1	0	0	0	0	0	1	2	0	0	0	0	0	0	0	0	2	0	0	0	0	0	0	0	0	0	0	0	0	0	0	0	0	0	0	2	0	1	0	0	0	0	0	0
uc007chx.1	Cdh19	cadherin-19	3054	7	6	20	4	19	15	8	17	7	8	9	6	2	10	8	12	7	11	1	11	2	5	10	7	12	21	23	32	4	41	15	16	13	8	17	10	1	40	12	16	21	26	10	32	0.186252	0.177697
uc007chy.1	Dsel	dermatan-sulfate epimerase-like protein	5763	300	124	218	68	260	225	306	381	262	317	356	154	183	183	217	182	309	201	134	136	83	325	277	389	385	259	695	637	452	456	501	488	407	275	1037	413	31	614	236	364	316	378	313	467	4.23004	1.94613
uc007chz.1	AK043174	Mus musculus 7 days neonate cerebellum cDNA, RIKEN full-length enriched library, clone:A730064B11 product:weakly similar to TUBULIN, BETA 2 (TUBULIN BETA-2 CHAIN) (FRAGMENT) [Mus musculus], full insert sequence.	1342	0	0	0	0	0	0	0	0	1	0	0	1	0	0	0	0	0	0	0	0	0	1	0	0	0	0	0	0	1	0	0	1	0	2	0	1	0	0	0	0	0	1	0	1	0	0
uc007cia.1	Cntnap5a	contactin-associated protein like 5-1 precursor	3915	0	1	0	0	0	0	0	0	0	0	0	0	0	0	1	0	0	1	0	0	0	1	0	0	0	0	0	0	1	0	2	0	0	1	0	0	0	0	0	0	0	0	0	0	0	0.0231029
uc007cib.1	Tsn	translin	3039	376	263	323	145	401	300	303	364	306	331	338	179	228	218	261	307	315	252	53	71	22	93	126	161	211	175	330	347	201	249	241	289	229	182	410	209	19	304	111	198	72	198	128	266	10.0538	7.8275
uc007cic.2	Mki67ip	MKI67 FHA domain-interacting nucleolar	1894	322	236	234	174	280	264	115	171	138	146	141	82	74	107	128	141	171	168	17	40	8	54	43	58	90	88	115	128	67	120	93	139	86	84	126	71	12	184	34	80	27	91	60	122	13.8149	11.2702
uc007cid.1	Clasp1	Mus musculus partial mRNA for CLIP-associating protein CLASP1.	2141	128	111	90	91	106	94	138	115	122	141	112	36	54	67	100	90	115	93	21	23	5	24	28	71	101	66	67	84	51	83	110	122	140	87	156	94	10	119	87	86	29	140	43	107	4.85808	4.68926
uc007cie.1	Clasp1	CLIP-associating protein 1 isoform 2	4228	176	134	116	122	128	124	171	147	135	155	128	41	71	90	123	117	146	115	24	31	7	30	35	87	125	78	83	121	68	106	136	155	160	102	190	120	11	144	101	101	36	165	55	130	3.38259	2.86661
uc007cif.1	Clasp1	CLIP-associating protein 1 isoform 1	7827	653	351	315	276	384	299	470	426	343	413	405	138	196	239	340	329	398	306	44	78	18	74	99	213	351	178	213	310	158	327	298	353	387	219	439	224	26	334	210	244	87	377	127	310	6.77937	4.05611
uc007cih.2	2900060B14Rik	Mus musculus adult male hippocampus cDNA, RIKEN full-length enriched library, clone:2900042K03 product:unclassifiable, full insert sequence.	597	862	1025	872	606	832	690	407	644	707	693	669	180	387	545	627	786	781	564	45	193	69	308	532	330	363	518	384	540	450	400	634	768	635	467	1116	695	26	843	260	339	113	541	292	477	117.329	155.291
uc007cii.2	Clasp1	CLIP-associating protein 1 isoform 2	7623	650	349	312	277	384	298	468	426	342	410	403	134	196	238	338	325	395	304	44	78	18	74	97	212	347	178	213	309	157	324	294	353	383	219	438	224	26	334	208	243	87	374	125	307	6.92881	4.14093
uc007cij.2	Clasp1	CLIP-associating protein 1 isoform 3	7599	646	349	311	276	381	298	467	425	343	410	403	134	196	238	338	325	393	306	44	78	18	74	97	214	348	178	213	309	157	324	294	352	385	219	436	222	26	333	208	241	87	374	125	306	6.90792	4.15401
uc007cik.1	Crtr-1	Mus musculus transcription repressor CRTR-1 (Crtr-1) mRNA, complete cds.	478	1	0	0	0	0	0	0	0	0	1	1	0	0	1	0	0	1	0	0	0	0	0	0	0	0	1	0	0	1	1	0	0	0	0	0	0	0	0	0	0	0	0	0	0	0.169998	0
uc007cil.1	Tcfcp2l1	transcription factor CP2-like protein 1	9270	46	15	18	14	21	40	12	10	14	12	8	6	6	12	6	17	13	12	8	2	2	7	0	2	11	2	2	17	2	6	3	5	5	2	6	6	0	3	1	1	1	10	6	3	0.403227	0.146356
uc007cim.1	Gli2	GLI-Kruppel family member GLI2	6708	100	12	15	6	14	16	34	21	25	23	42	5	5	8	10	9	17	15	10	20	6	12	24	60	138	51	41	113	42	59	55	114	109	47	140	64	7	34	63	34	14	122	35	63	1.21137	0.161803
uc007cin.1	Gli2	SubName: Full=GLI-Kruppel family member; Flags: Fragment;	1551	24	4	3	2	4	5	13	2	4	3	7	2	0	4	1	1	3	3	1	2	1	5	5	10	28	7	8	27	11	12	10	27	25	12	35	16	2	9	16	10	4	28	9	18	1.25739	0.233263
uc007cio.1	Gli2	Mus musculus partial mRNA for GLI-Kruppel family member (Gli2 gene), delta 3-5 splice form.	1219	16	4	2	2	2	3	12	2	4	3	4	1	0	4	1	1	4	3	1	1	1	3	5	7	25	6	7	22	8	9	7	23	25	12	33	14	1	9	14	9	4	22	7	15	1.06657	0.296794
uc007cip.1	Gli2	SubName: Full=GLI-Kruppel family member; Flags: Fragment;	1268	16	4	2	2	2	3	12	3	4	3	4	1	0	4	1	1	4	3	1	1	1	4	5	7	25	6	7	22	8	10	7	24	25	12	34	15	1	9	16	9	4	24	7	15	1.02535	0.285324
uc007ciq.1	AK039419	Mus musculus adult male spinal cord cDNA, RIKEN full-length enriched library, clone:A330041K01 product:unclassifiable, full insert sequence.	2701	0	0	1	2	0	1	0	0	0	1	0	0	0	0	0	0	0	0	0	0	0	0	0	1	2	0	1	0	1	1	0	1	1	0	0	0	0	0	1	0	0	1	0	0	0	0
uc007cir.1	Inhbb	inhibin beta B chain precursor	4255	346	376	381	275	378	398	291	312	204	239	316	103	156	212	227	284	256	229	61	36	21	59	56	179	297	76	219	239	122	140	117	164	213	111	289	120	10	95	35	59	16	236	54	82	6.60766	7.99257
uc007cis.2	Ralb	ras-related protein Ral-B precursor	2277	353	654	599	510	757	644	476	569	473	531	410	199	405	430	507	687	614	516	59	85	28	118	147	169	170	168	312	328	208	216	299	395	310	225	518	258	18	343	95	233	82	222	178	185	12.5975	25.9784
uc007cit.1	AK053246	Mus musculus 0 day neonate lung cDNA, RIKEN full-length enriched library, clone:E030050D17 product:unclassifiable, full insert sequence.	604	10	9	13	8	17	13	8	14	13	14	10	0	2	13	5	8	8	10	3	2	0	0	2	7	6	4	5	4	4	7	8	6	4	6	7	3	1	6	0	5	2	5	1	2	1.34535	1.34773
uc007ciu.1	Tmem185b	transmembrane protein 185B	2060	160	160	123	134	171	171	152	169	119	127	132	38	83	118	111	159	127	111	23	23	14	30	48	55	68	47	96	96	52	77	62	89	73	61	136	62	6	92	18	67	15	77	47	52	6.31138	7.02507
uc007civ.1	AK084486	Mus musculus 18 days pregnant adult female placenta and extra embryonic tissue cDNA, RIKEN full-length enriched library, clone:3830432H09 product:unclassifiable, full insert sequence.	2414	7	5	10	4	6	3	10	1	1	3	2	1	1	4	6	8	3	4	1	2	0	0	0	1	5	2	5	2	1	2	4	2	1	3	6	1	0	5	0	1	1	4	1	5	0.235631	0.18734
uc007ciw.2	Epb4.1l5	band 4.1-like protein 5 isoform 1	6510	79	20	25	10	26	17	35	43	14	22	39	14	8	18	20	20	20	30	1	4	1	8	8	25	26	12	19	26	4	30	12	13	23	12	25	20	0	20	11	13	1	23	7	11	0.986092	0.277873
uc007cix.2	Epb4.1l5	band 4.1-like protein 5 isoform 2	2773	130	20	28	11	27	9	30	35	21	22	39	10	8	23	17	23	22	22	0	6	1	8	5	21	39	12	12	32	4	38	17	15	24	10	20	10	1	18	13	12	3	30	4	16	3.80947	0.652346
uc007ciy.2	Epb4.1l5	band 4.1-like protein 5 isoform 2	2788	138	20	33	12	29	9	35	35	22	23	45	11	10	22	17	25	25	27	0	6	1	9	4	24	41	16	13	34	4	39	18	15	27	10	21	13	1	21	14	13	3	31	4	16	4.02214	0.648837
uc007ciz.1	Ptpn4	tyrosine-protein phosphatase non-receptor type	4706	320	140	191	79	185	153	179	203	134	187	198	86	67	107	106	94	124	133	24	48	14	72	58	113	214	122	145	244	76	194	107	153	155	80	150	100	8	112	75	70	32	130	51	97	5.52547	2.69076
uc007cja.1	Tmem177	transmembrane protein 177	3290	30	12	16	5	27	16	21	32	17	23	20	13	19	16	13	23	18	22	4	14	3	11	10	19	24	17	44	38	7	22	16	33	25	19	21	15	3	17	15	17	4	26	11	17	0.740963	0.329901
uc007cjb.1	Sctr	secretin receptor	1922	1	2	10	1	3	4	1	2	0	2	0	3	3	1	1	2	3	5	1	0	0	4	4	3	3	3	9	3	6	6	6	3	2	2	8	7	0	5	3	2	2	3	0	4	0.0422783	0.0941184
uc007cjc.1	Sctr	secretin receptor	1871	1	2	10	1	3	4	1	2	0	2	0	3	3	1	1	2	3	5	1	0	0	4	4	3	3	3	9	3	6	6	6	3	2	2	8	7	0	5	3	2	2	3	0	4	0.0434308	0.0966839
uc007cjd.1	Tmem37	voltage-dependent calcium channel gamma-like	1017	19	36	40	36	54	54	31	52	35	30	19	22	34	48	24	44	39	29	4	20	3	16	41	28	13	16	50	35	36	21	43	41	40	34	69	37	4	45	11	39	7	12	21	30	1.51811	3.20169
uc007cje.1	Dbi	acyl-CoA-binding protein isoform 1	593	475	192	235	113	338	207	200	201	161	172	150	105	122	156	166	168	198	182	17	24	15	50	44	85	201	286	223	341	115	536	196	317	226	143	312	187	10	335	110	158	26	248	92	213	65.0894	29.285
uc007cjf.2	Dbi	acyl-CoA-binding protein isoform 2	587	729	290	330	172	463	310	316	320	246	272	225	143	187	215	258	255	292	270	22	78	17	72	110	240	284	351	305	468	158	724	263	405	306	195	384	253	14	437	142	187	33	310	119	294	100.916	44.6846
uc007cjg.1	3110009E18Rik	hypothetical protein LOC73103 isoform 2	1007	13	7	8	9	16	8	7	6	6	3	1	0	9	7	3	2	7	9	2	1	1	1	5	1	9	6	7	8	5	5	8	8	6	3	12	9	0	17	4	6	2	7	3	3	1.04902	0.628734
uc007cjh.2	3110009E18Rik	hypothetical protein LOC73103 isoform 1	496	8	3	6	5	12	3	5	5	4	2	1	0	7	4	3	1	4	2	2	0	0	1	2	0	8	4	1	4	3	3	4	5	7	1	9	5	0	17	4	2	2	4	3	3	1.31063	0.547063
uc007cji.1	Steap3	metalloreductase STEAP3	2755	151	263	310	95	383	374	239	294	201	209	172	107	212	163	181	211	241	222	57	116	21	156	238	317	177	138	371	389	428	204	351	397	323	245	589	324	32	345	126	248	127	229	204	318	4.45376	8.6344
uc007cjj.1	Steap3	metalloreductase STEAP3	3128	151	260	310	94	381	372	236	291	198	204	171	106	210	160	179	209	239	220	56	115	21	154	233	316	175	137	369	389	426	203	347	393	321	243	587	321	31	343	124	246	126	226	199	315	3.92267	7.51804
uc007cjk.1	C1ql2	complement C1q-like protein 2 precursor	2000	0	0	0	0	2	3	0	1	0	0	0	0	0	1	0	0	1	0	0	0	0	0	0	0	0	0	0	1	0	0	0	0	1	0	0	0	0	0	0	0	0	0	0	0	0	0
uc007cjl.1	Marco	macrophage receptor MARCO	1985	21	43	106	3	212	16	25	33	7	7	6	37	144	51	67	115	55	27	8	8	3	11	37	57	3	2	8	10	43	9	31	618	445	491	481	118	3	113	74	372	6	22	86	59	0.859667	1.95932
uc007cjm.2	En1	homeobox protein engrailed-1	2554	28	28	45	49	52	39	69	45	42	34	36	23	40	46	78	50	47	34	2	16	4	10	11	14	20	17	38	47	38	22	40	28	25	15	47	26	3	41	26	13	12	35	12	44	0.890858	0.991597
uc007cjn.1	AK138346	Mus musculus 10 days neonate cortex cDNA, RIKEN full-length enriched library, clone:A830008K02 product:unclassifiable, full insert sequence.	1561	0	0	0	1	0	0	0	0	0	0	0	0	0	0	0	0	1	0	0	0	1	0	0	0	1	0	1	0	1	0	0	0	1	1	1	0	0	0	0	0	0	0	0	0	0	0
uc007cjo.1	Insig2	insulin-induced gene 2 protein isoform 2	2454	417	122	134	68	140	96	144	168	139	133	148	64	72	99	105	120	163	119	20	28	13	41	47	189	378	108	133	329	98	202	191	174	294	119	252	115	9	136	64	81	25	389	73	116	13.8081	4.49659
uc007cjp.1	Insig2	insulin-induced gene 2 protein isoform 1	2435	415	124	137	68	144	97	145	171	140	141	148	64	74	102	107	123	165	122	20	28	13	42	47	186	369	109	134	332	97	203	189	179	301	123	258	116	9	136	65	85	27	384	74	121	13.8491	4.60597
uc007cjq.1	Insig2	insulin-induced gene 2 protein isoform 2	2452	406	122	133	67	139	97	143	165	139	132	148	63	70	100	104	121	159	119	19	28	13	42	47	185	367	109	131	326	97	201	187	173	294	119	249	112	9	132	63	83	25	377	73	121	13.4548	4.50026
uc007cjr.1	Ccdc93	SubName: Full=Putative uncharacterized protein;	803	23	10	10	4	27	18	22	31	18	17	6	15	18	11	10	16	20	17	2	10	0	2	13	17	10	6	18	21	14	11	16	37	21	18	49	29	1	29	7	28	4	24	10	23	2.32747	1.12637
uc007cjs.1	Ccdc93	SubName: Full=Putative uncharacterized protein;	1446	24	18	14	5	31	22	24	32	20	20	7	17	20	16	15	15	26	17	2	9	0	11	17	17	13	8	23	20	16	17	34	49	29	21	70	44	2	38	9	33	6	38	15	30	1.3487	1.12591
uc007cju.2	Ccdc93	coiled-coil domain-containing protein 93 isoform	7256	189	171	189	81	261	219	186	270	186	174	146	137	151	163	159	149	211	162	38	70	16	78	123	132	154	98	247	265	190	167	217	289	227	158	496	217	16	254	96	208	72	199	121	196	2.11659	2.13156
uc007cjw.2	Ddx18	ATP-dependent RNA helicase DDX18	2249	31	49	40	21	50	35	33	32	26	29	21	14	24	22	24	35	40	26	2	5	1	11	8	13	20	13	19	19	17	19	11	20	19	18	26	16	0	30	10	8	6	23	9	14	1.12007	1.97063
uc007cjx.2	Dpp10	inactive dipeptidyl peptidase 10	4630	0	0	0	0	1	1	1	1	0	2	1	0	0	1	0	1	1	0	0	0	0	1	0	1	0	1	1	1	0	0	0	0	0	2	1	1	1	1	1	1	1	1	0	1	0	0
uc007cjy.1	AK043935	Mus musculus 10 days neonate cortex cDNA, RIKEN full-length enriched library, clone:A830054G08 product:unclassifiable, full insert sequence.	1443	0	0	1	0	1	0	0	1	0	0	0	0	0	0	1	0	0	1	1	0	0	0	0	0	0	0	0	0	0	0	0	0	0	0	0	0	0	0	0	0	0	0	0	0	0	0
uc007cjz.1	DQ564750	DQ564750	29	0	0	0	0	0	0	0	0	0	0	0	0	0	0	0	0	0	0	0	0	0	0	0	0	0	0	0	0	0	0	0	0	0	0	0	0	0	0	0	0	0	0	0	0	0	0
uc007cka.1	DQ559597	DQ559597	32	0	0	0	0	0	0	0	0	0	0	0	0	0	0	0	0	0	0	0	0	0	0	0	0	0	0	0	0	0	0	0	0	0	0	0	0	0	0	0	0	0	0	0	0	0	0
uc007ckb.1	DQ696253	DQ696253	42	0	0	0	0	0	0	0	0	0	0	0	0	0	0	0	0	0	0	0	0	0	0	0	0	0	0	0	0	0	0	0	0	0	0	0	0	0	0	0	0	0	0	0	0	0	0
uc007ckc.1	DQ726158	DQ726158	34	0	0	0	0	0	0	0	0	0	0	0	0	0	0	0	0	0	0	0	0	0	0	0	0	0	0	0	0	0	0	0	0	0	0	0	0	0	0	0	0	0	0	0	0	0	0
uc007ckd.1	DQ549908	DQ549908	35	0	0	0	0	0	0	0	0	0	0	0	0	0	0	0	0	0	0	0	0	0	0	0	0	0	0	0	0	0	0	0	0	0	0	0	0	0	0	0	0	0	1	0	0	0	0
uc007cke.1	Actr3	actin-related protein 3	2508	651	957	912	890	1197	850	869	930	816	930	813	361	407	577	802	1032	891	716	63	144	49	176	252	238	348	271	396	483	346	397	408	736	592	433	855	450	28	545	207	421	105	344	259	357	21.0923	34.513
uc007ckf.1	Actr3	actin-related protein 3	2511	630	923	879	850	1131	814	825	908	785	898	789	347	379	551	771	969	862	672	61	122	47	167	231	215	329	261	381	467	334	380	383	705	571	417	825	423	26	517	200	398	105	328	244	340	20.3876	33.247
uc007ckg.1	Slc35f5	solute carrier family 35 member F5	2597	161	144	138	101	186	163	139	182	113	122	119	69	103	97	139	158	138	123	23	36	11	54	70	81	132	86	162	188	123	165	196	244	207	163	350	190	16	264	85	163	56	152	110	168	5.03762	5.0152
uc007ckh.2	Gpr39	G-protein coupled receptor 39	2689	1	4	1	2	3	8	4	4	0	3	4	1	2	3	8	4	1	3	1	3	0	4	0	1	2	0	3	1	5	4	2	2	0	2	2	2	0	2	1	0	0	0	0	2	0.030219	0.134545
uc007cki.1	Lypd1	ly6/PLAUR domain-containing protein 1 precursor	1731	2	4	2	2	2	4	4	3	0	2	3	0	2	4	7	4	1	2	1	1	0	4	1	1	2	0	1	1	5	4	1	2	0	2	1	3	0	2	1	0	1	0	0	1	0.0938867	0.209007
uc007ckj.1	Lypd1	ly6/PLAUR domain-containing protein 1 precursor	2044	3	4	4	2	2	6	4	3	0	2	3	0	3	5	8	4	1	2	1	2	0	4	1	1	2	0	1	1	5	5	1	2	0	3	1	3	0	2	3	1	1	0	0	2	0.119265	0.177002
uc007ckk.1	Nckap5	Nck-associated protein 5 isoform 2	7074	190	12	6	1	13	2	12	4	4	5	6	5	2	5	5	4	5	5	0	2	3	4	2	3	30	20	6	18	4	11	10	22	33	13	15	13	1	19	18	13	1	35	12	28	2.18253	0.153431
uc007ckl.1	Nckap5	Nck-associated protein 5 isoform 3	2827	87	3	3	1	5	1	9	1	4	3	2	3	1	3	1	3	2	3	0	0	1	4	0	0	16	4	3	8	2	7	3	10	18	8	7	7	1	9	12	8	0	18	7	12	2.50072	0.0959828
uc007ckm.1	Nckap5	Nck-associated protein 5 isoform 1	7213	232	11	6	2	13	2	13	6	2	6	6	5	2	6	5	4	6	5	0	2	3	3	2	3	32	24	7	23	5	12	13	24	38	16	16	15	1	21	23	14	3	42	14	29	2.61363	0.137935
uc007ckn.1	Nckap5	Nck-associated protein 5 isoform 3	2966	129	2	3	2	5	1	10	3	2	4	2	3	1	4	1	3	3	3	0	0	1	3	0	0	18	8	4	13	3	8	6	12	23	11	8	9	1	11	17	9	2	25	9	13	3.53419	0.0609898
uc007cko.1	AK016413	Mus musculus adult male testis cDNA, RIKEN full-length enriched library, clone:4930599A14 product:unclassifiable, full insert sequence.	387	1	0	0	0	0	0	0	0	0	0	0	0	1	0	0	0	0	0	0	0	0	1	0	0	0	0	0	0	0	0	0	0	0	1	2	1	0	0	0	0	0	1	0	0	0.209972	0
uc007ckp.1	Mgat5	alpha-1,6-mannosylglycoprotein	2258	178	98	103	75	119	87	102	148	96	98	98	37	60	97	88	79	97	85	5	15	6	20	25	36	101	44	84	98	54	60	54	96	98	54	111	57	5	67	23	61	10	103	30	48	6.40571	3.92555
uc007ckq.1	Mgat5	alpha-1,6-mannosylglycoprotein	3026	194	110	113	72	135	92	112	161	109	100	111	43	65	100	99	87	102	94	8	17	6	25	33	42	119	50	94	113	61	64	61	105	122	63	129	70	4	73	29	66	15	114	36	59	5.2096	3.28792
uc007ckr.1	Mgat5	alpha-1,6-mannosylglycoprotein	3104	229	124	146	88	169	103	137	191	123	124	120	48	80	117	122	110	119	105	13	23	7	31	45	57	132	54	112	128	70	81	88	133	158	85	167	98	5	88	38	90	20	147	52	74	5.99494	3.61325
uc007cks.1	Mgat5	alpha-1,6-mannosylglycoprotein	2672	157	100	110	66	127	74	101	137	90	96	91	33	62	88	89	78	91	85	10	18	6	24	38	47	99	38	76	97	51	62	76	107	140	71	130	83	3	72	29	77	18	125	48	64	4.77457	3.38502
uc007ckt.2	AK015544	Mus musculus adult male testis cDNA, RIKEN full-length enriched library, clone:4930471A21 product:unclassifiable, full insert sequence.	3234	287	115	125	85	165	125	162	190	138	145	163	76	85	115	116	124	146	140	23	30	8	43	43	61	135	66	138	145	81	118	85	96	95	66	114	60	5	83	37	46	8	104	41	49	7.21129	3.2163
uc007cku.1	Tmem163	transmembrane protein 163	2663	23	10	10	8	7	9	20	11	6	12	12	7	4	9	11	10	11	14	2	6	0	2	2	1	9	3	10	15	7	7	6	13	3	6	11	9	1	8	6	6	2	10	5	10	0.701824	0.339646
uc007ckv.1	Acmsd	2-amino-3-carboxymuconate-6-semialdehyde	2303	1	1	0	3	2	1	1	2	1	1	1	0	0	2	3	1	0	0	0	0	0	0	0	2	3	0	3	1	2	0	1	4	1	2	4	1	0	3	1	1	1	3	1	4	0.035284	0.0392739
uc007ckw.1	AK013506	Mus musculus adult male hippocampus cDNA, RIKEN full-length enriched library, clone:2900009J06 product:unclassifiable, full insert sequence.	387	1	0	0	3	1	0	1	0	0	1	0	0	0	1	1	1	0	0	1	0	0	1	0	1	0	1	0	0	0	0	1	1	0	0	0	0	0	0	0	0	0	1	0	1	0.209972	0
uc007ckx.1	Ccnt2	SubName: Full=Putative uncharacterized protein;	1040	89	52	47	37	48	51	55	67	54	54	47	35	30	33	51	54	67	38	7	14	8	30	34	48	56	29	47	69	29	40	72	91	66	48	137	61	4	59	20	50	18	72	34	57	6.95389	4.52239
uc007cky.1	Ccnt2	SubName: Full=Putative uncharacterized protein;	4500	196	116	128	99	136	121	131	154	127	139	135	74	74	122	126	137	143	101	22	34	18	57	65	100	138	64	153	169	87	111	159	178	144	101	258	124	10	160	60	105	46	119	78	121	3.53928	2.33154
uc007ckz.1	Ccnt2	cyclin T2	3514	401	234	249	190	285	284	242	295	233	276	260	126	161	236	255	327	259	203	38	80	29	122	134	213	227	137	238	309	191	235	258	378	288	236	480	233	14	280	123	226	67	262	172	240	9.27287	6.02299
uc007cla.1	Ccnt2	SubName: Full=Cyclin T2; SubName: Full=Putative uncharacterized protein;	4511	463	266	291	211	329	329	273	346	261	322	293	149	172	255	294	360	284	228	41	96	35	147	160	249	262	161	290	368	215	268	298	415	322	269	545	277	18	330	144	244	81	293	192	265	8.34026	5.33343
uc007clb.1	Ccnt2	SubName: Full=Putative uncharacterized protein;	4416	438	256	290	218	353	322	320	331	257	312	296	136	207	288	289	362	302	239	45	85	29	128	135	223	269	153	284	355	233	275	253	398	305	250	507	241	11	319	137	253	70	259	172	268	8.05965	5.24335
uc007clc.2	Rab3gap1	rab3 GTPase-activating protein catalytic	4251	404	264	271	204	323	437	222	277	221	232	169	130	160	194	219	270	215	186	35	34	18	80	86	137	193	122	245	257	167	248	260	331	256	193	433	222	21	337	162	205	75	252	142	232	7.72257	5.61708
uc007cld.1	Zranb3	zinc finger Ran-binding domain-containing	4154	15	13	21	13	18	17	42	65	38	40	20	16	17	19	16	28	26	16	6	3	6	5	12	24	16	15	15	31	23	22	35	28	29	26	61	35	0	33	17	36	11	25	12	21	0.293424	0.283058
uc007cle.1	Zranb3	zinc finger Ran-binding domain-containing	5225	18	13	22	14	18	18	44	66	40	42	22	16	18	19	16	29	29	16	6	3	6	6	12	24	16	18	15	33	24	23	35	30	32	26	64	35	0	35	18	37	12	26	12	23	0.279935	0.225038
uc007clf.1	Zranb3	zinc finger Ran-binding domain-containing	4078	15	11	21	13	18	16	42	66	37	40	19	16	17	19	15	26	25	15	6	3	6	5	10	22	12	13	14	31	22	21	34	27	28	25	57	35	1	29	17	32	10	24	11	20	0.298893	0.243974
uc007clg.1	Zranb3	zinc finger Ran-binding domain-containing	1913	6	2	5	5	5	8	12	26	8	14	9	3	4	9	7	15	8	4	1	1	1	1	6	4	3	5	5	12	8	7	8	6	14	11	27	15	1	8	12	12	3	10	6	5	0.254863	0.0945612
uc007clh.1	R3hdm1	R3H domain (binds single-stranded nucleic	3956	81	56	74	42	63	73	75	81	73	73	48	42	43	64	63	59	60	64	14	20	6	29	40	47	60	28	72	88	59	52	59	130	81	69	163	84	4	80	51	66	29	78	50	93	1.6638	1.28035
uc007cli.1	R3hdm1	R3H domain (binds single-stranded nucleic	4000	78	56	71	39	52	75	78	81	61	79	41	40	41	61	62	60	66	62	15	26	8	26	33	34	38	31	63	89	54	45	67	115	89	72	160	64	2	78	53	63	26	73	45	78	1.58455	1.26627
uc007clj.1	R3hdm1	R3H domain (binds single-stranded nucleic	4812	130	90	125	71	111	98	124	101	103	132	84	65	60	85	93	104	100	87	20	38	11	39	56	51	76	58	104	137	87	75	100	166	122	96	234	108	6	128	70	102	31	121	74	125	2.19528	1.69167
uc007clk.1	AK037193	Mus musculus 6 days neonate skin cDNA, RIKEN full-length enriched library, clone:A030008C21 product:unclassifiable, full insert sequence.	1782	28	19	19	14	20	25	22	43	19	28	27	10	13	18	20	31	26	25	2	11	3	21	16	20	24	12	20	48	26	16	17	23	19	25	40	27	3	18	10	11	7	21	16	20	1.2768	0.964371
uc007cll.1	Ubxn4	UBX domain-containing protein 4	4093	703	692	632	565	777	775	520	623	583	640	446	293	357	417	482	585	504	529	76	110	40	153	159	208	347	236	429	460	286	399	385	463	401	326	594	337	33	450	176	324	111	352	211	432	13.9568	15.2919
uc007clm.1	Lct	lactase-phlorizin hydrolase preproprotein	6166	1	4	1	2	1	1	0	1	5	4	1	1	3	0	2	3	2	1	0	2	0	0	1	2	3	1	1	3	0	1	4	1	2	2	2	0	1	2	0	0	0	3	3	2	0.0131786	0.0586752
uc007cln.1	Mcm6	DNA replication licensing factor MCM6	2901	199	90	145	26	84	79	190	174	196	207	161	89	85	82	100	143	97	105	31	38	16	41	85	116	119	102	84	186	82	136	180	182	154	150	359	146	13	274	150	147	67	166	106	221	5.57412	2.80603
uc007clo.1	Mcm6	SubName: Full=Putative uncharacterized protein;	4364	209	95	154	31	87	85	206	185	207	222	168	94	89	87	107	151	99	106	34	41	18	42	88	124	128	106	86	207	89	143	187	190	158	156	371	155	13	285	158	150	67	174	110	228	3.89164	1.96896
uc007clp.2	Dars	aspartyl-tRNA synthetase, cytoplasmic isoform 1	2232	215	199	223	112	248	229	171	221	191	231	147	117	135	127	136	180	124	159	37	47	32	71	96	115	157	117	149	217	128	167	236	313	225	205	338	215	15	346	132	187	74	231	118	245	7.82737	8.06412
uc007clr.2	Dars	aspartyl-tRNA synthetase, cytoplasmic isoform 2	693	88	76	80	38	84	71	69	74	68	88	45	44	48	46	46	59	42	55	13	23	13	26	28	32	52	37	47	69	51	70	61	71	64	60	82	54	3	105	32	52	21	60	32	55	10.3186	9.91924
uc007cls.1	Cxcr4	C-X-C chemokine receptor type 4	1802	99	232	117	98	120	178	284	398	296	325	277	98	81	186	181	225	240	232	32	79	19	135	98	67	56	62	275	106	127	97	98	134	99	93	191	104	3	140	44	129	37	61	65	120	4.46428	11.6448
uc007clt.1	Cxcr4	C-X-C chemokine receptor type 4	1814	99	232	117	98	120	178	284	398	296	325	277	98	81	186	181	225	240	232	32	79	19	135	98	67	56	62	276	106	127	97	98	134	99	94	191	104	3	140	44	129	37	61	66	120	4.43475	11.5677
uc007clu.2	Thsd7b	Mus musculus 12 days embryo spinal ganglion cDNA, RIKEN full-length enriched library, clone:D130067I03 product:weakly similar to HYPOTHETICAL PROTEIN DJ1110N13.1 IN CHROMOSOME 7 (FRAGMENT) [Homo sapiens], full insert sequence.	554	0	0	0	1	0	0	0	0	0	0	0	0	0	0	0	0	0	0	0	0	0	0	0	0	0	1	0	0	0	0	0	0	0	0	0	0	0	0	1	0	0	0	1	0	0	0
uc007clv.2	Thsd7b	thrombospondin type-1 domain-containing protein	6253	0	0	0	2	0	1	0	1	0	1	0	0	0	0	1	0	0	0	0	0	0	1	0	0	2	1	1	0	0	1	0	1	0	0	1	0	0	0	1	1	0	1	1	0	0	0
uc007clw.1	Thsd7b	thrombospondin type-1 domain-containing protein	3322	1	0	1	0	1	1	0	0	0	0	0	1	0	0	0	0	0	0	0	0	0	2	0	0	2	0	0	0	0	0	0	0	0	0	1	0	0	0	0	0	0	0	0	0	0.0244609	0
uc007clx.1	Daf2	complement decay-accelerating factor	1324	0	2	0	1	0	5	1	0	0	1	0	0	0	0	0	0	0	0	0	0	0	0	0	0	1	0	0	0	2	0	1	1	0	0	3	1	0	0	0	1	1	0	0	1	0	0.136628
uc007cly.1	Cd55	complement decay-accelerating factor,	2526	112	163	107	132	203	278	39	135	113	133	68	49	123	62	124	220	124	122	25	77	22	109	91	154	87	83	230	317	273	66	206	206	238	118	484	138	24	160	109	142	98	121	105	173	3.60293	5.8365
uc007clz.1	Cd55	SubName: Full=CD55 antigen; Flags: Fragment;	1454	27	27	29	22	49	71	15	32	24	25	7	9	39	23	32	56	24	33	7	13	2	35	18	38	19	16	46	76	78	19	60	59	67	30	135	39	6	49	29	35	24	32	21	64	1.50894	1.67957
uc007cma.1	Cd55	complement decay-accelerating factor,	1578	33	61	48	56	69	102	23	66	32	41	22	21	53	30	58	66	34	45	11	28	5	40	31	65	32	32	68	102	94	21	76	81	69	49	156	44	9	62	37	43	32	49	27	57	1.69933	3.4964
uc007cmb.2	Zp3r	zona pellucida sperm-binding protein 3 receptor	2034	0	0	0	0	0	0	0	0	0	0	0	0	0	0	0	0	0	0	0	0	0	0	0	1	0	0	0	0	1	0	1	0	0	0	1	0	0	2	0	0	0	0	0	0	0	0
uc007cmc.1	C4bp	C4b-binding protein precursor	1883	0	1	0	0	0	1	1	0	0	1	0	0	0	0	0	0	0	1	0	0	0	0	0	0	0	0	0	1	0	0	0	0	0	0	0	0	0	0	0	0	0	0	0	0	0	0.0480339
uc007cmd.2	Pfkfb2	Mus musculus adult male testis cDNA, RIKEN full-length enriched library, clone:4933407L07 product:6-phosphofructo-2-kinase/ fructose-2,6-biphosphatase 2, full insert sequence.	1938	85	23	24	8	26	26	34	42	32	38	31	16	21	30	24	26	33	21	3	12	1	13	12	19	32	27	27	45	12	38	41	40	48	26	45	34	4	38	28	22	11	45	19	61	3.56399	1.07343
uc007cme.2	Pfkfb2	6-phosphofructo-2-kinase/fructose-2,	4652	199	63	65	32	81	57	87	116	82	108	82	40	45	62	77	69	81	62	4	35	6	28	31	78	92	65	81	141	46	97	85	86	103	64	127	74	7	99	53	56	23	108	43	115	3.47604	1.2249
uc007cmf.2	Pfkfb2	6-phosphofructo-2-kinase/fructose-2,	3689	161	44	50	27	64	44	73	80	59	78	69	30	33	46	56	54	61	45	2	24	3	19	26	52	99	80	58	129	37	100	61	62	85	48	87	58	6	113	65	54	14	87	33	108	3.54641	1.0788
uc007cmg.2	Pfkfb2	6-phosphofructo-2-kinase/fructose-2,	7308	606	153	185	72	202	159	223	268	211	277	213	116	117	161	165	178	224	147	18	60	12	76	86	150	235	151	168	307	106	261	181	206	200	117	238	149	12	189	121	115	46	218	85	178	6.73822	1.89361
uc007cmh.2	Yod1	ubiquitin thioesterase OTU1	3827	583	93	94	66	122	91	100	122	96	92	86	44	61	99	65	103	102	79	9	22	10	28	37	146	647	414	112	474	51	687	91	87	101	52	134	50	5	334	194	82	18	170	38	216	12.3789	2.19797
uc007cmi.2	AA986860	specifically androgen-regulated gene protein	2909	168	25	33	7	30	13	64	47	15	13	37	16	24	78	36	38	55	38	4	1	0	4	6	46	127	92	20	101	10	119	17	23	29	5	9	3	0	67	22	12	1	76	5	37	4.69285	0.77731
uc007cmj.2	AA986860	specifically androgen-regulated gene protein	3206	147	26	37	7	28	13	60	45	18	15	36	16	27	71	33	35	52	39	4	1	0	4	7	45	122	87	18	92	12	117	18	24	28	5	8	4	0	64	23	12	1	78	4	33	3.72585	0.733513
uc007cmk.1	Fcamr	high affinity immunoglobulin alpha and	1743	8	0	2	0	0	0	2	4	2	2	4	2	0	3	1	1	2	0	0	0	0	0	0	1	8	6	1	2	1	7	0	2	3	0	2	0	0	8	2	0	0	5	0	2	0.372961	0
uc007cml.1	Fcamr	high affinity immunoglobulin alpha and	1911	9	0	2	0	0	0	4	4	2	2	4	2	0	3	1	1	2	1	0	0	0	0	0	1	9	8	1	3	1	10	0	4	3	1	2	0	0	8	2	0	0	5	0	2	0.382695	0
uc007cmn.1	Faim3	fas apoptotic inhibitory molecule 3 precursor	1491	1	0	1	0	0	0	3	0	0	1	0	0	0	0	0	0	0	0	0	0	0	0	0	0	0	0	2	0	0	1	0	0	1	1	0	0	0	1	0	0	0	0	0	1	0.0544996	0
uc007cmo.1	Il24	interleukin-24	1182	15	7	13	1	6	5	42	75	14	18	33	14	8	23	13	26	34	26	0	1	2	3	0	1	1	2	1	1	2	17	0	0	0	0	3	0	0	14	0	0	0	0	0	5	1.03121	0.535647
uc007cmq.2	Il24	interleukin-24	1116	17	8	13	1	9	5	54	94	19	21	39	15	9	28	19	34	40	30	1	0	2	3	0	1	1	2	1	1	2	20	0	0	0	0	3	0	0	17	0	0	0	0	0	6	1.23782	0.648371
uc007cmr.1	Il20	interleukin-20 precursor	824	2	2	2	0	1	0	0	2	0	1	2	0	0	0	0	0	0	0	1	1	0	0	0	0	0	0	0	0	0	0	0	0	0	0	0	0	0	0	0	0	0	1	0	0	0.197231	0.219534
uc007cms.1	Il19	interleukin-19 precursor	1060	11	12	13	10	11	16	31	41	19	24	16	27	19	48	77	42	74	33	0	0	0	1	2	0	0	0	2	0	1	6	2	2	0	0	1	0	0	0	0	0	0	0	0	0	0.843254	1.02394
uc007cmt.1	Il19	interleukin-19 precursor	1082	13	12	15	11	14	20	46	54	22	29	18	30	20	60	91	54	90	38	0	0	0	2	2	0	0	0	2	0	1	7	2	2	0	0	1	0	0	0	0	0	0	0	0	0	0.976309	1.00312
uc007cmu.2	Il10	interleukin-10 precursor	1306	13	100	55	92	75	77	52	62	55	66	68	17	9	8	45	60	42	39	0	1	1	1	2	4	5	2	4	7	23	2	6	30	12	22	29	7	1	14	5	10	1	5	12	10	0.808857	6.92556
uc007cmv.1	Mapkapk2	MAP kinase-activated protein kinase 2	2567	885	1561	1118	1320	1526	1484	1140	1196	1206	1290	1059	497	697	771	1319	1589	1056	967	60	164	38	183	292	237	329	244	531	591	370	451	510	873	751	577	988	496	38	601	228	480	105	382	340	433	28.0149	55.0016
uc007cmw.1	Dyrk3	dual specificity	2072	23	17	16	13	15	14	13	10	6	11	13	4	2	9	12	7	9	17	1	1	0	2	3	4	8	10	2	5	4	9	10	7	3	3	10	0	0	6	4	5	2	6	1	9	0.902006	0.742091
uc007cmx.2	Lgtn	Mus musculus 11 days pregnant adult female ovary and uterus cDNA, RIKEN full-length enriched library, clone:5031425H14 product:ligatin, full insert sequence.	1212	43	17	25	12	20	17	19	23	20	25	28	7	15	18	18	12	24	12	2	11	2	4	13	15	24	20	18	33	16	25	20	18	22	18	45	32	1	28	16	20	9	23	21	22	2.88295	1.26866
uc007cmy.2	Eif2d	eukaryotic translation initiation factor 2D	2122	94	38	39	30	42	34	38	49	32	43	54	14	26	31	32	38	41	32	5	23	3	11	27	29	42	40	42	70	42	52	62	58	69	42	93	68	3	78	43	52	17	76	44	67	3.5996	1.61971
uc007cmz.2	Eif2d	eukaryotic translation initiation factor 2D	1976	95	38	39	31	43	35	36	51	31	44	52	14	27	33	31	37	40	30	4	20	3	11	27	31	42	39	41	69	46	54	61	61	69	42	96	68	3	85	44	54	18	76	43	69	3.90668	1.73938
uc007cna.2	Eif2d	eukaryotic translation initiation factor 2D	2738	101	44	42	38	49	36	41	57	34	49	54	15	30	36	39	40	42	34	5	23	4	13	33	32	47	40	43	74	51	59	67	69	73	45	107	72	3	90	48	57	18	78	44	74	2.9975	1.45351
uc007cnb.2	Eif2d	eukaryotic translation initiation factor 2D	3286	104	56	47	69	53	38	43	69	41	53	56	19	34	42	57	51	51	34	4	21	3	16	30	33	52	39	54	67	47	56	60	68	64	47	121	71	3	85	43	53	18	76	41	63	2.5718	1.54141
uc007cnc.1	Rassf5	ras association domain-containing protein 5	3039	141	217	145	346	181	118	145	177	124	161	111	48	109	144	170	233	196	110	15	36	11	34	66	93	141	85	98	122	78	109	95	147	117	88	220	115	7	117	67	82	12	109	65	111	3.77016	6.45843
uc007cnd.1	Rassf5	ras association domain-containing protein 5	3405	148	192	124	299	171	98	137	164	114	150	106	45	85	136	147	211	186	103	14	31	9	29	52	90	153	94	95	116	71	109	87	140	103	80	202	101	7	110	65	77	11	113	57	104	3.53196	5.10014
uc007cne.1	Ikbke	inhibitor of nuclear factor kappa-B kinase	2864	43	219	165	251	233	202	159	156	124	138	63	61	215	155	245	442	190	161	10	28	7	41	82	64	36	21	65	102	93	52	136	391	382	255	426	148	8	162	82	246	36	99	150	107	1.22002	6.91623
uc007cnf.1	Ikbke	inhibitor of nuclear factor kappa-B kinase	3203	43	233	180	258	256	224	174	169	131	154	76	68	240	166	276	483	206	172	13	30	7	47	96	70	42	28	79	111	98	62	150	429	425	294	476	170	10	187	93	271	42	115	162	120	1.09089	6.57956
uc007cng.2	Srgap2	SLIT-ROBO Rho GTPase-activating protein 2	8040	416	260	316	120	320	293	344	370	302	317	257	188	260	226	255	314	262	236	63	107	28	124	148	214	262	159	283	458	299	291	333	533	457	246	653	302	23	334	195	319	100	333	267	353	4.20444	2.92493
uc007cni.1	Srgap2	SLIT-ROBO Rho GTPase-activating protein 2	1680	96	64	78	25	75	73	91	89	64	76	52	37	51	57	51	73	37	50	10	22	4	29	27	55	66	34	63	97	72	53	64	103	97	56	149	53	1	67	48	54	17	69	57	65	4.64337	3.44563
uc007cnj.1	Srgap2	SubName: Full=Putative uncharacterized protein;	3180	113	80	99	31	98	99	122	116	99	91	76	52	82	69	87	112	95	90	14	28	9	32	40	50	65	52	81	125	88	86	96	168	129	75	163	75	8	107	43	101	27	116	53	83	2.8875	2.27542
uc007cnk.1	Fam72a	hypothetical protein LOC108900	2105	18	5	6	4	15	9	8	16	3	11	7	2	6	2	10	8	11	8	1	4	2	1	1	2	5	3	4	9	4	1	12	14	13	9	17	5	0	10	6	10	2	5	5	11	0.694851	0.21484
uc007cnl.1	Avpr1b	vasopressin V1b receptor	4148	0	0	0	0	1	0	1	2	0	0	0	0	0	0	0	2	0	1	1	0	0	1	0	1	0	0	1	1	0	0	1	2	0	0	0	1	0	0	1	0	0	1	1	0	0	0
uc007cnm.1	Ctse	SubName: Full=Envelope glycoprotein 52;	3137	10	28	17	22	16	14	28	23	23	21	15	12	10	17	19	30	28	24	1	4	3	4	13	6	1	2	5	21	16	6	11	16	6	11	28	15	1	13	4	18	6	8	9	4	0.259034	0.807312
uc007cnn.2	Ctse	cathepsin E preproprotein	2120	488	41	46	33	15	21	87	25	26	15	14	33	15	17	20	30	29	27	4	5	9	7	30	5	2	3	7	83	53	27	78	91	43	61	149	58	4	65	27	65	9	62	36	45	18.7049	1.74923
uc007cno.1	Ctse	cathepsin E preproprotein	1629	176	5	7	6	0	2	17	3	4	0	1	8	0	2	2	1	4	1	1	1	1	0	8	1	0	3	1	20	14	8	28	23	17	21	48	17	3	28	9	16	2	21	9	21	8.77936	0.277618
uc007cnp.1	5430435G22Rik	ras-related protein Rab-7b	2523	287	285	286	121	414	347	276	387	331	383	257	127	232	235	270	253	268	271	40	83	19	100	113	193	180	92	186	182	224	141	136	234	208	155	305	177	16	187	96	138	65	145	92	143	9.24349	10.2171
uc007cnq.1	Rab7b	RecName: Full=Ras-related protein Rab-7b;	2397	279	276	280	118	397	339	269	377	318	372	243	124	225	225	264	247	260	263	39	81	18	95	111	192	174	91	182	178	213	135	131	217	197	146	295	172	15	183	91	135	62	139	88	134	9.45818	10.4145
uc007cnr.1	Rab42	Mus musculus Rab42 mRNA for Rab42, complete cds.	4104	253	250	235	106	350	305	240	330	277	328	220	106	187	197	222	216	220	224	34	80	20	89	103	175	150	87	160	170	181	129	125	200	167	124	270	165	15	163	78	111	55	119	79	125	5.00939	5.50974
uc007cns.1	Slc26a9	solute carrier family 26 member 9	3640	27	9	4	1	7	1	26	14	2	1	12	1	1	23	4	5	19	8	0	1	0	1	0	17	35	30	0	17	1	36	2	2	6	2	4	4	0	20	11	4	1	51	1	10	0.602745	0.223635
uc007cnt.2	Pm20d1	probable carboxypeptidase PM20D1 precursor	3540	92	1	3	0	5	2	5	6	7	1	5	0	0	1	1	1	1	2	0	0	1	1	4	15	7	4	2	6	4	11	7	11	9	5	19	3	2	0	0	4	1	27	2	6	2.11182	0.0255502
uc007cnu.2	Slc41a1	solute carrier family 41 member 1	4660	325	265	172	169	223	283	274	201	160	166	166	101	146	157	168	179	148	185	27	49	6	41	43	78	150	66	120	159	84	128	107	131	118	87	187	79	5	116	54	73	32	146	46	122	5.6672	5.14349
uc007cnv.2	Rab7l1	ras-related protein Rab-7L1	1189	38	46	54	14	69	55	84	106	72	88	44	44	64	43	48	60	62	50	9	16	1	27	24	34	28	37	77	56	62	41	57	52	65	52	112	54	7	49	30	53	15	43	30	37	2.59701	3.49924
uc007cnw.1	Rab7l1	SubName: Full=RAB7, member RAS oncogene family-like 1, isoform CRA_a; SubName: Full=Rab29;	1038	31	39	45	13	60	49	72	97	63	73	38	38	59	38	44	51	54	43	9	15	0	23	21	32	20	31	69	49	56	35	52	44	57	49	100	46	6	43	25	47	14	36	30	32	2.42681	3.39833
uc007cnx.2	Nucks1	nuclear ubiquitous casein and cyclin-dependent	6093	1441	690	864	366	1031	873	794	962	727	876	911	447	521	580	631	676	787	665	183	252	89	370	429	568	819	676	869	1156	550	994	761	841	740	497	1219	559	37	954	560	551	233	768	385	846	19.2178	10.2427
uc007cny.2	Nucks1	nuclear ubiquitous casein and cyclin-dependent	6096	1441	690	864	366	1031	873	794	962	727	876	911	447	521	580	632	677	787	665	183	252	89	370	429	568	819	676	869	1156	550	994	761	841	740	497	1219	559	37	954	560	551	233	768	385	846	19.2084	10.2377
uc007cnz.1	Slc45a3	solute carrier family 45 member 3	3207	577	31	64	15	56	34	87	88	45	51	95	18	15	44	32	25	89	51	4	10	0	7	5	44	56	33	28	67	17	40	40	25	46	25	40	11	0	35	12	8	4	88	9	27	14.62	0.874301
uc007coa.1	Slc45a3	solute carrier family 45 member 3	3340	578	31	63	16	54	33	87	89	44	51	94	16	15	43	31	24	89	49	4	10	0	7	5	43	57	33	28	66	17	41	38	21	45	24	42	11	0	36	12	8	4	85	9	27	14.0622	0.839486
uc007cob.1	Elk4	ETS domain-containing protein Elk-4	2034	248	181	175	159	186	160	165	127	116	127	133	72	88	98	141	145	111	119	16	30	4	38	38	69	111	61	101	146	82	97	89	125	116	80	148	75	4	69	43	65	22	102	45	95	9.90768	8.0487
uc007coc.1	Elk4	ETS domain-containing protein Elk-4	3671	645	433	386	355	427	422	399	373	319	360	382	211	168	269	336	351	296	296	51	81	22	133	146	218	329	151	288	390	175	277	214	341	285	184	396	179	12	223	110	153	62	252	114	224	14.2773	10.6685
uc007cod.1	Elk4	ETS domain-containing protein Elk-4	2320	372	267	264	210	296	267	263	224	193	213	222	118	124	163	189	212	208	168	19	40	10	71	69	116	208	97	173	270	120	183	130	188	169	148	244	132	6	123	70	106	42	183	79	138	13.0295	10.4093
uc007coe.2	Mfsd4	major facilitator superfamily domain-containing	2662	199	121	138	119	158	140	121	115	97	123	111	43	43	73	75	84	95	90	19	34	8	32	39	76	95	49	80	97	60	70	66	88	92	62	142	55	2	79	46	31	21	67	25	67	6.07458	4.11126
uc007cof.2	Mfsd4	major facilitator superfamily domain-containing	3387	402	242	279	245	301	293	257	266	228	260	266	115	98	161	164	199	191	173	29	65	14	70	83	143	245	107	189	222	102	190	132	187	210	119	270	133	7	158	107	82	37	153	67	150	9.64455	6.46247
uc007cog.2	Mfsd4	RecName: Full=Major facilitator superfamily domain-containing protein 4;	3382	28	21	20	17	27	29	20	10	15	14	15	11	10	7	6	8	14	13	2	5	2	3	5	10	15	7	9	21	6	15	14	17	13	7	20	7	0	10	12	4	2	13	10	10	0.672753	0.561622
uc007coh.2	Cdk18	cell division protein kinase 18	3046	18	15	15	24	10	25	16	22	13	15	25	12	2	4	40	27	21	29	2	1	1	0	3	8	7	5	5	3	9	3	5	13	11	6	14	9	1	7	2	4	1	15	2	11	0.480191	0.44541
uc007coi.2	Lemd1	Mus musculus adult male olfactory brain cDNA, RIKEN full-length enriched library, clone:6430514M23 product:unclassifiable, full insert sequence.	5292	0	2	1	2	2	1	2	1	0	1	1	1	0	0	1	2	1	2	2	1	0	1	0	0	0	0	1	0	1	1	2	0	3	1	3	1	0	3	0	0	0	1	1	1	0	0.0341829
uc007coj.2	Lemd1	LEM domain-containing protein 1	983	0	0	0	0	1	0	0	0	0	0	1	0	0	0	0	0	0	0	1	0	1	1	0	1	1	0	1	0	0	1	0	0	0	1	1	0	0	0	1	0	0	2	0	0	0	0
uc007cok.2	Lemd1	RecName: Full=LEM domain-containing protein 1;	1054	0	0	0	0	1	0	0	0	0	0	1	0	0	0	0	0	0	0	1	0	1	1	0	1	1	0	1	0	0	1	0	0	0	1	1	0	0	0	1	0	0	2	0	0	0	0
uc007col.1	Lemd1	LEM domain-containing protein 1	883	0	0	1	0	0	1	0	0	0	0	0	0	0	0	0	0	0	0	0	0	0	0	0	0	0	0	0	0	0	0	0	0	0	1	0	0	0	0	0	0	0	1	0	1	0	0
uc007com.2	Lemd1	Mus musculus adult male testis cDNA, RIKEN full-length enriched library, clone:4930540I23 product:hypothetical protein, full insert sequence.	1127	0	0	0	0	1	0	0	0	0	0	1	0	0	0	0	0	0	0	1	0	1	1	0	1	1	0	1	0	0	0	0	0	0	1	1	0	0	1	1	0	0	1	0	0	0	0
uc007con.1	Klhdc8a	kelch domain-containing protein 8A	4269	24	30	5	10	6	21	2	1	1	1	2	0	0	2	1	6	3	1	2	0	3	2	5	6	4	0	2	4	0	3	11	4	5	5	7	2	0	6	7	4	1	6	3	3	0.456832	0.635614
uc007coo.2	Nuak2	NUAK family SNF1-like kinase 2 isoform B	3108	96	109	72	54	74	64	119	82	70	99	68	20	61	83	78	83	90	77	11	26	5	26	28	40	45	57	56	74	39	119	35	85	55	55	98	48	3	96	22	42	8	58	25	43	2.50993	3.17208
uc007cop.2	Nuak2	NUAK family SNF1-like kinase 2 isoform A	3132	97	109	72	54	74	64	119	82	70	99	68	20	62	83	78	83	91	77	11	26	5	26	28	40	46	57	56	74	39	119	35	85	55	55	98	48	3	96	22	42	8	58	25	43	2.51664	3.14777
uc007coq.1	AK155877	Mus musculus B6-derived CD11 +ve dendritic cells cDNA, RIKEN full-length enriched library, clone:F730311O21 product:unclassifiable, full insert sequence.	5083	5	18	7	14	9	16	11	16	18	17	12	5	5	12	3	17	3	8	2	3	0	2	4	9	4	2	8	21	19	10	10	30	37	20	29	20	0	7	5	9	6	7	6	15	0.0799321	0.320295
uc007cor.1	Tmcc2	transmembrane and coiled-coil domains protein 2	2770	15	38	37	21	32	49	33	35	33	40	28	11	23	20	28	28	29	27	4	13	0	6	17	19	17	16	31	40	27	24	30	50	43	27	57	34	7	47	15	28	16	42	18	33	0.440031	1.2408
uc007cos.1	Tmcc2	transmembrane and coiled-coil domains protein 2	3522	23	44	44	24	42	61	43	40	35	54	35	13	29	24	38	36	33	32	6	17	0	10	20	19	21	23	41	50	34	32	41	64	49	31	73	42	6	55	19	35	18	45	23	41	0.530652	1.12996
uc007cot.1	Tmcc2	transmembrane and coiled-coil domains protein 2	3410	26	51	47	26	45	66	49	44	39	59	37	15	38	25	42	40	37	33	6	17	0	9	22	21	24	25	44	60	39	39	44	70	50	33	79	47	7	60	22	37	21	52	28	42	0.61957	1.35274
uc007cou.1	Dstyk	dual serine/threonine and tyrosine protein	6385	441	189	245	117	261	198	283	288	258	278	281	145	157	214	176	177	247	165	50	81	26	84	140	227	278	160	304	416	213	220	247	274	267	197	413	231	26	282	139	214	71	299	119	253	5.61241	2.67731
uc007cov.1	Dstyk	RecName: Full=Dual serine/threonine and tyrosine protein kinase; EC=2.7.12.1; AltName: Full=Dusty protein kinase; Short=Dusty PK; AltName: Full=Receptor-interacting serine/threonine-protein kinase 5;	2279	41	25	25	16	29	23	31	26	24	27	30	15	8	23	14	21	23	16	10	10	2	17	24	21	26	11	26	36	23	15	36	33	30	41	52	34	1	30	15	29	9	38	14	37	1.46188	0.992188
uc007cow.2	Rbbp5	retinoblastoma-binding protein 5	2454	123	66	69	35	94	72	83	102	68	91	78	39	52	71	57	88	85	65	16	24	7	19	29	46	75	35	68	89	61	64	86	117	98	76	151	87	8	95	50	86	21	79	59	73	4.07288	2.43258
uc007cox.2	Rbbp5	retinoblastoma-binding protein 5	3632	178	102	108	53	133	117	118	147	99	126	108	57	79	111	81	117	124	96	20	34	10	35	40	74	106	56	113	130	80	82	109	155	139	104	193	116	8	124	69	110	25	110	76	101	3.98241	2.54011
uc007coy.2	Rbbp5	RecName: Full=Retinoblastoma-binding protein 5; Short=RBBP-5;	3459	166	94	97	48	125	108	115	142	94	115	100	54	74	104	78	102	117	90	18	33	9	33	37	68	98	51	104	118	75	78	99	142	128	94	181	112	8	115	64	104	22	104	71	96	3.89968	2.45796
uc007coz.2	Tmem81	transmembrane protein 81 precursor	1742	19	16	14	5	21	9	18	17	17	16	10	7	6	10	9	7	22	12	2	4	0	2	7	6	9	4	20	23	11	15	11	25	21	11	26	16	0	16	10	15	4	17	12	12	0.886292	0.830749
uc007cpa.1	Cntn2	contactin-2 precursor	9535	314	18	6	4	14	7	45	31	8	13	25	18	0	28	8	8	20	15	9	1	0	1	1	18	11	1	6	16	5	6	15	19	25	14	20	14	3	7	2	11	1	26	5	7	2.67596	0.170746
uc007cpb.1	Cntn2	SubName: Full=Putative uncharacterized protein;	9737	315	18	6	4	14	7	45	31	8	13	25	18	0	28	8	8	20	15	9	1	0	1	1	18	11	1	6	16	5	6	15	19	25	14	20	14	3	7	2	11	1	26	5	7	2.6288	0.167204
uc007cpc.1	Cntn2	contactin-2 precursor	4379	108	8	2	3	6	4	18	17	4	6	9	7	0	15	3	6	6	6	2	1	0	0	1	10	7	0	3	7	3	2	8	8	10	8	11	6	2	3	1	5	0	12	3	5	2.0041	0.165239
uc007cpd.2	Nfasc	neurofascin isoform 4 precursor	9631	25	36	46	8	50	45	50	72	30	34	28	29	45	27	31	42	32	52	12	11	5	21	14	29	16	9	77	17	24	14	29	38	23	24	38	14	0	28	10	25	6	14	26	19	0.210931	0.338088
uc007cpe.2	Nfasc	neurofascin isoform 1 precursor	9779	27	32	45	7	52	44	51	80	32	36	31	30	46	26	33	43	34	50	16	11	5	20	14	32	16	11	78	16	22	17	30	42	24	24	39	14	0	28	9	25	5	15	25	21	0.224358	0.295974
uc007cpf.2	Nfasc	neurofascin isoform 3 precursor	9581	27	34	46	8	53	45	51	77	31	35	30	31	46	27	33	42	34	53	15	11	5	21	14	32	17	10	77	17	25	14	29	40	23	24	39	14	0	30	10	26	5	14	26	21	0.228994	0.320971
uc007cpg.2	Nfasc	neurofascin isoform 2 precursor	3038	11	13	20	3	20	17	16	32	15	16	10	10	18	15	12	11	16	13	7	4	1	6	4	13	7	7	26	7	15	4	9	18	6	6	13	7	0	17	2	11	1	1	9	7	0.294223	0.387038
uc007cph.1	BC040754	Mus musculus, clone IMAGE:4222077, mRNA.	1521	1	0	0	2	2	5	0	1	1	2	0	2	0	1	1	0	2	0	0	0	0	1	0	0	0	0	1	0	0	0	0	0	2	1	1	2	0	0	0	0	0	0	0	2	0.0534247	0
uc007cpi.2	Lrrn2	leucine rich repeat protein 2, neuronal	3346	9	4	2	4	1	4	6	4	2	2	4	3	1	0	2	3	4	1	0	0	1	1	0	4	2	1	10	7	5	6	5	12	4	2	9	4	0	10	3	7	3	3	2	11	0.218569	0.108127
uc007cpj.2	AB349695	Mus musculus 7 days neonate cerebellum cDNA, RIKEN full-length enriched library, clone:A730088G23 product:inferred: transformed mouse 3T3 cell double minute 4, full insert sequence.	2478	243	151	161	115	205	159	148	218	166	175	181	78	97	132	138	195	177	124	33	66	14	81	93	120	189	108	196	266	160	188	138	226	163	123	234	166	12	132	82	119	36	163	90	147	7.9685	5.51155
uc007cpk.1	Mdm4	protein Mdm4	3490	431	254	233	210	325	253	264	358	265	311	276	113	166	170	222	263	270	210	49	93	23	112	166	197	280	171	294	376	222	284	257	359	267	204	472	272	25	316	135	219	96	252	150	265	10.0351	6.58274
uc007cpl.1	Mdm4	protein Mdm4	3415	430	254	233	210	324	253	264	358	264	311	275	113	166	170	222	263	270	209	49	93	23	112	165	197	280	171	294	375	221	283	257	357	265	203	472	272	25	315	134	219	96	251	150	265	10.2317	6.72731
uc007cpm.1	Mdm4	SubName: Full=Putative uncharacterized protein; SubName: Full=Transformed mouse 3T3 cell double minute 4; SubName: Full=Transformed mouse 3T3 cell double minute 4, isoform CRA_a;	3386	425	253	232	208	318	251	259	355	258	310	272	113	163	167	218	260	267	207	48	92	23	112	165	194	279	168	294	372	216	279	256	354	264	201	469	272	25	311	132	216	95	248	147	264	10.1994	6.75821
uc007cpn.1	Mdm4	protein Mdm4	3412	430	254	233	210	324	253	264	358	264	311	275	113	166	170	222	263	270	209	49	93	23	112	165	197	280	171	294	375	221	283	257	357	265	203	472	272	25	315	134	219	96	251	150	265	10.2407	6.73322
uc007cpo.1	Mdmx	Mus musculus MDM2-like p53-binding protein (Mdmx) mRNA, complete cds.	3347	424	252	229	208	317	250	256	354	255	307	270	112	163	167	218	259	263	205	47	90	23	112	163	194	277	168	293	369	215	278	253	349	263	197	465	269	25	307	131	213	93	247	146	262	10.2939	6.80993
uc007cpp.1	Mdm4	protein Mdm4	3363	423	245	227	201	312	243	244	349	250	297	260	109	156	167	213	248	259	197	46	79	21	106	157	183	272	163	289	363	214	278	234	337	248	190	450	258	23	302	120	206	91	231	145	250	10.2208	6.58927
uc007cpq.1	Pik3c2b	SubName: Full=Putative uncharacterized protein Pik3c2b;	2234	11	7	4	0	5	2	6	3	6	5	8	2	3	0	4	6	6	7	1	2	0	3	8	7	11	13	7	11	3	9	6	5	7	3	11	2	0	9	3	6	2	7	7	15	0.400111	0.283409
uc007cpr.1	Pik3c2b	phosphoinositide-3-kinase, class 2 beta	2817	16	7	5	0	8	5	9	7	7	7	11	7	2	1	10	7	7	10	1	3	0	2	9	9	12	14	6	21	7	12	19	14	13	12	23	6	0	19	7	14	3	18	11	30	0.461535	0.224755
uc007cps.2	Ppp1r15b	Mus musculus 0 day neonate cerebellum cDNA, RIKEN full-length enriched library, clone:C230093D15 product:hypothetical protein, full insert sequence.	3705	872	1032	1091	994	1276	1087	905	945	735	852	702	342	434	661	879	1109	891	771	75	120	47	183	202	239	334	276	441	505	344	517	293	545	469	340	616	290	24	383	186	269	87	272	210	335	19.1249	25.1936
uc007cpt.2	Ppp1r15b	protein phosphatase 1 regulatory subunit 15B	5588	1142	1379	1469	1282	1682	1428	1227	1196	986	1107	900	453	612	894	1179	1421	1191	999	99	199	59	253	279	353	445	373	587	673	430	663	394	745	645	468	848	382	34	522	243	369	126	382	290	435	16.6066	22.3206
uc007cpu.2	Plekha6	pleckstrin homology domain-containing family A	7397	82	28	33	17	29	29	52	37	15	29	25	17	19	31	33	20	48	23	5	7	2	10	20	33	81	19	19	86	17	45	30	61	46	37	47	37	7	33	14	21	3	51	10	22	0.900802	0.342374
uc007cpv.2	Plekha6	pleckstrin homology domain-containing family A	7085	81	27	33	17	29	29	51	36	15	29	25	16	19	31	32	19	47	21	5	6	2	10	20	32	79	19	19	86	17	45	30	59	46	38	46	36	7	31	14	19	3	51	10	22	0.929002	0.344685
uc007cpw.1	AK145464	Mus musculus adult male urinary bladder cDNA, RIKEN full-length enriched library, clone:9530007G09 product:unclassifiable, full insert sequence.	2575	5	3	1	0	4	3	2	3	6	1	5	1	0	1	1	0	0	2	0	0	0	1	0	2	4	5	1	4	1	1	2	2	3	0	3	2	0	1	3	0	0	4	0	1	0.157784	0.105376
uc007cpx.2	Plekha6	pleckstrin homology domain-containing family A	6448	79	26	30	16	29	27	50	35	14	29	24	16	19	29	30	19	45	21	5	6	2	9	20	31	76	19	17	84	16	43	26	57	44	36	40	34	7	27	13	17	3	47	9	22	0.995574	0.364709
uc007cpy.1	AK020645	Mus musculus adult male urinary bladder cDNA, RIKEN full-length enriched library, clone:9530028L01 product:unclassifiable, full insert sequence.	953	4	1	3	0	3	2	3	2	0	0	1	1	0	0	1	0	2	2	0	0	0	0	1	0	5	0	0	3	2	1	0	2	2	3	0	0	1	1	2	0	0	1	0	0	0.341066	0.0949085
uc007cqa.1	Golt1a	vesicle transport protein GOT1A	1842	0	0	0	1	0	0	0	0	1	0	0	0	0	0	0	0	0	0	0	0	1	0	0	0	0	0	1	0	1	0	0	0	1	0	2	0	0	0	0	0	0	0	0	0	0	0
uc007cqb.1	Golt1a	vesicle transport protein GOT1A	922	1	0	0	0	0	0	1	0	1	0	0	0	0	0	0	1	0	0	0	0	0	0	0	0	0	0	0	0	0	0	1	0	0	0	0	1	0	0	0	0	0	0	0	0	0.0881334	0
uc007cqc.1	Kiss1	Mus musculus mRNA for KiSS-1 peptide, complete cds.	1290	1	0	0	0	0	0	1	0	1	0	0	0	0	0	0	1	0	0	0	0	0	0	0	0	0	0	0	0	0	0	1	0	0	0	0	1	0	0	0	0	0	0	0	0	0.0629915	0
uc007cqd.1	Kiss1	metastasis-suppressor KiSS-1	662	1	0	0	0	0	0	1	0	1	0	0	0	0	0	0	1	0	0	0	0	0	0	0	0	0	0	0	0	0	0	1	0	0	0	0	1	0	0	0	0	0	0	0	0	0.122748	0
uc007cqe.1	Kiss1	metastasis-suppressor KiSS-1	498	1	0	0	0	0	0	1	0	0	0	0	0	0	0	0	1	0	0	0	0	0	0	0	0	0	0	0	0	0	0	1	0	0	0	0	1	0	0	0	0	0	0	0	0	0.163171	0
uc007cqf.1	Ren1	renin-1 precursor	1534	0	0	1	0	0	0	0	0	1	0	0	0	0	0	0	0	0	1	0	0	1	3	0	0	0	0	0	0	1	1	0	0	0	1	1	1	0	0	0	0	0	1	0	1	0	0
uc007cqg.2	Etnk2	RecName: Full=Ethanolamine kinase 2; Short=EKI 2; EC=2.7.1.82; AltName: Full=Ethanolamine kinase-like protein;	2746	0	1	1	1	1	3	0	0	0	1	0	0	0	0	2	0	1	0	0	1	0	0	0	0	1	0	0	1	0	1	0	1	2	0	3	1	0	0	0	1	0	0	0	0	0	0.032938
uc007cqh.2	Etnk2	ethanolamine kinase 2	2279	1	0	3	0	2	4	1	1	1	1	1	3	1	1	1	0	2	2	0	1	0	2	0	0	3	2	2	7	2	0	5	1	4	1	0	1	0	2	3	1	1	3	0	2	0.0356555	0
uc007cqi.2	Etnk2	ethanolamine kinase 2	2076	1	0	3	0	2	3	1	1	1	1	1	3	1	1	0	0	1	2	0	1	0	2	0	0	2	2	2	7	2	0	5	1	2	1	0	1	0	2	3	1	1	3	0	2	0.0391421	0
uc007cqj.1	Sox13	SubName: Full=Putative uncharacterized protein Sox13; SubName: Full=SRY-box containing gene 13, isoform CRA_b;	2924	22	21	29	4	18	20	30	20	15	14	17	12	9	12	7	8	10	24	3	6	1	4	9	19	41	20	14	33	14	24	30	39	65	18	62	23	1	17	11	19	8	54	9	23	0.611388	0.649591
uc007cqk.1	Sox13	transcription factor SOX-13	3531	28	21	35	4	24	24	34	25	16	14	18	13	9	11	10	9	12	23	3	6	1	5	12	23	47	24	15	39	16	30	32	48	70	21	68	25	1	19	10	22	9	70	13	24	0.644365	0.537922
uc007cql.2	Snrpe	small nuclear ribonucleoprotein E	492	149	86	88	55	130	68	96	101	70	87	90	29	59	63	65	103	93	79	15	35	9	25	52	56	57	49	65	104	30	88	86	96	71	55	116	70	5	133	47	61	24	71	39	67	24.6089	15.81
uc007cqm.1	Zc3h11a	zinc finger CCCH domain-containing protein 11A	5226	910	770	845	596	983	1016	778	866	688	794	673	326	366	579	689	822	704	604	89	168	62	249	272	402	551	335	656	713	401	585	461	585	508	329	799	434	19	554	238	351	148	461	275	439	14.1496	13.3266
uc007cqn.1	Zc3h11a	zinc finger CCCH domain-containing protein 11A	4395	687	615	682	489	791	815	656	682	561	655	531	254	304	451	553	641	569	475	70	119	43	193	211	298	436	251	533	534	303	440	376	517	442	275	696	368	16	461	203	294	121	397	226	382	12.7019	12.6565
uc007cqo.1	Zc3h11a	zinc finger CCCH domain-containing protein 11A	4449	705	632	697	503	811	827	667	692	570	672	537	259	307	457	556	653	573	482	70	120	43	197	213	298	443	257	538	543	308	449	380	522	443	278	704	369	16	470	208	298	121	399	227	389	12.8765	12.8485
uc007cqp.1	Zc3h11a	zinc finger CCCH domain-containing protein 11A	2646	506	409	436	325	519	544	422	469	364	413	364	185	191	321	365	450	372	305	43	89	34	141	146	195	289	187	352	399	232	337	275	319	295	193	449	238	11	311	137	208	87	294	169	246	15.5393	13.9808
uc007cqq.1	Zc3h11a	Mus musculus adult male aorta and vein cDNA, RIKEN full-length enriched library, clone:A530085N13 product:hypothetical protein, full insert sequence.	1306	320	242	245	195	278	319	236	272	189	219	233	124	109	188	189	274	217	191	24	53	26	78	84	123	181	129	196	234	140	204	143	178	144	102	225	122	5	187	65	103	49	150	73	123	19.9103	16.7599
uc007cqr.2	Zbed6	zinc finger BED domain-containing protein 6	5007	1448	1089	1141	778	1223	1434	1122	1193	928	1114	1089	560	562	874	974	1186	1015	919	214	299	93	451	418	655	825	571	969	1147	625	948	661	706	715	468	1104	586	43	844	360	515	258	702	368	708	23.4997	19.672
uc007cqs.2	Lax1	lymphocyte transmembrane adapter 1	2371	17	10	11	8	7	11	19	15	9	20	13	1	11	13	8	16	7	5	2	13	1	4	2	7	17	5	10	19	10	13	9	39	34	37	31	12	2	16	7	12	2	19	18	13	0.582624	0.381475
uc007cqt.2	Lax1	lymphocyte transmembrane adapter 1	2273	17	10	11	8	7	11	19	14	8	19	13	1	9	13	8	16	7	5	2	13	1	4	2	7	17	5	10	19	10	13	8	38	32	36	31	12	2	15	6	12	2	19	18	11	0.607744	0.397923
uc007cqu.2	Atp2b4	SubName: Full=Plasma membrane Ca++ transporting ATPase 4 splice variant a; Flags: Fragment;	3090	173	116	137	78	100	98	107	105	57	88	82	24	57	87	73	59	70	67	15	17	12	21	21	63	140	72	73	125	46	92	98	120	139	80	137	67	7	82	60	52	25	131	56	111	4.54945	3.39545
uc007cqv.2	Atp2b4	plasma membrane calcium ATPase 4 isoform x/e	6512	618	422	404	203	369	362	290	346	248	276	277	139	174	250	216	246	211	184	47	72	23	64	70	208	454	231	255	423	136	317	332	439	515	284	532	264	25	335	239	198	99	501	160	386	7.71162	5.86133
uc007cqw.1	Atp2b4	plasma membrane calcium ATPase 4 isoform x/b	3791	454	321	282	132	278	272	192	248	196	197	201	116	124	169	149	191	146	119	33	55	11	43	50	146	326	168	187	305	95	233	243	333	399	216	403	205	18	264	186	150	76	383	110	285	9.73136	7.6586
uc007cqx.1	Atp2b4	SubName: Full=Putative uncharacterized protein; Flags: Fragment;	1490	238	162	127	68	144	120	90	128	97	95	99	54	52	81	78	91	79	65	17	28	5	19	23	87	173	74	101	148	40	113	110	159	171	107	210	91	11	124	88	78	33	173	46	132	12.9796	9.83392
uc007cqy.2	Optc	opticin isoform 1	1891	1	1	4	1	0	2	1	0	2	0	1	0	3	0	1	1	1	0	0	0	0	0	0	0	1	0	1	1	0	0	1	0	1	0	2	0	0	2	0	1	1	4	0	0	0.0429714	0.0478307
uc007cqz.2	Optc	opticin isoform 3	1732	1	1	3	1	0	2	1	0	2	0	1	0	3	0	1	1	1	0	0	0	0	0	0	0	1	0	1	1	0	0	1	0	1	0	2	0	0	2	0	1	1	3	0	0	0.0469163	0.0522216
uc007cra.2	Optc	opticin isoform 2	1621	1	1	2	1	0	2	1	0	2	0	1	0	3	0	1	1	1	0	0	0	0	0	0	0	1	0	1	1	0	0	1	0	1	0	2	0	0	2	0	1	1	3	0	0	0.0501289	0.0557975
uc007crb.2	Optc	opticin isoform 4	1170	0	1	2	0	0	1	0	0	1	0	0	0	1	0	0	1	1	0	0	0	0	0	0	0	0	0	1	0	0	0	1	0	0	0	1	0	0	0	0	0	1	3	0	0	0	0.0773058
uc007crc.2	Prelp	prolargin precursor	3601	359	267	481	174	266	257	700	700	184	213	371	247	407	533	306	196	471	381	50	75	13	86	151	138	181	103	320	418	169	205	221	314	218	167	432	132	17	139	140	197	48	248	119	357	8.10108	6.70635
uc007crd.1	Fmod	fibromodulin precursor	2859	13	12	25	7	20	18	15	10	17	9	16	3	3	1	4	4	6	4	6	6	2	7	10	17	16	6	13	24	8	14	24	23	18	19	29	23	2	21	9	21	6	26	8	21	0.369488	0.379634
uc007cre.1	Btg2	protein BTG2	3083	1330	3828	1851	2415	2085	2116	1204	1460	1547	1641	1397	322	318	510	915	1119	1192	1086	59	85	44	93	157	252	592	217	444	403	242	926	233	420	350	196	481	228	22	570	114	252	50	393	147	273	35.055	112.304
uc007crf.1	Chit1	chitotriosidase-1 precursor	1711	14	18	52	6	46	16	30	53	36	34	41	6	10	22	25	29	24	41	0	0	0	0	2	18	114	16	6	62	3	64	7	1	4	0	2	1	0	48	40	2	0	35	1	44	0.664889	0.951526
uc007crg.2	Chi3l1	chitinase-3-like protein 1	1689	354	792	355	853	371	371	646	528	395	419	562	139	233	595	416	803	1036	359	47	57	27	84	110	160	480	77	118	552	95	509	95	571	795	541	693	206	5	336	124	412	12	454	102	162	17.0312	42.4125
uc007crh.1	Mybph	myosin-binding protein H	1660	43	578	331	156	201	631	116	59	68	91	65	55	52	43	50	103	40	71	2	10	9	4	7	7	12	10	37	27	22	25	71	51	17	19	60	33	10	137	35	103	15	62	45	104	2.1049	31.4933
uc007cri.1	Mybph	myosin-binding protein H	1829	44	602	345	161	206	649	120	62	72	96	68	57	55	43	52	105	43	71	2	10	9	4	7	8	13	12	38	31	25	25	73	53	17	20	61	33	10	137	35	106	16	63	45	108	1.95484	29.7701
uc007crj.1	Adora1	adenosine receptor A1	5782	68	291	166	100	93	249	116	120	59	61	61	41	25	39	46	44	60	39	3	5	6	7	5	9	10	7	36	23	8	15	44	34	19	14	42	15	5	67	16	53	11	39	19	57	0.955657	4.55211
uc007crk.1	Adora1	adenosine receptor A1	4971	65	288	165	100	91	248	105	108	56	60	57	38	23	38	43	44	57	37	1	4	6	7	5	8	10	6	34	22	8	14	43	34	17	14	36	14	5	65	16	53	10	39	18	56	1.06253	5.24019
uc007crl.2	Myog	myogenin	1480	13	362	71	162	113	394	55	44	129	141	52	59	61	40	153	115	27	104	8	10	14	13	22	22	16	24	22	17	52	15	86	28	16	13	32	33	13	123	28	126	17	59	47	105	0.713761	22.123
uc007crm.2	mKIAA0897	Mus musculus 18-day embryo whole body cDNA, RIKEN full-length enriched library, clone:1110008G13 product:protein tyrosine phosphatase, receptor type, f polypeptide (PTPRF), interacting protein (liprin), alpha 4, full insert sequence.	2991	8	8	7	1	5	5	7	2	7	16	4	2	5	4	1	3	2	2	0	1	0	1	3	2	3	2	4	9	3	5	21	6	3	2	10	37	2	12	16	10	5	6	5	28	0.217343	0.24192
uc007crn.2	mKIAA0897	Mus musculus 18-day embryo whole body cDNA, RIKEN full-length enriched library, clone:1110008G13 product:protein tyrosine phosphatase, receptor type, f polypeptide (PTPRF), interacting protein (liprin), alpha 4, full insert sequence.	2954	8	8	7	1	5	5	7	2	7	16	4	2	5	4	1	3	2	2	0	1	0	1	2	1	3	2	4	9	4	6	21	6	3	2	10	37	2	12	16	10	5	6	5	28	0.220065	0.24495
uc007cro.2	mKIAA0897	Mus musculus 18-day embryo whole body cDNA, RIKEN full-length enriched library, clone:1110008G13 product:protein tyrosine phosphatase, receptor type, f polypeptide (PTPRF), interacting protein (liprin), alpha 4, full insert sequence.	2810	8	8	7	1	5	7	7	2	5	15	3	2	6	5	1	2	1	3	0	1	1	1	2	1	4	2	4	9	3	5	18	6	3	2	10	33	2	13	16	10	6	6	6	25	0.231342	0.257503
uc007crp.2	Ppfia4	liprin-alpha-4	5866	11	16	12	9	10	12	12	7	7	22	9	3	10	9	5	7	5	6	0	3	4	2	4	6	10	6	9	16	6	12	27	9	5	7	15	41	4	25	23	20	9	19	17	42	0.152378	0.246704
uc007crq.1	Tmem183a	transmembrane protein 183 isoform a	3169	411	241	275	148	339	256	225	279	219	218	258	108	139	165	216	236	234	182	21	37	18	71	81	94	211	131	212	255	110	261	149	155	173	143	239	144	9	195	106	102	43	158	81	140	10.5388	6.87849
uc007crr.1	Tmem183a	transmembrane protein 183 isoform b	3166	411	241	275	148	339	256	225	279	219	218	258	108	139	165	216	236	234	182	21	37	18	70	81	94	211	131	212	255	110	261	149	155	173	143	239	144	9	195	106	102	43	158	81	140	10.5488	6.885
uc007crs.1	Tmem183a	transmembrane protein 183 isoform a	771	81	68	59	45	79	60	49	70	61	44	70	21	33	31	52	61	45	44	4	6	5	12	7	19	44	30	41	56	22	45	31	40	33	30	48	24	1	46	18	26	5	43	24	39	8.53694	7.97724
uc007crt.2	4933406M09Rik	hypothetical protein LOC240755	1770	0	1	0	0	0	0	0	1	0	0	1	0	0	1	1	0	2	0	0	0	0	0	0	0	1	0	0	2	1	0	1	0	1	0	1	0	1	1	1	2	0	0	0	0	0	0.0511005
uc007cru.1	Cyb5r1	NADH-cytochrome b5 reductase 1	1626	64	168	121	114	144	187	127	123	112	131	104	69	83	86	96	130	112	119	26	31	9	43	82	70	41	41	94	76	69	58	90	114	118	78	172	93	7	128	43	107	19	62	68	94	3.19839	9.34516
uc007crv.1	Cyb5r1	Mus musculus adult male cerebellum cDNA, RIKEN full-length enriched library, clone:1500005G05 product:NADH-CYTOCHROME B5 REDUCTASE ISOFORM homolog [Homo sapiens], full insert sequence.	2213	77	192	148	135	165	203	142	138	123	143	118	72	97	106	112	153	139	134	30	45	10	54	98	89	48	47	112	93	79	72	95	129	128	85	192	102	7	143	48	118	19	71	73	103	2.82736	7.84726
uc007crw.1	Cyb5r1	NADH-cytochrome b5 reductase 1	2341	23	76	46	49	60	66	41	56	46	50	51	34	37	34	35	55	46	39	9	12	3	16	27	24	17	14	26	31	27	24	51	57	59	34	96	48	3	62	22	64	11	40	34	42	0.798358	2.93637
uc007crx.1	Adipor1	adiponectin receptor protein 1	2024	791	965	737	1009	822	928	894	859	842	814	730	346	471	510	713	886	878	635	101	185	51	218	351	437	522	359	602	635	426	607	540	637	519	412	852	494	38	698	255	437	153	484	253	415	31.7568	43.1236
uc007cry.1	Adipor1	adiponectin receptor protein 1	2135	795	992	749	1015	824	943	907	864	851	818	743	350	470	515	721	901	893	642	102	184	51	223	350	431	524	358	604	641	431	602	545	628	513	404	855	487	38	692	252	438	152	481	250	425	30.258	42.0254
uc007crz.1	Klhl12	Mus musculus adult male diencephalon cDNA, RIKEN full-length enriched library, clone:9330161D09 product:KELCH-LIKE PROTEIN C3IP1 (CDNA FLJ14750 FIS, CLONE NT2RP3002948, WEAKLY SIMILAR TO RING CANAL PROTEIN) homolog [Homo sapiens], full insert sequence.	3056	48	29	17	13	25	19	33	25	22	25	23	12	15	18	19	26	11	20	7	3	3	9	9	25	23	16	16	22	11	33	16	21	26	14	19	17	4	28	7	14	5	19	6	15	1.27632	0.858307
uc007csa.1	Klhl12	kelch-like protein 12	3196	134	88	84	65	78	73	92	81	83	101	79	31	47	43	60	71	73	71	18	17	7	25	26	69	84	55	65	96	27	95	81	80	77	44	98	60	5	93	43	52	15	75	29	79	3.40698	2.49043
uc007csb.1	Klhl12	kelch-like protein 12	3239	137	91	84	68	79	77	93	83	86	104	81	33	49	45	63	74	74	71	20	18	7	28	31	70	84	56	65	97	28	95	85	80	79	45	104	60	5	96	44	53	16	78	30	82	3.43701	2.54114
uc007csc.1	Rabif	guanine nucleotide exchange factor MSS4	1959	167	104	78	75	132	92	124	137	82	93	78	44	79	94	119	107	117	99	17	18	8	33	34	66	89	64	86	92	58	91	76	106	66	82	120	76	4	122	35	59	23	81	36	76	6.92713	4.80172
uc007csd.2	4931440L10Rik	RecName: Full=Alpha-1,3-mannosyl-glycoprotein 4-beta-N-acetylglucosaminyltransferase-like protein LOC641515 homolog;	1618	0	0	0	0	0	0	1	0	0	0	0	0	0	0	0	0	0	1	0	0	0	0	0	0	0	1	0	0	0	0	0	0	0	0	0	0	0	0	0	1	0	0	0	0	0	0
uc007csf.2	Kdm5b	lysine-specific demethylase 5B	2769	213	80	73	116	82	68	136	109	97	81	101	41	32	88	91	96	111	75	14	15	5	20	31	43	117	59	69	123	42	123	156	139	167	84	211	129	10	201	85	99	46	182	66	155	6.25069	2.61315
uc007csg.2	Kdm5b	lysine-specific demethylase 5B	5427	571	254	212	303	267	210	372	287	277	253	326	97	106	256	273	251	344	221	49	60	18	67	91	179	300	181	240	330	146	343	350	354	403	235	527	301	20	549	234	274	113	451	157	392	8.54964	4.23323
uc007csi.1	Syt2	SubName: Full=Synaptotagmin II; Flags: Fragment;	526	0	0	0	0	0	0	0	0	0	0	0	0	0	0	0	1	0	0	0	0	0	0	0	0	0	0	0	0	0	0	0	0	0	0	0	0	0	0	0	0	0	0	0	0	0	0
uc007csj.1	Syt2	synaptotagmin-2	3386	2	0	1	1	1	0	1	0	0	1	1	0	0	0	1	2	1	2	1	1	1	0	0	0	1	0	2	0	0	0	1	1	1	1	0	1	0	0	0	0	0	1	0	0	0.047997	0
uc007csk.1	Syt2	synaptotagmin-2	3147	2	0	1	1	1	0	1	0	0	1	0	0	0	0	1	1	1	2	0	1	0	0	0	0	1	1	2	0	0	0	1	1	0	0	0	1	0	0	0	0	0	2	0	0	0.0516422	0
uc007csl.1	Ppp1r12b	protein phosphatase 1 regulatory subunit 12B	2671	47	105	90	83	116	154	72	90	56	72	56	46	62	59	72	55	61	109	11	14	4	28	33	30	36	42	73	93	50	68	72	76	48	55	93	59	3	103	40	64	21	38	41	91	1.42987	3.55561
uc007csm.1	Ppp1r12b	protein phosphatase 1 regulatory subunit 12B	4612	87	186	160	132	189	256	128	169	95	130	106	78	110	100	113	99	104	173	20	36	10	39	60	58	71	68	111	165	93	109	120	143	92	92	159	109	9	176	65	109	37	81	83	162	1.53286	3.64772
uc007csn.1	Ppp1r12b	protein phosphatase 1 regulatory subunit 12B	3183	62	123	109	78	118	155	90	110	62	91	72	51	61	57	67	62	74	97	11	27	7	27	38	38	50	41	64	112	68	67	86	106	70	62	114	84	7	126	47	77	30	60	68	126	1.5828	3.49516
uc007cso.2	9530009M10Rik	Mus musculus adult male urinary bladder cDNA, RIKEN full-length enriched library, clone:9530009M10 product:unclassifiable, full insert sequence.	2942	18	17	19	12	28	26	24	29	30	37	28	23	20	24	17	18	16	35	3	7	3	22	21	26	13	17	40	35	29	22	25	47	29	14	47	24	2	26	14	20	10	14	11	25	0.497166	0.522642
uc007csp.1	Ube2t	ubiquitin-conjugating enzyme E2 T	1079	3	3	2	0	4	0	1	4	6	1	5	1	3	3	6	4	7	2	0	0	0	1	3	1	4	5	6	7	2	2	2	8	5	3	9	4	1	6	7	1	1	5	2	5	0.225929	0.251477
uc007csq.1	Lgr6	leucine-rich repeat-containing G-protein coupled	3623	30	3	19	4	18	3	27	9	5	6	21	0	1	2	5	4	8	10	1	1	1	1	3	3	12	23	8	12	2	15	3	10	7	5	9	6	1	8	20	4	4	10	1	24	0.672859	0.0748947
uc007csr.2	Ptprv	receptor-type tyrosine-protein phosphatase V	6083	159	28	22	24	30	15	49	31	34	33	41	16	22	12	17	31	15	12	18	19	2	11	26	124	97	41	67	73	38	43	123	161	190	115	274	118	9	78	54	60	25	182	50	70	2.12398	0.416331
uc007css.1	Ptpn7	tyrosine-protein phosphatase non-receptor type	3264	25	76	58	101	89	56	90	79	98	80	75	25	46	65	82	116	89	88	7	5	0	13	22	19	18	8	24	34	26	13	26	105	70	75	114	60	3	37	15	57	5	41	31	31	0.622388	2.10602
uc007cst.1	Ptpn7	tyrosine-protein phosphatase non-receptor type	3318	24	71	56	96	81	55	84	72	91	73	69	23	44	60	78	111	85	82	7	5	0	13	20	19	18	8	24	32	25	13	25	102	69	71	109	61	3	37	14	52	5	40	31	30	0.587768	1.93544
uc007csu.1	Arl8a	ADP-ribosylation factor-like protein 8A	1702	102	199	212	110	226	226	179	212	135	176	136	74	142	138	194	234	156	169	16	34	3	37	53	53	61	36	117	100	78	60	82	135	123	81	171	77	5	82	53	81	20	72	63	88	4.86981	10.5753
uc007csv.2	Gpr37l1	endothelin B receptor-like protein 2 precursor	2253	4	3	5	4	5	10	8	8	2	2	9	3	3	1	7	4	3	12	0	2	0	2	2	1	3	2	3	7	2	3	2	6	0	2	3	1	0	4	3	5	0	6	2	2	0.144268	0.120437
uc007csw.2	Elf3	ETS-related transcription factor Elf-3 isoform	1940	13	21	8	20	25	19	7	6	5	7	4	0	4	15	9	10	8	8	0	0	0	0	0	1	1	0	0	0	0	2	2	0	2	0	0	0	0	3	0	0	1	0	0	3	0.544519	0.979074
uc007csx.2	Elf3	ETS-related transcription factor Elf-3 isoform	2000	13	21	8	20	25	19	7	6	5	7	4	0	4	15	9	10	8	8	0	0	0	0	0	1	1	0	0	0	0	2	2	0	2	0	0	0	0	3	0	0	1	0	0	3	0.528183	0.949702
uc007csy.2	Rnpep	aminopeptidase B isoform 1	2301	121	220	167	140	285	221	192	182	141	154	112	60	145	180	166	171	176	119	26	38	10	38	74	97	80	74	129	125	115	118	102	190	119	123	209	104	6	114	56	108	17	82	88	88	4.27307	8.64777
uc007csz.1	Timm17a	mitochondrial import inner membrane translocase	917	107	144	109	112	165	131	99	106	103	138	92	67	64	77	89	108	73	79	7	13	10	27	32	36	40	36	65	74	53	68	76	78	77	64	107	73	4	120	37	68	20	64	45	67	9.48169	14.2034
uc007cta.1	Lmod1	leiomodin-1	3942	30	51	43	145	40	89	48	38	39	44	37	27	36	16	37	31	41	51	11	20	10	20	25	48	52	45	104	129	64	102	36	41	42	31	60	54	4	58	21	23	12	29	18	40	0.618409	1.17018
uc007ctc.1	Shisa4	protein shisa-4 precursor	1190	39	135	63	137	59	109	48	38	37	40	36	17	39	29	26	34	19	38	4	14	4	11	13	32	12	25	24	40	30	36	61	64	27	34	63	47	10	57	14	45	21	21	29	51	2.66311	10.2609
uc007ctd.1	Shisa4	protein shisa-4 precursor	837	8	40	11	20	13	17	9	7	4	7	9	8	4	7	9	9	6	7	0	1	0	3	4	5	4	5	9	4	6	3	11	8	10	4	13	9	1	13	3	5	1	6	7	12	0.776669	4.32248
uc007cte.1	Ipo9	importin-9	6236	402	291	368	150	448	388	458	458	344	343	404	185	243	253	324	379	416	328	66	113	30	145	155	202	250	202	310	421	220	269	361	473	371	301	645	347	29	427	200	293	120	302	198	379	5.23831	4.22071
uc007ctf.1	Importin9	Mus musculus Importin9 isoform 1 (Importin9) mRNA, complete cds.	1083	56	36	61	24	81	70	82	70	56	51	62	21	42	39	51	64	64	64	15	25	9	22	25	33	35	32	46	62	31	39	75	103	78	64	123	72	7	88	45	72	31	70	34	78	4.20176	3.00658
uc007ctg.2	Nav1	neuron navigator 1	12767	221	367	510	201	523	474	494	445	367	382	383	214	281	269	379	293	319	364	94	132	40	153	235	267	256	187	435	472	361	286	349	386	308	199	554	267	25	326	137	297	99	258	180	344	1.40661	2.60001
uc007cti.2	Nav1	SubName: Full=Putative uncharacterized protein;	9610	159	235	356	148	359	335	331	308	258	276	250	156	184	178	237	201	225	235	64	91	29	108	159	197	185	144	323	336	273	217	268	274	230	144	429	212	16	245	94	221	78	188	139	246	1.34445	2.21178
uc007ctj.2	Nav1	neuron navigator 1	12825	229	377	516	210	529	485	508	458	382	390	395	218	291	269	389	306	328	366	93	135	38	156	239	272	255	191	436	476	368	289	361	393	315	200	567	273	25	337	139	300	101	259	188	346	1.45094	2.65878
uc007ctk.1	Nav1	neuron navigator 1	4216	78	155	202	67	187	179	196	161	133	126	156	71	121	109	169	114	117	158	33	53	13	58	91	96	92	55	147	164	111	87	105	137	95	69	157	85	10	101	48	106	28	87	48	122	1.50337	3.32529
uc007ctl.1	Nav1	neuron navigator 1	2655	49	76	111	44	100	103	122	89	78	72	81	35	65	54	102	65	58	89	16	31	10	39	57	63	57	31	91	105	77	57	62	82	65	43	96	57	5	62	28	67	19	51	31	81	1.49969	2.58909
uc007ctm.1	AK044378	Mus musculus adult retina cDNA, RIKEN full-length enriched library, clone:A930010C09 product:hypothetical protein, full insert sequence.	2618	34	71	56	23	78	54	59	62	46	50	56	27	39	39	47	33	44	64	13	13	3	11	25	23	18	15	38	42	37	17	27	33	30	20	53	24	2	35	16	19	6	29	14	25	1.05531	2.45294
uc007ctn.1	Nav1	SubName: Full=Putative uncharacterized protein;	1645	20	68	49	25	56	71	81	53	53	49	52	33	51	40	60	28	54	36	5	7	3	15	22	22	14	12	30	31	27	20	36	37	41	15	60	26	2	28	9	21	10	17	15	27	0.987951	3.73888
uc007cto.1	Csrp1	cysteine and glycine-rich protein 1	1770	1236	277	337	154	513	207	552	465	267	307	432	212	238	366	345	330	533	377	78	153	37	148	156	345	737	273	549	668	354	515	761	734	806	400	1042	459	23	679	182	370	177	796	386	540	56.7436	14.1548
uc007ctp.1	AK188772	Mus musculus cDNA, clone:Y0G0110K22, strand:unspecified.	350	492	107	127	57	204	73	198	189	109	119	191	96	114	146	149	134	231	136	32	65	11	58	60	121	288	93	229	278	129	211	294	276	343	159	423	171	10	272	74	162	62	279	154	217	114.227	27.6512
uc007ctq.2	Phlda3	pleckstrin homology-like domain family A member	1467	465	297	266	181	336	349	279	302	287	311	277	98	215	192	179	185	246	238	21	44	15	50	98	154	267	236	211	302	170	283	118	169	143	138	183	107	11	152	71	90	17	142	45	133	25.7569	18.3115
uc007ctr.1	AK081809	Mus musculus 16 days embryo head cDNA, RIKEN full-length enriched library, clone:C130078M06 product:unclassifiable, full insert sequence.	2153	0	1	0	1	0	2	2	0	1	0	0	0	0	0	0	1	0	0	0	0	0	0	1	1	1	1	0	0	0	0	0	0	0	0	0	0	0	0	0	0	0	0	0	0	0	0.0420101
uc007ctt.1	Lad1	ladinin-1	2992	1081	133	212	34	189	56	328	310	143	135	282	69	102	217	163	141	324	226	20	33	4	16	24	146	353	258	79	248	34	420	118	91	184	68	127	35	1	246	82	43	6	326	15	134	29.3586	4.02058
uc007ctu.2	Tnnt2	troponin T, cardiac muscle isoform d	1152	4	20	5	18	5	21	1	8	10	4	6	2	2	3	8	8	3	8	0	1	0	0	6	3	4	6	1	2	14	6	70	8	3	4	31	22	10	102	13	116	19	57	55	85	0.282149	1.57027
uc007ctv.2	Tnnt2	troponin T, cardiac muscle isoform d	1148	4	20	5	18	5	21	1	8	10	4	6	2	2	3	8	8	3	8	0	1	0	0	6	3	4	6	1	2	14	6	70	8	3	4	31	22	10	102	13	116	19	57	55	85	0.283132	1.57575
uc007ctw.2	Tnnt2	troponin T, cardiac muscle isoform e	1136	4	20	5	18	5	21	1	8	10	4	6	2	2	3	8	8	3	8	0	1	0	0	6	3	4	6	1	2	14	6	70	8	3	4	31	22	10	102	13	116	19	57	55	85	0.286123	1.59239
uc007ctx.2	Tnnt2	troponin T, cardiac muscle isoform f	1131	4	20	5	18	5	21	1	8	10	4	6	2	2	3	8	8	3	7	0	1	0	0	6	3	4	6	1	2	14	6	70	8	3	4	31	22	10	102	13	116	19	57	55	85	0.287388	1.59943
uc007cty.2	Tnnt2	troponin T, cardiac muscle isoform a	1169	4	20	6	18	5	21	1	8	10	4	6	2	2	3	8	8	3	7	0	1	0	0	6	4	4	6	1	2	14	6	72	8	3	4	31	22	10	102	13	116	19	58	56	85	0.278046	1.54744
uc007cua.2	Tnnt2	troponin T, cardiac muscle isoform e	1140	4	20	5	18	5	21	1	8	10	4	6	2	2	3	8	8	3	8	0	1	0	0	6	3	4	6	1	2	14	6	70	8	3	4	31	22	10	102	13	116	19	57	55	85	0.285119	1.5868
uc007cub.1	Pkp1	plakophilin-1	4486	4053	395	767	83	621	151	1527	1083	519	582	1340	296	347	963	591	641	1302	811	47	81	13	72	128	685	2657	2211	419	1585	158	2794	413	457	1140	353	470	149	11	1593	738	262	30	1887	87	886	73.4157	7.96409
uc007cuc.2	Igfn1	RecName: Full=Immunoglobulin-like and fibronectin type III domain-containing protein 1;	2780	0	0	0	0	0	0	0	0	0	0	0	0	0	0	0	0	0	0	0	0	0	1	0	0	1	0	1	0	2	1	16	0	1	0	1	3	3	4	2	4	2	4	0	8	0	0
uc007cud.2	Igfn1	Mus musculus adult male bone cDNA, RIKEN full-length enriched library, clone:9830123M21 product:hypothetical Fibronectin type III domain/Fibronectin type III repeat containing protein, full insert sequence.	1872	0	0	0	0	0	0	0	0	0	0	0	0	0	0	0	0	0	0	0	0	0	0	0	0	1	0	0	0	1	1	8	0	0	0	0	2	2	0	1	3	0	2	0	3	0	0
uc007cue.2	Tmem9	transmembrane protein 9 precursor	1460	43	21	17	7	21	24	31	37	28	24	26	17	31	31	28	32	28	25	4	17	7	16	25	49	44	45	50	71	44	43	65	53	60	34	97	60	6	96	31	44	19	48	53	57	2.39324	1.30096
uc007cuf.1	Cacna1s	voltage-dependent L-type calcium channel subunit	6251	153	671	512	576	409	846	221	217	294	334	220	162	201	118	164	254	92	247	20	45	12	69	86	87	123	115	210	237	146	174	270	251	144	187	307	290	29	336	116	201	59	107	138	319	1.9889	9.70892
uc007cug.1	Cacna1s	voltage-dependent L-type calcium channel subunit	6188	153	671	511	576	408	846	220	217	294	335	220	162	201	118	164	254	92	247	20	45	12	69	85	87	123	115	210	237	146	174	270	251	144	187	305	289	29	336	116	201	58	107	137	319	2.00915	9.80777
uc007cuh.1	BC115961	Mus musculus 10 days neonate cerebellum cDNA, RIKEN full-length enriched library, clone:6530439I21 product:unclassifiable, full insert sequence.	2037	3	4	1	1	2	4	6	5	4	2	6	0	0	2	6	1	2	3	0	1	1	1	2	0	2	2	0	1	2	1	3	6	2	1	10	1	0	2	1	2	2	2	1	1	0.119674	0.17761
uc007cui.1	BC107310	Mus musculus 10 days neonate cerebellum cDNA, RIKEN full-length enriched library, clone:6530439I21 product:unclassifiable, full insert sequence.	1873	3	4	1	1	2	4	5	5	3	2	6	0	0	2	5	1	2	2	0	1	1	1	2	0	2	2	0	1	2	1	3	4	2	1	10	1	0	2	0	2	2	2	1	1	0.130153	0.193161
uc007cuj.1	BC107309	Mus musculus 10 days neonate cerebellum cDNA, RIKEN full-length enriched library, clone:6530439I21 product:unclassifiable, full insert sequence.	493	2	3	0	0	0	4	3	2	3	1	4	0	0	1	3	0	0	1	0	1	0	0	0	0	1	0	0	1	0	0	0	4	1	0	2	1	0	1	1	0	0	0	1	0	0.329651	0.550392
uc007cuk.1	BC114580	Mus musculus 10 days neonate cerebellum cDNA, RIKEN full-length enriched library, clone:6530439I21 product:unclassifiable, full insert sequence.	329	2	3	0	0	0	4	2	2	2	1	4	0	0	1	2	0	0	0	0	1	0	0	0	0	1	0	0	1	0	0	0	2	1	0	2	1	0	1	0	0	0	0	1	0	0.493976	0.824752
uc007cul.1	Kif21b	kinesin-like protein KIF21B	9119	127	137	103	73	89	77	200	144	125	143	112	53	114	106	140	114	148	84	29	32	5	25	54	114	104	27	65	117	62	55	114	281	216	152	347	157	11	95	33	98	18	210	73	65	1.13169	1.35885
uc007cum.1	Kif21b	kinesin-like protein KIF21B	9299	127	138	103	73	89	77	200	145	125	143	112	53	115	108	140	115	149	84	29	32	5	25	54	114	105	27	65	117	63	55	114	281	217	152	347	157	11	95	33	98	18	210	74	65	1.10978	1.34227
uc007cun.1	AK009188	Mus musculus adult male tongue cDNA, RIKEN full-length enriched library, clone:2310006M14 product:hypothetical protein, full insert sequence.	942	0	1	1	2	1	2	1	1	1	1	2	1	0	1	0	1	3	0	0	0	0	1	0	1	3	1	2	1	1	3	1	2	3	0	0	0	0	4	1	0	0	3	0	1	0	0.0960168
uc007cuo.1	5730559C18Rik	hypothetical protein LOC67313	2988	93	31	33	11	26	17	55	34	19	18	22	10	18	49	37	25	57	39	3	4	0	2	1	33	70	46	14	29	7	34	17	32	52	18	46	12	0	33	11	4	1	89	7	20	2.52914	0.938381
uc007cup.1	5730559C18Rik	hypothetical protein LOC67313	2387	39	12	11	5	17	5	21	17	13	16	16	4	8	21	12	13	23	7	1	1	1	1	2	16	44	19	9	19	3	16	11	17	24	10	14	6	1	10	2	1	0	27	6	6	1.32765	0.454702
uc007cuq.1	Camsap1l1	calmodulin-regulated spectrin-associated protein	7823	1508	607	800	332	835	589	822	1021	663	741	936	371	438	701	658	734	809	692	119	150	67	247	250	417	702	469	560	746	349	861	385	517	526	331	642	331	39	565	229	314	122	545	190	431	15.6639	7.018
uc007cur.2	Camsap1l1	calmodulin-regulated spectrin-associated protein	7772	1505	607	799	332	833	589	822	1019	663	740	934	369	437	698	658	732	806	692	119	150	67	246	250	416	702	466	559	742	346	858	385	516	524	330	640	330	39	564	229	314	120	543	188	430	15.7353	7.06405
uc007cus.1	9230116N13Rik	Mus musculus adult male epididymis cDNA, RIKEN full-length enriched library, clone:9230116N13 product:hypothetical Microbodies C-terminal targeting signal containing protein, full insert sequence.	2097	14	5	8	4	9	6	12	9	8	10	10	4	5	4	2	4	5	4	4	2	1	3	5	10	7	2	10	8	5	7	10	14	11	5	9	11	0	7	2	8	1	8	1	5	0.542501	0.21566
uc007cut.1	Ddx59	probable ATP-dependent RNA helicase DDX59	1364	35	29	22	7	31	19	25	27	18	29	29	11	19	20	18	22	24	11	5	6	3	12	8	22	18	10	18	30	9	23	17	15	15	10	28	16	0	16	6	8	0	10	8	13	2.08509	1.92301
uc007cuu.2	Ddx59	probable ATP-dependent RNA helicase DDX59	2228	50	45	31	14	41	32	45	48	39	60	42	15	26	29	28	38	42	28	8	14	4	21	14	26	35	16	32	50	21	42	33	32	27	23	43	26	1	40	11	14	4	21	17	29	1.82359	1.82682
uc007cuv.1	Kif14	kinesin-like protein KIF14	9030	50	9	9	2	20	11	29	20	26	17	16	7	30	17	14	20	32	16	9	26	3	22	20	31	30	45	38	54	22	42	33	28	34	15	60	26	1	59	27	22	11	27	16	49	0.449939	0.0901473
uc007cuw.2	Zfp281	zinc finger protein 281	5275	403	743	596	796	725	663	512	590	492	552	453	211	351	426	591	796	525	481	73	94	28	164	181	174	177	122	407	275	228	190	244	458	313	268	505	231	26	279	114	210	84	179	194	237	6.20803	12.7399
uc007cux.2	Zfp281	zinc finger protein 281	5271	403	743	595	795	724	663	512	590	492	552	453	211	351	426	591	795	525	481	73	94	28	164	181	174	177	122	407	275	228	190	244	458	313	268	505	231	26	279	114	210	84	179	194	235	6.21274	12.7495
uc007cuy.1	AK051055	Mus musculus 9 days embryo whole body cDNA, RIKEN full-length enriched library, clone:D030062I09 product:unclassifiable, full insert sequence.	1199	0	2	1	1	3	2	2	5	3	2	4	1	3	1	3	1	2	1	0	0	0	0	0	1	0	0	0	0	0	0	1	2	1	3	4	0	0	1	1	1	0	0	2	2	0	0.150872
uc007cuz.1	DQ556157	DQ556157	32	1	0	0	0	1	0	1	1	1	0	1	0	0	0	0	0	0	0	0	0	1	0	1	1	0	0	0	0	1	1	0	1	0	0	1	1	0	1	0	0	0	0	0	1	2.53934	0
uc007cva.2	Nr5a2	nuclear receptor subfamily 5 group A member 2	4138	11	15	5	12	5	15	7	8	11	10	12	2	5	13	15	13	5	10	5	5	0	4	0	3	12	4	17	16	4	6	13	8	8	4	10	14	1	12	1	6	3	10	1	6	0.21601	0.327868
uc007cvb.2	Nr5a2	nuclear receptor subfamily 5 group A member 2	3635	2	12	4	8	3	12	5	3	10	7	10	1	5	9	15	9	4	8	4	5	0	3	0	2	7	4	13	13	3	2	10	6	7	4	8	11	1	8	1	5	1	8	1	2	0.0447092	0.29859
uc007cvc.2	Nr5a2	nuclear receptor subfamily 5 group A member 2	3720	2	12	4	8	3	12	5	3	10	7	10	1	5	9	15	9	4	8	4	5	0	3	0	2	7	4	13	13	3	2	10	6	7	4	8	11	1	8	1	5	1	8	1	2	0.0436876	0.291767
uc007cvd.1	AK076660	Mus musculus adult male testis cDNA, RIKEN full-length enriched library, clone:4930404L12 product:unclassifiable, full insert sequence.	382	6	1	0	0	1	4	4	2	0	1	0	2	0	2	1	1	1	2	0	0	0	3	0	1	3	2	2	4	0	1	4	2	1	2	2	2	0	4	1	2	0	3	1	7	1.27632	0.236774
uc007cve.2	Mir181a-1	Mus musculus 0 day neonate thymus cDNA, RIKEN full-length enriched library, clone:A430104B16 product:unclassifiable, full insert sequence.	264	12	2	1	3	3	2	1	2	0	2	2	0	2	6	3	2	3	2	0	1	1	1	3	4	1	1	1	4	1	4	5	2	9	1	3	4	0	5	3	2	0	6	2	7	3.69359	0.685211
uc007cvf.2	Ptprc	receptor-type tyrosine-protein phosphatase C	5740	834	2921	1819	2668	2752	1755	2429	2947	2889	3364	2310	844	1430	1651	2400	2726	2965	1757	357	485	208	960	1100	751	529	298	1413	998	1116	553	1144	3146	1916	1960	3196	1665	117	1499	557	1649	196	775	1055	859	11.8066	46.0275
uc007cvg.2	Ptprc	receptor-type tyrosine-protein phosphatase C	5664	905	3124	1955	2908	2954	1875	2631	3132	3073	3587	2465	899	1585	1779	2621	2910	3189	1902	388	568	216	1012	1207	846	568	318	1503	1057	1192	619	1222	3370	2022	2087	3402	1784	119	1605	587	1781	204	843	1137	932	12.9836	49.8868
uc007cvh.2	Ptprc	receptor-type tyrosine-protein phosphatase C	5247	886	3064	1917	2833	2907	1836	2568	3059	3012	3524	2423	878	1513	1735	2534	2828	3130	1861	366	533	215	997	1165	804	538	306	1463	1025	1157	591	1181	3237	1962	2005	3286	1726	115	1562	564	1714	196	804	1101	884	13.7213	52.8173
uc007cvi.2	Ptprc	receptor-type tyrosine-protein phosphatase C	5175	876	3010	1877	2770	2857	1802	2517	3005	2966	3471	2365	866	1480	1684	2480	2759	3070	1829	359	512	215	982	1137	781	529	298	1448	1010	1139	575	1154	3163	1914	1959	3190	1688	115	1525	556	1663	190	780	1070	853	13.7551	52.6083
uc007cvj.2	Ptprc	Mus musculus 2 days pregnant adult female oviduct cDNA, RIKEN full-length enriched library, clone:E230015G23 product:protein tyrosine phosphatase, receptor type, C, full insert sequence.	834	113	405	259	418	405	256	379	428	370	513	335	109	235	273	374	416	404	247	78	139	32	182	252	176	91	47	215	161	177	105	191	507	290	318	526	307	18	248	85	279	33	131	181	169	11.0099	43.9225
uc007cvk.2	Ptprc	Mus musculus 2 days pregnant adult female oviduct cDNA, RIKEN full-length enriched library, clone:E230015G23 product:protein tyrosine phosphatase, receptor type, C, full insert sequence.	1057	73	191	122	233	214	114	188	198	169	241	157	59	139	134	221	195	197	145	40	77	19	78	134	103	54	26	115	81	92	65	77	230	128	154	229	160	13	110	42	130	17	70	86	68	5.61202	16.3439
uc007cvl.1	AK040222	Mus musculus 0 day neonate thymus cDNA, RIKEN full-length enriched library, clone:A430078P17 product:unclassifiable, full insert sequence.	617	0	0	1	1	2	0	0	0	1	2	0	0	1	0	0	0	0	0	0	1	0	0	0	0	0	1	0	0	1	0	0	3	1	2	0	1	0	0	0	2	0	0	0	0	0	0
uc007cvm.1	Atp6v1g3	V-type proton ATPase subunit G 3	1887	1	0	1	0	0	0	0	0	1	0	0	0	0	0	0	0	0	0	1	0	0	3	0	0	1	0	0	0	0	1	0	0	0	2	1	0	0	1	0	1	1	1	0	2	0.0430625	0
uc007cvn.1	Nek7	serine/threonine-protein kinase Nek7	3366	594	428	667	265	796	544	511	658	490	589	468	313	272	361	410	572	526	538	82	105	51	173	208	259	295	212	420	428	289	332	307	363	281	238	482	319	30	334	134	259	94	278	209	321	14.3398	11.5008
uc007cvo.1	Nek7	serine/threonine-protein kinase Nek7	2637	115	61	136	42	125	88	68	97	86	95	59	43	55	55	53	79	88	68	12	16	9	19	18	34	41	40	46	82	43	53	108	104	82	71	158	81	15	91	35	79	33	91	63	97	3.54372	2.09227
uc007cvp.1	AK154631	Mus musculus NOD-derived CD11c +ve dendritic cells cDNA, RIKEN full-length enriched library, clone:F630101L10 product:unclassifiable, full insert sequence.	1930	2	0	0	0	0	0	0	1	0	0	0	0	0	0	0	0	0	0	0	0	0	0	0	0	0	0	1	0	0	0	1	0	0	0	0	0	0	0	0	0	0	1	0	0	0.0842062	0
uc007cvq.1	AK171408	Mus musculus NOD-derived CD11c +ve dendritic cells cDNA, RIKEN full-length enriched library, clone:F630101L10 product:unclassifiable, full insert sequence.	532	0	0	0	0	0	0	0	0	0	0	0	0	0	0	0	0	0	0	0	0	0	0	0	0	0	0	0	0	0	0	0	0	0	0	0	0	0	0	0	0	0	1	0	0	0	0
uc007cvr.1	Lhx9	LIM/homeobox protein Lhx9 isoform a	4924	0	1	1	0	1	0	0	1	0	1	0	0	2	0	1	0	0	1	0	0	0	0	0	0	1	1	0	0	1	0	0	0	0	0	2	1	0	0	1	0	0	0	1	0	0	0.0183688
uc007cvs.1	Lhx9	LIM/homeobox protein Lhx9 isoform b	4551	0	1	1	0	0	0	0	1	0	1	0	0	1	0	1	0	0	1	0	0	0	0	0	0	1	1	0	0	1	0	0	0	0	0	2	1	0	0	1	0	0	0	1	0	0	0.0198743
uc007cvt.1	Lhx9	LIM/homeobox protein Lhx9 isoform b	1180	0	0	1	0	0	0	0	0	0	0	0	0	0	0	1	0	0	0	0	0	0	0	0	0	0	1	0	0	0	0	0	0	0	0	0	0	0	0	1	0	0	0	0	0	0	0
uc007cvu.1	Lhx9	LIM/homeobox protein Lhx9 isoform c	2077	0	0	1	0	1	0	0	0	0	0	0	0	1	0	0	0	0	0	0	0	0	0	0	0	0	1	0	0	0	0	0	0	0	0	0	0	0	1	1	0	0	0	0	0	0	0
uc007cvv.1	2310009B15Rik	Mus musculus adult male tongue cDNA, RIKEN full-length enriched library, clone:2310009B15 product:unclassifiable, full insert sequence.	743	4	6	3	1	2	2	7	5	2	6	3	1	0	3	4	4	1	2	1	2	0	3	2	1	1	3	3	5	4	2	3	5	2	3	10	4	0	3	3	3	0	2	3	6	0.437464	0.7304
uc007cvw.1	2310009B15Rik	hypothetical protein LOC69549	571	8	9	7	2	5	4	7	7	5	9	7	2	1	4	7	7	5	8	3	4	0	3	5	5	1	4	5	7	5	5	7	6	4	6	17	7	0	6	4	4	1	4	7	9	1.13848	1.42562
uc007cvx.1	AK006139	Mus musculus adult male testis cDNA, RIKEN full-length enriched library, clone:1700019P21 product:unclassifiable, full insert sequence.	408	0	0	0	0	0	1	0	0	0	0	0	0	0	0	0	0	0	0	0	0	0	0	0	0	0	0	0	1	0	0	0	0	0	0	0	0	0	0	0	0	0	0	1	0	0	0
uc007cvy.2	Dennd1b	RecName: Full=DENN domain-containing protein 1B;	1576	23	15	24	21	21	17	20	26	18	27	20	9	10	14	17	23	16	13	2	6	1	1	12	13	13	15	14	25	10	15	20	48	40	33	54	30	2	48	25	24	11	26	18	39	1.18589	0.860861
uc007cvz.2	Dennd1b	DENN domain-containing protein 1B isoform 2	8071	261	324	289	292	324	268	263	303	294	362	256	127	143	189	211	262	247	171	44	66	20	112	120	150	208	176	241	364	224	217	206	369	281	213	421	272	32	376	173	253	70	218	150	281	2.62775	3.63091
uc007cwa.1	AK019844	Mus musculus adult male testis cDNA, RIKEN full-length enriched library, clone:4930596I21 product:unclassifiable, full insert sequence.	460	7	4	4	2	5	5	6	3	1	3	1	0	3	1	2	4	3	3	0	0	0	0	1	2	3	4	2	8	4	5	5	5	5	8	4	2	0	4	2	5	1	3	0	3	1.23655	0.786503
uc007cwb.2	Dennd1b	DENN domain-containing protein 1B isoform 1	8205	268	329	298	298	331	278	269	312	302	370	259	131	144	191	218	272	252	177	45	70	21	111	124	153	212	174	242	365	229	218	208	376	289	222	428	275	31	386	178	257	71	224	150	287	2.65416	3.62673
uc007cwc.1	Crb1	crumbs homolog 1 precursor	4702	2	0	1	0	0	0	0	1	0	0	0	0	0	0	0	0	0	0	0	0	0	1	0	0	0	1	1	0	1	0	0	1	0	0	2	0	0	1	0	1	1	0	0	1	0.0345636	0
uc007cwd.1	Crb1	crumbs homolog 1 precursor	6111	4	0	0	0	0	1	2	2	0	0	1	0	0	0	1	0	0	1	0	0	0	1	1	0	2	0	1	1	1	0	0	1	0	0	1	0	0	3	0	1	1	0	0	1	0.0531887	0
uc007cwe.1	Crb1	RecName: Full=Crumbs homolog 1; Flags: Precursor;	3669	0	1	2	0	0	1	0	1	0	2	0	0	0	0	0	0	0	0	0	0	0	0	0	1	1	0	0	0	0	0	0	1	0	0	0	0	0	1	0	1	1	0	0	1	0	0.0246519
uc007cwf.1	Crb1	crumbs homolog 1 precursor	4793	0	1	2	0	0	0	0	1	0	2	0	0	0	0	0	0	0	0	0	0	0	0	0	1	1	0	0	0	0	0	0	1	0	0	1	0	0	1	0	1	1	0	0	2	0	0.0188708
uc007cwg.2	Zbtb41	zinc finger and BTB domain-containing protein	8362	416	284	264	176	338	285	291	390	266	285	284	151	130	197	217	236	252	233	40	69	36	130	108	158	263	211	321	389	165	295	231	269	220	159	407	250	12	329	129	160	87	235	105	266	4.04254	3.07189
uc007cwh.1	Aspm	abnormal spindle-like microcephaly-associated	9866	225	54	35	6	77	32	82	57	50	55	69	18	75	65	44	63	137	32	76	88	32	117	143	230	200	278	195	301	118	283	136	101	104	102	247	128	9	195	171	95	45	154	79	185	1.85316	0.495052
uc007cwi.1	Aspm	abnormal spindle-like microcephaly-associated	6071	97	29	16	2	37	17	42	20	20	27	30	10	33	27	19	31	59	13	28	40	16	53	56	98	87	109	83	137	44	111	79	57	53	56	133	61	4	108	77	49	27	81	39	93	1.29832	0.432052
uc007cwj.1	Asp	Mus musculus abnormal spindle (Asp) mRNA, complete cds.	3473	55	12	7	3	18	7	21	6	11	15	13	3	18	14	10	12	31	7	16	26	7	24	26	42	35	41	36	61	17	49	24	19	11	18	41	22	0	35	24	19	5	22	9	32	1.28685	0.312518
uc007cwk.2	F13b	coagulation factor XIII B chain	2378	0	0	0	0	0	0	0	0	0	0	0	0	0	0	0	0	1	0	0	0	1	1	0	0	0	0	0	0	0	0	0	0	0	1	0	0	0	0	0	1	0	0	0	0	0	0
uc007cwl.1	Cfhr1	complement factor H-related 1	1732	1	0	0	0	0	0	0	1	0	0	0	0	0	0	0	0	0	0	0	0	0	0	0	0	0	0	1	1	0	0	0	0	0	1	1	0	1	0	0	0	1	0	0	0	0.0469163	0
uc007cwm.1	AK015277	Mus musculus adult male testis cDNA, RIKEN full-length enriched library, clone:4930431N10 product:weakly similar to COMPLEMENT FACTOR H-RELATED PROTEIN 1 PRECURSOR (FHR-1) (H FACTOR-LIKE PROTEIN 1) (H-FACTOR LIKE 1) (H36) [Homo sapiens], full insert sequence.	1415	1	0	1	0	0	1	0	1	0	0	0	0	0	0	1	2	1	0	0	0	1	0	0	1	0	1	0	0	1	0	1	0	1	0	0	0	0	1	0	0	0	1	1	0	0.0574268	0
uc007cwn.2	EG214403	complement factor H-related protein C isoform 1	2887	1	1	2	1	2	0	6	3	0	2	0	2	2	2	0	0	4	1	1	0	1	1	3	2	0	2	5	6	1	3	0	2	2	1	2	0	0	4	1	0	1	1	1	3	0.0281465	0.0313293
uc007cwo.2	EG214403	complement factor H-related protein C isoform 2	2674	1	1	2	1	2	0	6	3	0	2	0	2	2	2	0	0	4	1	0	0	1	1	3	2	0	2	5	6	1	3	0	2	2	1	2	0	0	4	1	0	1	1	1	3	0.0303885	0.0338249
uc007cwp.2	BC026782	complement factor H-related protein B	1602	0	1	0	0	0	0	2	0	0	0	0	0	0	0	0	0	0	0	0	0	2	0	3	1	0	0	1	1	1	0	1	2	1	0	0	0	0	0	0	1	0	0	1	0	0	0.0564593
uc007cwq.1	Cfhrb_4/2	Mus musculus mRNA for putative complement factor H-related protein B precursor (Cfhrb_4/2 gene).	2275	0	1	1	1	1	1	0	0	0	0	0	0	0	0	0	0	0	0	0	0	2	0	2	0	0	0	1	1	2	1	1	1	1	0	2	0	0	0	0	3	0	1	2	0	0	0.0397573
uc007cwr.1	Cfhr2	SubName: Full=Complement factor H-related protein; Flags: Fragment;	2134	0	1	1	1	1	1	0	3	0	0	0	0	0	0	0	0	0	0	1	0	2	0	3	0	0	0	1	2	2	1	2	1	2	0	2	0	0	1	1	4	0	1	2	0	0	0.0423842
uc007cws.1	Cfh	complement factor H	4365	121	116	169	79	294	245	144	239	173	215	174	143	173	146	143	139	241	174	103	181	75	281	364	427	162	97	497	437	388	195	294	351	227	221	505	280	29	208	75	139	85	159	88	136	2.25254	2.40365
uc007cwt.1	Cfh	complement factor H	4194	121	116	169	79	294	245	144	239	173	215	174	143	173	146	143	139	241	174	103	181	75	281	364	427	162	97	497	437	388	195	294	351	227	221	505	280	29	208	75	139	85	159	88	136	2.34438	2.50166
uc007cwu.1	Cfh	Mus musculus 0 day neonate kidney cDNA, RIKEN full-length enriched library, clone:D630023O13 product:complement component factor h, full insert sequence.	3415	52	46	75	35	149	107	56	97	53	81	74	56	79	68	56	63	84	81	57	92	38	135	182	196	65	37	181	164	154	78	105	140	81	81	200	110	8	90	39	57	39	62	40	56	1.23733	1.21833
uc007cww.1	Kcnt2	SubName: Full=Putative uncharacterized protein; Flags: Fragment;	1323	0	1	2	0	0	0	0	0	1	2	3	1	1	2	0	0	1	0	0	0	0	0	2	4	4	2	2	1	1	1	3	2	1	1	2	2	0	3	1	0	3	0	1	2	0	0.0683657
uc007cwx.1	Cdc73	parafibromin	2678	132	96	102	51	112	99	96	98	85	79	99	52	73	79	88	105	119	88	14	17	4	35	30	45	81	59	97	109	46	88	101	121	127	91	183	89	8	118	63	89	32	108	57	82	4.0053	3.24234
uc007cwy.2	B3galt2	beta-1,3-galactosyltransferase 2	4578	153	83	78	64	111	68	137	161	105	142	242	58	42	76	66	64	94	70	42	102	41	109	137	183	199	159	454	479	169	293	224	230	161	146	245	254	25	165	69	124	42	183	122	145	2.71573	1.63984
uc007cwz.1	Glrx2	glutaredoxin-2, mitochondrial isoform b	3506	154	37	52	21	46	37	49	49	43	51	49	27	27	50	39	45	37	41	3	12	5	11	23	20	47	27	44	50	28	50	43	47	34	32	73	40	4	37	17	43	8	42	17	42	3.56928	0.954526
uc007cxa.1	Glrx2	glutaredoxin-2, mitochondrial isoform a	3603	158	46	62	23	62	44	58	58	49	56	54	31	34	51	46	51	43	44	3	15	5	12	28	23	52	30	54	58	36	61	54	58	46	42	87	53	5	60	22	48	9	49	22	48	3.5634	1.15476
uc007cxb.1	Glrx2	glutaredoxin-2, mitochondrial isoform b	3482	155	41	59	21	55	43	54	54	46	54	53	29	30	51	42	51	41	42	3	13	5	11	28	23	52	28	53	55	31	60	52	56	41	39	81	49	5	57	22	46	8	45	20	46	3.61721	1.06501
uc007cxc.1	Glrx2	glutaredoxin-2, mitochondrial isoform b	3445	144	37	52	21	46	37	50	48	43	50	48	27	27	49	40	45	36	41	3	12	5	11	23	20	47	27	44	49	28	49	43	47	33	32	73	40	4	36	17	43	8	40	17	42	3.3966	0.971428
uc007cxd.1	Trove2	60 kDa SS-A/Ro ribonucleoprotein	8720	543	226	250	131	348	246	310	373	292	322	344	184	170	210	251	239	297	239	71	90	58	164	160	230	293	238	392	496	251	339	272	273	239	187	472	237	24	363	160	218	104	215	132	239	5.06005	2.34418
uc007cxe.2	Uchl5	ubiquitin carboxyl-terminal hydrolase isozyme L5	1851	152	55	73	41	106	66	78	94	58	76	72	49	52	69	63	86	74	68	8	17	9	17	17	27	59	47	60	75	42	69	74	96	72	59	129	67	6	140	60	51	19	70	43	68	6.67281	2.68754
uc007cxf.2	Uchl5	ubiquitin carboxyl-terminal hydrolase isozyme L5	1848	152	55	73	41	106	66	78	94	58	76	72	49	52	69	63	86	74	68	8	17	9	17	17	27	59	47	60	75	42	69	73	96	72	59	129	67	6	140	60	51	19	70	43	68	6.68364	2.6919
uc007cxg.2	Rgs2	regulator of G-protein signaling 2	3009	306	271	251	120	235	195	408	467	394	424	359	136	131	176	286	257	282	264	28	54	31	124	136	89	82	69	233	177	150	205	159	227	168	155	382	248	10	272	48	178	27	117	78	122	8.26362	8.14602
uc007cxh.1	Rgs13	regulator of G-protein signaling 13	1545	0	0	1	1	0	0	0	0	0	0	0	1	1	0	0	0	1	0	0	0	0	2	1	0	0	0	0	0	2	3	1	1	0	0	1	1	0	0	1	0	0	0	1	2	0	0
uc007cxi.1	Rgs13	regulator of G-protein signaling 13	1497	0	0	1	1	0	0	0	0	0	0	0	1	0	0	0	0	1	0	0	0	0	2	1	0	0	0	0	1	2	3	1	1	0	0	1	2	0	0	1	0	1	0	1	2	0	0
uc007cxj.2	Rgs1	regulator of G-protein signaling 1	1330	11	6	29	6	26	28	44	107	43	48	20	15	9	13	32	33	29	26	0	1	3	3	4	2	5	6	17	11	19	10	21	67	30	27	42	16	2	30	12	23	8	13	17	19	0.672067	0.408035
uc007cxk.1	Rgs1	RecName: Full=Regulator of G-protein signaling 1; Short=RGS1;	1626	12	9	35	7	27	28	48	108	47	52	20	16	9	13	33	35	32	30	0	1	3	3	4	2	5	9	18	11	21	10	21	67	32	27	41	17	2	32	12	25	8	13	18	21	0.599697	0.500634
uc007cxl.1	Rgs18	regulator of G-protein signaling 18	1859	16	54	31	35	39	49	50	55	28	49	40	19	29	36	37	41	60	23	12	8	5	16	29	33	24	11	27	48	33	21	31	36	24	19	26	26	5	40	13	25	7	21	17	23	0.699378	2.62732
uc007cxm.1	AK158929	Mus musculus visual cortex cDNA, RIKEN full-length enriched library, clone:K530010N24 product:unclassifiable, full insert sequence.	2304	1	2	0	0	2	1	0	0	1	2	0	1	0	3	0	1	2	1	0	0	0	0	0	0	0	0	1	1	1	1	1	0	2	2	5	2	0	1	1	0	0	1	5	2	0.0352687	0.0785137
uc007cxn.1	AK162963	Mus musculus visual cortex cDNA, RIKEN full-length enriched library, clone:K530010N24 product:unclassifiable, full insert sequence.	592	0	0	0	0	0	0	0	0	0	0	0	0	0	0	0	1	0	0	0	0	0	0	0	0	0	0	0	0	0	0	0	0	0	0	0	0	0	0	0	0	0	0	1	0	0	0
uc007cxo.2	Fam5c	family with sequence similarity 5, member C	3118	1	0	0	0	3	0	0	0	1	0	0	0	0	0	0	0	0	0	2	3	2	2	0	3	0	2	14	1	11	3	24	2	2	1	39	7	0	26	2	5	25	27	28	8	0.0260612	0
uc007cxp.2	Fam5c	family with sequence similarity 5, member C	2826	1	0	0	0	4	0	0	0	1	0	0	0	0	0	0	0	0	0	2	3	3	2	0	3	0	2	15	1	12	3	23	2	2	2	41	8	0	28	1	5	26	22	31	8	0.0287541	0
uc007cxq.2	Fam5c	family with sequence similarity 5, member C	2760	1	0	0	0	4	0	0	0	1	0	0	0	0	0	0	0	0	0	2	3	3	2	0	3	0	2	15	1	12	3	23	2	2	2	41	8	0	28	1	5	26	22	31	8	0.0294417	0
uc007cxr.1	Fam5c	SubName: Full=Putative uncharacterized protein;	3075	0	0	0	0	2	0	0	2	1	0	2	0	1	0	0	0	1	0	1	0	2	2	3	7	1	2	11	1	9	2	12	4	2	2	29	4	3	21	0	0	14	10	14	5	0	0
uc007cxs.1	AK042726	Mus musculus 7 days neonate cerebellum cDNA, RIKEN full-length enriched library, clone:A730019G07 product:unclassifiable, full insert sequence.	1491	0	0	0	0	1	0	0	0	0	0	0	0	0	1	0	1	1	0	0	0	1	0	0	0	0	0	0	1	0	1	0	2	1	0	1	0	0	1	0	1	1	0	0	0	0	0
uc007cxt.1	Pla2g4a	cytosolic phospholipase A2	2846	72	80	69	50	103	67	134	125	107	123	123	59	51	110	116	99	115	82	18	19	9	40	62	45	79	50	108	148	53	96	110	246	179	117	236	111	8	156	81	105	38	122	74	88	2.05574	2.54245
uc007cxu.2	7530420F21Rik	Mus musculus adult male eyeball cDNA, RIKEN full-length enriched library, clone:7530420F21 product:unclassifiable, full insert sequence.	1098	1	1	1	1	0	1	0	0	4	0	5	0	1	1	3	0	1	1	1	0	0	0	0	0	0	0	0	0	0	0	0	0	1	1	0	0	0	0	0	0	0	1	0	1	0.0740064	0.0823751
uc007cxv.1	Ptgs2	prostaglandin G/H synthase 2	4145	651	1766	779	918	1411	1867	1556	2476	2743	3280	3693	787	290	825	1936	1172	1325	1907	19	11	12	57	44	15	25	126	248	37	30	505	60	744	127	75	138	30	2	634	18	163	8	37	32	54	12.7623	38.5358
uc007cxw.1	Pdc	phosducin	1235	1	0	0	0	0	0	1	1	1	0	0	0	0	1	0	1	0	0	0	0	0	0	0	0	0	0	1	0	0	1	0	0	0	0	1	1	0	0	0	0	0	0	0	0	0.0657967	0
uc007cxx.2	Pdc	phosducin	3347	1	0	0	1	0	0	1	1	2	0	0	0	0	1	0	1	0	0	0	0	0	0	0	0	0	0	1	0	0	1	0	0	0	1	1	1	0	0	0	1	0	1	0	0	0.0242782	0
uc007cxy.1	BC003331	protein odr-4 homolog isoform 1	2810	158	116	140	73	211	180	123	182	168	159	117	100	119	121	121	145	153	146	21	31	8	74	88	74	96	60	197	213	115	118	164	197	158	123	232	121	9	211	71	136	41	132	84	137	4.56901	3.73379
uc007cxz.1	BC003331	protein odr-4 homolog isoform 1	3242	174	136	159	92	237	203	137	202	183	182	135	109	135	139	142	166	174	161	25	38	11	88	96	91	112	75	218	240	135	135	190	226	180	142	274	135	13	246	79	144	44	153	103	160	4.36122	3.79423
uc007cya.1	BC003331	protein odr-4 homolog isoform 2	3146	172	133	157	91	233	203	134	198	182	179	135	106	133	137	140	163	172	161	24	36	11	87	96	91	112	74	216	237	133	133	182	221	171	140	262	133	13	239	74	138	43	151	98	150	4.44264	3.82376
uc007cyb.2	Tpr	nuclear pore complex-associated protein Tpr	7550	848	917	801	593	1156	798	917	1056	898	1087	784	498	671	735	980	1022	1009	760	147	214	70	364	383	447	528	388	753	809	582	600	869	1289	1114	804	1633	842	67	1097	486	763	290	890	554	960	9.12684	10.9855
uc007cyc.1	Tpr	nuclear pore complex-associated protein Tpr	2553	214	239	234	150	303	212	252	300	246	292	179	142	173	171	243	266	271	195	51	61	27	106	107	134	143	105	176	223	161	173	281	423	368	250	578	268	25	353	152	253	103	298	191	323	6.81137	8.46731
uc007cyd.1	Tpr	nuclear pore complex-associated protein Tpr	3959	434	449	427	294	566	401	449	554	442	571	376	260	316	351	483	511	500	404	84	108	37	182	187	221	270	211	372	441	306	301	459	726	614	454	951	475	42	602	271	433	169	505	323	533	8.9079	10.2579
uc007cye.1	Tpr	SubName: Full=Tpr protein;	1969	265	298	236	188	401	260	327	322	296	355	269	163	221	260	344	347	340	256	50	81	23	128	129	161	175	107	267	257	171	197	217	333	303	234	398	214	16	283	129	214	63	224	139	249	10.9363	13.6889
uc007cyf.1	Tpr	SubName: Full=Tpr protein;	1895	232	265	207	159	334	238	282	287	254	296	222	138	206	224	300	308	278	221	47	73	20	110	114	143	144	93	223	213	159	167	194	294	270	210	349	191	15	252	115	190	56	199	126	227	9.94833	12.6484
uc007cyg.2	Prg4	proteoglycan 4 isoform 1	4278	103	159	273	133	237	399	169	207	144	156	166	107	140	190	183	218	160	204	21	27	11	96	95	52	24	21	237	59	57	58	53	93	63	36	108	30	1	63	14	52	8	25	28	66	1.95645	3.36167
uc007cyh.2	Prg4	proteoglycan 4 isoform 2	1884	53	90	126	80	110	219	94	114	95	77	71	57	72	99	80	109	95	104	14	11	5	50	41	23	16	15	131	34	38	33	32	69	42	29	77	22	0	41	13	34	8	23	19	50	2.28595	4.32076
uc007cyj.1	Hmcn1	hemicentin 1	18314	443	127	221	26	228	82	444	351	215	234	310	129	54	113	95	49	224	164	101	123	48	183	171	508	612	341	505	686	204	426	573	631	745	434	963	821	56	697	214	353	442	677	445	613	1.96559	0.627218
uc007cyk.1	AK143102	Mus musculus 0 day neonate eyeball cDNA, RIKEN full-length enriched library, clone:E130102O10 product:unclassifiable, full insert sequence.	1660	4	1	2	0	0	0	2	1	2	0	0	1	0	0	1	0	0	0	1	2	0	3	1	2	3	3	2	5	1	1	8	1	3	2	3	3	1	3	2	1	3	1	1	4	0.195805	0.0544866
uc007cyl.1	Hmcn1	SubName: Full=Hemicentin 1; SubName: Full=Hmcn1 protein; SubName: Full=Putative uncharacterized protein;	3400	38	4	23	3	18	9	38	25	15	20	31	14	3	10	13	2	17	11	8	7	5	18	11	25	45	30	37	41	7	39	34	29	44	30	48	54	5	39	10	24	25	36	24	28	0.908189	0.106409
uc007cym.1	Ivns1abp	influenza virus NS1A-binding protein homolog	2793	342	317	370	275	360	366	282	318	274	294	270	139	152	228	198	267	226	228	58	78	41	117	145	212	231	224	396	441	211	313	322	294	278	224	494	336	27	405	173	227	86	256	153	301	9.95008	10.2656
uc007cyn.1	Ivns1abp	influenza virus NS1A-binding protein homolog	3513	580	517	543	434	594	611	495	610	433	550	505	267	302	388	386	439	446	427	111	161	63	248	288	374	443	409	898	849	398	605	518	534	489	400	896	599	44	760	318	432	155	500	307	577	13.4159	13.311
uc007cyo.1	Ivns1abp	influenza virus NS1A-binding protein homolog	3387	564	504	531	424	580	596	477	591	417	535	487	260	298	373	373	421	436	419	110	156	61	237	278	360	423	401	875	831	389	582	493	519	470	381	856	579	41	731	302	419	146	477	296	552	13.5312	13.459
uc007cyp.1	Ivns1abp	influenza virus NS1A-binding protein homolog	4475	705	630	681	527	713	728	583	697	528	649	601	313	337	467	440	540	527	490	128	188	75	280	341	438	510	463	999	986	450	687	596	625	566	466	1029	681	51	848	363	480	175	559	334	652	12.8017	12.7334
uc007cyq.2	1200016B10Rik	hypothetical protein LOC66875	3668	136	92	55	82	99	78	68	118	80	86	83	36	53	64	92	102	89	75	21	19	10	44	46	45	77	42	74	92	59	79	83	118	103	87	126	76	6	94	34	79	18	74	40	65	3.01287	2.26859
uc007cyr.1	Trm1l	RecName: Full=TRM1-like protein;	1546	15	16	17	6	15	19	17	13	12	8	7	3	10	11	11	22	13	13	3	8	2	3	8	9	8	6	10	23	10	13	21	35	24	17	36	33	0	22	10	9	2	12	7	11	0.788412	0.936071
uc007cys.1	Trm1l	RecName: Full=TRM1-like protein;	3369	19	25	21	11	24	33	23	18	26	12	12	9	14	20	21	31	18	19	3	11	3	4	9	11	14	9	12	28	15	19	29	43	30	25	45	38	1	27	16	15	3	19	15	20	0.458273	0.671177
uc007cyt.1	1190005F20Rik	TRM1-like protein	1461	18	21	22	15	25	23	25	19	16	10	17	3	12	13	21	25	12	11	5	7	5	4	12	15	8	12	19	25	15	14	30	51	35	22	54	39	0	34	19	20	9	20	12	20	1.00114	1.30007
uc007cyu.1	1190005F20Rik	TRM1-like protein	2348	32	31	32	18	33	31	43	31	31	21	28	7	17	19	32	35	24	22	6	9	5	8	19	21	18	18	31	30	20	25	37	61	51	35	74	49	1	46	22	33	9	30	17	36	1.10745	1.19416
uc007cyv.2	1190005F20Rik	TRM1-like protein	2665	53	48	44	30	62	66	62	54	58	39	53	15	27	34	58	51	49	36	7	14	6	17	31	29	34	30	59	66	42	41	65	106	82	68	143	88	2	76	34	58	17	58	44	69	1.61603	1.62908
uc007cyw.2	Trm1l	RecName: Full=TRM1-like protein;	2463	47	48	39	29	61	65	60	53	56	38	52	15	25	33	57	48	46	33	7	9	6	17	29	28	31	29	58	65	40	39	64	97	78	67	138	85	2	74	33	57	16	56	43	68	1.55062	1.76269
uc007cyx.1	Rnf2	E3 ubiquitin-protein ligase RING2	3028	188	223	168	168	206	217	140	195	152	186	138	80	96	127	138	168	168	124	27	51	16	58	103	110	143	84	185	286	120	129	148	207	182	129	301	177	8	201	86	129	58	156	93	178	5.04514	6.66112
uc007cyy.1	Rnf2	E3 ubiquitin-protein ligase RING2	3212	188	226	169	171	208	219	141	196	153	189	139	80	98	128	140	168	172	125	27	51	16	59	104	111	143	86	187	287	120	130	149	210	185	131	307	179	8	202	88	129	61	157	95	179	4.75613	6.36401
uc007cyz.2	Fam129a	protein Niban	3939	159	271	264	207	305	195	228	268	249	267	236	97	158	167	214	228	267	237	35	56	16	55	127	122	101	77	194	249	136	130	193	224	171	182	414	220	20	228	79	189	67	160	116	184	3.28007	6.22274
uc007cza.2	Fam129a	protein Niban	3250	140	240	228	178	263	166	188	224	220	230	211	86	124	135	184	196	229	209	23	46	12	40	87	82	85	65	166	207	114	111	152	177	123	140	304	169	20	183	66	147	49	124	86	143	3.50039	6.67922
uc007czb.1	Edem3	ER degradation-enhancing alpha-mannosidase-like	4298	121	82	90	70	90	88	76	86	79	73	61	38	52	56	76	66	84	56	11	10	8	18	22	51	47	31	55	78	72	56	88	115	88	65	147	70	13	115	47	70	32	92	53	84	2.28765	1.72562
uc007czc.2	Edem3	ER degradation-enhancing alpha-mannosidase-like	6604	875	510	559	327	655	601	544	652	475	597	503	296	320	405	483	488	591	451	77	118	45	203	198	322	368	258	518	536	346	407	437	545	466	309	767	400	35	572	236	351	148	420	260	429	10.7664	6.98492
[truncated: 53,616 more rows]
[truncated: 42 more columns]

## Sheet: Legend
Gel+Traumeel treated (G)
[truncated: 2 more rows]
